# Supplementary material for: Transcriptional and epigenetic targets of MEF2C in human microglia contribute to cellular functions related to autism risk and age-related disease
Source: Nat Immunol. 2025 Oct 22;26(11):1989–2003. doi: 10.1038/s41590-025-02299-0 (PMC12571900; doi:10.1038/s41590-025-02299-0)
Supplement: Supplementary file 3 — CRISPR guides used for MEF2C-deficient iPS cell lines. [file 41590_2025_2299_MOESM3_ESM.xlsx]

## Sheet: Sheet1
CRISPR Guides and iPSC lines
CRISPR Guide	Genotype	CRISPR Guide	Chr19 cut site	Mutation	Chr19 location	Overall	Predicted CDS
90	Control	UCUAGGUGACAUUUACAAAG	88804790	none	CDS intact	no mutation
68	Control	GAAAUUUGGGUUGAUGAAGA	88804768	none	CDS intact	no mutation
72	Control	GAGAAGCACUUUGUCCAUGU	88804672	none	CDS intact	no mutation
90	MHS	UCUAGGUGACAUUUACAAAG	88804790	1bp insertion frameshift mutation, premature stop codon	g.88804790_88804791insT	Heterozygous LOF
68	MHS	GAAAUUUGGGUUGAUGAAGA	88804768	1bp insertion frameshift mutation, premature stop codon	g.88804768_88804769insT	Heterozygous LOF
90	MHS	UCUAGGUGACAUUUACAAAG	88804790	1bp insertion frameshift mutation, premature stop codon	g.88804790_88804791insT	Heterozygous LOF
90	KO	UCUAGGUGACAUUUACAAAG	88804790	1bp insertion frameshift mutation, premature stop codon	g. 88804790_88804791insA	Homozygous LOF
68	KO	GAAAUUUGGGUUGAUGAAGA	88804768	1bp insertion frameshift mutation, premature stop codon	g. 88804768_88804769insA	Homozygous LOF
72	KO	GAGAAGCACUUUGUCCAUGU	88804672	One allele - 1bp insertion frameshift mutation leading to a premature stop codon. Second allele, 243 deletion including a portion of exon 4.	g. 88804672_88804673insT; g. 88804427-88804670 del	Complex heterozygous LOF
