# Supplementary material for: Transcriptional and epigenetic targets of MEF2C in human microglia contribute to cellular functions related to autism risk and age-related disease
Source: Nat Immunol. 2025 Oct 22;26(11):1989–2003. doi: 10.1038/s41590-025-02299-0 (PMC12571900; doi:10.1038/s41590-025-02299-0)
Supplement: Supplementary file 5 — DEG list, enrichment for pathways, upstream regulators and microglia gene lists. [file 41590_2025_2299_MOESM5_ESM.xlsx]

## Sheet: Fig 2c DEGs_CTLvKO
Symbol	GeneID	Alias	Description	MEF2C 42N 03072019	MEF2C 42N 20200513	MEF2C 71N 03072019	MEF2C D4N 2020051	MEF2C 71N 20200513	MEF2C D4N 03072019	MEF2C KO 1F37 08282018	MEF2C KO 2H10 20200513	MEF2C KO 1F37 03072019	MEF2C KO 1F37 20200513	MEF2C KO 2H10 08282018	MEF2C KO 2H10 03072019	MEF2C KO 1G4 08282018	MEF2C KO 1G4 03072019	baseMean	log2FoldChange	pvalue
ADAMDEC1	27299	M12.219	ADAM-like_ decysin 1	10.1847	8.43844	11.5064	10.0657	10.7308	9.78192	6.30848	4.56404	5.10888	5.34943	6.38987	4.90129	6.06035	6.16157	606.256	-3.95504	7.53214e-34
ADAMTS10	81794	ADAM-TS10|ADAMTS-10|WMS|WMS1	ADAM metallopeptidase with thrombospondin type 1 motif_ 10	8.81846	10.3924	10.2437	10.571	10.1725	10.148	7.15657	7.34817	7.52497	8.10767	7.31654	7.35744	7.37394	7.51639	588.706	-2.4918	4.8933e-29
MIR503HG	84848	H19X	MIR503 host gene	7.97092	8.65037	8.59845	9.31924	8.79697	8.28561	6.47091	6.51755	5.40351	5.85334	6.23511	6.19396	5.77822	5.76006	211.43	-2.44212	1.13903e-27
TGFA	7039	TFGA	transforming growth factor_ alpha	4.29515	3.70397	1.72002	3.64894	2.93316	2.97212	6.18014	5.92059	6.44303	6.74854	6.11344	6.32967	6.42846	6.18204	49.0005	2.69843	1.61413e-23
LOC100507642	100507642	-	uncharacterized LOC100507642	8.28664	8.02479	8.30597	8.73948	8.69832	8.65817	6.73123	5.97934	6.61727	6.09733	6.4312	6.9271	6.35439	6.83982	204.45	-1.87024	4.96301e-23
ADAM23	8745	MDC-3|MDC3	ADAM metallopeptidase domain 23	3.82295	5.40461	7.25201	7.74042	6.05376	4.82719	1.88696	0	0	0.774143	0	0	0	0	36.7866	-4.17561	2.62878e-22
LGMN	5641	AEP|LGMN1|PRSC1	legumain	10.6626	11.3215	10.2559	10.6333	9.98682	10.6111	12.0541	13.4168	12.551	13.1512	13.1931	12.9137	13.3731	12.6247	5275	2.17444	7.37691e-22
HS3ST4	9951	3-OST-4|30ST4|3OST4|h3-OST-4	heparan sulfate (glucosamine) 3-O-sulfotransferase 4	4.88247	5.88027	7.6809	7.47386	4.31942	4.7766	0	0	0	1.27521	1.78114	0	0	0	36.9002	-4.0831	2.59145e-21
HSF4	3299	CTM|CTRCT5	heat shock transcription factor 4	4.03071	3.70397	3.88425	3.94768	4.62682	4.61324	7.01325	7.20783	6.68148	6.11221	8.71898	7.73811	7.90827	7.43344	113.683	2.94358	3.75373e-21
GPC4	2239	K-glypican	glypican 4	6.96405	6.14843	7.6565	7.57558	6.85474	7.70296	2.67742	0	4.23811	0	2.21893	3.20985	3.09479	3.0287	68.306	-3.51999	2.04205e-20
PIGR	5284	-	polymeric immunoglobulin receptor	9.5833	8.04547	11.6677	10.2918	9.82128	10.9891	4.21261	0.878962	4.61211	0.774143	4.59403	4.62796	3.90775	3.83779	613.297	-3.98948	3.60158e-20
GPNMB	10457	HGFIN|NMB	glycoprotein (transmembrane) nmb	11.8033	11.9451	9.85432	10.6955	10.6488	11.1505	14.083	14.8317	13.3615	12.9247	14.9481	14.4103	14.9152	14.0891	12892.2	2.74323	1.00144e-19
TTC39C	125488	C18orf17|HsT2697	tetratricopeptide repeat domain 39C	6.65446	6.00376	7.92517	7.81164	7.45516	7.56818	5.0015	3.76402	4.67654	4.11553	3.25239	3.03931	2.67537	4.20088	79.6389	-2.91977	1.03243e-19
AATK	9625	AATYK|AATYK1|LMR1|LMTK1|PPP1R77|p35BP	apoptosis-associated tyrosine kinase	3.93057	4.41303	3.99219	4.30445	2.52138	5.29083	6.95168	9.67637	7.58495	8.42334	8.22656	7.05572	8.16272	7.35448	175.944	3.19473	1.03352e-19
HBEGF	1839	DTR|DTS|DTSF|HEGFL	heparin-binding EGF-like growth factor	9.74498	9.91108	10.1895	10.2742	10.7444	10.3323	8.70243	8.472	8.52979	8.41436	7.38124	7.86482	7.88872	8.29003	689.275	-1.87874	1.56266e-19
GHRL	51738	MTLRP	ghrelin/obestatin prepropeptide	8.49383	8.60373	8.29548	9.50548	9.47613	9.09744	6.2585	6.24176	7.24591	6.74854	6.91184	6.9271	6.1286	6.98669	277.64	-2.1063	1.7807e-19
FAIM3	9214	FAIM3|TOSO|FCMR	Fc fragment of IgM receptor	8.52421	7.77033	10.7459	9.29459	8.0164	9.76255	4.49751	2.12307	3.95609	1.27521	3.84834	4.95025	4.62687	4.20088	298.466	-3.69953	6.66595e-19
ACY3	91703	ACY-3|HCBP1	aminoacylase 3	10.627	10.4656	12.7938	11.6249	10.6775	12.1666	7.17015	4.08253	5.64805	5.62328	7.88368	7.41961	5.98871	6.14081	1448.4	-3.58617	1.1761e-18
NRP2	8828	NP2|NPN2|PRO2714|VEGF165R2	neuropilin 2	6.70079	7.89407	5.83827	6.93325	5.90188	6.4279	9.24513	10.7561	9.28857	10.5536	9.95189	8.89961	10.3521	9.12809	603.748	2.69938	2.9161e-18
PREX2	80243	6230420N16Rik|DEP.2|DEPDC2|P-REX2|PPP1R129	phosphatidylinositol-3_4_5-trisphosphate-dependent Rac exchange factor 2	6.30044	5.35246	8.50132	9.06511	7.72461	7.47607	0	1.81441	0	0	0	0	0	0	100.268	-3.88828	3.27259e-18
SDC3	9672	SDCN|SYND3	syndecan 3	6.83149	7.2278	6.67177	7.65002	5.09546	7.08727	9.78696	10.6807	9.11054	9.94025	10.733	8.96361	10.3769	9.22252	636.507	2.65175	3.77199e-18
OCA2	4948	BEY|BEY1|BEY2|BOCA|D15S12|EYCL|EYCL2|EYCL3|HCL3|P|PED|SHEP1	oculocutaneous albinism II	5.29868	4.7316	3.99219	4.50113	2.52138	4.87606	6.15304	8.39857	7.26699	7.61167	7.88368	7.24421	7.85554	7.39011	119.354	2.66907	8.27058e-18
MTSS1L	92154	ABBA-1	metastasis suppressor 1-like	5.41443	5.70419	4.77535	6.05868	5.35145	5.55373	7.75177	8.33251	7.25649	7.66313	9.24168	7.88384	8.83551	7.45042	187.815	2.39154	4.57006e-17
PLCL1	5334	PLCE|PLCL|PLDL1|PPP1R127|PRIP	phospholipase C-like 1	6.80345	6.13305	6.53568	6.75198	6.35053	6.87526	8.43072	8.35856	8.36362	8.08144	8.58806	7.83905	9.08777	8.00417	232.546	1.70642	6.57021e-17
KCNMA1	3778	BKTM|KCa1.1|MaxiK|SAKCA|SLO|SLO-ALPHA|SLO1|bA205K10.1|mSLO1	potassium channel_ calcium activated large conductance subfamily M alpha_ member 1	6.59026	7.20592	3.76757	6.49931	6.05376	5.77603	8.95473	9.33215	8.48552	9.61661	9.3641	8.5761	9.78543	8.68731	362.489	2.49604	5.0359e-16
PDE7B	27115	bA472E5.1	phosphodiesterase 7B	7.66297	6.88643	8.81603	5.0647	6.44777	7.23509	2.67742	3.4684	2.71913	3.70851	3.05501	3.84903	4.96223	2.61231	80.4448	-3.03772	9.97142e-16
C2	717	ARMD14|CO2	complement component 2	7.67075	6.42584	5.83827	6.35418	4.57036	7.31702	8.50761	10.2369	9.22806	9.87955	9.74621	9.21218	9.67185	9.53653	480.04	2.50419	1.02636e-15
TMEM37	140738	PR|PR1	transmembrane protein 37	6.74569	6.41317	5.97611	6.81805	5.35145	6.70987	8.80174	9.27859	7.80986	8.88651	9.31527	7.98129	9.21093	8.13067	287.674	2.1413	1.1931e-15
MB	4151	PVALB|myoglobgin	myoglobin	4.29515	5.18363	3.76757	7.04782	5.47962	2.78005	0	0	0	0	0	0	0	1.01647	17.7443	-3.48921	3.93252e-15
HS3ST2	9956	30ST2|3OST2	heparan sulfate (glucosamine) 3-O-sulfotransferase 2	1.06765	2.46256	0	0	0	3.1416	4.40865	6.34959	6.6336	4.05518	5.83417	7.03317	6.4464	6.91512	44.2899	3.24514	4.64554e-15
SH3D21	79729	C1orf113	SH3 domain containing 21	7.16473	6.74188	6.36547	7.08663	5.80733	7.15814	8.84047	8.50569	8.21969	8.34042	9.19145	8.55251	8.89876	8.27105	274.582	1.72825	6.49637e-15
ITGB2-AS1	100505746	-	ITGB2 antisense RNA 1	10.8248	11.0479	11.3541	11.1236	11.2203	11.5107	10.3037	10.0746	9.9986	10.3738	10.0178	9.81957	9.83733	10.0592	1620.27	-1.09636	8.72235e-15
TMEM106B	54664	-	transmembrane protein 106B	6.98916	7.17622	6.9106	6.67258	6.75694	5.42826	9.08947	8.74173	8.69443	8.70937	9.00558	7.95754	9.42508	8.29474	300.065	1.89518	9.69165e-15
C2orf91	400950	-	chromosome 2 open reading frame 91	4.51855	4.06968	4.35772	4.07665	3.83548	4.49306	0	0	1.08199	0.774143	0	1.02259	0	1.01647	7.98313	-3.20376	1.05951e-14
EPHX1	2052	EPHX|EPOX|HYL1|MEH	epoxide hydrolase 1_ microsomal (xenobiotic)	6.57376	6.2799	6.07762	6.36685	5.53967	5.6126	7.59951	8.95431	7.55955	8.60272	8.13573	7.61446	8.2973	7.8781	192.78	1.8894	1.39754e-14
KCNQ3	3786	BFNC2|EBN2|KV7.3	potassium channel_ voltage gated KQT-like subfamily Q_ member 3	10.4809	9.74529	12.0529	10.1423	10.0254	10.7698	6.18014	4.21879	6.42438	4.43263	7.46322	7.68847	5.42716	6.38991	796.36	-3.10245	1.86385e-14
SORBS3	10174	SCAM-1|SCAM1|SH3D4	sorbin and SH3 domain containing 3	7.28112	7.32573	5.44117	6.84546	3.51486	6.72328	9.04225	10.3357	9.12504	9.41224	10.4759	9.36895	10.1779	9.34785	538.005	2.59528	1.96833e-14
PPP1R9A	55607	NRB1|NRBI|Neurabin-I	protein phosphatase 1_ regulatory subunit 9A	8.48943	8.76951	9.1836	9.96515	9.59234	8.59389	5.37428	7.55542	6.08782	7.39747	6.49105	6.70261	6.82109	6.80064	314.716	-2.1542	2.40686e-14
HTRA1	5654	ARMD7|CARASIL|HtrA|L56|ORF480|PRSS11	HtrA serine peptidase 1	11.5642	12.2977	12.2391	10.052	12.6553	11.7267	3.18517	7.99567	4.32107	6.84081	5.86466	4.62796	3.55779	3.61501	1735.08	-3.36532	2.97419e-14
SPP1	6696	BNSP|BSPI|ETA-1|OPN	secreted phosphoprotein 1	14.8189	15.4858	15.0999	13.8531	17.1686	14.9857	13.1515	12.1781	11.5253	13.3299	11.4181	11.7461	12.6841	11.6525	24814.8	-2.65221	3.04735e-14
REEP1	65055	C2orf23|HMN5B|SPG31	receptor accessory protein 1	7.67075	7.2278	9.07424	6.37941	7.35844	7.55323	4.58121	5.42467	5.15483	4.76958	5.70533	5.36566	4.49519	4.20088	112.715	-2.38641	3.50798e-14
LY9	4063	CD229|SLAMF3|hly9|mLY9	lymphocyte antigen 9	3.58016	3.7849	4.09262	5.29424	4.88009	4.66978	0	0	1.08199	0	1.14958	0	1.65774	0	9.67402	-3.19745	4.63138e-14
NUDT8	254552	-	nudix (nucleoside diphosphate linked moiety X)-type motif 8	6.67007	6.19359	6.67177	6.41644	6.78201	7.56072	1.23221	3.93205	4.47392	4.52453	4.07385	4.62796	3.90775	4.93856	56.9526	-2.27018	5.24936e-14
MIAT	440823	C22orf35|GOMAFU|LINC00066|NCRNA00066|RNCR2|lncRNA-MIAT	myocardial infarction associated transcript (non-protein coding)	5.80221	5.55064	5.68585	4.50113	4.83287	5.13892	7.28694	9.71	7.7362	7.23013	9.41649	7.15304	8.64671	7.57174	214.308	2.5711	7.22285e-14
TNFRSF21	27242	BM-018|CD358|DR6	tumor necrosis factor receptor superfamily_ member 21	7.06197	6.41317	5.77922	6.77117	7.09383	7.27208	8.46418	8.8401	9.06914	8.14435	8.34482	8.06703	8.71859	8.60631	263.997	1.64952	1.04517e-13
TMTC2	160335	IBDBP1	transmembrane and tetratricopeptide repeat containing 2	5.8578	5.27051	6.70388	6.26225	6.26418	6.07709	4.21261	2.94718	4.23811	2.88588	2.55434	4.04207	4.18917	3.61501	36.6664	-2.21004	1.19706e-13
PLD1	5337	-	phospholipase D1_ phosphatidylcholine-specific	7.80407	8.19733	7.4543	7.4797	6.22813	6.8991	9.67474	9.83587	8.8973	9.40016	9.82585	8.95763	10.0146	9.10951	494.745	1.87251	1.81088e-13
CDC14B	8555	CDC14B3|Cdc14B1|Cdc14B2|hCDC14B	cell division cycle 14B	6.67007	5.95213	6.71967	5.03326	4.88009	6.21645	8.27605	8.4305	8.11896	8.05085	8.84283	7.60684	8.95936	7.83996	212.204	2.03343	1.92512e-13
HPSE	10855	HPA|HPA1|HPR1|HPSE1|HSE1	heparanase	8.64367	9.61161	7.37675	8.04236	8.13794	7.82622	10.443	11.7029	10.3579	11.0644	10.883	10.2868	11.1839	10.2201	1210.23	2.11293	2.26158e-13
GRIN3A	116443	GluN3A|NMDAR-L|NR3A	glutamate receptor_ ionotropic_ N-methyl-D-aspartate 3A	6.95133	5.15346	6.05291	5.42113	5.85538	6.30835	8.06693	8.62394	7.78085	7.7466	7.71823	7.69567	8.4869	8.01562	180.324	1.83336	2.33335e-13
BCL2	596	Bcl-2|PPP1R50	B-cell CLL/lymphoma 2	8.61573	8.12145	9.0306	9.823	9.34343	8.51893	5.70798	6.03578	7.45322	4.91251	6.11344	7.01026	6.15065	6.93937	272.65	-2.2173	4.17201e-13
CXCL12	6387	IRH|PBSF|SCYB12|SDF1|TLSF|TPAR1	chemokine (C-X-C motif) ligand 12	6.21787	6.16364	5.40256	6.04298	4.73352	5.46067	10.0935	6.5307	7.82415	8.95623	9.73388	7.59919	10.3062	8.12539	343.579	2.64479	6.56627e-13
LOC283194	283194	-	uncharacterized LOC283194	3.58016	4.51145	4.71361	5.15511	4.45034	3.29325	0	1.42121	0	0	0	1.61501	0	1.01647	9.07626	-3.04125	8.18362e-13
PTPN13	5783	FAP-1|PNP1|PTP-BAS|PTP-BL|PTP1E|PTPL1|PTPLE|hPTP1E	protein tyrosine phosphatase_ non-receptor type 13 (APO-1/CD95 (Fas)-associated phosphatase)	9.67706	10.4869	9.88789	10.9913	11.6055	9.64586	8.4137	8.05604	8.57697	8.84031	7.21371	8.26385	7.54186	8.5205	828.334	-2.05254	8.94028e-13
PCDHGA11	56105	PCDH-GAMMA-A11	protocadherin gamma subfamily A_ 11	3.58016	3.21286	6.42447	5.76531	5.53967	5.01347	0	1.81441	1.08199	1.94137	1.78114	0	2.08162	1.60688	17.7517	-2.9642	9.02139e-13
MYBPH	4608	-	myosin binding protein H	7.31131	10.0999	9.53546	11.8261	10.2192	8.43986	3.18517	5.42467	4.32107	6.79541	2.82629	5.40131	4.68846	4.83895	531.526	-3.10866	1.07166e-12
PLD4	122618	C14orf175	phospholipase D family_ member 4	12.3072	13.322	13.3496	13.4443	12.5376	13.2439	10.2647	11.1836	11.59	11.5173	11.4537	11.8554	10.8735	11.4543	5234.91	-1.63262	1.24076e-12
RGL3	57139	-	ral guanine nucleotide dissociation stimulator-like 3	0	3.09084	1.10246	2.59706	0.962186	0	4.1036	6.71483	4.54467	6.49956	6.08782	4.90129	5.98871	4.83895	30.9102	2.89082	1.83777e-12
TIMP3	7078	HSMRK222|K222|K222TA2|SFD	TIMP metallopeptidase inhibitor 3	3.82295	3.32537	1.72002	3.27173	2.93316	0.984137	5.50862	4.61432	6.1572	4.87808	8.09773	8.02765	7.86891	6.26114	74.9212	2.86898	1.89011e-12
FCGR3A	2214	CD16|CD16A|FCG3|FCGR3|FCGRIII|FCR-10|FCRIII|FCRIIIA|IGFR3|IMD20	Fc fragment of IgG_ low affinity IIIa_ receptor (CD16a)	9.73944	10.706	9.39502	8.74434	9.52708	9.20894	12.4496	13.0587	11.2758	12.913	12.0235	10.8179	12.7732	11.1497	3178.72	2.21027	1.91269e-12
DLK1	8788	DLK|DLK-1|Delta1|FA1|PREF1|Pref-1|ZOG|pG2	delta-like 1 homolog (Drosophila)	2.10032	3.32537	1.10246	2.20399	0.962186	0.984137	4.40865	5.45258	6.34731	7.76084	4.26884	6.29218	4.49519	6.20223	40.5831	2.90287	2.07322e-12
SOCS6	9306	CIS-4|CIS4|HSPC060|SOCS-4|SOCS-6|SOCS4|SSI4|STAI4|STATI4	suppressor of cytokine signaling 6	11.0762	10.5308	12.2832	10.9221	11.1796	10.7931	9.86209	9.51368	9.31664	9.40622	9.7503	9.41109	9.57529	9.64004	1480.27	-1.57447	2.14508e-12
IQGAP3	128239	-	IQ motif containing GTPase activating protein 3	10.1222	10.3605	11.15	11.0834	11.1802	10.7851	9.36511	8.48219	9.44703	9.79327	9.26186	9.32321	8.82869	9.16712	1130.64	-1.48886	2.14635e-12
DOCK9	23348	ZIZ1|ZIZIMIN1	dedicator of cytokinesis 9	7.19741	5.05899	2.97878	5.39663	4.68115	6.2353	8.17864	8.73322	8.74037	7.57453	9.74211	9.32553	9.36269	8.78422	303.421	2.52251	2.21771e-12
LINC01091	285419	-	long intergenic non-protein coding RNA 1091	0	0	1.10246	0	0	0	4.66032	3.57382	3.73188	3.70851	4.59403	3.20985	4.62687	3.0287	8.78379	3.03119	2.31602e-12
PPP1R16B	26051	ANKRD4|TIMAP	protein phosphatase 1_ regulatory subunit 16B	11.9222	12.3508	12.5073	12.4129	12.4232	12.3273	9.61641	10.5964	11.4133	10.8552	10.6023	11.0434	10.1698	10.8296	3181.94	-1.51206	2.4186e-12
GK5	256356	-	glycerol kinase 5 (putative)	8.35101	7.84773	8.33702	7.99009	7.96805	7.67561	9.43708	8.88943	9.34913	9.21947	9.00216	9.1637	9.39769	8.83034	443.359	1.09671	3.44783e-12
DSC2	1824	ARVD11|CDHF2|DG2|DGII/III|DSC3	desmocollin 2	9.02074	10.1244	8.51042	9.68186	8.07845	8.28561	11.843	11.3258	11.0998	11.676	11.4643	10.5367	11.7656	10.6054	1746.27	1.96609	3.73218e-12
COL6A4P2	646300	COL6A4	collagen_ type VI_ alpha 4 pseudogene 2	4.37353	4.64753	1.10246	4.07665	2.52138	2.29646	6.8541	6.7602	5.74137	6.96082	7.67587	6.19396	7.08429	5.67596	66.296	2.51289	4.0378e-12
GPR18	2841	-	G protein-coupled receptor 18	8.15415	6.98393	7.50984	7.33248	8.48962	7.70972	6.06855	4.34328	5.64805	4.56837	5.56385	6.08856	5.35302	6.16157	121.34	-1.96609	4.23205e-12
TSKU	25987	E2IG4|LRRC54|TSK	tsukushi_ small leucine rich proteoglycan	4.29515	3.32537	3.50142	4.67419	0	3.55575	6.2585	6.64397	6.8305	5.27199	8.59717	7.58376	7.59911	6.61738	90.3903	2.66922	4.67403e-12
SMARCD3	6604	BAF60C|CRACD3|Rsc6p	SWI/SNF related_ matrix associated_ actin dependent regulator of chromatin_ subfamily d_ member 3	4.98588	5.02607	4.35772	5.39663	2.26094	3.43046	6.03925	8.96888	7.14706	8.84031	7.01057	7.45397	7.40179	7.14104	136.424	2.5437	5.87578e-12
SRA1	10011	SRA|SRAP|STRAA1|pp7684	steroid receptor RNA activator 1	10.6684	10.5939	10.6918	10.3367	10.8732	11.1745	9.01993	9.75693	9.40724	9.43611	9.3507	9.96067	8.88896	9.377	1131.27	-1.25414	6.10507e-12
TRAF5	7188	MGC:39780|RNF84	TNF receptor-associated factor 5	4.29515	4.25155	3.50142	3.87859	1.53432	4.05746	5.9788	5.79541	6.22339	5.16183	7.01057	6.67374	6.82109	6.03225	50.6382	2.19431	6.33275e-12
TLR5	7100	MELIOS|SLE1|SLEB1|TIL3	toll-like receptor 5	7.22938	7.27058	7.48234	6.92471	6.52408	6.41141	10.4374	9.45107	7.90032	9.6035	10.3895	8.25414	10.8151	8.37695	546.584	2.27118	1.04864e-11
ADAMTSL2	9719	GPHYSD1	ADAMTS-like 2	1.67447	4.69017	5.94958	6.20696	4.73352	2.29646	0	0	0	0.774143	0	0	1.05492	0	13.7132	-3.04458	1.06033e-11
PFKP	5214	ATP-PFK|PFK-C|PFK-P|PFKF	phosphofructokinase_ platelet	5.96294	5.64037	8.0302	7.75976	5.90188	6.80127	4.8066	3.09617	4.32107	2.88588	2.21893	4.68692	4.00778	2.83547	61.8054	-2.51708	1.18206e-11
EPS8	2059	DFNB102	epidermal growth factor receptor pathway substrate 8	9.58536	9.04479	9.66342	9.79749	9.42927	9.59385	8.74389	8.12704	7.81702	8.5214	8.21477	7.91501	8.46066	7.68364	488.781	-1.25558	1.24013e-11
PMP22	5376	CMT1A|CMT1E|DSS|GAS-3|HMSNIA|HNPP|Sp110	peripheral myelin protein 22	10.5331	10.5249	9.6997	8.72479	9.65137	9.90624	12.1723	11.8947	11.2562	11.6237	11.9715	11.1376	12.0664	11.4427	2380.39	1.64083	1.30853e-11
PTPRU	10076	FMI|PCP-2|PTP|PTP-J|PTP-PI|PTP-RO|PTPPSI|PTPRO|PTPU2|R-PTP-PSI|R-PTP-U|hPTP-J	protein tyrosine phosphatase_ receptor type_ U	3.11638	3.21286	2.48254	3.15972	3.102	3.87714	4.73531	6.25766	5.40351	5.7619	5.5262	5.04345	5.05867	5.16111	27.833	2.04474	1.43461e-11
RRN3P1	730092	-	RRN3 homolog_ RNA polymerase I transcription factor pseudogene 1	5.17283	4.81104	4.71361	5.99483	5.05489	4.82719	7.31166	7.09726	6.11132	6.70992	7.26032	6.88994	7.49091	6.67628	87.5327	1.69089	1.50582e-11
GPR141	353345	PGR13	G protein-coupled receptor 141	8.18708	7.96959	7.36676	7.22526	7.55311	7.15814	9.30483	9.09598	8.7099	9.16161	9.01241	8.50414	9.36741	8.79755	380.678	1.32664	1.68235e-11
CASP10	843	ALPS2|FLICE2|MCH4	caspase 10_ apoptosis-related cysteine peptidase	7.70146	7.41743	7.67281	7.39566	6.52408	7.09761	9.52161	8.74737	8.37822	8.99088	9.39315	8.48765	9.50428	8.53251	364.333	1.54936	1.69088e-11
NR4A1	3164	GFRP1|HMR|N10|NAK-1|NGFIB|NP10|NUR77|TR3	nuclear receptor subfamily 4_ group A_ member 1	9.50276	10.8692	11.0038	9.58217	10.4952	10.9209	8.82339	7.34072	8.74413	9.09009	7.15325	8.08906	8.3929	7.90913	811.7	-1.93745	1.72873e-11
STON2	85439	STN2|STNB|STNB2	stonin 2	7.26065	6.1018	7.44483	6.30237	4.01544	6.86319	9.03113	8.52554	8.83162	8.72882	9.23002	8.81952	9.48054	8.8271	327.582	2.01507	2.01614e-11
SOBP	55084	JXC1|MRAMS	sine oculis binding protein homolog	4.03071	5.27051	6.30396	6.04298	4.57036	4.36195	0	2.94718	2.45096	2.57802	0	2.03376	1.65774	2.02463	18.7629	-2.65096	2.18393e-11
CDR2	1039	CDR62|Yo	cerebellar degeneration-related protein 2_ 62kDa	8.00209	7.31214	6.99087	7.78829	7.56037	7.60489	8.53935	8.8401	8.59375	8.64428	8.96395	8.52449	8.93733	8.56405	320.434	1.09676	3.0123e-11
ITGA7	3679	-	integrin_ alpha 7	5.55559	7.23502	7.6809	7.13186	7.5748	7.01274	0	4.21879	4.54467	4.76958	2.82629	4.56648	2.90027	5.11926	70.8689	-2.42622	3.51158e-11
NAALAD2	10003	GCPIII|GPCIII|NAADALASE2|NAALADASE2	N-acetylated alpha-linked acidic dipeptidase 2	5.62131	3.09084	5.19232	5.1256	4.62682	4.29164	7.74271	7.54897	6.13444	7.82098	7.76747	5.99832	8.09611	6.70486	108.365	2.17646	3.97693e-11
CECR6	27439	-	cat eye syndrome chromosome region_ candidate 6	8.84964	8.54684	10.4244	9.82759	8.34144	9.65814	5.7806	7.36295	7.99179	5.70411	6.86736	7.34834	6.76502	7.04373	377.369	-2.09409	4.18927e-11
CLIP4	79745	RSNL2	CAP-GLY domain containing linker protein family_ member 4	3.28808	2.95753	3.17479	4.35619	3.83548	2.78005	6.2585	7.10607	5.71093	6.73898	6.96908	6.23405	4.80427	4.49071	48.4781	2.31881	4.35167e-11
MEST	4232	PEG1	mesoderm specific transcript	5.25794	5.24213	5.71765	5.53776	5.13493	5.69663	6.9981	6.85736	7.18077	7.51416	6.67433	6.19396	7.14046	6.64713	88.3231	1.43095	4.40332e-11
KIF3B	9371	FLA8|HH0048|KLP-11	kinesin family member 3B	8.80792	9.30874	8.7826	9.32575	9.0707	9.09228	10.5127	10.2794	10.3566	10.8278	10.053	9.58781	10.7417	10.1926	984.341	1.22729	4.55716e-11
IGSF10	285313	CMF608	immunoglobulin superfamily_ member 10	0	0	1.72002	1.28866	0.962186	1.56377	7.7336	2.59319	5.01232	4.91251	5.56385	3.74187	6.54958	3.61501	31.8937	2.88524	4.93283e-11
LMO2	4005	RBTN2|RBTNL1|RHOM2|TTG2	LIM domain only 2 (rhombotin-like 1)	9.06865	9.80107	9.78847	9.94417	10.2699	9.61739	8.17864	8.86107	7.83125	8.81551	7.99122	7.59919	7.82844	7.81397	545.599	-1.49552	5.04562e-11
PKDCC	91461	SGK493|Vlk	protein kinase domain containing_ cytoplasmic	6.65446	6.36133	8.09216	7.30641	6.67897	7.13825	0	3.85048	0	1.27521	2.55434	0	0	1.60688	62.3735	-2.92984	5.85521e-11
FCGR2A	2212	CD32|CD32A|CDw32|FCG2|FCGR2|FCGR2A1|FcGR|IGFR2	Fc fragment of IgG_ low affinity IIa_ receptor (CD32)	12.1117	11.7256	11.419	11.3386	11.6316	11.8389	13.8943	13.0409	12.7299	12.8317	13.2442	12.5145	13.638	12.869	6677.27	1.37884	7.31895e-11
CARD11	84433	BENTA|BIMP3|CARMA1|IMD11|PPBL	caspase recruitment domain family_ member 11	8.73186	9.66871	9.90353	11.1504	9.58701	10.0503	0	4.79959	4.61211	5.87096	5.18334	5.62888	0	5.11926	465.618	-2.87251	1.14939e-10
NOL3	8996	ARC|FCM|MYP|NOP|NOP30	nucleolar protein 3 (apoptosis repressor with CARD domain)	2.10032	0	1.10246	1.28866	1.53432	1.97614	4.21261	4.34328	4.32107	3.78483	5.44782	4.29044	4.74753	3.35144	12.5431	2.52778	1.37286e-10
PIK3C2B	5287	C2-PI3K	phosphatidylinositol-4-phosphate 3-kinase_ catalytic subunit type 2 beta	9.72082	9.50217	10.8155	10.443	9.30068	10.457	7.88126	8.39138	8.9074	7.54191	8.81187	8.66677	8.0732	8.43354	678.169	-1.59967	1.67525e-10
GPRC5B	51704	RAIG-2|RAIG2	G protein-coupled receptor_ class C_ group 5_ member B	3.4415	2.64707	0	2.75959	2.26094	1.97614	5.74474	3.76402	5.19937	4.73152	7.35999	5.71639	7.46475	4.83895	40.8764	2.60932	2.1667e-10
DENND2D	79961	-	DENN/MADD domain containing 2D	9.0978	9.47803	8.89116	8.47273	8.37066	8.65117	9.84949	10.7342	9.77592	9.97935	10.5818	10.1856	10.5171	10.1095	899.267	1.30283	2.18411e-10
KCP	375616	CRIM2|KCP1|NET67	kielin/chordin-like protein	5.17283	5.29835	5.14633	5.24019	4.38636	5.92281	6.33283	6.92865	6.8305	7.55287	7.34925	6.34806	6.82109	6.82688	85.0966	1.55795	2.3376e-10
CTSL	1514	CATL|CTSL1|MEP	cathepsin L	10.421	10.5257	9.84355	9.31598	10.2622	10.1957	11.4404	11.7409	10.9417	11.4016	11.6013	11.1035	11.5729	11.1768	2023.61	1.19083	3.35693e-10
ASAH1	427	AC|ACDase|ASAH|PHP|PHP32|SMAPME	N-acylsphingosine amidohydrolase (acid ceramidase) 1	13.436	13.2892	12.9446	12.3778	12.6642	12.5817	14.7686	14.4974	13.7673	14.1086	14.8349	13.9548	15.0441	14.029	16082.7	1.40987	3.35986e-10
SCARB2	950	AMRF|CD36L2|EPM4|HLGP85|LGP85|LIMP-2|LIMPII|SR-BII	scavenger receptor class B_ member 2	10.9627	10.9558	10.6554	10.6015	10.6825	10.3202	12.3378	12.6639	11.5269	12.0358	12.1258	11.3796	12.4196	11.5395	3175.8	1.28351	3.69332e-10
SMS	6611	MRSR|SPMSY|SRS|SpS	spermine synthase	9.95071	9.48562	9.19494	9.0197	9.54184	9.41109	10.5312	10.4952	10.1622	10.2226	10.9333	10.7888	10.7749	10.5395	1175.19	1.07327	3.7341e-10
LPPR3	79948	LPR3|PRG-2|PRG2	lipid phosphate phosphatase-related protein type 3	2.10032	1.32422	1.72002	2.20399	0	1.97614	3.85726	3.76402	3.84833	4.47931	6.5856	5.21353	6.15065	4.20088	20.9284	2.58995	3.79987e-10
PDCD1LG2	80380	B7DC|Btdc|CD273|PD-L2|PDCD1L2|PDL2|bA574F11.2	programmed cell death 1 ligand 2	6.50578	4.46308	5.47877	5.87579	5.56878	5.25433	7.96933	7.97176	7.14706	7.47438	7.27174	6.79931	8.03222	6.91512	125.534	1.69833	4.79551e-10
LPL	4023	HDLCQ11|LIPD	lipoprotein lipase	8.32659	9.17812	9.50844	5.09547	6.85474	7.44401	4.58121	6.24176	4.73822	4.69243	5.70533	5.53571	5.66021	4.11831	161.24	-2.35948	5.19518e-10
WBP5	51186	TCEAL9|WEX6	WW domain binding protein 5	6.91248	5.5273	6.23971	6.05868	6.44777	5.85129	8.19865	7.81932	7.37772	7.6832	7.52179	7.24421	8.45181	7.58717	157.796	1.44942	6.91413e-10
DLGAP1	9229	DAP-1|DAP-1-ALPHA|DAP-1-BETA|DAP1|DLGAP1A|DLGAP1B|GKAP|SAPAP1	discs_ large (Drosophila) homolog-associated protein 1	2.69601	4.19344	3.34733	4.19504	1.53432	1.97614	5.46521	5.7285	5.91165	5.07331	6.30348	6.31105	5.31448	5.49145	34.3092	2.07806	9.11581e-10
ABCC3	8714	ABC31|EST90757|MLP2|MOAT-D|MRP3|cMOAT2	ATP-binding cassette_ sub-family C (CFTR/MRP)_ member 3	7.54938	7.26354	5.62007	7.84824	7.44734	7.52286	9.4001	10.0497	9.25468	10.1949	10.1567	7.45397	9.77304	8.78087	508.223	1.92005	9.39588e-10
PLA2G7	7941	LDL-PLA2|LP-PLA2|PAFAD|PAFAH	phospholipase A2_ group VII (platelet-activating factor acetylhydrolase_ plasma)	11.203	11.5252	10.8464	10.3982	9.59411	10.1431	12.1744	12.6672	12.088	12.0906	12.423	12.1369	12.6888	12.1796	3675.98	1.44933	9.9956e-10
PROS1	5627	PROS|PS21|PS22|PS23|PS24|PS25|PSA|THPH5|THPH6	protein S (alpha)	7.76826	7.46118	7.26283	7.74042	6.59655	6.91088	9.03113	8.85847	8.55143	9.13816	8.67234	8.10536	9.33888	8.32727	324.488	1.36338	1.0781e-09
SLC7A2	6542	ATRC2|CAT2|HCAT2	solute carrier family 7 (cationic amino acid transporter_ y+ system)_ member 2	3.58016	1.70309	3.99219	1.95829	0	3.1416	7.18361	5.58457	5.19937	4.17346	7.50253	6.17349	6.84833	4.93856	48.4567	2.49083	1.12494e-09
CITED4	163732	-	Cbp/p300-interacting transactivator_ with Glu/Asp-rich carboxy-terminal domain_ 4	5.91133	8.02895	8.25812	6.72272	6.94633	6.17799	3.18517	5.33755	5.36493	4.65225	5.27699	5.25309	4.56253	4.35306	82.2671	-2.02869	1.18633e-09
SLC36A1	206358	Dct1|LYAAT1|PAT1|TRAMD3	solute carrier family 36 (proton/amino acid symporter)_ member 1	10.4095	9.77407	10.3464	9.45595	9.38699	10.3807	11.2051	11.414	11.3338	10.8011	11.995	11.1876	11.9486	11.2741	2037.63	1.33243	1.26779e-09
ILDR2	387597	C1orf32|dJ782G3.1	immunoglobulin-like domain containing receptor 2	9.78137	6.67974	10.947	9.79632	9.09342	10.1343	5.46521	5.33755	6.38636	3.35505	6.51046	7.28295	3.68411	6.07666	429.127	-2.57939	1.31586e-09
SUCNR1	56670	GPR91	succinate receptor 1	6.97666	5.47947	5.14633	5.87579	5.90188	6.2353	7.75177	8.19057	7.95978	6.42996	7.88368	8.26869	8.04992	7.7537	161.008	1.64059	1.511e-09
GPR137B	7107	TM7SF1	G protein-coupled receptor 137B	8.29673	7.84301	8.44544	8.13414	7.55311	7.96822	10.2726	9.22295	9.15362	9.11433	10.1018	8.95464	10.1912	9.15682	563.644	1.43594	1.52138e-09
TMEM26	219623	-	transmembrane protein 26	7.35059	3.21286	5.19232	6.01106	5.92458	6.70987	9.12477	8.07412	8.63081	7.81644	9.13316	8.22459	9.15203	8.67653	265.229	2.06142	1.55697e-09
FAM157A	728262	-	family with sequence similarity 157_ member A	5.3383	4.51145	5.55115	5.62471	5.28283	5.72358	1.88696	1.81441	3.60519	3.45186	0	3.36234	0	2.34819	20.3549	-2.29782	1.63868e-09
IFNLR1	163702	CRF2/12|IFNLR|IL-28R1|IL28RA|LICR2	interferon_ lambda receptor 1	9.0177	9.13632	9.29318	8.87423	9.34973	9.25817	6.42633	7.75353	8.15897	7.70792	6.70835	7.59149	6.42846	8.07155	348.412	-1.52328	1.70238e-09
FMO4	2329	FMO2	flavin containing monooxygenase 4	5.7444	4.7316	5.36289	4.54638	4.51159	4.5544	7.49548	6.30436	6.42438	6.56595	7.39175	6.11026	7.3263	6.28025	78.0245	1.67895	1.93658e-09
TMEM169	92691	-	transmembrane protein 169	7.66297	6.00376	8.3164	7.66035	7.25476	7.80113	6.00934	4.61432	5.91165	3.35505	5.27699	4.99761	5.31448	5.91485	105.704	-1.92961	2.02029e-09
MYO7A	4647	DFNA11|DFNB2|MYOVIIA|MYU7A|NSRD2|USH1B	myosin VIIA	7.81815	7.23502	7.0545	7.08663	6.03302	8.08716	7.99245	11.0473	9.36143	9.75466	9.39576	8.96062	9.20831	9.44845	523.082	1.93437	2.02447e-09
IMPA2	3613	-	inositol(myo)-1(or 4)-monophosphatase 2	8.44475	8.77695	8.21421	9.16278	9.32861	8.91653	7.93792	7.31814	7.78815	7.68818	7.45322	7.68847	6.72148	7.492	304.898	-1.24081	2.14843e-09
SHE	126669	-	Src homology 2 domain containing E	7.78269	8.51161	7.3053	8.6096	5.53967	6.49201	9.78696	9.80508	9.6592	10.0622	10.22	9.59744	10.1992	9.283	619.861	1.8414	2.29816e-09
WASF1	8936	SCAR1|WAVE|WAVE1	WAS protein family_ member 1	7.37936	7.76036	8.16316	8.39137	7.78788	7.5457	6.63658	6.39345	7.12414	6.41803	6.70835	6.86462	6.66132	6.69064	159.556	-1.13287	2.39602e-09
GNG12	55970	-	guanine nucleotide binding protein (G protein)_ gamma 12	7.62342	7.02616	7.31573	6.71283	5.44863	5.99096	8.7071	9.68669	8.15332	8.56534	9.16413	8.44985	9.41373	7.93348	317.174	1.76845	2.45791e-09
SLC38A6	145389	NAT-1|SNAT6	solute carrier family 38_ member 6	8.33641	8.74191	7.7049	7.49709	7.5748	7.36061	9.90536	10.5807	8.7628	10.2447	10.011	8.78956	10.6852	9.13073	664.367	1.73779	2.51573e-09
NPL	80896	C112|C1orf13|NAL|NPL1	N-acetylneuraminate pyruvate lyase (dihydrodipicolinate synthase)	10.3096	9.95656	10.0667	9.10157	9.24089	9.40694	11.9775	11.6605	10.6321	11.1819	11.8174	10.5946	12.1277	10.7641	1978.86	1.55221	2.71565e-09
BIRC7	79444	KIAP|LIVIN|ML-IAP|MLIAP|RNF50	baculoviral IAP repeat containing 7	5.48673	5.21317	5.36289	4.59025	1.53432	5.25433	6.82005	7.69047	6.60077	6.406	7.80725	8.19443	6.95242	7.45883	106.596	2.00853	3.01478e-09
BIN1	274	AMPH2|AMPHL|SH3P9	bridging integrator 1	9.41051	7.9868	10.7923	9.13897	8.17628	10.7263	6.88736	7.90262	7.26699	7.00934	7.69297	7.95754	7.46475	7.56396	478.766	-1.92081	3.50499e-09
DACT1	51339	DAPPER|DAPPER1|DPR1|FRODO|HDPR1|THYEX3	dishevelled-binding antagonist of beta-catenin 1	1.67447	0	1.72002	1.95829	0	1.56377	4.21261	3.85048	4.39952	2.39535	4.51934	4.62796	4.18917	4.35306	10.4998	2.3653	5.34679e-09
TNFSF11	8600	CD254|ODF|OPGL|OPTB2|RANKL|TRANCE|hRANKL2|sOdf	tumor necrosis factor (ligand) superfamily_ member 11	2.10032	1.70309	0	2.90565	0	2.29646	6.2585	3.2312	4.73822	4.43263	5.08318	4.50226	5.69063	4.03073	19.0528	2.37903	6.17435e-09
CTSS	1520	-	cathepsin S	13.9245	14.081	13.3234	13.429	13.6714	13.1788	14.8849	15.3041	14.508	15.5258	14.7202	14.256	15.1448	14.5806	23209.9	1.21177	6.26579e-09
CFB	629	AHUS4|ARMD14|BF|BFD|CFAB|CFBD|FB|FBI12|GBG|H2-Bf|PBF2	complement factor B	1.06765	0	1.10246	3.03827	1.53432	2.29646	4.73531	5.14572	4.05635	4.47931	4.26884	3.84903	4.68846	4.20088	13.2936	2.23418	6.31024e-09
MICAL1	64780	MICAL|MICAL-1|NICAL	microtubule associated monooxygenase_ calponin and LIM domain containing 1	12.07	12.6116	12.8192	12.9243	12.3897	13.0436	11.0622	11.5369	11.751	11.767	11.8714	11.7509	11.2499	11.7105	4598.19	-1.02612	6.98214e-09
PRNP	5621	ASCR|AltPrP|CD230|CJD|GSS|KURU|PRIP|PrP|PrP27-30|PrP33-35C|PrPc|p27-30	prion protein	10.733	10.5286	10.4316	10.3416	10.5317	10.3828	11.9487	12.2004	11.1881	12.0621	11.7516	10.9336	11.9927	11.1275	2546.05	1.15921	7.26287e-09
CD200R1	131450	CD200R|HCRTR2|MOX2R|OX2R	CD200 receptor 1	6.37853	5.64037	3.34733	7.99009	7.43158	5.55373	10.0611	9.09819	8.97301	9.07307	9.15491	8.69218	9.97809	8.89687	409.247	2.09425	7.40981e-09
ZNF438	220929	bA330O11.1	zinc finger protein 438	7.51522	5.98676	7.00382	6.24862	6.49404	7.08727	8.56528	8.77803	7.94023	7.90886	8.05209	8.00466	8.5338	7.96336	222.072	1.34584	8.91954e-09
SUSD3	203328	-	sushi domain containing 3	10.4071	10.7984	10.5063	10.8416	10.4479	11.3355	8.99725	10.0405	9.5322	9.28499	9.48187	9.69404	8.61534	9.71395	1149.95	-1.20934	9.84808e-09
ITGA9	3680	ALPHA-RLC|ITGA4L|RLC	integrin_ alpha 9	6.859	4.88634	6.19522	5.55999	4.92581	6.88723	8.00765	7.34817	8.24115	7.84791	8.54164	7.05572	8.58327	8.28531	182.525	1.72419	1.01914e-08
UBA6	55236	E1-L2|MOP-4|UBE1L2	ubiquitin-like modifier activating enzyme 6	11.3996	10.0248	10.8854	10.1349	10.4102	10.2361	12.8225	12.1107	11.7979	11.5215	12.0831	11.7004	12.6911	11.6963	3219.83	1.40178	1.04337e-08
SIGLEC1	6614	CD169|SIGLEC-1|SN|dJ1009E24.1	sialic acid binding Ig-like lectin 1_ sialoadhesin	10.242	6.89557	8.60697	8.77792	7.30753	10.3388	10.9865	11.4667	12.1957	10.4461	12.0516	11.9719	11.9778	12.233	2260.94	2.03777	1.04909e-08
SEMA3A	10371	COLL1|HH16|Hsema-I|Hsema-III|SEMA1|SEMAD|SEMAIII|SEMAL|SemD|coll-1	sema domain_ immunoglobulin domain (Ig)_ short basic domain_ secreted_ (semaphorin) 3A	5.93736	5.43	4.89142	4.90015	6.35053	4.92333	7.59951	7.07947	7.25649	7.49724	7.35999	5.99832	8.16814	6.975	111.879	1.63705	1.05422e-08
TCTEX1D1	200132	-	Tctex1 domain containing 1	7.8321	7.5507	7.62331	7.37699	7.14305	6.34353	8.77976	8.48219	8.29858	8.65449	8.45913	8.47516	8.85242	8.34553	285.537	1.11985	1.06712e-08
CABYR	26256	CABYRa|CABYRc|CABYRc/d|CABYRe|CBP86|CT88|FSP-2|FSP2	calcium binding tyrosine-(Y)-phosphorylation regulated	6.23896	4.88634	7.39653	6.72272	6.47878	6.65491	0	4.75545	4.15009	3.99219	2.82629	3.74187	0	3.61501	46.4696	-2.2688	1.09997e-08
SDC2	6383	CD362|HSPG|HSPG1|SYND2	syndecan 2	8.79729	5.50358	7.67281	7.02403	5.56878	7.81373	10.8145	9.11576	9.6492	9.07117	10.6225	9.13222	11.0649	9.8009	710.81	2.06341	1.21062e-08
PSMC4	5704	MIP224|RPT3|S6|TBP-7|TBP7	proteasome 26S subunit_ ATPase 4	12.3742	11.8225	12.3879	11.5644	11.77	13.073	10.6522	10.8304	11.151	10.9395	10.076	10.4836	10.2626	11.3826	3106.59	-1.36612	1.24437e-08
UBA6-AS1	550112	-	UBA6 antisense RNA 1 (head to head)	7.1757	6.6037	6.92429	6.37941	6.01197	6.82636	8.40798	8.4514	7.59332	7.58524	7.95625	7.45397	8.02627	8.07155	188.488	1.21769	1.25478e-08
FCGR3B	2215	CD16|CD16b|FCG3|FCGR3|FCR-10|FCRIII|FCRIIIb	Fc fragment of IgG_ low affinity IIIb_ receptor (CD16b)	0	2.25095	0	0	0.962186	1.56377	4.93941	5.47996	2.71913	4.22915	3.84834	3.03931	4.91147	3.7307	11.8081	2.43512	1.34281e-08
SULT1A1	6817	HAST1/HAST2|P-PST|PST|ST1A1|ST1A3|STP|STP1|TSPST1	sulfotransferase family_ cytosolic_ 1A_ phenol-preferring_ member 1	7.26065	6.29379	5.71765	5.87579	5.13493	7.85088	8.25708	9.79966	8.42586	9.06353	8.63745	8.66677	8.12424	8.60252	295.973	1.81683	1.43582e-08
FAM49A	81553	-	family with sequence similarity 49_ member A	10.051	9.49617	9.32965	9.64723	9.50654	9.39441	11.7923	10.4141	10.7322	10.3976	11.4999	10.4584	11.6012	10.6092	1539.13	1.34663	1.5007e-08
DHRS3	9249	DD83.1|RDH17|Rsdr1|SDR1|SDR16C1|retSDR1	dehydrogenase/reductase (SDR family) member 3	9.07159	9.97823	9.14611	8.94141	9.40526	9.59385	8.09568	8.09198	8.2623	8.75039	7.98429	8.54456	8.12424	8.35006	468.412	-1.05572	1.53883e-08
GPBAR1	151306	BG37|GPCR19|GPR131|M-BAR|TGR5	G protein-coupled bile acid receptor 1	7.26065	8.54103	6.88282	6.42857	6.84287	8.00714	8.60081	10.2197	9.04799	9.40168	9.49167	8.86172	9.31467	9.18498	448.455	1.61581	1.61075e-08
VAV3	10451	-	vav 3 guanine nucleotide exchange factor	8.7722	7.20592	8.13988	8.40985	8.06829	8.08716	9.53216	9.43192	9.27303	8.87127	9.46456	9.26393	9.7907	9.38805	509.176	1.14933	1.62413e-08
PEG10	23089	EDR|HB-1|MEF3L|Mar2|Mart2|RGAG3	paternally expressed 10	2.69601	6.36133	5.47877	6.04298	7.0532	2.29646	1.23221	1.81441	2.45096	3.54258	0	1.61501	2.40883	2.34819	25.7426	-2.4316	1.94511e-08
TNFRSF11A	8792	CD265|FEO|LOH18CR1|ODFR|OFE|OPTB7|OSTS|PDB2|RANK|TRANCER	tumor necrosis factor receptor superfamily_ member 11a_ NFKB activator	5.29868	3.42973	8.1281	6.65202	4.97013	6.59778	2.67742	3.09617	3.73188	2.88588	4.44058	4.1297	3.26617	3.61501	45.8139	-2.23757	2.01382e-08
APBB3	10307	FE65L2|SRA	amyloid beta (A4) precursor protein-binding_ family B_ member 3	10.6597	10.4846	11.1413	10.4865	10.7113	11.4209	10.0015	9.71577	9.3065	9.24164	10.0954	9.89028	9.03836	9.14122	1241.86	-1.18307	2.04073e-08
TGFBR2	7048	AAT3|FAA3|LDS1B|LDS2|LDS2B|MFS2|RIIC|TAAD2|TGFR-2|TGFbeta-RII	transforming growth factor_ beta receptor II (70/80kDa)	12.1438	12.1573	12.2051	11.6774	11.8254	11.9139	12.7655	13.0471	12.7268	12.7638	12.867	12.4098	13.016	12.6005	5795.01	0.769066	2.148e-08
GPR68	8111	GPR12A|OGR1	G protein-coupled receptor 68	8.10905	6.87723	8.39716	9.0297	8.7147	9.12803	6.06855	5.79541	7.65057	5.88836	5.73864	6.47059	5.49767	7.10933	209.088	-1.78209	2.26442e-08
ENOSF1	55556	HSRTSBETA|RTS|TYMSAS	enolase superfamily member 1	9.2716	8.78189	8.99212	8.79443	9.0502	9.16537	9.72621	9.79285	9.5538	9.47262	9.88839	9.73128	9.77482	9.73142	701.547	0.682932	2.37183e-08
GSDMA	284110	FKSG9|GSDM|GSDM1	gasdermin A	5.98807	2.81063	4.1865	2.90565	2.74191	5.29083	7.08669	7.6122	6.69709	6.53313	7.39175	6.17349	7.69975	7.0986	88.6466	2.04878	2.37529e-08
IFT88	8100	D13S1056E|DAF19|TG737|TTC10|hTg737	intraflagellar transport 88	6.34001	5.91665	6.19522	6.07422	6.26418	6.09784	7.29935	7.1663	6.87237	7.11659	6.96908	6.71683	7.34555	6.96322	106.315	0.898799	2.41844e-08
PRKCH	5583	PKC-L|PKCL|PRKCL|nPKC-eta	protein kinase C_ eta	5.7146	4.9579	6.68792	8.08131	7.39953	6.8991	5.50862	2.12307	3.3126	4.05518	4.91857	3.74187	3.68411	2.02463	62.0513	-2.19518	2.45961e-08
JAM2	58494	C21orf43|CD322|JAM-B|JAMB|PRO245|VE-JAM|VEJAM	junctional adhesion molecule 2	2.69601	4.19344	5.65334	3.87859	4.45034	3.87714	1.88696	1.42121	0	0.774143	2.55434	0	0	0	9.30932	-2.42609	2.51077e-08
LINC00996	285972	-	long intergenic non-protein coding RNA 996	7.81113	8.44779	6.99087	8.30843	5.56878	7.37768	9.86209	8.36959	9.6572	9.07687	10.6836	10.056	9.9657	9.44845	588.177	1.78257	2.55104e-08
SIGLEC8	27181	SAF2|SIGLEC-8|SIGLEC8L	sialic acid binding Ig-like lectin 8	4.71195	6.53516	3.88425	5.29424	3.102	3.1416	6.09726	8.48894	7.36799	8.92706	8.17275	6.97521	8.49984	6.29912	150.799	2.17865	2.62013e-08
TMEM63B	55362	C6orf110	transmembrane protein 63B	8.99928	9.20042	9.94274	9.36258	9.17141	9.96954	8.35546	8.71317	8.27796	8.54902	8.62415	8.18934	8.45181	8.44629	508.948	-0.990983	2.74694e-08
CPM	1368	-	carboxypeptidase M	9.99632	9.87226	9.6997	9.56579	9.47035	9.6156	11.7012	10.4918	10.7112	10.8864	11.6047	10.494	11.8233	10.3826	1634.43	1.3058	2.83958e-08
LINC01094	100505702	-	long intergenic non-protein coding RNA 1094	9.83948	11.0883	9.1836	8.94353	8.95693	8.4358	12.1181	11.9673	11.0731	12.0583	11.829	11.0164	12.3702	10.81	2333.18	1.75216	2.92417e-08
MS4A4A	51338	4SPAN1|CD20-L1|CD20L1|HDCME31P|MS4A4|MS4A7	membrane-spanning 4-domains_ subfamily A_ member 4A	9.71894	8.40042	9.14026	9.13897	8.63435	8.80737	10.8582	10.1962	10.0033	10.1975	10.6847	9.81957	11.2865	10.1399	1038.98	1.33018	2.96241e-08
DERL3	91319	C22orf14|IZP6|LLN2|derlin-3	derlin 3	8.22456	7.74527	9.15485	8.02648	7.91235	8.99607	6.59691	5.92059	7.21371	5.98858	6.00813	7.27336	5.23414	7.18227	203.8	-1.64004	3.04752e-08
MLXIPL	51085	CHREBP|MIO|MONDOB|WBSCR14|WS-bHLH|bHLHd14	MLX interacting protein-like	7.87987	7.32573	9.13143	7.54804	6.87819	8.74953	0	3.67205	5.01232	4.28277	3.25239	5.8514	2.90027	5.38951	132.866	-2.38244	3.0848e-08
LCP2	3937	SLP-76|SLP76	lymphocyte cytosolic protein 2 (SH2 domain containing leukocyte protein of 76kDa)	11.9424	11.8728	11.9479	11.8581	12.0832	12.1742	11.639	11.1584	11.4455	11.2849	11.3046	11.0851	11.4099	11.1665	3198.34	-0.651311	3.27152e-08
TCN2	6948	D22S676|D22S750|II|TC|TC II|TC-2|TC2|TCII	transcobalamin II	6.25974	5.55064	4.83455	6.04298	5.59732	6.52303	6.83717	8.38415	7.48054	6.71967	7.80725	7.69567	7.08429	7.63992	131.659	1.49686	3.36635e-08
HPGDS	27306	GSTS|GSTS1|GSTS1-1|PGD2|PGDS	hematopoietic prostaglandin D synthase	11.2077	10.5692	10.8182	11.1955	10.9304	10.5819	9.3443	10.5119	9.5793	9.55801	9.86407	9.99316	9.72057	9.79759	1344.22	-1.02344	3.37084e-08
PDGFA	5154	PDGF-A|PDGF1	platelet-derived growth factor alpha polypeptide	2.92145	3.52705	6.55341	3.87859	3.83548	4.82719	0	0.878962	1.69327	0	0	1.02259	2.67537	0	12.4208	-2.45491	3.40923e-08
PYHIN1	149628	IFIX	pyrin and HIN domain family_ member 1	2.92145	0	2.15108	0.78367	0	1.56377	4.87454	3.4684	3.84833	3.78483	4.44058	4.29044	4.85887	4.03073	11.4236	2.21667	4.02985e-08
SLC9A9	285195	AUTS16|NHE9	solute carrier family 9_ subfamily A (NHE9_ cation proton antiporter 9)_ member 9	8.95217	8.2446	9.03377	7.42624	8.07338	8.45603	10.4844	10.3882	9.54304	9.84097	10.6091	9.11084	11.1014	9.38805	822.789	1.54894	4.14223e-08
LINC00672	100505576	-	long intergenic non-protein coding RNA 672	6.21787	6.11751	5.83827	5.89341	6.09437	5.49236	7.45167	6.88834	6.81628	6.80461	7.30547	6.91482	7.27704	6.63233	100.787	1.03347	4.21976e-08
FUCA1	2517	FUCA	fucosidase_ alpha-L- 1_ tissue	13.2479	12.2982	12.4984	12.2702	11.8288	12.4818	12.9826	14.3175	14.0064	13.9121	13.4405	13.4227	13.9007	14.2584	10872	1.24537	4.33234e-08
APOBEC3D	140564	A3D|APOBEC3DE|APOBEC3E|ARP6	apolipoprotein B mRNA editing enzyme_ catalytic polypeptide-like 3D	1.06765	0	2.15108	2.20399	0	1.97614	4.1036	2.94718	4.15009	4.43263	4.44058	3.74187	5.14907	3.7307	10.7989	2.2236	4.44806e-08
LRRK1	79705	RIPK6|Roco1	leucine-rich repeat kinase 1	10.1656	10.9232	11.1559	11.2258	10.6866	10.9919	9.52425	8.89198	10.0096	9.38185	10.1334	9.97995	9.70016	9.81244	1300.79	-1.11132	4.51078e-08
TSPAN5	10098	NET-4|NET4|TM4SF9|TSPAN-5	tetraspanin 5	4.77106	6.19359	4.94614	4.35619	4.68115	4.49306	7.27442	6.50428	6.56717	6.22609	7.69297	6.43663	7.95287	6.44176	87.8214	1.70669	5.24656e-08
CLEC17A	388512	-	C-type lectin domain family 17_ member A	7.07375	9.00311	8.65292	8.22391	9.2611	8.28561	0	4.70993	6.1572	6.22609	3.58092	4.56648	4.62687	5.78704	182.138	-2.2969	5.88888e-08
DENND6B	414918	AFI1B|FAM116B	DENN/MADD domain containing 6B	6.23896	6.45086	7.51889	6.4042	6.78201	7.55323	5.27723	4.75545	5.40351	5.97235	5.18334	5.40131	4.56253	5.67596	74.2312	-1.44553	5.89403e-08
EPS15	2060	AF-1P|AF1P|MLLT5	epidermal growth factor receptor pathway substrate 15	11.2381	10.4633	10.858	10.2784	10.6108	10.4398	12.7501	11.9249	11.6097	11.5758	12.3001	11.344	12.5916	11.511	3110.9	1.25828	5.89859e-08
GREB1	9687	-	growth regulation by estrogen in breast cancer 1	1.67447	0	1.10246	2.41387	1.53432	1.56377	1.88696	5.45258	4.61211	2.88588	4.59403	4.68692	5.01126	4.35306	13.2467	2.26507	5.96384e-08
TRIM47	91107	GOA|RNF100	tripartite motif containing 47	3.4415	2.64707	1.10246	3.37567	1.9429	2.78005	3.18517	5.70548	4.79736	4.56837	6.00813	5.131	5.5649	4.61637	22.1748	1.99783	6.46865e-08
RAP2B	5912	-	RAP2B_ member of RAS oncogene family	10.7441	11.4371	10.3337	10.3448	10.7031	10.6432	12.1381	12.2552	11.4222	12.0726	12.4945	11.4542	12.7017	11.4927	3207.05	1.23376	6.68759e-08
DLL1	28514	DELTA1|DL1|Delta	delta-like 1 (Drosophila)	5.3383	6.11751	1.10246	5.37171	5.05489	4.82719	7.5169	7.01541	7.27741	8.65703	8.33941	6.11026	7.97775	6.82688	130.785	1.98161	7.13307e-08
GVINP1	387751	GVIN1|GVIN1P|VLIG-1|VLIG1	GTPase_ very large interferon inducible pseudogene 1	4.88247	5.84296	4.89142	5.53776	3.62984	4.05746	6.20673	7.64886	6.38636	7.75136	6.75792	6.29218	7.38329	6.3722	84.866	1.71124	7.15477e-08
RAB9A	9367	RAB9	RAB9A_ member RAS oncogene family	8.68268	8.13695	8.08608	8.12298	8.1904	8.14314	8.91495	9.43016	8.79943	9.06544	9.13941	8.8681	9.1951	8.93958	433.282	0.795874	7.27437e-08
GABRA3	2556	-	gamma-aminobutyric acid (GABA) A receptor_ alpha 3	6.48828	7.84773	7.0545	6.05868	7.54581	6.13847	0	5.75115	3.3126	4.65225	4.35726	2.35791	4.42456	3.0287	64.8732	-2.13102	8.17823e-08
CD163	9332	M130|MM130	CD163 molecule	12.074	10.2248	11.756	10.5187	10.8512	11.8686	12.8362	13.1613	12.8504	12.6706	12.8815	12.1715	13.1979	12.9421	5415.04	1.35681	8.23782e-08
ABHD5	51099	CDS|CGI58|IECN2|NCIE2	abhydrolase domain containing 5	8.25594	7.92565	7.78962	7.48552	7.91235	7.352	9.47587	8.56762	8.64295	8.87127	8.87314	8.60314	9.38146	8.62886	372.836	1.0521	8.53264e-08
PKD2L1	9033	PCL|PKD2L|PKDL|TRPP3	polycystic kidney disease 2-like 1	5.55559	4.92256	4.89142	5.34635	5.28283	5.13892	7.76078	6.19295	6.1572	6.02049	6.70835	6.78589	6.46412	6.89045	75.4327	1.39598	8.55677e-08
TDRD10	126668	-	tudor domain containing 10	4.9351	7.10708	5.09883	6.10479	4.45034	5.0983	7.76078	7.66087	6.99113	8.01565	7.98429	7.37548	8.04992	7.26136	139.76	1.65495	8.80276e-08
ENC1	8507	CCL28|ENC-1|KLHL35|KLHL37|NRPB|PIG10|TP53I10	ectodermal-neural cortex 1 (with BTB domain)	5.8578	7.9167	4.27465	6.55573	6.50914	5.25433	9.00105	9.67489	7.90705	8.85144	9.20938	7.73811	9.72241	7.6908	315.49	1.9319	8.95493e-08
BICD1	636	BICD	bicaudal D homolog 1 (Drosophila)	7.8321	7.68855	7.91834	9.60908	8.58533	8.13312	6.57666	6.84688	7.01624	6.58741	7.09014	7.50401	6.4464	6.73288	218.242	-1.43304	9.10719e-08
PVALB	5816	D22S749	parvalbumin	0	0	0	1.95829	0	0	4.49751	5.79541	3.4663	4.17346	1.78114	3.03931	4.56253	3.19907	10.4701	2.37881	9.25831e-08
SERINC5	256987	C5orf12|TPO1	serine incorporator 5	9.73202	9.03448	9.02744	8.76363	9.24541	9.45799	10.7022	10.078	10.353	9.74275	10.6314	10.0292	10.7151	10.1002	996.339	1.03597	9.71891e-08
KIAA1614	57710	-	KIAA1614	3.28808	4.00358	4.09262	5.29424	3.83548	2.78005	0	2.12307	1.69327	1.6464	0	1.02259	0	1.01647	7.64486	-2.28824	9.92596e-08
MMRN1	22915	ECM|EMILIN4|GPIa*|MMRN	multimerin 1	7.13128	5.61845	9.65934	9.61307	5.38457	7.23509	5.50862	1.42121	4.39952	2.57802	4.66504	4.79809	3.41933	4.27897	151.291	-2.36551	1.01743e-07
TBX10	347853	TBX13|TBX7	T-box 10	2.69601	4.36119	3.17479	3.47263	2.74191	4.21772	0	0.878962	0	0	1.14958	0	0	1.60688	5.04019	-2.35778	1.02265e-07
ZC3H12A	80149	MCPIP|MCPIP1|dJ423B22.1	zinc finger CCCH-type containing 12A	9.35847	10.3212	9.29318	10.5159	10.6825	10.2535	8.19201	8.52225	9.32169	9.22633	7.60541	7.93947	8.37896	8.75378	712.947	-1.417	1.04006e-07
MERTK	10461	MER|RP38|Tyro12|c-Eyk|c-mer	MER proto-oncogene_ tyrosine kinase	10.5245	10.3042	10.6948	9.81839	10.1937	10.3933	11.2649	11.4474	11.2011	10.9311	11.4026	10.8618	11.3087	11.0384	1897.72	0.824183	1.05931e-07
GRAMD1B	57476	-	GRAM domain containing 1B	7.63142	8.58971	7.88372	6.73254	6.03302	7.60489	8.77976	9.31325	8.89052	9.30295	9.92321	9.37568	9.40458	8.90305	438.985	1.47893	1.07211e-07
TLR4	7099	ARMD10|CD284|TLR-4|TOLL	toll-like receptor 4	11.8029	11.3354	11.6919	11.4372	11.0636	10.8989	13.2127	12.6343	11.9877	12.3849	13.1581	12.1805	13.464	12.2223	5099.67	1.24552	1.07483e-07
CMBL	134147	JS-1	carboxymethylenebutenolidase homolog (Pseudomonas)	3.4415	0.808994	3.50142	4.07665	2.74191	2.97212	5.74474	6.36436	4.73822	4.73152	5.18334	5.17286	5.66021	4.83895	27.3011	1.87894	1.08989e-07
SIPA1L2	57568	SPAL2	signal-induced proliferation-associated 1 like 2	8.66331	9.83829	8.71725	8.74434	8.83041	8.94258	10.1374	10.2716	9.98594	10.2337	10.4809	9.74001	10.515	9.72271	876.912	1.08014	1.19402e-07
CYTH3	9265	ARNO3|GRP1|PSCD3	cytohesin 3	9.72456	9.90657	9.92922	9.72923	9.80455	10.1993	8.39068	9.23103	9.33173	8.87564	9.04937	9.23458	8.88567	9.14904	707.794	-0.821828	1.23495e-07
FAM216A	29902	C12orf24|HSU79274	family with sequence similarity 216_ member A	6.859	6.74188	6.8545	6.75198	7.20926	6.88723	5.37428	5.83836	5.44108	6.18443	4.17464	5.56744	4.91147	5.86507	76.2641	-1.26689	1.24768e-07
RHBDF2	79651	RHBDL5|RHBDL6|TEC|TOC|TOCG|iRhom2	rhomboid 5 homolog 2 (Drosophila)	9.28686	10.0939	10.9251	9.37987	9.46262	10.3442	7.77862	9.19638	8.58958	8.71669	8.62415	8.77265	8.0732	8.36804	668.818	-1.34495	1.28667e-07
PCDHGC3	5098	PC43|PCDH-GAMMA-C3|PCDH2	protocadherin gamma subfamily C_ 3	7.08544	7.71977	9.10162	7.91013	8.21363	7.40291	3.98568	4.21879	4.39952	5.92254	0	1.02259	4.96223	4.11831	125.458	-2.30685	1.29148e-07
CLEC19A	728276	-	C-type lectin domain family 19_ member A	3.70666	4.30741	4.27465	3.87859	4.09765	3.77776	3.98568	6.59473	5.10888	6.34429	5.77119	6.21415	6.27631	5.31732	39.8747	1.65809	1.30702e-07
ST5	6764	DENND2B|HTS1|p126	suppression of tumorigenicity 5	7.89987	7.44259	8.03652	7.72081	8.23194	8.27198	8.6108	9.42136	9.05103	8.85808	9.36943	8.38455	9.30487	8.91227	404.502	1.02022	1.35674e-07
COL6A3	1293	DYT27	collagen_ type VI_ alpha 3	1.67447	3.86154	3.64062	1.66198	1.9429	3.29325	5.22614	5.03931	5.15483	4.05518	5.08318	5.04345	5.46285	4.93856	21.2303	1.81372	1.35714e-07
FZD1	8321	-	frizzled class receptor 1	7.9196	7.39182	8.48755	9.54921	9.61345	8.96252	6.69411	7.23219	7.56806	7.033	7.34925	6.55214	7.19453	7.68364	283.569	-1.48212	1.50809e-07
C9orf72	203228	ALSFTD|FTDALS|FTDALS1	chromosome 9 open reading frame 72	9.54571	9.27936	9.22013	9.01569	8.87188	8.62996	11.135	10.0474	9.97957	10.4981	10.4735	9.7727	11.0822	9.77755	1031.33	1.22144	1.53611e-07
BHLHE41	79365	BHLHB3|DEC2|SHARP1|hDEC2	basic helix-loop-helix family_ member e41	9.40819	10.085	11.6149	10.3959	9.98817	10.1921	8.90686	7.42766	9.21727	8.57612	9.16719	9.05037	8.79408	8.59872	856.171	-1.47865	1.54694e-07
OBFC1	79991	AAF-44|AAF44|RPA-32|STN1|bA541N10.2	oligonucleotide/oligosaccharide-binding fold containing 1	8.81144	8.09392	8.87009	9.03367	8.58533	8.86298	7.92196	7.05236	7.99179	7.57989	7.30547	8.05589	7.38329	7.80079	298.968	-1.01684	1.55352e-07
PAM	5066	PAL|PHM	peptidylglycine alpha-amidating monooxygenase	5.58882	6.2517	5.80905	6.26225	6.49404	5.25433	7.38336	7.74227	6.99113	6.95257	6.91184	7.12132	7.0495	7.14104	109.776	1.11661	1.73473e-07
PLEKHO1	51177	CKIP-1|CKIP1|JBP|OC120	pleckstrin homology domain containing_ family O member 1	11.4925	12.1241	11.5655	11.9048	11.772	11.95	10.1511	10.9877	10.9457	11.1485	10.5493	11.1461	10.1859	10.9016	2564.5	-0.973704	1.73931e-07
CPVL	54504	HVLP	carboxypeptidase_ vitellogenic-like	9.44722	10.6079	9.65934	9.28127	7.50873	8.65117	11.4028	11.4774	10.5646	11.8356	11.5371	10.6796	12.0256	10.6539	1812.86	1.62585	1.75149e-07
EPOR	2057	EPO-R	erythropoietin receptor	4.12435	5.64037	4.09262	4.90015	2.52138	4.429	6.40352	7.26404	5.91165	7.6732	6.25826	6.04414	6.97731	5.76006	68.066	1.78249	1.81021e-07
RTN1	6252	NSP	reticulon 1	10.616	10.9834	11.8433	11.2448	11.1925	11.2804	9.73309	10.192	10.6483	10.2114	10.2919	10.1559	10.3757	10.2238	1731.36	-0.950738	1.8597e-07
KDM2B	84678	CXXC2|FBXL10|Fbl10|JHDM1B|PCCX2	lysine (K)-specific demethylase 2B	10.7237	11.1213	11.4753	11.1839	10.9568	11.4342	9.93946	10.168	10.5805	10.2294	10.5598	10.5185	10.3426	10.3648	1735.04	-0.796222	1.94032e-07
HOXB7	3217	HHO.C1|HOX2|HOX2C|Hox-2.3	homeobox B7	4.98588	3.61822	4.83455	6.32851	3.73632	2.97212	7.33596	7.01541	6.28668	6.85858	7.70144	6.31105	7.84205	6.76037	90.7502	1.84184	1.96558e-07
LILRA6	79168	CD85b|ILT-8|ILT5|ILT8|LILRB3|LILRB6	leukocyte immunoglobulin-like receptor_ subfamily A (with TM domain)_ member 6	3.70666	2.00287	1.10246	0.78367	1.53432	3.29325	4.93941	6.70326	4.15009	5.04255	4.85924	4.43505	6.03687	3.93748	24.0619	2.12651	2.00925e-07
C1orf85	112770	C1orf85|NCU-G1|GLMP	glycosylated lysosomal membrane protein	10.3574	10.7151	10.2694	10.1551	10.1534	10.4048	10.9662	12.1116	10.9085	11.5852	11.5669	10.9313	11.5703	11.2287	2121.13	1.00843	2.02063e-07
FBXW5	54461	Fbw5	F-box and WD repeat domain containing 5	10.9979	11.3579	11.2526	11.195	11.3684	11.9946	9.61889	10.6173	10.5159	10.557	10.1129	10.4711	10.0721	10.6373	1906.33	-0.987298	2.06971e-07
SLC6A12	6539	BGT-1|BGT1|GAT2	solute carrier family 6 (neurotransmitter transporter)_ member 12	4.82784	8.02062	5.65334	10.5066	9.37055	5.64116	2.67742	5.42467	3.4663	5.58109	3.25239	3.74187	3.26617	3.19907	188.648	-2.3345	2.07331e-07
MAGEH1	28986	APR-1|APR1|MAGEH	melanoma antigen family H1	6.80345	5.84296	5.65334	4.19504	4.38636	3.29325	0	2.94718	2.12129	3.01823	1.78114	3.36234	0	0	20.8104	-2.24466	2.12847e-07
NCF1B	654816	NCF-1B|SH3PXD1B	neutrophil cytosolic factor 1B pseudogene	8.96804	8.868	8.49674	9.51831	9.1034	9.90035	6.38034	6.73769	8.24647	7.74182	6.41068	7.87119	5.8873	7.99841	349.725	-1.58791	2.29458e-07
USP6NL	9712	RNTRE|TRE2NL|USP6NL-IT1	USP6 N-terminal like	9.01158	8.56987	9.79407	9.1555	9.37055	9.15303	8.55496	7.23219	7.9981	7.27051	7.90583	7.25399	8.48256	7.76731	391.139	-1.23274	2.37245e-07
CD163L1	283316	CD163B|M160	CD163 molecule-like 1	8.11476	6.1018	7.64	8.07746	6.52408	8.90186	9.75578	9.64194	10.2588	9.67417	9.61112	8.14796	10.1439	10.0675	596.26	1.63866	2.43048e-07
HDAC9	9734	HD7|HD7b|HD9|HDAC|HDAC7|HDAC7B|HDAC9B|HDAC9FL|HDRP|MITR	histone deacetylase 9	8.47618	8.16746	9.59016	8.37891	8.28115	8.76259	8.05965	4.70993	6.61727	5.04255	6.63949	6.85179	6.21485	6.33612	233.79	-1.73576	2.46341e-07
UACA	55075	NUCLING	uveal autoantigen with coiled-coil domains and ankyrin repeats	5.37687	5.29835	5.58602	4.54638	5.75763	5.55373	7.52748	6.36436	6.53278	7.033	6.74159	6.27306	7.56667	6.14081	83.8792	1.35251	2.65628e-07
MDFIC	29969	HIC	MyoD family inhibitor domain containing	7.62342	7.85243	6.30396	7.4797	7.51622	6.59778	9.00863	8.89198	8.37337	9.09572	8.16051	8.11613	9.33166	8.38138	311.57	1.28917	2.68909e-07
TFCP2L1	29842	CRTR1|LBP-9|LBP9	transcription factor CP2-like 1	9.33907	9.11886	7.88372	8.94775	8.92913	9.22789	10.1597	9.60356	10.4518	9.66284	10.9635	9.98437	10.5754	10.1556	915.417	1.19244	2.97074e-07
TSPAN33	340348	PEN|PEN.|TSPAN-33	tetraspanin 33	9.79922	9.2151	9.71357	10.3246	10.5519	10.4719	9.15239	8.66029	9.33173	8.65703	9.15182	8.80296	8.95623	9.06336	755.964	-1.04073	3.01648e-07
LOC400043	400043	-	uncharacterized LOC400043	4.88247	5.95213	2.7519	7.47386	3.83548	5.0983	1.23221	0.878962	3.60519	2.39535	3.42599	3.03931	2.67537	2.34819	25.8937	-2.17473	3.04666e-07
ST6GALNAC2	10610	SAITL1|SIAT7|SIAT7B|SIATL1|ST6GalNAII|STHM	ST6 (alpha-N-acetyl-neuraminyl-2_3-beta-galactosyl-1_3)-N-acetylgalactosaminide alpha-2_6-sialyltransferase 2	0	0	0	0.78367	0	0	4.58121	3.67205	0	3.25128	6.13861	3.62611	4.49519	2.34819	10.7409	2.30599	3.05498e-07
LBX2-AS1	151534	-	LBX2 antisense RNA 1	4.82784	5.47947	4.09262	4.63283	5.09546	4.87606	5.67025	6.99658	5.80039	7.033	6.52962	5.77192	6.72148	6.11974	60.8463	1.3995	3.16912e-07
BMP2K	55589	BIKE|HRIHFB2017	BMP2 inducible kinase	11.2839	11.6459	11.4359	11.3318	10.761	10.9681	12.5416	12.0786	12.1061	11.9808	12.5214	11.9366	12.5982	11.7687	3785.49	0.916045	3.20953e-07
SLC1A4	6509	ASCT1|SATT	solute carrier family 1 (glutamate/neutral amino acid transporter)_ member 4	10.3574	10.5461	11.1361	11.2056	10.5037	10.8765	8.9508	8.98091	10.3003	8.86249	9.40875	9.93657	8.93733	9.83523	1180.51	-1.21133	3.45515e-07
ARHGAP44	9912	NPC-A-10|RICH2	Rho GTPase activating protein 44	4.29515	7.46733	4.77535	7.48552	6.61062	3.55575	0	3.4684	3.3126	4.33447	1.78114	1.61501	3.80026	3.7307	41.0402	-2.17402	3.47059e-07
SSX2IP	117178	ADIP	synovial sarcoma_ X breakpoint 2 interacting protein	6.17475	5.5962	6.14933	6.24862	5.85538	5.85129	7.35985	6.22567	7.10085	6.77685	7.42281	7.34834	7.69225	7.00978	108.966	1.1134	3.56245e-07
ARHGEF6	9459	COOL2|Cool-2|MRX46|PIXA|alpha-PIX|alphaPIX	Rac/Cdc42 guanine nucleotide exchange factor (GEF) 6	11.5051	11.6955	11.2728	11.6134	11.1286	10.5801	12.8061	11.6022	12.7322	12.3003	12.2537	12.3122	12.7551	12.3665	4276.23	1.03162	3.67875e-07
WNT10B	7480	SHFM6|WNT-12	wingless-type MMTV integration site family_ member 10B	3.11638	2.64707	4.51076	6.47612	4.88009	5.29083	2.95352	0	2.45096	0	1.78114	0	2.08162	1.60688	14.8772	-2.23709	3.71728e-07
SLC35C2	51006	BA394O2.1|C20orf5|CGI-15|OVCOV1	solute carrier family 35 (GDP-fucose transporter)_ member C2	10.462	10.1741	10.7107	10.6095	10.6657	11.007	9.23224	9.75972	10.0236	9.63476	9.61337	10.0476	9.57529	10.0028	1171.94	-0.837279	3.79573e-07
CBLB	868	Cbl-b|Nbla00127|RNF56	Cbl proto-oncogene B_ E3 ubiquitin protein ligase	6.50578	5.9345	6.81094	6.47612	5.96894	6.34353	8.1719	7.24022	7.29804	7.18859	8.33941	7.2044	8.16272	7.1924	152.159	1.22056	3.8554e-07
POU2F2	5452	OCT2|OTF2|Oct-2	POU class 2 homeobox 2	10.4798	12.1759	11.4543	11.7966	12.4863	11.3388	8.87819	8.82683	10.141	11.1766	8.38744	8.27351	9.52131	9.73315	1952.23	-1.71935	3.92333e-07
NCKIPSD	51517	AF3P21|DIP|DIP1|ORF1|SPIN90|VIP54|WASLBP|WISH	NCK interacting protein with SH3 domain	8.92965	9.21144	9.24216	9.52257	9.3829	9.86598	8.37904	8.48557	8.78854	8.48755	8.43393	8.71361	8.15729	8.74348	498.608	-0.82459	4.10113e-07
CMKLR1	1240	CHEMERINR|ChemR23|DEZ|RVER1	chemerin chemokine-like receptor 1	12.2602	11.513	11.7764	11.5818	11.2973	12.2844	12.9084	12.8977	12.7696	12.5081	12.9497	12.3331	12.9164	12.7321	5544.69	0.894879	4.28252e-07
LY96	23643	ESOP-1|MD-2|MD2|ly-96	lymphocyte antigen 96	8.61573	7.76036	7.94545	7.807	7.8185	6.93414	9.11777	9.46997	8.62674	9.15623	9.24458	8.60696	9.52342	8.72616	414.287	1.12893	4.68296e-07
BMP8A	353500	-	bone morphogenetic protein 8a	5.12831	4.64753	4.71361	7.13926	5.17335	5.66916	0	2.59319	4.05635	1.27521	2.82629	3.84903	3.09479	3.61501	26.3294	-2.01822	4.77614e-07
CKB	1152	B-CK|BCK|CKBB|HEL-211|HEL-S-29	creatine kinase_ brain	10.1237	10.6361	11.4136	10.9758	9.88633	11.5174	7.59951	6.97749	9.6512	7.89171	7.73483	9.5936	6.49891	9.49623	1033.76	-1.8129	4.92081e-07
CCRL2	9034	ACKR5|CKRX|CRAM|CRAM-A|CRAM-B|HCR	chemokine (C-C motif) receptor-like 2	4.03071	5.84296	2.97878	3.15972	5.01313	4.61324	7.78745	6.87809	6.1796	6.14154	6.89716	5.74442	7.67714	5.96296	75.3444	1.80495	5.03496e-07
CELF6	60677	BRUNOL6	CUGBP_ Elav-like family member 6	8.03863	7.51555	8.11024	7.30641	6.22813	8.21613	8.51295	9.06242	8.81024	8.73844	9.48678	9.29979	8.99636	9.07161	386.523	1.22125	5.03579e-07
MAN1C1	57134	HMIC|MAN1A3|MAN1C|pp6318	mannosidase_ alpha_ class 1C_ member 1	6.57376	6.75198	6.88282	6.89877	5.96894	7.33462	7.5793	7.54897	7.72862	7.76555	8.09773	7.76572	8.36488	7.79415	178.704	1.01281	5.0787e-07
SNX27	81609	MRT1|MY014	sorting nexin family member 27	11.1909	11.6292	11.5334	11.2644	11.0852	11.0008	11.7506	12.3609	11.9952	12.0779	12.4881	12.0149	12.302	11.7851	3622.2	0.790684	5.42728e-07
FRK	2444	GTK|PTK5|RAK	fyn-related Src family tyrosine kinase	3.28808	0	2.7519	2.20399	0.962186	2.29646	5.46521	3.09617	5.15483	2.88588	4.91857	4.56648	5.9389	5.67596	19.7948	2.07125	5.52728e-07
SPOCK1	6695	SPOCK|TESTICAN|TIC1	sparc/osteonectin_ cwcv and kazal-like domains proteoglycan (testican) 1	3.11638	4.64753	3.17479	3.27173	4.73352	2.29646	6.23285	5.70548	6.55008	5.88836	5.80302	4.74357	5.66021	4.9859	36.7966	1.69711	5.56361e-07
PDE4D	5144	ACRDYS2|DPDE3|HSPDE4D|PDE43|PDE4DN2|STRK1	phosphodiesterase 4D_ cAMP-specific	5.29868	4.19344	5.14633	4.90015	4.17542	4.87606	7.55879	5.58457	5.91165	5.81746	6.70835	5.90205	7.38329	6.38991	66.0484	1.54663	5.64147e-07
SLC35F6	54978	ANT2BP|C2orf18|TANGO9	solute carrier family 35_ member F6	10.082	10.8256	10.4423	10.3575	9.99221	10.3377	10.6928	11.7641	11.1468	11.3182	11.7973	11.1362	11.6513	11.0812	2074.82	0.955571	6.03835e-07
C16orf93	90835	-	chromosome 16 open reading frame 93	7.86638	8.28342	7.72068	8.76363	8.48198	8.42352	7.0723	7.11483	7.06519	7.70792	6.62175	7.25399	6.03687	7.26136	211.697	-1.13586	6.07815e-07
TIAM1	7074	-	T-cell lymphoma invasion and metastasis 1	10.8396	10.958	11.6138	10.7497	10.9506	11.219	10.1698	10.3016	10.3762	10.491	10.4858	10.3163	10.3074	10.225	1670.1	-0.727453	6.11036e-07
GM2A	2760	GM2-AP|SAP-3	GM2 ganglioside activator	13.9917	13.6175	13.7948	13.221	13.236	13.8193	14.2282	14.6902	14.4763	13.9698	14.8196	14.5125	14.6179	14.5772	18789.2	0.834343	6.16142e-07
NBPF1	55672	AB13|AB14|AB23|AD2|NBG|NBPF	neuroblastoma breakpoint family_ member 1	8.63575	8.52345	8.67738	8.65678	8.07845	8.76907	9.77812	9.48694	9.18441	9.46394	10.1705	9.1945	10.0978	9.05783	608.719	0.98535	6.24384e-07
LOC728637	NA	NA	NA	3.58016	2.95753	1.10246	2.75959	5.94693	2.78005	0	0	1.08199	0	0	0	0	1.01647	6.66747	-2.24221	6.38157e-07
DLL4	54567	hdelta2	delta-like 4 (Drosophila)	2.69601	4.06968	3.34733	5.62471	4.68115	2.97212	0	2.12307	0	1.6464	0	0	1.65774	2.02463	8.64306	-2.18694	6.41259e-07
ST3GAL4	6484	CGS23|NANTA3|SAT3|SIAT4|SIAT4C|ST3GalIV|STZ	ST3 beta-galactoside alpha-2_3-sialyltransferase 4	7.63142	7.47953	6.32476	7.50857	8.8893	8.19702	5.81558	6.17631	6.61727	6.12695	5.63633	5.92673	6.63026	6.80064	143.605	-1.4298	6.45399e-07
PHYH	5264	LN1|LNAP1|PAHX|PHYH1|RD	phytanoyl-CoA 2-hydroxylase	6.71591	6.13305	6.44361	6.1928	6.75694	6.09784	7.21014	7.96693	6.9784	7.62211	7.53132	7.61446	7.46475	6.91512	135.558	0.995827	6.52547e-07
PIK3CB	5291	P110BETA|PI3K|PI3KBETA|PIK3C1	phosphatidylinositol-4_5-bisphosphate 3-kinase_ catalytic subunit beta	9.2035	8.84223	8.87009	8.75642	8.9065	8.50346	10.1477	9.54156	9.75556	9.32548	10.1224	9.51848	10.1035	9.38364	698.537	0.876095	6.57576e-07
GLUL	2752	GLNS|GS|PIG43|PIG59	glutamate-ammonia ligase	12.4991	12.8316	12.4002	11.5467	12.3232	12.4469	13.9871	13.649	13.0868	13.8658	13.5324	12.9389	13.5066	12.9618	8871.33	1.03807	6.62872e-07
ERRFI1	54206	GENE-33|MIG-6|MIG6|RALT	ERBB receptor feedback inhibitor 1	5.93736	7.24935	5.83827	6.05868	5.44863	6.03467	8.33751	8.14426	7.25649	7.59587	7.81508	6.95136	7.74394	7.14104	149.269	1.33547	6.8383e-07
SLC7A8	23428	LAT2|LPI-PC1	solute carrier family 7 (amino acid transporter light chain_ L system)_ member 8	9.9102	11.1276	10.5763	10.1294	9.57271	10.0806	10.9846	11.9134	11.4656	11.7764	12.0524	11.0511	11.9521	11.1301	2319.22	1.17813	6.95778e-07
CCL24	6369	Ckb-6|MPIF-2|MPIF2|SCYA24	chemokine (C-C motif) ligand 24	2.92145	0	1.72002	1.28866	0	2.29646	4.87454	4.08253	3.14055	3.70851	3.72082	3.62611	5.46285	5.07617	12.6975	2.07124	7.0445e-07
SLC47A1	55244	MATE1	solute carrier family 47 (multidrug and toxin extrusion)_ member 1	5.29868	7.56222	3.50142	5.60346	4.97013	4.29164	8.1719	10.3945	7.8662	8.44702	9.472	8.53656	8.81149	7.69793	305.739	2.08141	7.05057e-07
NUPR1	26471	COM1|P8	nuclear protein_ transcriptional regulator_ 1	5.58882	5.24213	1.10246	4.71439	1.9429	3.77776	7.18361	8.79175	6.87237	8.48183	6.41068	8.43702	6.35439	7.59482	134.853	2.1243	7.09747e-07
FNIP2	57600	FNIPL|MAPO1	folliculin interacting protein 2	10.292	10.3548	10.2161	9.89692	9.74681	9.91358	10.9427	10.9913	10.764	10.4549	11.3504	10.8666	11.3862	10.699	1605.67	0.842651	7.324e-07
EGR3	1960	EGR-3|PILOT	early growth response 3	13.22	12.058	14.0679	12.7914	12.1875	14.0401	11.4544	9.37289	12.1159	11.0634	10.0954	11.7939	11.4229	11.7214	5741.44	-1.62947	7.32968e-07
COL4A3BP	10087	CERT|CERTL|GPBP|MRD34|STARD11	collagen_ type IV_ alpha 3 (Goodpasture antigen) binding protein	10.045	9.66738	10.1781	9.6024	9.56911	9.43371	11.0649	10.7041	10.418	10.3505	11.1406	10.4637	11.2902	10.4012	1375.24	0.952304	7.36785e-07
RGAG4	340526	6430402L03Rik|MAR5|MART5	retrotransposon gag domain containing 4	4.12435	6.13305	2.7519	3.87859	3.38992	3.55575	5.50862	8.46859	6.08782	8.01961	7.50253	5.65864	6.83477	6.00952	89.6444	1.97618	7.47404e-07
EPAS1	2034	ECYT4|HIF2A|HLF|MOP2|PASD2|bHLHe73	endothelial PAS domain protein 1	8.43107	9.82519	6.49956	8.46979	7.1527	8.08196	9.9195	12.7361	10.626	11.2919	11.4316	9.92896	11.3111	10.1875	1529.93	1.98604	7.67353e-07
LINC01002	399844	-	long intergenic non-protein coding RNA 1002	5.88481	5.37877	6.81094	5.37171	4.62682	6.25391	4.31396	4.45788	4.23811	4.28277	3.05501	3.62611	4.68846	3.7307	34.3802	-1.55188	8.11295e-07
CHST2	9435	C6ST|GST-2|GST2|Gn6ST-1|HEL-S-75|glcNAc6ST-1	carbohydrate (N-acetylglucosamine-6-O) sulfotransferase 2	9.12354	10.5027	9.20057	10.385	10.9416	9.94684	6.40352	8.48219	8.63081	9.07307	5.80302	7.27336	7.00178	8.56014	640.522	-1.73729	8.36511e-07
ANTXR1	84168	ATR|GAPO|TEM8	anthrax toxin receptor 1	12.3517	12.2196	13.3267	11.2426	12.3465	12.1678	11.2506	11.1842	11.4871	10.9036	11.3053	11.125	11.0237	11.362	3679.69	-1.10864	8.43264e-07
CDR2L	30850	HUMPPA	cerebellar degeneration-related protein 2-like	8.82893	9.18931	8.63638	11.1572	9.63253	9.98075	7.41792	8.44447	8.57697	7.46861	8.03209	8.48765	7.58298	8.40769	552.923	-1.50157	8.45384e-07
CLCN4	1183	CLC4|ClC-4|ClC-4A	chloride channel_ voltage-sensitive 4	8.41263	8.54974	9.36772	8.08898	8.0835	8.38605	9.46213	9.52358	9.4631	9.41375	10.038	9.43494	9.65266	9.4715	594.836	0.96999	8.55893e-07
MARVELD3	91862	MARVD3|MRVLDC3	MARVEL domain containing 3	4.65032	5.09117	4.64911	4.30445	3.102	4.49306	4.73531	7.53599	5.67984	5.95594	6.30348	5.92673	6.56608	6.61738	55.6763	1.61226	8.76398e-07
NAV1	89796	POMFIL3|STEERIN1|UNC53H1	neuron navigator 1	8.69035	10.2633	10.4171	10.7575	10.1925	9.39231	7.99245	8.83745	9.2494	9.04037	8.80796	8.59931	8.17353	8.29943	703.989	-1.28744	8.84618e-07
ITGAV	3685	CD51|MSK8|VNRA|VTNR	integrin_ alpha V	12.0959	12.2091	12.203	11.6364	11.6716	11.3907	13.8049	13.0654	12.6045	12.8778	13.5154	12.3891	13.8654	12.4973	6954.41	1.18238	8.86642e-07
STAT1	6772	CANDF7|IMD31A|IMD31B|IMD31C|ISGF-3|STAT91	signal transducer and activator of transcription 1_ 91kDa	10.3896	9.929	9.81075	9.98686	10.4032	9.66858	11.323	10.7128	10.6603	10.4959	11.1265	11.1728	11.1515	10.7427	1587.01	0.858008	8.94158e-07
NCF1C	654817	SH3PXD1C	neutrophil cytosolic factor 1C pseudogene	9.57917	9.38374	8.75605	10.0984	9.61345	10.3486	7.21014	7.46239	8.82807	8.01961	6.92636	8.47933	6.54958	8.75378	505.499	-1.49819	9.1887e-07
INF2	64423	C14orf151|C14orf173|CMTDIE|FSGS5|pp9484	inverted formin_ FH2 and WH2 domain containing	9.35122	9.34589	10.1492	9.79163	9.65646	10.5531	9.07149	8.95675	8.8174	8.63658	8.89176	9.1585	8.30224	8.66203	662.311	-0.987887	9.52088e-07
NSUN7	79730	-	NOP2/Sun domain family_ member 7	1.67447	3.42973	2.97878	3.27173	2.52138	2.78005	6.82005	5.24482	3.84833	5.24523	6.88234	3.50025	5.77822	3.0287	30.4065	2.00608	9.73211e-07
SNX29	92017	A-388D4.1|RUNDC2A	sorting nexin 29	9.09491	9.55793	9.29581	9.07093	8.69502	9.25124	9.51896	10.1351	10.2745	10.0774	10.9767	10.1296	10.671	9.83362	952.294	1.02159	9.82616e-07
NCK1-AS1	101927597	SLC35G2-AS1	NCK1 antisense RNA 1 (head to head)	7.67075	7.11493	7.75172	7.25282	7.91235	7.04515	6.30848	7.04321	6.03964	6.35684	6.18767	5.97485	6.46412	6.63233	125.112	-1.02325	9.8414e-07
TTC9	23508	TTC9A	tetratricopeptide repeat domain 9	6.25974	7.01781	5.74877	6.99167	6.66556	6.72328	7.42926	8.34746	7.57653	8.17657	7.68444	7.46243	7.42006	7.77407	166.495	1.07425	1.0604e-06
FSTL1	11167	FRP|FSL1|MIR198	follistatin-like 1	3.11638	4.81104	2.15108	2.90565	1.9429	0.984137	4.8066	7.04321	4.73822	5.46991	6.30348	5.71639	5.31448	4.9859	33.8882	1.94123	1.10177e-06
FAM213B	127281	C1orf93	family with sequence similarity 213_ member B	8.30676	8.26238	8.06769	8.23432	7.93489	8.67208	8.69775	9.40181	8.9307	8.75751	9.30697	9.0391	9.38146	9.0355	442.527	0.799849	1.11712e-06
EPHB3	2049	ETK2|HEK2|TYRO6	EPH receptor B3	7.10854	6.5925	9.20338	9.44554	7.09383	8.71637	4.93941	7.1408	5.64805	6.18443	7.11572	6.29218	4.74753	5.58665	189.368	-1.78486	1.1728e-06
COL15A1	1306	-	collagen_ type XV_ alpha 1	5.77359	7.21325	6.05291	6.93325	7.07366	5.17842	3.71627	4.15227	4.73822	5.92254	4.44058	4.50226	4.62687	4.03073	53.7367	-1.60705	1.18529e-06
SLC6A16	28968	NT5|NTT5	solute carrier family 6_ member 16	3.28808	2.46256	2.48254	2.90565	0	1.56377	4.21261	4.34328	4.15009	4.97899	5.13413	3.94878	4.85887	3.7307	14.2359	1.78917	1.24267e-06
ZNF704	619279	Gig1	zinc finger protein 704	4.44786	3.21286	3.17479	4.67419	1.9429	3.1416	8.23141	4.15227	6.1796	5.64391	8.12317	6.29218	8.36488	4.88962	87.2593	2.11125	1.26122e-06
FGL2	10875	T49|pT49	fibrinogen-like 2	12.4217	11.1786	11.1325	10.6307	10.5046	11.5819	13.5224	12.1978	12.551	12.6885	12.7251	12.5218	13.0958	12.5236	5178.62	1.26003	1.28458e-06
OLFML2B	25903	-	olfactomedin-like 2B	8.68268	8.94266	8.9856	8.89625	8.51602	9.16537	9.80012	10.7941	9.4261	10.7043	10.456	9.20966	10.6352	9.39903	864.181	1.19585	1.29887e-06
CPNE8	144402	-	copine VIII	7.95826	6.82077	7.60642	7.02403	6.61062	6.34353	9.26741	8.63311	8.07182	7.86559	8.53691	8.05029	9.44083	8.45472	289.259	1.32473	1.30324e-06
MCF2L	23263	ARHGEF14|DBS|OST	MCF.2 cell line derived transforming sequence-like	9.92329	8.87956	11.063	9.839	8.69172	10.954	8.4137	6.93855	8.08375	6.36929	9.05929	8.91202	7.65417	7.92136	654.077	-1.66394	1.33293e-06
ARPC5L	81873	ARC16-2	actin related protein 2/3 complex_ subunit 5-like	8.61573	8.54684	8.01108	8.83146	9.05278	8.6048	6.88736	7.94744	7.74374	7.80274	7.42281	7.93947	7.29695	7.83996	285.177	-0.946474	1.34139e-06
GPD2	2820	GDH2|GPDM|mGPDH	glycerol-3-phosphate dehydrogenase 2 (mitochondrial)	10.3646	9.7262	9.58586	8.90496	8.98959	9.25817	11.0622	10.39	10.5269	10.2226	10.7917	10.695	11.1651	10.5165	1275.83	1.06937	1.36293e-06
NME8	51314	CILD6|NM23-H8|SPTRX2|TXNDC3|sptrx-2	NME/NM23 family member 8	4.98588	5.89858	4.5816	5.49223	6.17232	4.92333	8.15834	6.90864	6.11132	7.79353	7.33843	6.15272	7.83526	6.09836	105.391	1.54965	1.37802e-06
CLSTN1	22883	ALC-ALPHA|CDHR12|CST-1|CSTN1|PIK3CD|XB31alpha|alcalpha1|alcalpha2	calsyntenin 1	10.0732	11.0943	11.5312	11.006	10.6957	11.0409	8.48606	9.91072	10.2548	9.87082	9.75641	10.0004	9.36269	9.66934	1348.02	-1.14029	1.45573e-06
CD36	948	BDPLT10|CHDS7|FAT|GP3B|GP4|GPIV|PASIV|SCARB3	CD36 molecule (thrombospondin receptor)	12.4485	11.7475	12.3427	11.3171	12.1552	11.6388	14.0302	13.0839	12.863	12.825	13.4208	12.4414	13.8606	12.879	7397.55	1.17239	1.47493e-06
GNPDA1	10007	GNP1|GNPDA|GNPI|GPI|HLN	glucosamine-6-phosphate deaminase 1	11.4586	10.7732	11.0607	10.27	10.5509	10.9475	11.9541	12.0352	11.4769	11.4815	12.2548	11.6255	12.2176	11.7096	2959.29	0.933872	1.48639e-06
LOC100996342	100996342	-	uncharacterized LOC100996342	3.82295	4.55825	4.27465	4.01361	2.74191	3.67102	0	0.878962	0	1.27521	1.14958	2.03376	2.67537	2.02463	7.26253	-1.99642	1.54963e-06
PPARD	5467	FAAR|NR1C2|NUC1|NUCI|NUCII|PPARB	peroxisome proliferator-activated receptor delta	10.8204	11.0652	11.3767	10.7491	10.8688	11.699	10.4177	10.2735	10.3677	9.89362	10.3086	10.5347	10.085	10.3748	1682.53	-0.814124	1.56484e-06
TLR8	51311	CD288	toll-like receptor 8	8.42649	9.19673	8.929	8.95196	9.12071	7.67561	11.4439	10.0267	9.40961	10.3536	10.8202	9.2021	11.4308	9.59113	1029.09	1.48343	1.6444e-06
ACSL5	51703	ACS2|ACS5|FACL5	acyl-CoA synthetase long-chain family member 5	8.25075	7.66736	8.03652	7.53126	7.86619	8.15803	8.84471	8.44099	8.8631	8.32453	8.71898	8.70294	8.75503	8.86557	342.178	0.741126	1.77439e-06
FMN1	342184	FMN|LD	formin 1	10.0732	9.1247	10.0085	9.43354	9.49331	9.77388	10.8069	10.3441	10.8634	9.94961	10.8755	10.5635	10.8125	10.4963	1251.23	0.888965	1.82069e-06
ADAMTS12	81792	PRO4389	ADAM metallopeptidase with thrombospondin type 1 motif_ 12	3.28808	2.64707	2.15108	2.20399	2.74191	2.78005	2.67742	4.28238	4.32107	5.19017	5.27699	4.2123	4.62687	4.88962	15.618	1.69314	1.85813e-06
USP54	159195	C10orf29|bA137L10.3|bA137L10.4	ubiquitin specific peptidase 54	5.7146	5.55064	5.71765	5.68665	5.65276	5.99096	5.67025	7.09726	7.29804	5.97235	7.39175	7.56816	7.26698	7.22236	98.035	1.2308	1.90892e-06
RHOU	58480	ARHU|CDC42L1|G28K|WRCH1|hG28K	ras homolog family member U	8.39864	7.09919	7.2948	8.0463	8.15244	7.46013	9.23224	9.05561	8.88712	8.88217	9.16413	8.11076	9.42282	8.70863	384.02	1.08121	1.93976e-06
RSAD2	91543	2510004L01Rik|cig33|cig5|vig1	radical S-adenosyl methionine domain containing 2	6.06093	5.80465	5.86691	6.35418	5.62531	5.05651	7.44051	5.65833	6.88606	6.67023	7.64985	8.12149	7.80082	7.54037	118.876	1.36518	2.14793e-06
SCCPDH	51097	CGI-49|NET11	saccharopine dehydrogenase (putative)	9.2035	9.85596	8.5507	8.87201	8.78151	8.51893	9.93151	10.5316	9.8158	10.5406	9.80241	10.0149	10.1077	9.95605	858.888	1.00839	2.20067e-06
FCGR2C	9103	CD32|CD32C|CDW32|FCG2|FCRIIC|IGFR2	Fc fragment of IgG_ low affinity IIc_ receptor for (CD32) (gene/pseudogene)	10.615	9.38374	8.87362	10.3359	9.84825	10.2776	12.8719	9.85952	11.4269	11.2275	11.975	11.1309	12.2908	11.2682	2390.61	1.48582	2.25787e-06
IL17RA	23765	CANDF5|CD217|CDw217|IL-17RA|IL17R|hIL-17R	interleukin 17 receptor A	11.9488	12.2203	13.029	12.6141	12.2041	12.5986	10.4993	11.924	11.8381	11.4769	11.209	11.3841	10.9288	11.3399	3977.56	-1.02554	2.27117e-06
APOBEC3F	200316	A3F|ARP8|BK150C2.4.MRNA|KA6	apolipoprotein B mRNA editing enzyme_ catalytic polypeptide-like 3F	5.8578	5.68323	5.44117	5.15511	4.57036	4.49306	7.02824	5.42467	6.2448	6.71967	7.44316	6.78589	6.91426	6.587	76.8977	1.31444	2.2858e-06
HINT3	135114	HINT4	histidine triad nucleotide binding protein 3	9.21684	8.41955	8.67738	8.4902	8.70489	8.46803	9.78255	9.55771	9.28082	9.27013	9.54912	9.24198	9.76592	9.27349	584.413	0.767007	2.3415e-06
ELL2	22936	-	elongation factor_ RNA polymerase II_ 2	8.62377	9.43949	8.09216	7.01601	8.64805	6.80127	10.1528	9.95041	9.72732	9.72106	10.3469	9.5781	10.7767	9.42287	736.902	1.42766	2.34704e-06
PHC1	1911	EDR1|HPH1|MCPH11|RAE28	polyhomeotic homolog 1 (Drosophila)	5.55559	5.61845	6.17246	5.80308	5.94693	5.94589	6.76741	6.15947	6.68148	6.76747	7.32753	6.59895	7.18388	7.08779	90.3181	0.964024	2.34909e-06
FIG4	9896	ALS11|BTOP|CMT4J|KIAA0274|SAC3|YVS|dJ249I4.1	FIG4 phosphoinositide 5-phosphatase	9.35847	9.3542	9.12552	8.82917	9.03724	8.82615	10.4374	10.0162	9.47221	9.8839	10.3442	9.57029	10.6244	9.77923	848.88	0.918029	2.36932e-06
RBMS2	5939	SCR3	RNA binding motif_ single stranded interacting protein 2	9.6732	10.3212	9.89313	9.67423	9.3371	9.73797	11.4021	10.2958	10.6996	10.5351	11.5836	10.5946	11.4207	10.3936	1511.61	1.0672	2.38082e-06
PARM1	25849	Cipar1|DKFZP564O0823|PARM-1|WSC4	prostate androgen-regulated mucin-like protein 1	12.1259	11.5942	12.5343	12.4443	12.4383	12.4367	11.7573	11.7437	11.621	11.1444	11.4889	10.9961	11.2467	11.1209	3716.05	-0.84254	2.43358e-06
TRPS1	7227	GC79|LGCR	trichorhinophalangeal syndrome I	10.1208	9.78886	10.0101	9.75596	9.83633	9.64409	10.9516	10.3385	10.5836	10.557	10.4894	10.2334	10.8501	10.3726	1265.97	0.680054	2.53883e-06
LOC100507006	100507006	-	uncharacterized LOC100507006	6.06093	6.06985	6.44361	5.85795	6.44777	6.41141	7.64884	7.25615	6.68148	7.69808	7.64985	6.91482	7.80777	6.587	124.496	1.05504	2.54928e-06
ZBTB38	253461	CIBZ|PPP1R171|ZNF921	zinc finger and BTB domain containing 38	9.37046	8.86102	8.7901	9.52115	9.00032	8.80737	10.522	10.2258	9.50362	10.1405	10.6632	9.5936	10.5886	9.56409	890.281	1.01619	2.55633e-06
TNFSF13B	10673	BAFF|BLYS|CD257|DTL|TALL-1|TALL1|THANK|TNFSF20|ZTNF4	tumor necrosis factor (ligand) superfamily_ member 13b	8.22984	8.42903	7.44483	7.58646	7.89521	6.82636	9.98627	8.60851	8.51225	8.98483	9.36943	8.82937	9.79945	8.68372	431.704	1.24103	2.58782e-06
CCDC136	64753	NAG6	coiled-coil domain containing 136	7.20815	7.6938	7.20791	8.10419	5.75763	7.68935	8.28231	9.54966	8.13624	9.32068	9.23586	8.92432	8.76221	8.31805	346.294	1.31088	2.59461e-06
ARSB	411	ASB|G4S|MPS6	arylsulfatase B	10.2844	10.931	10.1301	9.98583	10.6046	10.074	10.8069	11.6146	11.4009	11.5402	11.3987	10.8237	11.4604	11.0873	2005.04	0.87951	2.61347e-06
AZI2	64343	AZ2|NAP1|TILP	5-azacytidine induced 2	9.44495	9.613	8.82701	8.74191	8.98149	8.47598	10.4276	9.92075	9.70239	10.0331	10.0414	9.74001	10.3342	9.78091	822.631	0.905337	2.69553e-06
ARHGAP10	79658	GRAF2|PS-GAP|PSGAP	Rho GTPase activating protein 10	5.55559	5.86174	5.3221	5.32053	6.31661	5.87553	6.91988	7.98137	7.21371	7.36054	6.45142	6.27306	7.11825	6.52425	99.4264	1.22153	2.70975e-06
LOC100507600	100507600	-	uncharacterized LOC100507600	2.92145	0	4.1865	4.50113	3.62984	3.29325	0	0	0	0	0	0	0	0	4.68654	-2.08853	2.77424e-06
DMXL2	23312	PEPNS|RC3	Dmx-like 2	11.0436	11.3555	10.4013	11.526	11.7311	10.5246	13.4108	12.4425	12.0642	12.6301	12.6633	11.4323	13.1369	11.8449	4493.35	1.26257	2.79425e-06
NAV3	89795	POMFIL1|STEERIN3|unc53H3	neuron navigator 3	6.25974	4.7316	8.96919	5.32053	4.17542	7.02362	4.8066	1.81441	0	3.35505	1.78114	3.20985	2.40883	2.61231	60.3833	-2.10786	2.81646e-06
ATP9A	10079	ATPIIA	ATPase_ class II_ type 9A	1.67447	0	2.15108	4.35619	2.26094	1.97614	2.67742	5.21254	5.96422	4.52453	6.77407	5.40131	5.53168	5.27983	27.8274	1.97831	2.82682e-06
SECTM1	6398	K12	secreted and transmembrane 1	6.60658	7.26354	5.68585	7.53687	6.91266	7.36061	7.79624	9.21075	7.92042	9.1882	8.50823	7.76572	8.42039	7.98099	255.466	1.29921	3.08213e-06
CDC123	8872	C10orf7|D123	cell division cycle 123	10.4631	9.824	9.96775	10.348	10.5196	10.2535	9.5269	9.50537	9.66913	9.44054	8.99873	9.70299	9.45419	9.70514	939.426	-0.714148	3.20854e-06
CREG1	8804	CREG	cellular repressor of E1A-stimulated genes 1	12.5313	12.7589	12.1853	11.6739	12.1392	11.8888	13.6614	13.6722	12.6651	13.3965	13.5361	12.6445	13.7466	12.8391	7979.15	1.02238	3.32817e-06
DPF3	8110	BAF45C|CERD4	D4_ zinc and double PHD fingers_ family 3	7.29126	6.14843	7.2948	7.19716	6.80666	7.55323	5.32657	5.2764	6.4796	5.01112	5.32163	6.19396	4.85887	6.24177	88.2407	-1.27639	3.39432e-06
HERC5	51191	CEB1|CEBP1	HECT and RLD domain containing E3 ubiquitin protein ligase 5	6.87255	8.05366	6.78115	7.67061	7.42364	6.21645	9.22576	8.37689	7.72862	8.62624	9.14873	8.62968	8.99026	8.03263	300.082	1.24563	3.39789e-06
NCR3LG1	374383	B7-H6|B7H6|DKFZp686O24166	natural killer cell cytotoxicity receptor 3 ligand 1	8.55396	8.01224	8.2849	7.032	7.48601	7.99059	8.52357	9.12663	9.17608	8.74562	8.88062	9.11353	9.265	8.99558	398.713	0.9679	3.45374e-06
RHOBTB3	22836	-	Rho-related BTB domain containing 3	9.84292	10.7221	9.38515	10.229	9.48188	8.45603	10.8665	10.9429	11.1749	11.4887	11.0802	10.6905	11.6772	11.0093	1693.1	1.18397	3.45397e-06
TNIK	23043	-	TRAF2 and NCK interacting kinase	7.70146	8.75452	7.95882	8.20287	7.35844	7.49184	8.84047	9.67193	9.09883	9.66789	9.01241	8.50823	9.23177	8.79755	434.012	1.08138	3.48897e-06
PDE3B	5140	HcGIP1|cGIPDE1	phosphodiesterase 3B_ cGMP-inhibited	6.08442	6.98393	7.17393	7.50284	5.75763	5.9686	8.18534	8.36225	7.65057	8.43819	8.13573	7.95754	8.5084	7.13055	201.785	1.24373	3.60281e-06
FGD6	55785	ZFYVE24	FYVE_ RhoGEF and PH domain containing 6	8.94256	8.97966	8.84871	8.30843	8.35821	8.26741	10.4817	9.28248	9.41906	9.26847	10.4485	9.43494	10.6852	9.36809	724.853	1.16253	3.75807e-06
TANC1	85461	ROLSB|TANC	tetratricopeptide repeat_ ankyrin repeat and coiled-coil containing 1	9.41747	8.63135	10.1048	9.71691	8.65486	9.73962	8.10277	7.04321	8.68663	6.68025	8.24406	8.4835	7.66187	8.22247	453.624	-1.30002	3.78686e-06
ARMC5	79798	AIMAH2	armadillo repeat containing 5	8.15969	8.92268	8.69745	9.07865	8.85129	9.32129	8.00007	8.04692	8.2623	8.01565	7.87621	8.18934	7.72201	8.2421	352.98	-0.797841	3.85766e-06
PCLO	27445	ACZ|PCH3	piccolo presynaptic cytomatrix protein	6.76035	5.12265	8.11024	7.61859	6.22813	7.02362	4.49751	4.00925	5.93817	3.13945	4.73272	5.62888	4.91147	5.67596	76.6638	-1.66468	3.8605e-06
APOBEC3G	60489	A3G|ARCD|ARP-9|ARP9|CEM-15|CEM15|MDS019|bK150C2.7|dJ494G10.1	apolipoprotein B mRNA editing enzyme_ catalytic polypeptide-like 3G	7.56617	7.37884	7.27356	7.04782	6.86651	7.0558	8.20526	7.42061	7.76612	8.16947	8.0587	8.20959	8.25212	8.0099	212.579	0.791	3.87743e-06
GFRA2	2675	GDNFRB|NRTNR-ALPHA|NTNRA|RETL2|TRNR2	GDNF family receptor alpha 2	3.70666	5.43	2.97878	7.38946	3.38992	4.7766	7.96154	9.96017	7.92042	9.38185	9.20343	7.33917	9.05891	7.45883	276.508	2.00861	3.92145e-06
GPR146	115330	PGR8	G protein-coupled receptor 146	2.42869	0	1.10246	3.27173	1.9429	2.29646	5.32657	4.70993	3.14055	4.47931	4.51934	3.94878	4.91147	3.48924	13.5765	1.8402	3.97282e-06
CTSV	1515	CATL2|CTSL2|CTSU	cathepsin V	4.44786	4.84918	4.83455	6.22098	6.81883	3.97011	1.88696	2.94718	3.3126	4.17346	0	2.62242	0	3.19907	23.2195	-1.94602	4.00575e-06
2021-09-03	55964	SEP3|bK250D10.3	septin 3	8.93934	9.49166	8.75222	9.21275	7.81243	8.73636	9.89108	10.6426	9.45853	9.899	10.5898	9.95618	10.2071	9.5796	825.773	1.0879	4.13895e-06
ZDHHC19	131540	DHHC19	zinc finger_ DHHC-type containing 19	2.92145	2.46256	1.72002	1.95829	2.52138	3.1416	5.46521	4.45788	4.15009	5.04255	3.72082	3.36234	4.96223	3.61501	14.6139	1.70462	4.17633e-06
LINC00890	401613	DKFZp686D0853	long intergenic non-protein coding RNA 890	3.11638	0	1.10246	1.28866	0	2.55843	7.05776	1.81441	5.80039	3.35505	7.0641	6.23405	7.03772	5.61704	42.8157	2.07204	4.18503e-06
MAPK13	5603	MAPK 13|MAPK-13|PRKM13|SAPK4|p38delta	mitogen-activated protein kinase 13	7.02602	8.5869	6.26144	7.4621	7.39953	7.0558	8.07417	10.8852	8.49001	10.1728	9.29582	8.36211	9.5	8.26626	480.004	1.61443	4.31999e-06
OR2W3	343171	OR2W3P|OR2W8P|OST718	olfactory receptor_ family 2_ subfamily W_ member 3	3.28808	2.25095	4.64911	4.79159	2.93316	4.21772	0	2.3772	0	0.774143	2.21893	1.02259	0	1.01647	7.01247	-2.01795	4.39347e-06
TMOD1	7111	D9S57E|ETMOD|TMOD	tropomodulin 1	4.03071	2.00287	4.5816	5.00111	3.25313	3.97011	0	1.81441	2.45096	1.6464	0	0	0	2.02463	7.69369	-2.0075	4.48144e-06
KIF26A	26153	-	kinesin family member 26A	0	0	1.72002	1.95829	1.53432	2.29646	4.1036	4.61432	3.14055	3.78483	4.73272	3.62611	4.49519	1.60688	9.41497	1.94115	4.48751e-06
LGALS3	3958	CBP35|GAL3|GALBP|GALIG|L31|LGALS2|MAC2	lectin_ galactoside-binding_ soluble_ 3	8.55396	10.3221	6.23971	7.6909	9.16189	7.80744	10.9397	11.2695	9.79781	10.9463	11.3205	10.4805	11.2124	9.98982	1242.34	1.61986	4.65698e-06
PAPSS2	9060	ATPSK2|BCYM4|SK2	3'-phosphoadenosine 5'-phosphosulfate synthase 2	8.54129	7.30529	7.95215	8.18152	7.83057	7.88112	8.71639	9.85561	8.95364	8.56804	9.13002	8.72421	9.29253	8.83358	414.786	1.00589	4.81418e-06
VPS8	23355	KIAA0804	vacuolar protein sorting 8 homolog (S. cerevisiae)	9.96185	9.75787	9.80891	9.6537	9.55099	9.31909	11.3738	10.638	10.1121	10.5611	11.0137	10.1243	11.3628	10.185	1341.9	1.00075	4.94685e-06
PIP4K2C	79837	PIP5K2C	phosphatidylinositol-5-phosphate 4-kinase_ type II_ gamma	8.63972	8.81117	8.64467	8.71243	8.51602	8.81992	9.27057	9.34151	9.19545	9.30457	9.69411	9.24688	9.70389	8.94856	551.479	0.646845	5.10411e-06
CXCR2P1	3580	CXCR2P|IL8RBP	chemokine (C-X-C motif) receptor 2 pseudogene 1	5.37687	7.70944	5.94958	4.71439	6.03302	5.13892	8.8061	8.75019	7.32844	8.00771	8.40311	7.37548	8.1896	6.90284	188.437	1.57481	5.2566e-06
MAEL	84944	CT128|SPATA35	maelstrom spermatogenic transposon silencer	2.69601	2.00287	3.88425	3.37567	2.52138	2.97212	1.23221	0	1.08199	0	0	0	0	0	3.26346	-2.05027	5.26844e-06
GALNT10	55568	GALNACT10|PPGALNACT10|PPGANTASE10	polypeptide N-acetylgalactosaminyltransferase 10	10.8954	10.887	10.619	10.2497	10.4971	10.9209	11.0402	11.6303	11.3991	11.2861	11.9089	11.5145	11.6499	11.1646	2336.58	0.748694	5.39657e-06
ZBTB46	140685	BTBD4|BZEL|RINZF|ZNF340|dJ583P15.7|dJ583P15.8	zinc finger and BTB domain containing 46	8.87006	9.38048	9.34754	9.9505	9.41732	9.61739	8.10984	8.6147	8.98259	8.78564	8.68947	8.3439	8.63503	8.7051	528.474	-0.805017	5.50852e-06
TBC1D8	11138	AD3|HBLP1|TBC1D8A|VRP	TBC1 domain family_ member 8 (with GRAM domain)	8.98374	9.45503	9.60086	9.96411	9.5637	9.55498	8.68362	8.23945	9.05406	9.04425	8.32851	8.40664	8.68499	8.87189	556.587	-0.819988	5.57303e-06
LGALS12	85329	GAL12|GRIP1	lectin_ galactoside-binding_ soluble_ 12	10.4153	10.7911	10.2134	11.183	11.3658	10.8576	7.92996	10.0869	9.44703	9.52918	6.95498	9.31856	7.82158	9.55431	1117.08	-1.46433	5.57457e-06
RASGRP3	25780	GRP3	RAS guanyl releasing protein 3 (calcium and DAG-regulated)	11.2813	11.5093	11.4257	11.7264	11.7154	11.005	11.03	10.8157	10.6362	10.7389	10.7687	10.7821	11.04	10.5286	2230.65	-0.64671	5.60337e-06
CYGB	114757	HGB|STAP	cytoglobin	0	0.808994	0	0.78367	0	0	1.88696	0.878962	2.71913	2.39535	4.51934	3.50025	4.80427	3.19907	5.87352	2.04352	5.61843e-06
EXOC6B	23233	SEC15B|SEC15L2	exocyst complex component 6B	7.06197	5.47947	6.65545	6.20696	6.49404	6.53829	8.19201	7.06145	7.51619	7.08675	8.11685	7.32067	8.43394	7.57947	160.112	1.16408	5.63347e-06
MYO5A	4644	GS1|MYH12|MYO5|MYR12	myosin VA	11.7945	11.2644	11.5512	11.6387	11.3889	11.4828	12.5012	12.0959	12.1148	12.0722	12.5081	11.886	12.5183	11.9226	4000.46	0.674594	5.69193e-06
MAP3K1	4214	MAPKKK1|MEKK|MEKK 1|MEKK1|SRXY6	mitogen-activated protein kinase kinase kinase 1_ E3 ubiquitin protein ligase	10.4765	10.5249	10.4949	9.96307	10.1713	10.0166	11.8884	11.0962	10.8694	10.8261	11.7191	10.9152	11.7978	10.775	1985.42	0.956051	5.72095e-06
ADAMTSL4	54507	ADAMTSL-4|ECTOL2|TSRC1	ADAMTS-like 4	9.10643	10.7228	9.14319	9.67168	9.13538	9.56619	10.5637	11.5695	10.6761	11.4133	11.1484	10.3116	10.9454	10.5543	1490.09	1.1607	5.79631e-06
NEDD9	4739	CAS-L|CAS2|CASL|CASS2|HEF1	neural precursor cell expressed_ developmentally down-regulated 9	8.36067	7.78024	8.72118	8.86756	8.44713	8.95116	7.60951	7.01541	7.9533	6.9106	7.09014	7.57598	6.92709	8.06053	262.583	-1.03911	5.90635e-06
TCF4	6925	E2-2|ITF-2|ITF2|PTHS|SEF-2|SEF2|SEF2-1|SEF2-1A|SEF2-1B|SEF2-1D|TCF-4|bHLHb19	transcription factor 4	12.4799	12.2368	12.6056	12.3491	12.8357	12.1499	11.8398	11.594	11.6791	11.8153	11.4341	10.8408	12.0385	11.4229	4215.92	-0.80683	5.92267e-06
NAIP	4671	BIRC1|NLRB1|psiNAIP	NLR family_ apoptosis inhibitory protein	11.0331	10.5791	10.7097	10.6942	10.6333	10.4976	11.7249	11.2493	11.1825	11.3898	11.6736	11.0637	11.7494	11.1202	2277.12	0.696081	6.04847e-06
IGSF21	84966	-	immunoglobin superfamily_ member 21	4.77106	1.70309	4.77535	2.20399	3.62984	4.92333	4.66032	7.00603	6.32739	6.36929	5.44782	5.8514	6.4464	6.42468	48.755	1.67894	6.08569e-06
C9orf64	84267	-	chromosome 9 open reading frame 64	3.11638	5.50358	6.34526	5.37171	4.17542	4.82719	2.33566	0	0	0.774143	0	0	3.90775	0	16.8551	-2.03231	6.15011e-06
LOC100507156	100507156	-	uncharacterized LOC100507156	2.42869	0	4.83455	4.63283	2.52138	3.55575	0	0	0	0.774143	0	0	0	0	5.13839	-2.01513	6.21053e-06
ARRDC4	91947	-	arrestin domain containing 4	7.81815	5.15346	6.62223	6.54462	6.96835	7.25371	9.48132	7.2719	8.1305	8.23555	9.41906	7.73811	9.64102	8.15158	296.342	1.51618	6.35402e-06
PER3	8863	GIG13	period circadian clock 3	8.78659	8.80633	8.95592	8.67472	8.66163	8.81052	10.1182	9.70856	9.45624	9.52083	10.359	9.05598	9.91185	9.11484	670.211	0.888384	6.37524e-06
FAM57A	79850	CT120	family with sequence similarity 57_ member A	5.29868	3.93431	5.14633	5.83989	5.09546	5.36118	5.84973	6.51755	6.34731	6.89347	5.89452	6.55214	6.63026	6.50812	64.403	1.14187	6.60662e-06
SDCBP	6386	MDA-9|MDA9|ST1|SYCL|TACIP18	syndecan binding protein (syntenin)	12.513	12.3214	12.197	12.0409	12.3902	11.5847	13.821	13.3409	12.634	13.1692	13.4473	12.6187	13.8978	12.6628	7708.59	1.00585	6.65324e-06
VAV2	7410	VAV-2	vav 2 guanine nucleotide exchange factor	7.14252	7.24935	8.09821	8.29854	7.90095	8.19221	4.58121	5.42467	7.23526	6.35684	5.18334	6.82579	6.33527	6.66178	145.08	-1.37837	6.83107e-06
NYNRIN	57523	CGIN1|KIAA1305	NYN domain and retroviral integrase containing	2.69601	4.64753	2.15108	3.47263	2.74191	1.56377	1.88696	7.69047	4.85418	6.36929	5.98055	5.40131	6.29623	4.55491	40.8636	1.90369	6.91124e-06
C9orf91	203197	-	chromosome 9 open reading frame 91	8.97434	9.63226	9.40238	8.7346	8.9679	8.84161	9.641	9.86212	9.70625	10.0164	10.3333	9.98143	10.1562	9.68197	800.607	0.781799	6.94477e-06
CES1P1	51716	CES1A2|CES1A3|CES4|CESR|PCE-3	carboxylesterase 1 pseudogene 1	2.42869	3.32537	1.10246	1.28866	0	2.29646	1.88696	7.14935	4.05635	5.01112	3.72082	5.25309	3.55779	5.24133	21.9556	1.97039	7.02494e-06
GPA33	10223	A33	glycoprotein A33 (transmembrane)	9.17369	6.30756	9.59659	8.84737	8.39931	9.9497	5.11819	5.58457	6.64973	2.57802	6.60379	7.53644	5.77822	6.71894	274.021	-1.88972	7.23297e-06
CTSB	1508	APPS|CPSB	cathepsin B	14.4736	14.5276	13.9347	13.7243	14.1716	14.5215	14.6279	16.0367	15.1266	15.2146	14.825	14.991	15.2338	15.4196	30557.9	0.930135	7.24629e-06
ELOVL7	79993	-	ELOVL fatty acid elongase 7	3.11638	5.47947	3.99219	4.82869	1.9429	0.984137	6.12542	5.6821	7.02863	7.18155	5.63633	5.7989	6.27631	6.54019	54.4513	1.74209	7.31961e-06
TPD52	7163	D52|N8L|PC-1|PrLZ|hD52	tumor protein D52	8.14859	5.21317	8.25271	7.20423	7.63798	7.84475	6.65601	3.85048	6.60077	4.33447	4.26884	4.79809	4.96223	5.96296	111.54	-1.66942	7.43087e-06
LDLRAD3	143458	LRAD3	low density lipoprotein receptor class A domain containing 3	7.92611	9.01784	7.32608	7.42624	7.83057	7.63359	8.21839	9.75413	9.1705	9.65015	9.15491	9.26393	9.39999	8.90613	456.251	1.15556	7.43435e-06
LOC100506178	100506178	-	uncharacterized LOC100506178	3.93057	6.11751	2.7519	4.71439	4.68115	3.43046	5.32657	7.32571	6.91305	7.05628	6.08782	7.13197	5.46285	7.04373	69.8986	1.6286	7.50801e-06
CD74	972	DHLAG|HLADG|II|Ia-GAMMA	CD74 molecule_ major histocompatibility complex_ class II invariant chain	16.2582	15.9548	16.4952	16.9241	16.3643	17.2157	15.5959	15.0797	16.1091	15.3896	15.643	15.6718	15.5281	15.9095	71794.8	-0.902791	7.54402e-06
STK32C	282974	PKE|YANK3	serine/threonine kinase 32C	7.65514	6.4876	8.51042	7.98599	7.1527	8.97379	4.66032	6.66798	6.61727	6.72936	5.44782	6.70261	4.96223	6.61738	153.498	-1.48967	7.627e-06
SLC35D2	11046	HFRC1|SQV7L|UGTrel8|hfrc	solute carrier family 35 (UDP-GlcNAc/UDP-glucose transporter)_ member D2	8.05061	7.66736	7.767	7.25963	7.52367	7.88112	9.52953	8.49902	8.31385	8.75987	9.15799	8.08906	9.265	8.19251	346.367	1.028	7.78916e-06
NR1H3	10062	LXR-a|LXRA|RLD-1	nuclear receptor subfamily 1_ group H_ member 3	6.28023	6.30756	5.62007	5.89341	6.62455	6.82636	8.23141	7.1408	7.15838	7.45699	7.69297	6.45371	8.07896	7.44195	140.199	1.13392	8.20802e-06
FAM13A	10144	ARHGAP48|FAM13A1	family with sequence similarity 13_ member A	7.59098	7.22054	7.78962	7.72081	6.62455	7.38614	9.75353	8.93218	7.69013	9.02078	8.87314	7.83254	9.18979	7.96336	331.011	1.23638	8.4115e-06
ICAM1	3383	BB2|CD54|P3.58	intercellular adhesion molecule 1	11.9556	12.036	11.9839	12.2905	12.6862	12.8267	11.1919	11.1023	11.9248	11.4812	10.5173	10.4867	11.644	11.1478	3623.35	-1.00458	8.55358e-06
NR3C2	4306	MCR|MLR|MR|NR3C2VIT	nuclear receptor subfamily 3_ group C_ member 2	3.4415	2.95753	3.99219	3.27173	2.52138	3.1416	4.87454	5.79541	4.23811	5.21796	4.97555	3.62611	6.23563	4.35306	23.2381	1.58057	8.58879e-06
P2RX7	5027	P2X7	purinergic receptor P2X_ ligand gated ion channel_ 7	10.1642	11.2078	10.782	11.1754	10.9492	10.3246	10.1681	9.58634	9.3065	10.0331	10.2317	9.43494	10.1259	9.43358	1295.39	-0.930528	8.70609e-06
PATL1	219988	Pat1b|hPat1b	protein associated with topoisomerase II homolog 1 (yeast)	10.1462	10.1806	10.1993	9.90779	10.2465	10.1776	11.2688	10.6688	10.7659	10.4052	11.2722	10.6787	11.1631	10.6083	1567.72	0.716451	8.85594e-06
PAQR3	152559	RKTG	progestin and adipoQ receptor family member III	7.54938	7.2278	7.13913	6.77117	7.29887	6.62663	8.51827	7.83531	7.80986	8.20463	8.09773	7.74506	8.82526	7.63992	220.403	0.948985	9.12455e-06
CPQ	10404	LDP|PGCP	carboxypeptidase Q	9.09202	8.64496	8.5507	8.71491	8.9431	8.76259	10.0683	9.54642	9.07513	9.54983	9.79847	9.18941	9.98731	9.37032	636.802	0.784125	9.23802e-06
RFPL1S	10740	NCRNA00006|RFPL1-AS|RFPL1-AS1|RFPL1AS	RFPL1 antisense RNA 1	7.02602	6.20834	7.10347	7.03993	6.58235	6.95704	8.30095	7.6787	7.64253	7.32264	7.82286	7.65194	7.88872	7.4076	170.996	0.853278	9.30811e-06
PCDHGB7	56099	ME6|PCDH-GAMMA-B7	protocadherin gamma subfamily B_ 7	4.29515	5.09117	6.21764	6.41644	5.28283	4.92333	0	4.00925	3.73188	3.78483	4.26884	3.50025	3.55779	1.60688	25.6013	-1.67494	9.43631e-06
RASAL2	9462	NGAP	RAS protein activator like 2	10.5007	11.18	10.7905	11.1015	10.3254	10.387	11.6019	11.3309	11.6468	11.6057	11.5305	11.4965	11.622	11.1162	2398.03	0.72406	9.51571e-06
KLF9	687	BTEB|BTEB1	Kruppel-like factor 9	8.05656	7.2278	8.53294	7.70094	8.14279	8.18738	7.49548	5.45258	7.36799	6.21233	6.85223	6.56792	6.56608	6.587	172.83	-1.16531	9.56989e-06
RAMP2-AS1	100190938	-	RAMP2 antisense RNA 1	1.06765	0	0	1.66198	1.9429	0	2.95352	0	4.05635	4.17346	5.08318	3.50025	4.18917	4.27897	8.88593	1.96855	9.64118e-06
SUSD4	55061	PRO222	sushi domain containing 4	1.06765	0	0	2.20399	0	0	2.67742	4.00925	2.12129	4.17346	4.17464	3.62611	4.10132	2.02463	6.65983	1.95997	9.73964e-06
ZNF395	55893	HDBP-2|HDBP2|HDRF-2|PBF|PRF-1|PRF1|Si-1-8-14	zinc finger protein 395	2.42869	4.77187	1.10246	3.47263	1.53432	2.29646	7.29935	4.70993	3.95609	4.56837	6.49105	4.99761	7.3263	4.27897	40.3207	1.89258	9.74038e-06
FHAD1	114827	-	forkhead-associated (FHA) phosphopeptide binding domain 1	3.28808	4.55825	3.76757	4.40614	4.38636	4.21772	6.42633	5.50683	4.73822	5.87096	6.32557	4.50226	6.06035	5.16111	36.8383	1.37119	9.75189e-06
DCPS	28960	ARS|DCS1|HINT-5|HINT5|HSL1|HSPC015	decapping enzyme_ scavenger	7.68618	7.70424	7.15082	7.85275	8.32873	8.4194	6.87083	6.55665	7.07718	6.94427	6.83693	7.03317	6.516	7.45042	172.766	-0.929982	9.91664e-06
GNS	2799	G6S	glucosamine (N-acetyl)-6-sulfatase	12.0879	12.69	12.2832	11.6299	12.0088	11.7359	13.2296	13.364	12.6895	12.9185	13.431	12.5487	13.3987	12.5543	6784.17	0.893528	1.01633e-05
C3	718	AHUS5|ARMD9|ASP|C3a|C3b|CPAMD1|HEL-S-62p	complement component 3	15.6723	16.9335	16.8249	16.0045	16.2033	16.461	13.8484	14.7401	15.7193	15.7288	15.0909	15.2864	14.6539	15.4797	58683.7	-1.12906	1.01855e-05
CDK2AP1	8099	DOC1|DORC1|ST19|doc-1|p12DOC-1	cyclin-dependent kinase 2 associated protein 1	10.4676	10.767	10.5267	10.9587	10.9651	10.467	10.2835	10.1232	10.1078	10.3026	9.98696	10.1243	10.1134	10.1478	1366.1	-0.54652	1.02654e-05
FNDC3B	64778	FAD104|PRO4979|YVTM2421	fibronectin type III domain containing 3B	9.97448	10.7739	10.0292	9.69322	10.4173	9.27421	10.855	11.696	11.2303	11.5004	10.6826	10.7744	11.1886	10.9464	1769.59	0.975847	1.02807e-05
ENO2	2026	HEL-S-279|NSE	enolase 2 (gamma_ neuronal)	4.9351	5.12265	4.09262	5.44522	3.102	5.01347	8.54978	6.81498	6.03964	7.12395	5.73864	5.97485	5.69063	5.9391	76.7749	1.62709	1.03833e-05
ANKMY1	51281	ZMYND13	ankyrin repeat and MYND domain containing 1	7.28112	8.22298	7.95882	7.71587	7.70507	8.3519	6.38034	6.85736	6.84459	7.033	7.20182	7.41089	6.80727	7.21244	175.542	-0.874727	1.04583e-05
HMHA1	23526	ARHGAP45|HA-1|HLA-HA1	histocompatibility (minor) HA-1	12.1099	12.8632	12.4797	12.8622	12.6329	13.1972	10.5033	11.763	12.0105	11.9436	11.4562	11.9225	10.9335	11.9587	4741.22	-1.01025	1.04973e-05
SIGLEC12	89858	S2V|SIGLECL1|SLG|Siglec-XII	sialic acid binding Ig-like lectin 12 (gene/pseudogene)	5.96294	4.92256	3.50142	6.59932	2.93316	5.01347	6.71279	6.10775	8.24647	7.36054	6.62175	8.0162	6.72148	8.07702	114.411	1.64278	1.06002e-05
NFKBID	84807	IkappaBNS|TA-NFKBH	nuclear factor of kappa light polypeptide gene enhancer in B-cells inhibitor_ delta	8.54975	8.84695	8.74452	9.38299	8.82137	9.41109	8.31324	8.21522	8.21428	8.35614	7.54079	8.3439	7.93392	8.27105	382.533	-0.794039	1.06942e-05
GYPC	2995	CD236|CD236R|GE|GPC|GPD|GYPD|PAS-2|PAS-2'	glycophorin C (Gerbich blood group)	6.45262	7.15354	8.38731	4.63283	6.07421	7.25371	3.98568	6.10775	3.4663	4.22915	5.5262	4.68692	5.35302	3.48924	73.8677	-1.68934	1.07307e-05
MFSD2A	84879	MFSD2|NLS1	major facilitator superfamily domain containing 2A	8.12613	8.71634	7.84825	8.22043	7.64483	8.12808	8.45311	9.50204	8.99843	8.83359	9.3426	9.13487	8.99331	8.83358	422.506	0.847679	1.09913e-05
IQCK	124152	-	IQ motif containing K	3.70666	2.25095	3.17479	2.20399	2.93316	1.97614	6.00934	3.2312	4.15009	4.11553	5.44782	4.2123	5.8873	4.20088	19.8347	1.70479	1.12772e-05
MPP6	51678	PALS2|VAM-1|VAM1|p55T	membrane protein_ palmitoylated 6 (MAGUK p55 subfamily member 6)	4.9351	4.81104	4.51076	7.40182	6.29934	4.13981	0	4.70993	3.14055	0.774143	2.82629	3.62611	2.67537	2.02463	28.611	-1.88979	1.13005e-05
C5AR1	728	C5A|C5AR|C5R1|CD88	complement component 5a receptor 1	10.7106	11.653	10.9612	9.40466	10.3715	11.0268	12.031	12.4534	11.5577	12.2675	12.39	11.5094	12.5148	11.5704	3277.07	1.13942	1.13262e-05
BBS5	129880	-	Bardet-Biedl syndrome 5	5.37687	4.25155	5.14633	5.0647	4.68115	4.82719	5.59169	5.79541	6.89962	5.49284	6.00813	5.90205	6.61449	6.45864	53.4153	1.15308	1.14837e-05
LINC01268	285758	-	long intergenic non-protein coding RNA 1268	6.06093	7.05092	5.92254	4.79159	5.09546	4.72418	7.17015	7.14935	7.15838	7.29028	7.74306	7.12132	7.79383	6.83982	114.973	1.29001	1.16568e-05
ROR2	4920	BDB|BDB1|NTRKR2	receptor tyrosine kinase-like orphan receptor 2	7.8321	7.62951	7.71281	7.19716	5.47962	8.11287	8.14465	8.68697	8.71375	8.42632	9.50867	9.02203	8.9872	9.02987	344.814	1.2074	1.21614e-05
GNPTAB	79158	GNPTA|ICD	N-acetylglucosamine-1-phosphate transferase_ alpha and beta subunits	11.4205	11.4371	11.4251	11.2314	11.2588	10.8523	12.1681	12.3148	11.8052	12.0238	12.0996	11.5367	12.411	11.6229	3453.72	0.717653	1.24372e-05
NDFIP2	54602	N4WBP5A	Nedd4 family interacting protein 2	4.58594	7.06719	4.27465	6.30237	6.62455	3.43046	6.96732	8.92224	7.65857	8.61322	7.54079	6.86462	8.6698	7.492	174.699	1.634	1.2845e-05
ETS1	2113	ETS-1|EWSR2|c-ets-1|p54	v-ets avian erythroblastosis virus E26 oncogene homolog 1	5.7146	5.80465	7.3567	3.64894	7.46294	6.01298	1.88696	3.09617	2.12129	0.774143	3.72082	1.02259	4.68846	0	40.8696	-1.95914	1.29987e-05
NRP1	8829	BDCA4|CD304|NP1|NRP|VEGF165R	neuropilin 1	11.8921	11.011	11.8824	10.6702	10.7953	11.459	12.4945	12.4712	12.3232	12.0087	12.7422	11.7261	12.7474	12.2892	4190.12	0.953594	1.34598e-05
SNX24	28966	PRO1284|SBBI31	sorting nexin 24	8.15415	7.50365	7.97864	7.11694	7.83657	7.53051	8.8061	8.63616	8.30369	8.19417	8.65936	8.26869	8.8321	8.48799	302.765	0.786332	1.35531e-05
RALGPS2	55103	dJ595C2.1	Ral GEF with PH domain and SH3 binding motif 2	7.54938	6.73171	7.33636	6.31549	7.09383	6.68265	9.60896	7.7868	7.62631	7.67821	9.21826	7.75887	9.10481	7.73996	267.205	1.33064	1.37972e-05
SMPD2	6610	ISC1|NSMASE|NSMASE1	sphingomyelin phosphodiesterase 2_ neutral membrane (neutral sphingomyelinase)	8.22456	8.47244	8.11024	8.88308	8.85425	8.93395	6.93587	7.56823	8.04156	7.93002	7.37066	7.90883	7.18388	7.98099	283.151	-0.900315	1.40561e-05
EGLN3	112399	HIFP4H3|HIFPH3|PHD3	egl-9 family hypoxia-inducible factor 3	1.06765	0	0	2.20399	0	0	7.45167	6.72631	3.14055	5.81746	4.66504	3.74187	5.77822	2.02463	31.4679	1.95097	1.42339e-05
LIPT1	51601	LIPT1D	lipoyltransferase 1	6.06093	5.5962	5.71765	5.26747	5.01313	5.21687	7.39497	6.6072	6.34731	6.45354	6.79005	6.19396	6.42846	6.16157	74.1581	1.0155	1.43366e-05
GCSAM	257144	GCAT2|GCET2|HGAL	germinal center-associated_ signaling and motility	3.58016	0	3.34733	1.28866	1.9429	1.97614	6.23285	3.67205	4.47392	2.88588	5.5262	4.36455	5.8873	4.27897	20.1584	1.83403	1.4652e-05
MYO1B	4430	myr1	myosin IB	3.58016	3.42973	3.76757	6.30237	2.74191	2.29646	0	1.81441	0	1.94137	0	2.62242	1.05492	0	9.46237	-1.94531	1.47774e-05
FCHO2	115548	-	FCH domain only 2	9.29695	8.76204	9.42663	8.65678	8.30729	8.26741	11.6119	9.61595	9.2652	10.1	11.2751	9.37119	11.4207	9.22499	1062.39	1.43147	1.51495e-05
ATP2C1	27032	ATP2C1A|BCPM|HHD|PMR1|SPCA1|hSPCA1	ATPase_ Ca++ transporting_ type 2C_ member 1	11.3202	11.3588	11.011	10.9049	11.1052	10.4887	12.4579	11.8922	11.5518	12.0748	12.1258	11.4155	12.464	11.4309	3224.62	0.873526	1.52883e-05
ARNT	405	HIF-1-beta|HIF-1beta|HIF1-beta|HIF1B|HIF1BETA|TANGO|bHLHe2	aryl hydrocarbon receptor nuclear translocator	9.80631	9.86063	9.98091	9.81955	9.57988	9.76903	10.4346	10.3006	10.2535	10.1657	10.4435	10.1041	10.4454	10.1386	1099.46	0.477014	1.53432e-05
RGL1	23179	RGL	ral guanine nucleotide dissociation stimulator-like 1	10.8516	10.2869	10.9344	10.6759	10.2644	10.6093	11.3531	11.6307	11.3213	11.1682	11.4046	10.8522	11.7471	11.2108	2177.29	0.708432	1.61579e-05
TMCC3	57458	-	transmembrane and coiled-coil domain family 3	9.50058	9.54926	8.96919	9.37204	9.16189	9.41316	10.7806	9.62057	10.1942	9.73315	10.1842	10.0741	10.2409	9.98109	922.075	0.766415	1.667e-05
FAM174B	400451	-	family with sequence similarity 174_ member B	5.77359	3.09084	3.34733	3.94768	0	4.87606	7.44051	5.70548	6.68148	5.85334	8.59717	7.41961	8.37428	7.0325	108.054	1.8852	1.66812e-05
RBFOX2	23543	FOX2|Fox-2|HNRBP2|HRNBP2|RBM9|RTA|dJ106I20.3|fxh	RNA binding protein_ fox-1 homolog (C. elegans) 2	7.23988	7.51555	7.84105	7.24598	7.12356	7.46013	5.91571	6.59473	7.01624	6.36929	5.5262	6.79931	5.53168	6.28025	119.095	-1.00564	1.67432e-05
TIFAB	497189	-	TRAF-interacting protein with forkhead-associated domain_ family member B	9.27925	9.17437	9.57722	10.2992	9.64796	9.84311	8.56013	7.73661	9.27823	8.80867	7.95625	8.41102	8.15183	9.04392	570.773	-1.02537	1.6861e-05
CALU	813	-	calumenin	11.0813	10.63	10.7745	10.2548	10.9651	10.3881	12.0029	11.6989	11.2608	11.3729	11.557	11.1592	11.8298	11.0988	2408.41	0.784054	1.7397e-05
SPIRE1	56907	Spir-1	spire-type actin nucleation factor 1	8.98062	8.04547	9.12848	8.29523	8.21363	8.70627	10.2213	9.43542	9.36876	8.98887	10.1397	9.36218	10.2136	9.26392	641.962	1.00324	1.77542e-05
FLVCR2	55640	C14orf58|CCT|EPV|FLVCRL14q|MFSD7C|PVHH	feline leukemia virus subgroup C cellular receptor family_ member 2	4.21228	4.92256	4.27465	4.79159	5.17335	4.87606	7.31166	6.19295	5.28452	5.55953	6.99688	5.21353	6.56608	5.61704	55.299	1.34377	1.78965e-05
IFIT2	3433	G10P2|GARG-39|IFI-54|IFI-54K|IFI54|IFIT-2|ISG-54 K|ISG-54K|ISG54|P54|cig42	interferon-induced protein with tetratricopeptide repeats 2	5.03494	5.09117	3.76757	5.26747	6.20977	4.66978	8.29476	5.21254	6.36697	5.68432	7.80725	6.73091	7.72936	6.42468	94.1335	1.55249	1.80164e-05
SLC12A8	84561	CCC9	solute carrier family 12_ member 8	6.37853	5.66196	6.14933	9.79866	8.45495	6.25391	5.46521	4.21879	4.96151	6.03619	4.17464	5.71639	2.67537	4.78644	126.632	-1.86793	1.83418e-05
SIGLEC11	114132	-	sialic acid binding Ig-like lectin 11	8.97434	9.62953	9.66546	8.52735	9.05792	9.20417	6.44879	8.54511	8.22509	8.21156	7.11572	8.27831	6.75065	8.09333	390.815	-1.20228	1.84466e-05
RHOBTB2	23221	DBC2	Rho-related BTB domain containing 2	9.67899	11.3019	11.0722	10.0042	9.97055	10.1555	8.23141	9.55288	9.44241	9.08633	9.48923	9.72602	8.58327	9.32272	966.772	-1.12801	1.85345e-05
MAML2	84441	MAM-3|MAM2|MAM3|MLL-MAML2	mastermind-like transcriptional coactivator 2	8.754	9.37396	9.35514	8.32799	8.7341	8.62639	9.94737	10.0278	9.53654	9.70273	10.2891	9.43709	10.1765	9.30183	729.893	0.878673	1.89107e-05
VAT1	10493	VATI	vesicle amine transport 1	10.0936	10.9683	9.89834	10.2142	10.1243	10.2373	10.5841	11.9252	10.7925	11.3	11.5733	11.0858	11.4036	11.0405	1950.2	0.91275	1.89517e-05
FAM83D	81610	C20orf129|CHICA|dJ616B8.3	family with sequence similarity 83_ member D	6.52308	7.2278	6.68792	7.21128	7.63109	6.69632	6.20673	5.36718	6.30718	6.56595	5.56385	5.99832	5.72042	5.86507	92.314	-0.989219	1.89739e-05
PCYOX1	51449	PCL1	prenylcysteine oxidase 1	10.292	9.98788	10.3878	10.0638	9.98277	9.76742	11.4654	10.8568	10.5582	10.5051	11.3409	10.6051	11.4173	10.5563	1613.15	0.831398	1.93303e-05
MMD	23531	MMA|MMD1|PAQR11	monocyte to macrophage differentiation-associated	10.4742	9.92566	10.1709	9.30779	10.2974	9.82767	11.0767	10.9343	10.7472	10.6876	10.7996	10.435	11.1685	10.7478	1500.54	0.762125	1.95863e-05
CDKN2A	1029	ARF|CDK4I|CDKN2|CMM2|INK4|INK4A|MLM|MTS-1|MTS1|P14|P14ARF|P16|P16-INK4A|P16INK4|P16INK4A|P19|P19ARF|TP16	cyclin-dependent kinase inhibitor 2A	6.73088	7.68328	5.55115	7.33892	7.90095	7.08727	3.71627	5.36718	5.96422	5.7619	3.72082	6.08856	5.01126	6.24177	88.701	-1.45032	1.96442e-05
KCNE1	3753	ISK|JLNS|JLNS2|LQT2/5|LQT5|MinK	potassium channel_ voltage gated subfamily E regulatory beta subunit 1	2.69601	0.808994	2.48254	3.47263	3.73632	2.78005	3.56	4.79959	5.15483	4.33447	4.66504	4.2123	5.05867	4.83895	16.6012	1.51462	2.00699e-05
EHD1	10938	H-PAST|HPAST1|PAST|PAST1	EH-domain containing 1	11.3532	11.9434	11.2445	12.9809	12.9321	12.2917	8.1719	10.358	11.7088	10.9105	9.30974	10.253	9.27256	10.9723	2945.41	-1.48431	2.02169e-05
CCNYL1	151195	-	cyclin Y-like 1	9.24578	8.63135	8.82701	8.03444	8.58533	8.70627	9.96501	9.47338	9.53437	9.07498	9.67273	9.3092	9.91989	9.35237	612.271	0.81282	2.03663e-05
RAP1GAP2	23108	GARNL4|RAP1GA3	RAP1 GTPase activating protein 2	9.60782	10.0258	10.1824	10.6208	9.55463	10.1229	9.01993	9.19224	9.43777	9.47406	9.51108	9.38462	9.00848	9.22252	816.552	-0.742735	2.03856e-05
F11R	50848	CD321|JAM|JAM1|JAMA|JCAM|KAT|PAM-1	F11 receptor	10.9037	11.112	10.7555	11.0863	10.9678	10.9432	11.6457	11.6303	11.3238	11.4947	11.8135	11.1754	11.7943	11.3371	2561.69	0.564009	2.04273e-05
LOC101927143	101927143	-	uncharacterized LOC101927143	5.17283	5.21317	5.14633	5.87579	5.75763	5.55373	4.73531	4.75545	3.60519	4.61092	3.72082	4.04207	3.55779	4.42353	29.1089	-1.13982	2.05972e-05
CD68	968	GP110|LAMP4|SCARD1	CD68 molecule	13.4921	14.0042	13.42	12.8301	13.2649	13.6183	14.2308	14.8701	13.971	14.4501	14.4646	13.8076	14.5135	14.1761	16790	0.821933	2.06746e-05
PPP2R5A	5525	B56A|PR61A	protein phosphatase 2_ regulatory subunit B'_ alpha	8.91988	8.99463	8.58989	8.79911	8.86309	8.33452	9.99393	9.58002	9.17886	9.54435	10.0629	9.29979	10.1779	8.99269	648.473	0.848856	2.10015e-05
PLS1	5357	-	plastin 1	5.91133	4.55825	4.5816	5.42113	5.6797	5.05651	6.87083	6.46371	6.49754	5.46991	6.85223	6.15272	7.16233	6.31774	69.3389	1.14893	2.11106e-05
ASAP2	8853	AMAP2|CENTB3|DDEF2|PAG3|PAP|Pap-alpha|SHAG1	ArfGAP with SH3 domain_ ankyrin repeat and PH domain 2	4.98588	4.19344	7.4353	7.69593	6.92397	6.17799	0	2.59319	4.67654	1.94137	0	1.61501	1.05492	4.20088	47.9448	-1.91619	2.11316e-05
IL10	3586	CSIF|GVHDS|IL-10|IL10A|TGIF	interleukin 10	7.03811	6.13305	5.40256	5.78432	6.07421	6.37787	6.90371	7.85636	7.32844	7.88306	6.56718	6.93928	7.80082	7.45883	128.592	1.09483	2.11581e-05
PTGER4	5734	EP4|EP4R	prostaglandin E receptor 4 (subtype EP4)	7.79698	11.2449	9.42663	9.42751	11.4557	8.4194	6.42633	7.92769	6.96557	8.86249	5.73864	4.04207	7.06119	6.22213	597.232	-1.86044	2.14636e-05
TRIM58	25893	BIA2	tripartite motif containing 58	6.21787	6.43841	7.79708	7.15396	6.09437	5.92281	0	5.6821	2.71913	4.38439	5.77119	4.50226	3.90775	3.7307	59.0251	-1.68447	2.20219e-05
LMAN2L	81562	VIPL	lectin_ mannose-binding 2-like	7.67075	7.36574	7.2948	7.27315	7.33321	7.64068	8.08854	8.28285	7.57653	8.07385	8.42884	7.97539	8.24702	8.04385	231.085	0.653659	2.22011e-05
F8	2157	AHF|DXS1253E|F8B|F8C|FVIII|HEMA	coagulation factor VIII_ procoagulant component	8.15969	6.95799	7.69694	7.66035	7.49362	7.37768	8.47516	8.38777	9.17329	7.97958	8.26707	8.28786	8.74057	8.60252	293.585	0.879467	2.22047e-05
CCDC102A	92922	-	coiled-coil domain containing 102A	6.25974	7.33919	6.62223	7.16125	6.26418	7.37768	5.50862	4.61432	5.74137	3.92633	4.91857	6.43663	3.80026	5.67596	73.5717	-1.37407	2.24004e-05
MLF1	4291	-	myeloid leukemia factor 1	6.43445	5.84296	5.62007	4.45442	6.63835	5.25433	7.18361	7.23219	6.81628	7.25046	7.07718	6.9271	7.59911	6.57156	103.229	1.13087	2.2574e-05
EDN1	1906	ARCND3|ET1|HDLCQ7|PPET1|QME	endothelin 1	5.21601	8.20471	5.895	6.13472	7.19065	5.21687	5.37428	4.28238	4.79736	5.13292	2.82629	2.84587	5.46285	3.61501	58.9796	-1.65226	2.25965e-05
PPP2R3A	5523	PPP2R3|PR130|PR72	protein phosphatase 2_ regulatory subunit B''_ alpha	6.3594	5.12265	5.92254	5.60346	5.47962	6.15836	7.66811	6.51755	7.57653	6.29295	6.83693	6.45371	7.75117	6.70486	101.021	1.13997	2.42259e-05
TNFAIP2	7127	B94|EXOC3L3	tumor necrosis factor_ alpha-induced protein 2	11.3071	11.6955	11.0364	11.0311	11.1328	11.7787	11.6835	12.3201	12.0264	12.195	12.7008	11.9075	12.1607	12.015	3733.44	0.759146	2.4281e-05
HEXB	3074	ENC-1AS|HEL-248|HEL-S-111	hexosaminidase B (beta polypeptide)	11.6863	12.0388	11.2655	11.3135	11.8295	11.1861	12.8426	12.6498	11.8651	12.5878	12.6741	11.9614	12.9594	12.052	4632.72	0.863221	2.43075e-05
PRICKLE1	144165	EPM1B|RILP	prickle homolog 1	3.93057	5.12265	4.77535	6.16405	4.62682	3.87714	0	3.35467	3.4663	2.39535	2.21893	3.94878	2.67537	3.0287	16.9122	-1.63449	2.43884e-05
PRKX	5613	PKX1	protein kinase_ X-linked	10.0849	10.4306	10.5188	10.8083	10.2799	10.1629	9.40298	9.62211	9.80142	9.54983	9.8584	9.82614	10.095	9.73835	1070.92	-0.633701	2.44722e-05
SLC46A3	283537	FKSG16	solute carrier family 46_ member 3	8.93612	8.29383	8.77884	8.88528	8.5746	8.49957	10.2327	9.30179	9.27303	9.21603	10.0629	9.0391	10.3815	9.32272	647.334	0.946918	2.45118e-05
TMEM173	340061	ERIS|MITA|MPYS|NET23|SAVI|STING|hMITA|hSTING	transmembrane protein 173	8.73927	9.39667	9.94442	8.91793	8.68509	9.49757	7.89768	8.6023	8.28314	8.75514	8.55572	7.87753	7.89527	8.04944	441.142	-0.92836	2.53853e-05
ADORA3	140	A3AR	adenosine A3 receptor	12.7366	12.0326	12.4675	12.3881	12.0286	12.4771	13.6261	13.3395	12.61	13.0347	13.2854	12.8165	13.5279	12.8767	7577.62	0.767487	2.55736e-05
TIMP1	7076	CLGI|EPA|EPO|HCI|TIMP	TIMP metallopeptidase inhibitor 1	9.94109	10.4076	9.63665	11.5257	11.0921	11.0609	9.65556	9.39284	9.81401	9.95581	8.56039	9.53663	9.02051	9.86085	1166.6	-1.10928	2.59667e-05
BID	637	FP497	BH3 interacting domain death agonist	10.7134	10.3229	9.96609	10.7067	10.8205	10.8929	9.7193	10.0405	9.94892	9.81618	8.97796	9.771	9.20304	10.0579	1153.32	-0.82607	2.6024e-05
SERPING1	710	C1IN|C1INH|C1NH|HAE1|HAE2	serpin peptidase inhibitor_ clade G (C1 inhibitor)_ member 1	6.37853	2.81063	6.42447	7.37072	6.70543	6.34353	8.48062	7.9127	7.72862	7.90886	8.56967	7.55239	8.71119	7.82702	198.403	1.41097	2.64774e-05
MEGF9	1955	EGFL5	multiple EGF-like-domains 9	10.5083	11.3654	10.1666	10.7731	10.5771	10.0356	11.2735	11.5056	11.8879	12.0355	11.0753	11.3497	11.5739	11.543	2409.15	0.869934	2.6569e-05
FMNL2	114793	FHOD2	formin-like 2	11.1943	11.2693	11.4525	10.7074	11.0591	10.6969	12.2562	11.949	11.5093	11.7176	12.3243	11.5703	12.3749	11.4395	3175.19	0.807463	2.70547e-05
OSTM1	28962	GIPN|GL|HSPC019|OPTB5	osteopetrosis associated transmembrane protein 1	10.8447	10.1806	10.4822	10.2089	10.5215	9.85992	11.5843	11.3984	10.8925	11.1412	11.3443	10.6251	11.625	10.8798	1939.3	0.802762	2.73476e-05
HSDL1	83693	SDR12C3	hydroxysteroid dehydrogenase like 1	8.31671	8.33808	8.3164	7.87952	7.90095	7.70296	9.3443	8.90466	8.4765	8.72155	9.10151	8.63718	9.35796	8.49619	393.029	0.785388	2.78847e-05
KLHL13	90293	BKLHD2	kelch-like family member 13	2.69601	4.06968	2.7519	1.95829	2.74191	2.55843	4.21261	5.7285	4.61211	4.43263	5.56385	4.2123	5.27487	3.19907	18.8447	1.56872	2.79619e-05
PAOX	196743	PAO	polyamine oxidase (exo-N4-amino)	7.2188	7.28457	7.3053	7.47386	7.07366	7.99613	6.51414	6.71483	6.42438	6.45354	6.28105	7.01026	6.08346	6.86536	126.992	-0.816021	2.8084e-05
ITM2B	9445	ABRI|BRI|BRI2|BRICD2B|E25B|E3-16|FBD|RDGCA|imBRI2	integral membrane protein 2B	14.7542	14.2039	14.4441	14.1124	14.1016	14.0006	16.0087	14.7612	14.9826	14.5592	15.6778	15.002	15.7321	14.9314	31542.2	0.933716	2.81542e-05
RRAGD	58528	RAGD|bA11D8.2.1	Ras-related GTP binding D	10.0732	10.2544	9.68168	9.55752	9.63598	8.95968	10.7516	10.8561	10.2913	10.468	11.0171	10.3656	11.0481	10.1556	1289.28	0.855733	2.82888e-05
RNASE4	6038	RAB1|RNS4	ribonuclease_ RNase A family_ 4	5.93736	6.64764	4.35772	6.26225	6.28187	5.52337	8.53411	7.91772	6.58407	7.85678	7.89849	6.27306	8.01429	6.16157	139.638	1.38076	2.85533e-05
MS4A6A	64231	4SPAN3|4SPAN3.2|CD20L3|CDA01|MS4A6|MST090|MSTP090	membrane-spanning 4-domains_ subfamily A_ member 6A	13.4898	13.1915	12.8022	13.4523	13.2625	13.0474	14.4494	13.9461	13.5612	13.8118	14.1298	13.598	14.3855	13.7561	13405.3	0.733697	2.87278e-05
IRF2BPL	64207	C14orf4|EAP1	interferon regulatory factor 2 binding protein-like	10.4985	11.6095	11.3137	12.0741	11.0826	11.3786	9.51896	10.8009	10.6127	10.5023	10.4585	10.5357	10.1021	10.4474	1940.5	-0.925958	2.92909e-05
C5orf20	140947	C5orf20|DCNP1|DCANP1	dendritic cell-associated nuclear protein	10.0315	9.99853	10.3052	11.165	10.39	10.569	9.25791	8.64828	10.1453	9.61661	9.17634	9.29031	9.4341	9.74007	1011.45	-0.93085	2.97901e-05
WDR54	84058	-	WD repeat domain 54	5.80221	5.64037	4.94614	6.42857	5.99062	6.80127	4.1036	3.85048	4.73822	5.01112	2.82629	5.25309	3.26617	4.88962	39.9146	-1.37716	3.0642e-05
ACP5	54	HPAP|SPENCDI|TRAP	acid phosphatase 5_ tartrate resistant	7.49782	8.51161	5.74877	7.76455	8.14762	8.26741	8.77088	8.94697	9.36388	8.96035	9.57701	8.97252	8.70748	9.75039	430.532	1.16325	3.08163e-05
VSTM1	284415	SIRL-1|SIRL1|UNQ3033	V-set and transmembrane domain containing 1	4.03071	6.56984	2.7519	4.19504	3.38992	2.55843	6.03925	9.62977	6.71254	8.29873	6.60379	6.31105	7.15144	6.69064	79.9705	1.66356	3.09057e-05
KIF21B	23046	-	kinesin family member 21B	10.0761	10.7776	11.4501	10.4908	10.4645	10.9332	9.08589	9.9307	10.0827	9.70396	10.1209	10.0878	9.88579	9.52256	1267.65	-0.874137	3.14559e-05
NCF1	653361	NCF1A|NOXO2|SH3PXD1A|p47phox	neutrophil cytosolic factor 1	10.7115	10.6544	10.5588	10.8747	10.7991	11.5648	8.00007	9.21075	10.2848	9.7247	8.70641	10.0077	8.41584	10.2225	1242.67	-1.2098	3.18309e-05
ITGAX	3687	CD11C|SLEB6	integrin_ alpha X (complement component 3 receptor 4 subunit)	11.1868	12.1762	11.8224	11.8129	11.719	11.8776	10.2148	11.5522	10.8042	11.1942	11.0281	10.9213	10.4398	10.6354	2616.31	-0.842984	3.18444e-05
CD274	29126	B7-H|B7H1|PD-L1|PDCD1L1|PDCD1LG1|PDL1	CD274 molecule	6.06093	3.32537	5.47877	4.75351	4.73352	5.25433	7.18361	6.65603	6.69709	4.76958	6.83693	6.5362	7.52508	6.60227	76.0614	1.3742	3.23295e-05
NHS	4810	CTRCT40|CXN|SCML1	Nance-Horan syndrome (congenital cataracts and dental anomalies)	6.32036	7.35915	5.51541	6.35418	7.49362	6.53829	8.67412	8.03773	7.60164	8.31813	8.24985	6.9271	8.6583	7.46719	201.61	1.19725	3.26568e-05
RAB18	22931	RAB18LI1|WARBM3	RAB18_ member RAS oncogene family	9.94109	9.23324	9.41698	9.48093	9.45679	8.85081	10.9711	10.0869	10.1165	9.96302	10.265	10.0391	10.4012	10.0327	1001.36	0.798541	3.28041e-05
TPRG1L	127262	FAM79A|h-mover|mover	tumor protein p63 regulated 1-like	9.1682	9.19302	9.01149	8.91362	8.97063	9.16045	9.61889	9.94919	9.43078	9.51944	10.033	9.32785	9.82195	9.53255	696.699	0.586043	3.3397e-05
ZC2HC1A	51101	C8orf70|CGI-62|FAM164A	zinc finger_ C2HC-type containing 1A	7.22938	7.21325	6.17246	5.58189	6.55351	5.77603	8.23141	7.63674	7.21371	7.57453	8.32303	7.45397	8.46066	7.17207	170.279	1.14728	3.38213e-05
SGMS1	259230	MOB|MOB1|SMS1|TMEM23|hmob33	sphingomyelin synthase 1	9.60173	9.51112	9.06191	8.6542	8.64805	8.87205	10.0592	10.7769	9.64317	9.89685	10.2905	9.4584	10.6205	9.68197	873.272	0.945839	3.447e-05
CA11	770	CARPX1	carbonic anhydrase XI	7.68618	7.68855	7.50984	7.88833	7.58196	8.09234	6.71279	7.23219	6.87237	7.45699	6.89716	6.97521	6.87506	7.24199	167.417	-0.677318	3.46467e-05
RNF13	11342	RZF	ring finger protein 13	10.9847	10.8528	10.7507	10.3583	10.6479	10.2029	12.4054	11.4867	11.0505	11.5284	11.968	10.9932	12.2702	11.0572	2583.24	0.960994	3.47442e-05
CTSC	1075	CPPI|DPP-I|DPP1|DPPI|HMS|JP|JPD|PALS|PDON1|PLS	cathepsin C	12.7368	12.5086	12.5493	12.1321	12.2894	12.497	13.3717	13.2922	12.771	12.9494	13.3027	12.7674	13.3232	12.8894	7453.71	0.621043	3.49188e-05
GPR155	151556	DEP.7|DEPDC3|PGR22	G protein-coupled receptor 155	8.28157	7.68855	8.22532	8.01042	7.86619	7.59762	9.93151	9.15025	8.23582	9.02472	9.76855	8.05029	10.1508	8.35458	461.147	1.16829	3.54713e-05
EPB41L1	2036	4.1N|MRD11	erythrocyte membrane protein band 4.1-like 1	1.67447	3.42973	3.34733	3.03827	1.9429	2.29646	3.98568	4.96374	4.39952	3.35505	4.79737	5.17286	4.27197	4.11831	14.7193	1.47646	3.5558e-05
TYRO3	7301	BYK|Dtk|Etk-2|RSE|Rek|Sky|Tif	TYRO3 protein tyrosine kinase	4.12435	2.46256	3.88425	3.15972	2.93316	4.21772	3.56	5.94044	5.36493	5.01112	4.97555	5.36566	4.42456	5.78704	25.3534	1.41269	3.59346e-05
CXCR3	2833	CD182|CD183|CKR-L2|CMKAR3|GPR9|IP10-R|Mig-R|MigR	chemokine (C-X-C motif) receptor 3	7.31131	7.12274	8.09216	8.28859	7.5012	8.25822	5.59169	3.93205	7.19183	4.52453	6.28105	6.88994	5.49767	6.57156	137.606	-1.40815	3.62172e-05
GPN3	51184	ATPBD1C	GPN-loop GTPase 3	9.19273	8.41002	9.03692	8.53298	8.79697	8.64413	8.23787	8.27506	7.93366	8.23895	7.89849	8.31148	7.98391	8.16706	350.502	-0.635424	3.63479e-05
TRIQK	286144	C8orf83|PRO0845|UPF0599	triple QxxK/R motif containing	8.96488	8.42903	8.58558	7.79768	8.51975	7.75615	10.3296	8.97611	9.08406	9.21947	9.75234	8.92738	10.2588	9.09878	576.594	1.05705	3.65503e-05
XAF1	54739	BIRC4BP|HSXIAPAF1|XIAPAF1	XIAP associated factor 1	7.49782	6.85866	4.99885	5.6663	6.87819	5.99096	8.38487	7.26404	6.85855	7.43939	8.68093	9.35083	7.99004	7.96336	206.541	1.38088	3.70369e-05
SMURF2	64750	-	SMAD specific E3 ubiquitin protein ligase 2	10.6839	9.93123	10.5154	9.77984	9.76579	10.2593	11.4839	10.7271	10.9725	10.6467	11.2821	10.7599	11.4741	10.8125	1720.39	0.813422	3.77157e-05
STOM	2040	BND7|EPB7|EPB72	stomatin	11.1943	10.875	11.0989	11.1964	11.0914	10.8284	11.9707	12.0668	11.7571	11.7424	11.9379	11.4285	12.2081	10.9818	2955.18	0.721205	3.77659e-05
SUSD1	64420	-	sushi domain containing 1	10.6508	10.9656	10.8219	10.5635	10.261	10.5237	10.7138	11.9898	11.3805	11.8288	11.3143	11.1042	11.5642	11.3969	2295.63	0.774349	3.79033e-05
WDFY3	23001	ALFY|ZFYVE25	WD repeat and FYVE domain containing 3	11.0003	11.0702	11.3655	10.9108	10.8549	10.8354	12.0371	11.625	11.6713	11.4559	12.1199	11.3256	12.1423	11.3222	2854.08	0.703681	3.79167e-05
STK3	6788	KRS1|MST2	serine/threonine kinase 3	7.75368	6.61481	7.50984	6.79948	7.27257	7.03443	8.81908	8.06511	7.62631	8.09649	8.24406	7.82599	8.29235	7.8968	225.134	0.882911	3.84305e-05
OSBPL1A	114876	ORP-1|ORP1|OSBPL1B	oxysterol binding protein-like 1A	9.68861	9.51705	9.9018	9.12971	8.75958	9.05031	10.4898	10.1817	9.99387	9.76175	10.8746	10.1507	10.8677	10.0129	1030.52	0.892429	3.87484e-05
FAM20A	54757	AI1G|AIGFS|FP2747	family with sequence similarity 20_ member A	5.93736	6.78186	5.47877	4.63283	4.51159	6.19735	7.0723	7.52945	6.78739	7.98767	7.44316	6.21415	8.16272	6.54019	116.745	1.3248	3.89051e-05
DCHS1	8642	CDH19|CDH25|CDHR6|FIB1|PCDH16|VMLDS1	dachsous cadherin-related 1	2.10032	4.06968	1.72002	3.80602	2.52138	1.97614	5.50862	5.3073	4.79736	6.26657	5.73864	4.43505	3.41933	3.35144	22.849	1.64204	3.89973e-05
TLR10	81793	CD290	toll-like receptor 10	11.349	9.80956	11.7807	11.2223	10.1914	10.7617	10.271	6.86776	9.59188	7.93422	9.64225	9.55058	9.57529	9.20512	1255.4	-1.37404	3.9141e-05
TCIRG1	10312	ATP6N1C|ATP6V0A3|Atp6i|OC-116kDa|OC116|OPTB1|Stv1|TIRC7|Vph1|a3	T-cell_ immune regulator 1_ ATPase_ H+ transporting_ lysosomal V0 subunit A3	11.9156	13.0031	12.5567	12.662	12.7485	13.1072	11.2954	12.0561	11.9979	12.3099	11.6692	11.7629	11.3658	12.0436	4985.87	-0.818697	3.92346e-05
C15orf27	123591	-	chromosome 15 open reading frame 27	6.15269	2.64707	3.50142	6.10479	2.93316	5.6126	6.2585	7.06145	7.11254	6.75804	7.02414	7.18407	7.38329	7.39011	90.5104	1.51334	3.93995e-05
SH2D3C	10044	CHAT|NSP3|PRO34088|SHEP1	SH2 domain containing 3C	9.48963	10.3007	10.0836	10.449	10.0042	10.5717	8.49148	9.40717	9.50806	9.64887	9.12374	9.54063	9.01751	9.54248	866.752	-0.819934	3.98338e-05
RELL2	285613	C5orf16	RELT-like 2	8.81846	8.87495	9.44337	10.5272	8.92069	9.68238	6.98279	8.66627	8.24647	8.7693	7.46322	8.50004	7.24665	8.3725	477.124	-1.19594	4.05734e-05
NCEH1	57552	AADACL1|NCEH	neutral cholesterol ester hydrolase 1	10.4676	10.6652	10.4822	9.94629	10.4942	10.1343	11.5108	11.4765	10.9773	11.028	11.0899	10.6032	11.4877	10.7358	1870.94	0.734353	4.06271e-05
SNX6	58533	MSTP010|TFAF2	sorting nexin 6	10.8533	9.86529	10.349	9.61706	10.0617	10.0139	11.7064	11.3584	10.6503	11.1165	11.2267	10.5134	11.9747	10.6909	1877.98	0.976468	4.1271e-05
TIGD4	201798	-	tigger transposable element derived 4	3.11638	3.32537	5.62007	3.03827	3.73632	2.55843	2.67742	0	0	1.6464	1.78114	1.61501	1.05492	1.60688	7.46163	-1.79819	4.17118e-05
TTC7B	145567	TTC7L1|c14_5685	tetratricopeptide repeat domain 7B	6.30044	6.30756	5.77922	6.27574	5.59732	6.72328	6.93587	6.95815	6.66569	6.69021	7.70144	7.15304	7.78681	7.41626	116.012	0.944654	4.19589e-05
ELMO2	63916	CED-12|CED12|ELMO-2	engulfment and cell motility 2	9.48963	9.79376	10.0324	9.87602	9.84973	9.823	9.21597	9.58476	9.2494	9.22975	9.49411	9.27358	9.20568	9.21509	750.305	-0.495541	4.207e-05
MTMR9LP	339483	MTMR9L	myotubularin related protein 9-like_ pseudogene	8.71314	8.66113	8.52846	8.81538	8.7908	9.5361	7.69654	8.27506	8.02928	8.26249	8.37691	8.22956	7.63083	8.07155	357.207	-0.754341	4.23356e-05
TBL2	26608	WBSCR13|WS-betaTRP	transducin (beta)-like 2	8.85989	8.59534	8.93915	8.87423	8.92913	9.1179	7.81365	8.25934	8.45829	8.18011	8.07183	8.60314	7.73666	8.40334	373.108	-0.653698	4.28188e-05
CCDC68	80323	SE57-1	coiled-coil domain containing 68	8.56653	8.3972	5.94958	8.23432	7.75025	6.52303	10.2726	7.86157	9.97638	9.56208	8.58806	8.50004	10.1576	9.71571	523.942	1.39499	4.31367e-05
LGI2	55203	LGIL2	leucine-rich repeat LGI family_ member 2	1.06765	0.808994	5.895	1.28866	2.26094	3.87714	0	0	0	0	0	0	0	0	5.66323	-1.77767	4.33593e-05
MAOA	4128	MAO-A	monoamine oxidase A	6.52308	5.29835	6.96461	6.16405	6.29934	5.9686	2.95352	5.9984	4.96151	3.62793	4.85924	4.29044	4.27197	4.55491	47.2799	-1.36108	4.47826e-05
CYB561A3	220002	CYBASC3|LCYTB	cytochrome b561 family_ member A3	11.3556	12.2415	11.6248	12.4719	12.5822	11.8866	9.86627	10.8483	11.554	11.4163	10.5505	10.3209	10.9335	11.4448	3017.52	-1.0286	4.49936e-05
MXD1	4084	BHLHC58|MAD|MAD1	MAX dimerization protein 1	10.3525	10.4686	10.1594	9.823	10.4381	10.3529	11.9866	10.841	11.0754	11.1312	11.6125	10.3902	11.816	10.6289	1957.92	0.933421	4.53268e-05
SLC12A9	56996	CCC6|CIP1|WO3.3|hCCC6	solute carrier family 12_ member 9	10.4268	10.8428	11.128	11.269	10.7396	11.4754	9.17951	9.97708	10.5635	10.3622	9.86784	10.2084	9.54022	10.4218	1508.09	-0.885271	4.58372e-05
POFUT1	23509	DDD2|FUT12|O-FUT|O-Fuc-T|O-FucT-1|OFUCT1	protein O-fucosyltransferase 1	9.77777	10.368	10.2774	9.59703	9.63081	9.90624	10.1304	10.7328	10.6752	10.7281	10.7402	10.5316	10.8229	10.6186	1334.4	0.656312	4.6212e-05
MLPH	79083	SLAC2-A	melanophilin	1.06765	2.25095	0	0	0	0	3.18517	2.3772	2.12129	1.6464	5.13413	4.90129	3.90775	3.35144	7.77467	1.82879	4.6746e-05
DANCR	57291	AGU2|ANCR|KIAA0114|SNHG13|lncRNA-ANCR	differentiation antagonizing non-protein coding RNA	8.18164	8.62861	7.84105	8.06586	8.44321	8.5266	7.11505	7.73092	7.55098	7.46861	7.34925	7.81282	6.53289	7.6908	234.934	-0.81139	4.69359e-05
GDF11	10220	BMP-11|BMP11	growth differentiation factor 11	5.77359	6.29379	5.71765	6.49931	5.83156	5.87553	3.71627	5.03931	5.15483	5.01112	3.42599	5.04345	2.67537	4.93856	40.8992	-1.25604	4.76903e-05
EPSTI1	94240	BRESI1	epithelial stromal interaction 1 (breast)	8.05656	7.45501	5.68585	7.10942	8.1085	6.78856	9.31097	7.71372	8.36362	7.65806	9.62009	9.83269	9.05891	8.62138	357.586	1.32125	4.83764e-05
GALNT18	374378	GALNACT18|GALNT15|GALNTL4|GalNAc-T15|GalNAc-T18	polypeptide N-acetylgalactosaminyltransferase 18	2.92145	3.32537	2.48254	3.87859	4.68115	2.78005	2.95352	7.70794	5.88463	6.76747	4.97555	3.62611	5.19224	5.07617	39.6704	1.69361	4.90497e-05
MRC2	9902	CD280|CLEC13E|ENDO180|UPARAP	mannose receptor_ C type 2	12.1322	13.2565	13.2379	12.7805	12.6229	13.1048	9.90942	12.412	12.0705	11.9601	11.5186	11.7466	10.947	11.7069	5175.6	-1.09824	4.93398e-05
RAB27A	5873	GS2|HsT18676|RAB27|RAM	RAB27A_ member RAS oncogene family	8.39395	8.32122	6.88282	7.83006	8.9431	7.33462	9.48405	9.5448	9.24675	9.83313	8.53691	8.96062	9.35321	8.86873	472.516	1.06414	5.13036e-05
DGKD	8527	DGKdelta|dgkd-2	diacylglycerol kinase_ delta 130kDa	9.97448	9.41268	9.94442	10.1778	9.75316	10.5465	8.58569	8.70449	9.70818	8.68219	8.80009	9.46894	8.64283	9.41208	747.124	-0.887455	5.25262e-05
BST1	683	CD157	bone marrow stromal cell antigen 1	4.82784	6.46321	4.64911	4.75351	5.83156	4.429	5.46521	8.76417	6.4055	8.48469	6.47137	5.90205	7.2156	6.55596	110.457	1.5388	5.26734e-05
PHLDB3	653583	-	pleckstrin homology-like domain_ family B_ member 3	5.03494	6.29379	6.10192	7.13186	6.39997	6.44419	3.71627	4.40171	5.10888	6.03619	3.84834	4.79809	4.74753	4.83895	50.7013	-1.29503	5.29129e-05
DDHD1	80821	PA-PLA1|PAPLA1|SPG28	DDHD domain containing 1	8.69035	8.63953	8.9222	9.07865	9.00032	8.26741	10.3521	9.4987	9.26257	9.49124	10.3183	9.34168	10.4532	9.00423	703.525	0.949111	5.3793e-05
VARS	7407	G7A|VARS1|VARS2	valyl-tRNA synthetase	10.493	10.8232	11.6949	11.3073	10.793	11.6079	8.16514	9.7301	10.6034	9.43611	9.24747	10.497	8.55462	10.3342	1506.34	-1.21643	5.44356e-05
SYPL1	6856	H-SP1|SYPL	synaptophysin-like 1	10.6028	10.3314	10.3439	10.0442	10.1546	10.091	11.8054	10.641	10.8141	10.758	11.2587	10.8425	11.5076	10.7384	1787.86	0.789335	5.54136e-05
MBD4	8930	MED1	methyl-CpG binding domain 4 DNA glycosylase	11.0666	10.5168	10.2505	9.96411	10.21	10.0449	11.0604	11.9904	10.9971	11.0003	11.2231	11.1389	11.2032	11.088	1966.46	0.811968	5.5895e-05
ACACB	32	ACC2|ACCB|HACC275	acetyl-CoA carboxylase beta	4.77106	5.61845	4.89142	5.09547	4.45034	4.7766	5.91571	7.19136	5.44108	6.84081	7.56884	5.59848	6.29623	5.20178	63.8484	1.29915	5.60539e-05
GRAP	10750	-	GRB2-related adaptor protein	4.82784	3.21286	4.64911	4.35619	3.62984	5.0983	5.7806	6.07221	5.77118	5.42291	6.79005	4.99761	6.53289	4.83895	42.8198	1.29836	5.60879e-05
LRRC24	441381	LRRC14OS	leucine rich repeat containing 24	5.77359	6.32119	6.4625	5.82161	5.85538	6.47625	4.8066	5.2764	5.24257	5.34943	5.70533	5.2916	5.27487	4.9859	51.3897	-0.849412	5.61369e-05
LAT2	7462	HSPC046|LAB|NTAL|WBSCR15|WBSCR5|WSCR5	linker for activation of T cells family_ member 2	11.9214	12.5374	11.8802	12.4187	12.6112	12.4423	10.7549	12.1742	11.085	11.9428	10.7101	10.6494	10.8039	10.4819	3559.59	-1.02227	5.78078e-05
PTPRCAP	5790	CD45-AP|LPAP	protein tyrosine phosphatase_ receptor type_ C-associated protein	7.58276	8.75201	7.36676	8.81538	8.60654	8.87205	7.69654	7.15785	7.66653	7.51416	7.56884	7.45397	7.25685	7.46719	251.002	-0.907539	5.82108e-05
ZNF382	84911	KS1	zinc finger protein 382	4.37353	2.64707	2.7519	4.25078	3.25313	3.77776	5.32657	4.70993	4.61211	4.33447	5.08318	5.25309	5.77822	5.11926	23.9015	1.27472	5.86927e-05
MRO	83876	B29|C18orf3	maestro	4.21228	4.60358	2.97878	2.20399	1.53432	3.29325	7.34795	5.11112	4.23811	3.70851	6.75792	4.68692	6.95242	3.93748	39.7579	1.69347	5.92976e-05
TEC	7006	PSCTK4	tec protein tyrosine kinase	7.1866	5.70419	7.23013	6.62063	6.29934	7.02362	8.1719	8.58978	7.36799	7.84346	7.5502	7.16346	8.21074	7.58717	180.651	1.02434	5.96861e-05
SLC39A13	91252	-	solute carrier family 39 (zinc transporter)_ member 13	9.55835	9.52885	9.75438	10.1116	10.1021	10.4048	7.28694	9.62977	8.84919	9.05006	8.02535	8.82937	8.12424	9.07982	669.909	-1.06922	6.05285e-05
DUSP7	1849	MKPX|PYST2	dual specificity phosphatase 7	9.6537	9.90544	10.6676	10.4051	9.47035	10.3902	8.64524	9.35636	9.21997	8.67969	9.69411	9.43709	9.32925	9.29244	831.324	-0.849406	6.07121e-05
NAPSB	256236	NAP1L|NAP2|NAPB|NAPSBP	napsin B aspartic peptidase_ pseudogene	11.586	11.6945	11.7574	10.9461	11.5219	12.0302	9.92552	9.84643	11.0739	10.4556	10.1857	11.2469	9.70761	11.0454	2209.29	-0.987545	6.10133e-05
WDSUB1	151525	UBOX6|WDSAM1	WD repeat_ sterile alpha motif and U-box domain containing 1	7.34087	7.2422	7.19667	6.94174	7.19999	7.17777	8.32543	8.06962	7.51619	7.75611	8.41346	7.64452	8.32665	7.39888	205.75	0.758205	6.16981e-05
ARHGAP9	64333	10C|RGL1	Rho GTPase activating protein 9	12.3292	13.118	12.5002	13.6193	13.1155	13.1355	11.6354	12.2554	12.2927	12.4477	12.0871	12.4131	11.7399	12.3784	6249.77	-0.804624	6.26205e-05
SYNDIG1	79953	C20orf39|DSPC2|IFITMD5|TMEM90B	synapse differentiation inducing 1	4.88247	5.91665	6.17246	4.59025	4.31942	6.21645	4.31396	9.12663	6.99113	8.40532	7.32753	7.52032	6.06035	6.74669	130.707	1.55714	6.31113e-05
NRG4	145957	HRG4	neuregulin 4	3.4415	0	1.10246	3.56347	0	2.29646	5.55075	3.67205	5.77118	2.18614	4.51934	5.7989	4.49519	5.31732	19.8259	1.73602	6.34729e-05
SEPP1	6414	SELP|SEPP|SeP	selenoprotein P_ plasma_ 1	11.7734	7.9167	11.142	10.1524	7.79406	10.387	14.3633	11.2222	12.0832	12.2854	13.9044	11.7526	14.5437	12.2516	6359	1.72762	6.47609e-05
ACSL3	2181	ACS3|FACL3|PRO2194	acyl-CoA synthetase long-chain family member 3	11.4366	10.8357	11.0333	10.8031	11.0391	10.5947	11.9344	11.5715	11.4775	11.3798	11.5973	11.4758	11.6909	11.4663	2619.58	0.586056	6.50072e-05
ULK2	9706	ATG1B|Unc51.2	unc-51 like autophagy activating kinase 2	9.69625	9.15166	9.44574	9.18977	9.00565	9.5606	10.7916	9.51036	10.0678	9.84321	10.8811	9.86974	10.738	10.0355	1000.54	0.877175	6.50404e-05
KLHL7	55975	KLHL6|SBBI26	kelch-like family member 7	8.51127	7.90316	8.04281	7.91445	7.83657	7.80744	9.229	8.82149	8.40699	8.57343	8.88062	8.43272	9.10198	8.44205	359.633	0.715392	6.52042e-05
LYRM1	57149	A211C6.1	LYR motif containing 1	6.87255	6.37446	5.895	6.48776	6.73141	6.17799	7.83937	7.31054	7.19183	7.60642	6.99688	6.79931	7.77975	6.975	130.54	0.852149	6.5578e-05
MIR100HG	399959	AGD1|lncRNA-N2	mir-100-let-7a-2 cluster host gene	1.67447	3.52705	0	1.28866	3.73632	1.97614	5.22614	6.1252	2.94517	4.17346	4.17464	4.2123	5.23414	4.42353	17.864	1.66372	6.59121e-05
SMURF1	57154	-	SMAD specific E3 ubiquitin protein ligase 1	9.54359	9.31045	10.0004	9.41993	9.4857	9.93967	8.63549	8.80805	9.44934	8.86469	8.76819	9.01053	8.83891	9.12281	625.273	-0.65917	6.63076e-05
KIF17	57576	KIF17B|KIF3X|KLP-2|OSM-3	kinesin family member 17	4.71195	0	6.07762	3.56347	1.53432	5.69663	1.88696	0	2.71913	0	0	1.02259	2.08162	1.01647	12.0642	-1.7948	6.73194e-05
UBASH3B	84959	STS-1|STS1|TULA-2|TULA2|p70	ubiquitin associated and SH3 domain containing B	9.83602	9.59206	9.78096	9.07672	8.76902	9.49562	9.49488	11.0114	10.5388	10.0351	10.2664	10.4188	10.3473	10.5276	1067.97	0.858621	6.74473e-05
ARMCX1	51309	ALEX1|GASP7	armadillo repeat containing_ X-linked 1	6.63867	6.30756	6.79612	7.15396	6.76953	5.92281	7.61945	8.18642	6.84459	7.68818	7.74306	7.11059	7.62296	7.52443	152.211	0.887186	6.7664e-05
EYA2	2139	EAB1	EYA transcriptional coactivator and phosphatase 2	4.12435	0	2.97878	2.20399	0	3.29325	4.40865	5.53321	4.23811	5.04255	5.18334	5.08789	4.10132	4.67531	18.5838	1.6093	6.82702e-05
ANKRD18DP	348840	-	ankyrin repeat domain 18D_ pseudogene	4.44786	0.808994	5.19232	5.26747	3.73632	5.39511	0	0	2.94517	0.774143	0	0	1.65774	3.19907	11.8441	-1.7886	6.97359e-05
MRPL14	64928	L14mt|L32mt|MRP-L14|MRP-L32|MRPL32|RMPL32|RPML32	mitochondrial ribosomal protein L14	8.89685	8.99037	8.3164	8.86086	9.32435	9.15303	7.08669	8.51565	7.37772	8.19067	6.70835	8.02765	6.1286	8.07155	330.731	-1.11919	7.02121e-05
PSD3	23362	EFA6D|EFA6R|HCA67	pleckstrin and Sec7 domain containing 3	8.54975	6.70075	8.30597	6.51077	7.53109	7.90487	10.1833	7.2952	9.23877	8.4904	9.66409	8.74863	10.2293	9.05783	468.241	1.32823	7.04536e-05
ZEB2	9839	HSPC082|SIP-1|SIP1|SMADIP1|ZFHX1B	zinc finger E-box binding homeobox 2	11.0791	11.0173	11.3228	10.8613	10.963	10.7238	12.6603	11.5635	11.5926	11.7626	12.0087	11.25	12.4235	11.353	3075.69	0.847085	7.06221e-05
MAGI1	9223	AIP-3|AIP3|BAIAP1|BAP-1|BAP1|MAGI-1|Magi1d|TNRC19|WWP3	membrane associated guanylate kinase_ WW and PDZ domain containing 1	5.21601	5.47947	6.4625	7.24598	6.41608	6.13847	4.87454	4.92442	5.06141	5.13292	5.44782	5.2916	5.05867	5.24133	53.2685	-1.08066	7.10356e-05
PNPLA6	10908	BNHS|LNMS|NTE|NTEMND|OMCS|SPG39|iPLA2delta|sws	patatin-like phospholipase domain containing 6	9.77055	11.0068	10.5555	11.758	10.5896	10.9418	8.56013	9.90189	10.165	10.0292	9.38266	10.0062	9.17373	9.98692	1300.65	-1.04939	7.12663e-05
GIMAP8	155038	IAN-9|IAN6|IAN9|IANT	GTPase_ IMAP family member 8	9.31693	9.54055	9.31932	9.75475	8.80311	9.42758	9.76699	10.2308	9.9126	10.0458	10.3469	9.99753	9.88579	9.91383	881.119	0.616338	7.18766e-05
ANKRD20A8P	729171	ANKRD20B	ankyrin repeat domain 20 family_ member A8_ pseudogene	0	0	0	0	0	0.984137	2.33566	2.59319	2.45096	2.39535	3.84834	1.02259	3.80026	1.60688	3.44295	1.78793	7.21226e-05
METTL21B	25895	FAM119B	methyltransferase like 21B	7.87314	7.9301	8.01748	7.53687	6.87819	7.61931	8.81908	8.38052	8.29858	7.93002	8.64625	8.47516	8.72228	8.35908	291.022	0.754189	7.2565e-05
SGTB	54557	SGT2	small glutamine-rich tetratricopeptide repeat (TPR)-containing_ beta	9.0177	8.14847	8.67738	7.93161	8.62398	8.06097	9.79356	9.08265	9.44241	8.98685	9.40097	8.65575	9.91507	9.34104	530.664	0.86153	7.28666e-05
IGF2BP3	10643	CT98|IMP-3|IMP3|KOC|KOC1|VICKZ3	insulin-like growth factor 2 mRNA binding protein 3	8.69418	9.36412	9.46928	8.47858	7.94047	8.15308	10.3875	9.8712	9.26781	9.60218	10.3947	9.32321	10.6165	9.45897	756.09	1.04717	7.3459e-05
IQGAP2	10788	-	IQ motif containing GTPase activating protein 2	10.5595	9.96201	10.3841	10.4527	9.96509	9.99465	12.0128	10.7178	11.0198	10.1305	11.8401	10.9997	11.9439	10.91	1988.68	0.995696	7.39638e-05
NDFIP1	80762	N4WBP5	Nedd4 family interacting protein 1	11.0958	10.7664	10.9123	10.5524	10.7291	10.5399	11.8578	11.4896	11.1339	11.0403	11.7134	11.2524	11.8883	11.2002	2386.65	0.676542	7.45115e-05
CACHD1	57685	-	cache domain containing 1	3.58016	0	2.15108	5.00111	4.01544	2.78005	4.58121	5.58457	5.54828	4.84282	6.36875	6.38414	5.62913	5.4243	33.1772	1.56834	7.57851e-05
CCNG2	901	-	cyclin G2	9.85663	10.2383	9.97599	10.0802	9.75475	8.7264	11.3825	10.7156	10.0405	10.8673	11.2786	10.4929	11.3593	10.2675	1468.29	0.954466	7.58921e-05
GSN	2934	ADF|AGEL	gelsolin	13.436	14.198	13.7818	14.1812	14.2372	14.3845	11.5862	13.6445	13.1838	13.4576	12.935	13.0395	12.4834	13.1014	12173.1	-0.95438	7.61864e-05
NMRK1	54981	C9orf95|NRK1|bA235O14.2	nicotinamide riboside kinase 1	8.27648	8.41955	8.21978	8.62022	8.51602	7.82622	9.54003	9.55932	8.45829	9.83762	9.74825	8.51231	9.83733	8.5523	514.583	0.952951	7.91947e-05
FBXO32	114907	Fbx32|MAFbx	F-box protein 32	0	0	2.15108	1.95829	1.9429	0	3.71627	4.34328	2.12129	3.99219	3.58092	3.20985	5.23414	1.60688	8.34158	1.74252	7.99557e-05
PTK2	5747	FADK|FAK|FAK1|FRNK|PPP1R71|p125FAK|pp125FAK	protein tyrosine kinase 2	9.2767	8.01643	9.48323	9.38143	8.85721	9.386	8.25708	7.63674	8.29345	6.98528	7.37066	8.68858	7.88215	8.42497	391.696	-1.01111	8.04581e-05
EGR4	1961	NGFI-C|NGFIC|PAT133	early growth response 4	5.55559	6.86798	6.75074	5.1256	6.78201	6.2353	3.38473	3.2312	4.05635	5.81746	0	4.43505	2.90027	4.93856	45.104	-1.57044	8.19483e-05
KIF13A	63971	RBKIN|bA500C11.2	kinesin family member 13A	7.23988	8.94486	6.49956	6.22098	7.24577	6.53829	9.03113	9.83057	8.19791	9.59557	9.08218	8.23451	8.9718	8.2421	370.63	1.30869	8.23783e-05
SLC45A4	57210	-	solute carrier family 45_ member 4	8.56653	8.83274	8.6488	9.33384	7.34167	8.8989	9.4258	9.70566	9.40724	9.2751	10.5784	9.771	10.1562	9.52456	686.355	0.987871	8.26774e-05
C1GALT1	56913	C1GALT|T-synthase	core 1 synthase_ glycoprotein-N-acetylgalactosamine 3-beta-galactosyltransferase 1	9.92166	8.98395	9.60936	9.20042	9.1595	8.86903	10.9798	9.62671	10.1566	9.87955	10.2735	10.0546	10.8047	9.95753	989.201	0.883602	8.45453e-05
ATP10A	57194	ATP10C|ATPVA|ATPVC	ATPase_ class V_ type 10A	9.04789	6.33469	9.86678	9.31107	8.94865	10.5073	3.56	2.12307	7.42537	1.27521	5.13413	7.13197	4.27197	6.71894	328.925	-1.77027	8.4956e-05
IFIT3	3437	CIG-49|GARG-49|IFI60|IFIT4|IRG2|ISG60|P60|RIG-G|cig41	interferon-induced protein with tetratricopeptide repeats 3	5.8578	5.98676	4.83455	5.76531	6.86651	5.29083	7.96933	5.88006	6.87237	5.87096	7.89849	8.0162	7.56667	7.45883	121.026	1.27013	8.51711e-05
KLRK1	22914	CD314|D12S2489E|KLR|NKG2-D|NKG2D	killer cell lectin-like receptor subfamily K_ member 1	1.67447	0	0	0	0	0	2.95352	2.3772	2.45096	1.27521	3.58092	2.62242	4.35028	2.02463	4.11513	1.76984	8.52746e-05
UNC80	285175	C2orf21|UNC-80	unc-80 homolog (C. elegans)	2.92145	2.25095	2.97878	0.78367	0.962186	1.56377	4.8066	3.85048	2.71913	3.92633	4.17464	3.36234	4.85887	3.48924	10.4024	1.57361	8.59842e-05
STX1A	6804	HPC-1|P35-1|STX1|SYN1A	syntaxin 1A (brain)	5.68417	6.13305	5.895	7.2664	6.85474	7.09761	5.50862	6.07221	5.44108	5.62328	5.40697	5.17286	5.05867	5.45826	66.7934	-1.02887	8.60974e-05
CTBS	1486	CTB	chitobiase_ di-N-acetyl-	8.84621	8.75201	8.83428	8.3473	8.79389	8.0715	10.3387	9.45107	9.1047	9.52779	9.86972	8.92738	10.0706	8.85923	615.581	0.905628	8.65395e-05
OSGIN2	734	C8orf1|hT41	oxidative stress induced growth inhibitor family member 2	9.96502	9.09128	9.3802	9.20748	9.16904	8.81992	10.4817	10.1372	9.90422	9.82299	10.0841	9.76417	10.6362	9.88603	909.205	0.765073	8.72368e-05
NLRP3	114548	AGTAVPRL|AII|AVP|C1orf7|CIAS1|CLR1.1|FCAS|FCAS1|FCU|MWS|NALP3|PYPAF1	NLR family_ pyrin domain containing 3	10.3789	10.5345	10.6399	11.2791	10.8696	10.9877	9.89313	10.0056	10.4712	10.2311	9.93403	10.2784	10.2202	10.225	1428.09	-0.624213	8.73446e-05
ADAM33	80332	C20orf153|DJ964F7.1	ADAM metallopeptidase domain 33	2.42869	2.25095	1.72002	3.80602	0	2.55843	2.67742	6.39345	3.14055	5.24523	5.73864	4.1297	4.85887	3.35144	19.118	1.67586	9.14336e-05
GNA15	2769	GNA16	guanine nucleotide binding protein (G protein)_ alpha 15 (Gq class)	11.5911	11.7172	11.2499	11.9932	11.8471	12.3833	10.3402	11.1182	11.4489	11.0862	10.6259	11.0271	10.3722	11.3411	2718.02	-0.817881	9.15842e-05
MID2	11043	FXY2|MRX101|RNF60|TRIM1	midline 2	7.35059	7.85712	5.23689	5.24019	7.19065	5.55373	8.7302	8.58349	8.00439	7.46861	8.86562	7.89013	8.63893	7.82051	230.014	1.29402	9.17886e-05
ETHE1	23474	HSCO|YF13H12	ethylmalonic encephalopathy 1	9.90526	9.94009	9.33222	9.71567	10.271	10.5313	8.81477	9.23305	9.12793	9.31747	8.7148	9.25908	8.5084	9.71571	758.264	-0.818765	9.2414e-05
SLAMF7	57823	19A|CD319|CRACC|CS1	SLAM family member 7	10.8037	10.086	10.6676	10.9566	11.7716	10.7313	7.89768	6.1252	9.94075	8.47896	5.86466	6.06652	7.55018	9.58346	1028.45	-1.66824	9.33942e-05
KIAA1211	57482	-	KIAA1211	2.42869	0	2.48254	1.66198	1.53432	1.56377	5.06102	3.85048	3.4663	0	6.03519	5.3291	5.42716	1.60688	15.6216	1.74368	9.44143e-05
EIF4E3	317649	eIF-4E3|eIF4E-3	eukaryotic translation initiation factor 4E family member 3	7.54092	6.92265	6.89678	6.1785	7.5676	7.16799	6.55612	6.37898	6.6336	5.42291	5.27699	5.74442	5.5649	5.89018	95.5139	-1.01066	9.44551e-05
IL23A	51561	IL-23|IL-23A|IL23P19|P19|SGRF	interleukin 23_ alpha subunit p19	4.77106	6.03719	4.64911	5.18403	7.31614	5.36118	4.66032	3.85048	4.15009	5.16183	3.58092	3.50025	3.55779	4.11831	34.7552	-1.40439	9.53539e-05
JPH4	84502	JP4|JPHL1	junctophilin 4	2.10032	0	0	2.75959	0	1.56377	1.88696	5.77345	3.14055	4.05518	3.58092	2.84587	4.85887	3.61501	10.5202	1.73199	9.56329e-05
SPRY2	10253	hSPRY2	sprouty RTK signaling antagonist 2	11.1244	10.2491	11.2472	10.9403	10.8578	11.3891	10.2662	10.4177	10.2614	9.97325	10.568	10.3348	10.4774	10.3007	1621.24	-0.652887	9.58241e-05
KCNA5	3741	ATFB7|HCK1|HK2|HPCN1|KV1.5|PCN1	potassium channel_ voltage gated shaker related subfamily A_ member 5	5.55559	6.65842	6.07762	7.9058	4.31942	5.9686	0	0	3.73188	0	2.21893	4.50226	3.41933	2.34819	41.6704	-1.75619	9.60317e-05
SEC16B	89866	LZTR2|PGPR-p117|RGPR|SEC16S	SEC16 homolog B_ endoplasmic reticulum export factor	6.71591	6.88643	6.76603	6.77117	6.71848	6.46031	7.32386	7.6122	7.02863	7.63763	7.70144	7.26371	7.25685	7.0325	139.436	0.636421	9.6296e-05
RBMS1	5937	C2orf12|HCC-4|MSSP|MSSP-1|MSSP-2|MSSP-3|SCR2|YC1	RNA binding motif_ single stranded interacting protein 1	10.5072	10.4076	10.5621	10.1778	10.3507	10.0409	11.6674	10.9237	10.9757	10.758	11.4335	10.6429	11.6255	10.6511	1850.15	0.751522	9.69782e-05
APOC1	341	Apo-CI|ApoC-I	apolipoprotein C-I	7.78269	8.36466	6.34526	7.92306	7.0532	7.04515	7.98478	9.78327	7.87309	8.94172	9.00216	9.9917	7.95287	8.91838	374.847	1.23414	9.79576e-05
TRIB3	57761	C20orf97|NIPK|SINK|SKIP3|TRB3	tribbles pseudokinase 3	3.11638	4.06968	2.48254	3.56347	3.25313	3.43046	3.18517	6.14244	5.40351	4.94614	4.07385	5.40131	4.18917	5.16111	22.5148	1.39705	9.83802e-05
LILRB5	10990	CD85C|LIR-8|LIR8	leukocyte immunoglobulin-like receptor_ subfamily B (with TM and ITIM domains)_ member 5	5.98807	4.60358	1.72002	3.80602	2.52138	5.29083	5.27723	8.59292	6.01494	5.42291	6.95498	6.29218	6.35439	7.02118	77.3267	1.59617	9.86919e-05
TMTC1	83857	ARG99|OLF|TMTC1A	transmembrane and tetratricopeptide repeat containing 1	5.25794	7.66736	3.99219	4.75351	4.51159	3.67102	7.05776	10.2987	7.31838	8.95003	8.57889	7.40212	8.52538	7.21244	244.377	1.70598	9.8963e-05
APBA2	321	D15S1518E|HsT16821|LIN-10|MGC:14091|MINT2|X11-BETA|X11L	amyloid beta (A4) precursor protein-binding_ family A_ member 2	4.03071	3.52705	5.55115	3.80602	2.93316	4.36195	0	2.59319	1.08199	0	3.25239	2.03376	0	2.34819	9.48678	-1.69929	9.90061e-05
ATP6V1B2	526	ATP6B1B2|ATP6B2|HO57|VATB|VPP3|Vma2	ATPase_ H+ transporting_ lysosomal 56/58kDa_ V1 subunit B2	13.0318	13.1773	12.7066	12.491	12.981	12.5119	13.9299	13.4557	13.2447	13.2951	13.6519	13.2221	13.8113	13.281	9810.38	0.646436	9.97179e-05
CRIP3	401262	TLP|TLP-A|bA480N24.2	cysteine-rich protein 3	2.10032	3.93431	4.43627	5.09547	3.62984	2.97212	0	0	1.69327	1.94137	0	0	3.09479	1.01647	7.37726	-1.73506	0.000100317
CTSK	1513	CTS02|CTSO|CTSO1|CTSO2|PKND|PYCD	cathepsin K	6.32036	6.00376	6.30396	6.72272	6.81883	6.30835	6.80271	8.24744	7.29804	8.59479	7.16555	6.40185	7.81469	7.47551	149.83	1.07929	0.000100754
PLXDC1	57125	TEM3|TEM7	plexin domain containing 1	4.9351	4.36119	2.97878	6.83638	3.62984	4.5544	6.73123	8.21522	5.32528	7.033	8.03879	7.09978	6.93981	5.76006	96.1978	1.5269	0.000100932
MXI1	4601	MAD2|MXD2|MXI|bHLHc11	MAX interactor 1_ dimerization protein	7.59916	7.9868	7.32608	7.99826	7.87787	7.19713	9.63612	8.95187	7.78815	8.9521	8.81578	8.00466	9.15476	8.0099	341.008	0.996802	0.000101444
SNORA70	26778	DXS648E|RNU70|U70	small nucleolar RNA_ H/ACA box 70	7.30132	7.1687	7.12734	6.75198	6.71848	7.16799	6.35678	5.9984	6.28668	6.63973	5.13413	6.25369	5.46285	6.42468	96.3871	-0.85827	0.000103286
GIMAP4	55303	IAN-1|IAN1|IMAP4|MSTP062	GTPase_ IMAP family member 4	11.0118	10.6975	10.5892	10.0955	10.2363	10.3754	11.6536	11.4804	10.6392	11.4729	11.3129	10.9888	11.4915	11.0036	2064.66	0.722541	0.000103867
TMCC1	23023	-	transmembrane and coiled-coil domain family 1	8.35585	8.33473	8.15738	7.807	8.18571	7.88709	9.04594	9.11794	8.42586	8.74323	9.20343	8.31615	8.88238	8.64738	379.397	0.668512	0.000104768
PLBD1	79887	-	phospholipase B domain containing 1	11.4349	11.802	9.90353	10.4777	11.0358	10.7787	12.2511	12.357	11.7696	12.5551	11.9361	11.5659	11.8619	11.7951	3315.81	0.93474	0.000105134
SLC40A1	30061	FPN1|HFE4|IREG1|MST079|MSTP079|MTP1|SLC11A3	solute carrier family 40 (iron-regulated transporter)_ member 1	11.335	9.26003	10.8553	9.74508	7.90095	10.6986	13.2348	10.725	11.1693	10.7901	12.9626	11.6071	12.9055	11.4824	3202.55	1.43231	0.000105881
ATF6	22926	ATF6A	activating transcription factor 6	10.8204	10.1862	10.7602	9.90019	10.4401	10.3722	12.0514	10.9318	11.0459	11.1753	11.5282	10.7854	11.8896	10.8837	2099.34	0.854557	0.0001062
MTM1	4534	CNM|MTMX|XLMTM	myotubularin 1	9.53082	9.00522	9.11063	9.3225	9.05278	8.73304	10.316	9.64194	9.86501	9.66158	9.61112	9.53863	10.1329	9.63634	760.693	0.653857	0.000106341
NT5DC2	64943	-	5'-nucleotidase domain containing 2	12.156	11.7405	12.2076	11.997	12.4354	13.3628	10.6774	11.2705	11.6885	10.8535	11.1194	11.3913	10.8186	12.1869	3821.46	-0.99121	0.000107441
LTB	4050	TNFC|TNFSF3|p33	lymphotoxin beta (TNF superfamily_ member 3)	6.71591	7.44259	5.09883	9.19865	8.73731	7.59762	5.27723	5.24482	7.15838	5.85334	5.18334	5.25309	4.62687	7.1618	144.795	-1.50105	0.000108065
FAM21A	387680	FAM21B|bA56A21.1|bA98I6.1	family with sequence similarity 21_ member A	8.20862	8.67181	8.38731	8.22043	8.34565	8.13814	9.31403	9.31895	8.69831	8.92917	9.29862	8.50823	9.31223	8.65106	438.528	0.673211	0.000108997
SMARCB1	6598	BAF47|INI1|MRD15|PPP1R144|RDT|RTPS1|SNF5|SNF5L1|SWNTS1|Sfh1p|Snr1|hSNFS	SWI/SNF related_ matrix associated_ actin dependent regulator of chromatin_ subfamily b_ member 1	9.79211	10.5562	9.84355	10.0461	10.3381	10.461	8.69306	9.62057	9.58351	9.66284	9.07893	9.6558	8.80107	9.64742	888.047	-0.769741	0.000110097
FGF11	2256	FGF-11|FHF-3|FHF3	fibroblast growth factor 11	6.32036	5.64037	6.12582	6.26225	5.87882	6.64084	8.51827	6.95815	7.06519	6.86738	7.66725	6.61422	7.40179	6.60227	123.585	1.0599	0.000110285
KLHL24	54800	DRE1|KRIP6	kelch-like family member 24	9.83082	9.46427	10.0528	9.69949	9.17378	9.05031	11.6811	10.0313	9.82293	10.1657	11.5559	10.329	11.5569	10.0285	1381.67	1.11347	0.000110743
RBP4	5950	MCOPCB10|RDCCAS	retinol binding protein 4_ plasma	3.28808	3.61822	3.50142	1.95829	3.102	1.97614	1.23221	5.42467	5.01232	5.49284	4.35726	5.65864	3.90775	5.35387	20.3787	1.51803	0.000111812
FBXL5	26234	FBL4|FBL5|FLR1	F-box and leucine-rich repeat protein 5	10.4001	9.89522	9.865	9.55476	9.74522	9.58653	11.0821	10.9515	10.3652	10.5379	10.3657	10.242	10.7793	10.2603	1290.69	0.705107	0.000112657
DICER1	23405	DCR1|Dicer|Dicer1e|HERNA|K12H4.8-LIKE|MNG1|RMSE2	dicer 1_ ribonuclease type III	11.417	11.4059	11.5589	11.0091	11.3761	10.7028	12.9689	11.7518	11.9289	11.9451	12.5495	11.6452	12.8281	11.5425	3828.35	0.899185	0.000113673
EGR2	1959	AT591|CMT1D|CMT4E|KROX20	early growth response 2	11.9765	11.8725	13.0105	10.4704	11.4523	12.5915	11.268	10.6561	10.1956	11.1575	10.4759	9.64097	11.5325	9.92905	2864.76	-1.18272	0.0001139
EVI5	7813	EVI-5|NB4S	ecotropic viral integration site 5	9.90196	9.14017	9.75438	9.07479	9.11084	9.37966	10.7402	9.8712	10.1915	9.73435	10.6501	9.97995	10.6323	9.92754	998.216	0.78921	0.000117436
NRROS	375387	ELLP3030|GARPL1|LRRC33|UNQ3030	negative regulator of reactive oxygen species	9.50712	10.317	10.2654	10.1912	9.72919	10.3944	7.97708	9.78327	9.49024	9.27013	9.05929	9.06156	9.08491	9.23971	804.93	-0.851011	0.000117514
FBXL3	26224	FBL3|FBL3A|FBXL3A	F-box and leucine-rich repeat protein 3	9.5997	8.77942	9.27192	8.94564	8.90365	8.58657	10.1665	9.66449	9.48351	9.41375	9.96426	9.80301	10.2293	9.55038	741.214	0.726133	0.000117613
PRG2	5553	BMPG|MBP|MBP1	proteoglycan 2_ bone marrow (natural killer cell activator_ eosinophil granule major basic protein)	3.11638	0	1.72002	2.41387	2.74191	2.78005	3.56	4.00925	4.67654	4.28277	3.05501	3.50025	4.85887	4.42353	11.4923	1.49007	0.000117951
ADAM12	8038	ADAM12-OT1|CAR10|MCMP|MCMPMltna|MLTN|MLTNA	ADAM metallopeptidase domain 12	3.82295	4.25155	2.48254	4.07665	4.45034	3.67102	4.40865	4.70993	6.42438	5.66426	4.59403	4.68692	5.74961	5.58665	29.4314	1.28028	0.000119423
TXK	7294	BTKL|PSCTK5|PTK4|RLK|TKL	TXK tyrosine kinase	3.93057	2.46256	3.76757	4.45442	1.9429	2.29646	5.06102	5.83836	4.47392	5.04255	5.40697	4.04207	5.27487	4.61637	22.7847	1.37605	0.000119478
TCTA	6988	-	T-cell leukemia translocation altered	8.47618	8.36795	8.32674	8.87866	8.59597	8.61564	7.93792	7.70214	8.20884	7.91737	7.72655	7.55239	8.1298	8.2421	301.208	-0.594059	0.000120725
XYLT1	64131	DBQD2|PXYLT1|XT-I|XT1|XTI|XYLTI	xylosyltransferase I	9.15439	10.078	9.95446	10.1106	9.65646	9.58285	8.58569	8.89198	9.62899	9.21947	8.9355	9.05318	8.93733	8.84966	680.57	-0.717506	0.00012286
ENTPD1	953	ATPDase|CD39|NTPDase-1|SPG64	ectonucleoside triphosphate diphosphohydrolase 1	12.5151	12.193	12.8433	11.5804	11.6264	12.108	13.0836	12.9884	12.8569	12.8417	13.1662	12.8097	13.2817	12.7446	6662.02	0.732012	0.000124453
RAB20	55647	-	RAB20_ member RAS oncogene family	8.31174	8.47853	7.3053	7.58103	8.19973	8.14812	8.83196	8.86627	8.49448	8.62624	8.85427	8.65205	9.05014	8.85286	365.965	0.697385	0.000125793
PIK3CD	5293	APDS|IMD14|P110DELTA|PI3K|p110D	phosphatidylinositol-4_5-bisphosphate 3-kinase_ catalytic subunit delta	10.6018	11.4939	11.6217	11.6064	11.2099	11.5029	9.08947	10.7171	10.6702	10.7597	10.4485	10.7685	10.0648	10.377	1935.59	-0.872434	0.00012611
LAMC1	3915	LAMB2	laminin_ gamma 1 (formerly LAMB2)	6.91248	9.0833	6.9778	8.13784	7.36675	7.29922	8.52885	10.6342	8.71375	9.68666	9.53022	8.56828	9.37913	8.32727	477.703	1.27016	0.000126306
M6PR	4074	CD-MPR|MPR 46|MPR-46|MPR46|SMPR	mannose-6-phosphate receptor (cation dependent)	12.5453	12.196	12.2776	12.1769	12.3135	12.3149	12.9139	12.8077	12.528	12.5851	12.798	12.6075	12.9889	12.7116	6112.44	0.434573	0.000127169
CYP2S1	29785	CYPIIS1	cytochrome P450_ family 2_ subfamily S_ polypeptide 1	8.97748	9.22782	9.47627	9.51831	9.03202	10.0961	8.4137	8.88431	8.8631	8.00771	8.81187	8.69936	8.61137	8.79423	527.858	-0.743525	0.000127359
RAB38	23682	NY-MEL-1|rrGTPbp	RAB38_ member RAS oncogene family	4.88247	5.5736	4.83455	4.82869	5.05489	4.61324	5.9476	6.40778	5.61556	5.55953	6.28105	5.36566	6.61449	5.89018	49.7777	0.950526	0.0001276
PTPLAD2	401494	PTPLAD2|HACD4	3-hydroxyacyl-CoA dehydratase 4	9.01158	8.17499	8.2902	8.63861	8.60303	8.32134	10.6881	8.54187	9.32672	9.05392	9.67488	9.21468	9.95791	9.36362	605.174	0.982097	0.000129379
GPR84	53831	EX33|GPCR4	G protein-coupled receptor 84	11.7465	11.2534	11.7896	11.6881	11.9416	12.3168	10.4472	10.6456	11.3388	11.0485	8.61969	10.1983	10.034	11.1844	2456.32	-1.06898	0.000130573
CYB561	1534	CYB561A1|FRRS2	cytochrome b561	4.9351	5.02607	4.99885	5.6663	4.62682	5.0983	6.23285	5.39621	6.4055	6.21233	6.38987	5.4361	5.98871	6.05462	51.733	0.901386	0.000130678
COL19A1	1310	COL9A1L|D6S228E	collagen_ type XIX_ alpha 1	3.93057	0	1.10246	6.69284	5.44863	3.1416	0	2.12307	2.71913	0.774143	1.14958	2.35791	0	1.60688	13.242	-1.72214	0.000131451
SLPI	6590	ALK1|ALP|BLPI|HUSI|HUSI-I|MPI|WAP4|WFDC4	secretory leukocyte peptidase inhibitor	3.70666	9.43008	4.89142	5.37171	5.24725	2.29646	3.71627	3.93205	1.69327	4.69243	3.72082	3.50025	2.67537	2.34819	64.024	-1.7215	0.000132171
MLKL	197259	hMLKL	mixed lineage kinase domain-like	8.61573	9.31216	7.58934	8.38204	8.32019	8.34324	9.48132	9.85299	8.98259	9.69657	9.28177	9.18686	9.37679	9.18498	543.7	0.833712	0.000132186
RNF144A	9781	RNF144|UBCE7IP4	ring finger protein 144A	5.3383	7.50961	5.94958	8.10797	5.31755	3.43046	8.03759	7.82467	8.60207	8.78796	8.50823	8.57219	8.73693	8.39021	244.571	1.40982	0.000132289
ACSL1	2180	ACS1|FACL1|FACL2|LACS|LACS1|LACS2	acyl-CoA synthetase long-chain family member 1	9.72643	10.0567	9.98581	9.65628	9.57988	9.26277	10.0792	10.5275	10.3193	10.5016	10.2806	10.1441	10.3862	10.1294	1086.99	0.555531	0.000136755
FLNC	2318	ABP-280|ABP280A|ABPA|ABPL|FLN2|MFM5|MPD4	filamin C_ gamma	3.28808	3.52705	2.48254	3.64894	0.962186	1.97614	2.67742	5.53321	4.32107	5.53764	5.56385	4.85061	3.90775	4.03073	18.4261	1.50261	0.000136848
RASSF2	9770	CENP-34|RASFADIN	Ras association (RalGDS/AF-6) domain family member 2	12.6538	12.7478	12.1366	12.3707	12.5726	12.41	12.8287	12.8853	13.1774	12.9335	13.0098	12.8479	13.0421	12.9279	7029.73	0.456507	0.000137053
PBX3	5090	-	pre-B-cell leukemia homeobox 3	8.56235	8.87956	8.134	7.70593	8.65486	7.99613	9.811	9.0234	8.95038	9.3078	9.48678	8.76924	9.76948	8.72964	498.663	0.850013	0.000137066
SIPA1L3	23094	SPAL3	signal-induced proliferation-associated 1 like 3	9.4808	10.5548	10.3729	10.8874	10.478	10.514	8.15834	9.21075	10.1453	9.85653	9.32352	9.37792	9.13277	9.4421	986.735	-0.933051	0.000137932
ADAMTS6	11174	ADAM-TS 6|ADAM-TS6|ADAMTS-6	ADAM metallopeptidase with thrombospondin type 1 motif_ 6	3.58016	0	2.97878	3.03827	3.38992	3.29325	4.58121	5.81705	3.73188	5.37434	5.44782	3.84903	5.05867	3.48924	19.5029	1.48884	0.000138486
RTN2	6253	NSP2|NSPL1|NSPLI|SPG12	reticulon 2	7.58276	9.11299	8.84871	9.17903	8.48581	8.72306	7.59951	7.93266	7.60164	8.30846	7.97034	7.70995	7.96537	7.8655	317.571	-0.807018	0.000139659
PTGDR2	11251	CD294|CRTH2|DL1R|DP2|GPR44	prostaglandin D2 receptor 2	5.83028	8.80633	5.51541	6.91612	5.24725	4.61324	8.08854	8.00983	9.05406	8.86908	8.89176	9.21468	8.88567	8.94258	305.914	1.43692	0.000139988
ACTA2	59	AAT6|ACTSA|MYMY5	actin_ alpha 2_ smooth muscle_ aorta	2.42869	4.99239	4.71361	4.40614	3.51486	2.97212	0	2.59319	2.71913	2.57802	2.55434	2.03376	1.65774	2.02463	9.05122	-1.54523	0.000141664
PDK3	5165	CMTX6|GS1-358P8.4	pyruvate dehydrogenase kinase_ isozyme 3	9.47192	8.8956	9.51298	8.98109	8.89506	9.00982	11.181	9.55771	9.92923	9.34136	10.9088	9.72602	10.8501	9.50641	960.111	1.02789	0.000142155
2021-03-02	54996	MOSC2	mitochondrial amidoxime reducing component 2	6.62272	8.29383	5.74877	10.5002	6.67897	5.17842	4.73531	6.56946	5.58231	5.07331	5.27699	6.23405	5.05867	5.91485	175.004	-1.67428	0.000144109
GPR160	26996	GPCR1|GPCR150	G protein-coupled receptor 160	11.3103	10.8956	10.2286	10.0273	10.5233	9.83541	12.4122	10.9037	11.4576	11.0123	11.6933	11.4079	11.9014	11.3451	2411.35	0.944385	0.000144352
GAL3ST4	79690	GAL3ST-4	galactose-3-O-sulfotransferase 4	9.70196	10.777	10.7669	8.88968	8.81834	10.1418	10.2662	11.7957	10.7897	11.3717	12.1052	11.1323	11.4953	10.923	1932.66	1.12332	0.00014448
BTN3A2	11118	BT3.2|BTF4|BTN3.2|CD277	butyrophilin_ subfamily 3_ member A2	6.87255	7.01781	6.63893	6.73254	6.88977	6.46031	8.19201	7.92769	6.64973	8.07765	7.96331	7.21445	7.80082	7.0986	165.002	0.862934	0.000144705
PAK6	56924	PAK5	p21 protein (Cdc42/Rac)-activated kinase 6	2.69601	3.21286	2.7519	1.28866	1.9429	3.67102	2.95352	5.21254	4.67654	4.05518	4.85924	4.29044	4.42456	3.93748	14.2804	1.40787	0.000146195
LMTK2	22853	AATYK2|BREK|KPI-2|KPI2|LMR2|PPP1R100|cprk	lemur tyrosine kinase 2	7.9196	8.78435	8.5507	8.9893	8.7469	8.62639	6.78517	7.58724	8.44448	7.81644	6.95498	7.86482	7.53349	7.90913	288.303	-0.878145	0.00014664
APBB1IP	54518	INAG1|PREL1|RARP1|RIAM	amyloid beta (A4) precursor protein-binding_ family B_ member 1 interacting protein	10.8143	11.8014	11.9458	11.5495	11.4282	11.4188	10.3802	11.0801	10.9227	10.9943	11.0473	10.902	10.5351	10.5631	2306.93	-0.68152	0.000148392
DBNL	28988	ABP1|HIP-55|HIP55|SH3P7	drebrin-like	11.5993	11.9699	11.8388	11.8612	11.8677	12.4786	10.3006	11.1956	11.428	11.2976	11.1798	11.4182	10.7453	11.5563	3042.25	-0.736686	0.000148424
EIF5A2	56648	EIF-5A2|eIF5AII	eukaryotic translation initiation factor 5A2	7.03811	5.82393	6.38541	6.16405	6.22813	6.17799	7.89768	7.44165	7.40649	7.13857	7.12834	6.50376	7.18388	6.96322	121.461	0.853335	0.000150182
RABGAP1L	9910	HHL|TBC1D18	RAB GTPase activating protein 1-like	9.73388	9.6418	9.69771	9.64202	9.36848	9.05297	11.3752	10.0092	9.82826	9.99248	11.0606	10.2784	11.2777	9.83362	1203.25	0.963107	0.000150815
PRMT1	3276	ANM1|HCP1|HRMT1L2|IR1B4	protein arginine methyltransferase 1	10.1251	10.2535	9.90353	10.2402	10.4292	10.9667	8.65493	9.651	9.61467	9.48697	8.96746	9.89341	8.87578	9.97816	964.963	-0.840888	0.000153223
TREML3P	340206	TLT3|TREML3	triggering receptor expressed on myeloid cells-like 3_ pseudogene	2.42869	4.69017	1.10246	0	1.9429	1.56377	3.18517	6.81498	5.01232	5.90555	4.51934	4.43505	5.42716	4.49071	25.0807	1.64666	0.000158337
SLC48A1	55652	HRG-1|HRG1|hHRG-1	solute carrier family 48 (heme transporter)_ member 1	6.65446	7.2422	7.042	6.63117	6.70543	7.41949	7.69654	8.434	7.12414	8.14796	8.47897	7.13197	8.11305	7.67645	192.824	0.886761	0.000158792
ANG	283	ALS9|HEL168|RAA1|RNASE4|RNASE5	angiogenin_ ribonuclease_ RNase A family_ 5	4.71195	4.81104	3.64062	5.42113	5.59732	4.29164	6.59691	6.66798	4.85418	6.55509	6.28105	5.99832	6.88825	5.07617	55.6373	1.19635	0.000160012
SWAP70	23075	HSPC321|SWAP-70	SWAP switching B-cell complex 70kDa subunit	11.6425	11.4426	11.5081	11.3629	11.2848	11.2107	12.4176	11.498	11.9653	11.7564	12.0544	11.9305	12.2335	11.8919	3498	0.560474	0.000162526
LINC01128	643837	-	long intergenic non-protein coding RNA 1128	8.05656	7.87571	8.09821	8.13414	8.13794	8.68927	7.54843	7.19962	7.97907	6.96082	7.0641	7.59919	7.55845	7.5083	224.709	-0.700352	0.000163707
LRRK2	120892	AURA17|DARDARIN|PARK8|RIPK7|ROCO2	leucine-rich repeat kinase 2	11.5501	12.2789	11.186	10.6489	11.2627	10.5189	13.0683	12.0803	12.0943	12.3985	12.5652	11.8977	12.8143	11.8664	4236.98	0.953362	0.000164649
SLC22A23	63027	C6orf85	solute carrier family 22_ member 23	6.01277	5.50358	7.09138	5.83989	4.31942	6.41141	8.05234	6.49088	6.9784	6.80461	8.7601	7.04449	8.42039	6.78734	143.327	1.29609	0.000165265
TMEM159	57146	-	transmembrane protein 159	6.55706	6.56984	6.28286	6.46438	6.90126	6.95704	7.47374	7.50966	6.92636	7.51975	7.48301	6.83885	7.68472	7.18227	135.328	0.688062	0.000168653
PLEKHA6	22874	PEPP-3|PEPP3	pleckstrin homology domain containing_ family A member 6	5.08238	7.04271	6.48115	7.91013	5.80733	6.05604	0	4.92442	5.74137	4.84282	4.51934	5.3291	4.18917	5.07617	59.486	-1.44187	0.00017006
PTPRG	5793	HPTPG|PTPG|R-PTP-GAMMA|RPTPG	protein tyrosine phosphatase_ receptor type_ G	6.47056	6.54681	8.20302	7.12442	6.73141	6.34353	3.71627	7.1747	4.47392	4.69243	4.07385	4.50226	4.85887	4.93856	78.1956	-1.41926	0.000170065
KLRC4	8302	NKG2-F|NKG2F	killer cell lectin-like receptor subfamily C_ member 4	3.28808	0	1.10246	1.28866	0	1.97614	3.98568	4.34328	2.71913	2.57802	4.79737	3.50025	4.74753	3.35144	9.37004	1.62562	0.000170342
TMEM25	84866	-	transmembrane protein 25	4.21228	5.7653	4.71361	5.21238	4.92581	3.55575	3.18517	3.76402	3.84833	3.78483	2.21893	3.84903	2.67537	3.0287	17.7771	-1.29904	0.000170556
KLF15	28999	KKLF	Kruppel-like factor 15	3.82295	0	2.48254	2.75959	0	2.97212	2.33566	5.55912	3.95609	4.52453	4.97555	4.85061	4.85887	4.83895	16.5031	1.56806	0.00017339
RHOC	389	ARH9|ARHC|H9|RHOH9	ras homolog family member C	10.2302	9.47955	9.41698	10.2299	10.4233	10.8323	9.26108	9.33591	9.5877	9.44936	8.8313	9.49392	8.99331	9.59876	869.412	-0.796708	0.000174258
ANKRD28	23243	PITK|PPP1R65	ankyrin repeat domain 28	6.91248	6.30756	7.13913	6.45254	7.1718	6.25391	7.74271	7.6787	7.37772	7.0716	7.82286	7.38441	7.91472	7.24199	152.914	0.764642	0.000174825
DNAJC10	54431	ERdj5|JPDI|MTHr|PDIA19	DnaJ (Hsp40) homolog_ subfamily C_ member 10	11.944	11.0058	11.6394	11.1955	11.2169	10.8591	12.6201	11.8713	12.1425	11.6807	12.0449	11.9848	12.4912	11.9505	3685.36	0.731707	0.000176072
SHB	6461	bA3J10.2	Src homology 2 domain containing adaptor protein B	7.30132	7.35915	7.13913	6.98347	6.81883	7.64068	7.5793	8.29447	7.99179	7.7466	7.64107	7.66666	8.02627	8.17219	201.025	0.65864	0.000177203
C12orf10	60314	Gamm1|MST024|MSTP024|MYG|MYG1	chromosome 12 open reading frame 10	7.76826	8.3972	7.34656	8.22739	7.83657	8.21138	6.44879	7.42766	7.21371	7.29681	6.80584	7.57598	6.80727	7.46719	191.815	-0.785563	0.000178081
GPC6	10082	OMIMD1	glypican 6	7.40758	0	8.95592	7.07123	6.58235	7.66869	5.0015	0	3.4663	0.774143	2.82629	1.61501	3.90775	3.48924	83.5247	-1.66601	0.000178756
APOL6	80830	APOL-VI|APOLVI	apolipoprotein L_ 6	9.27925	8.68241	9.04321	8.89187	9.01096	8.65817	10.3802	9.3471	9.50584	9.17053	9.94477	9.71189	9.8559	9.29479	686.202	0.722823	0.000179675
FKBP11	51303	FKBP19	FK506 binding protein 11_ 19 kDa	7.33108	7.12274	7.77458	8.33123	7.45516	8.06625	7.11505	6.71483	7.10085	6.86738	7.16555	7.08889	6.56608	6.9273	161.77	-0.752247	0.000180909
SIGLEC15	284266	CD33L3|HsT1361|SIGLEC-15	sialic acid binding Ig-like lectin 15	5.25794	4.64753	3.50142	4.07665	4.68115	5.29083	5.74474	6.25766	5.85709	5.01112	6.11344	5.2916	5.77822	6.42468	43.7047	1.0676	0.000182741
SLCO4A1	28231	OATP-E|OATP1|OATP4A1|OATPE|OATPRP1|POAT|SLC21A12	solute carrier organic anion transporter family_ member 4A1	8.56235	8.35806	7.67281	9.90345	9.19261	9.36903	6.33283	6.96786	8.19791	7.48586	6.23511	8.33471	5.62913	8.18239	322.652	-1.28442	0.00018351
CAPN3	825	CANP3|CANPL3|LGMD2|LGMD2A|nCL-1|p94	calpain 3	8.00825	8.76453	8.90158	9.46629	8.13307	8.50734	7.7336	7.7758	8.04767	8.28894	7.91315	7.79282	7.79383	7.60244	314.07	-0.787461	0.000185896
PCGF5	84333	RNF159	polycomb group ring finger 5	9.50712	9.28285	9.38268	8.64122	9.46649	8.79789	10.6739	9.66747	9.75182	9.64759	10.3921	9.6814	10.5662	9.71395	870.554	0.806935	0.000187757
CERS2	29956	L3|LASS2|SP260|TMSG1	ceramide synthase 2	11.1202	11.6185	10.8766	11.0737	11.2638	11.1102	11.9103	11.9487	11.4695	11.8291	12.0044	11.4669	12.0422	11.4952	3027.23	0.575633	0.000189113
GAREML	150946	FAM59B	GRB2 associated_ regulator of MAPK1-like	6.80345	6.08592	7.7285	8.49598	6.95738	7.74303	6.09726	4.45788	7.19183	5.58109	6.00813	6.02141	5.31448	6.31774	115.046	-1.23248	0.000190979
MAPK8IP3	23162	JIP-3|JIP3|JSAP1|SYD2|syd	mitogen-activated protein kinase 8 interacting protein 3	10.2819	10.9818	10.9327	11.1884	10.3179	11.3577	9.93549	10.2318	10.0753	10.4738	10.2229	10.2951	9.8825	10.325	1485.95	-0.676917	0.000191475
RAB3D	9545	D2-2|GOV|RAB16|RAD3D	RAB3D_ member RAS oncogene family	5.83028	8.80633	6.78115	8.51318	6.19116	5.0983	8.45866	9.37106	9.62287	9.72953	8.81578	8.93044	8.99331	9.12016	409.232	1.34359	0.000193027
CREG2	200407	-	cellular repressor of E1A-stimulated genes 2	2.10032	0	1.72002	0.78367	0.962186	0.984137	0	4.08253	3.84833	2.18614	3.9655	3.50025	3.55779	3.19907	6.07313	1.63848	0.000193216
HNMT	3176	HMT|HNMT-S1|HNMT-S2	histamine N-methyltransferase	10.3694	9.97285	9.48784	9.18083	10.1984	9.3986	10.7436	10.8724	10.2848	11.0147	10.451	10.1256	10.9874	10.4952	1311.3	0.77535	0.00019338
PELI1	57162	-	pellino E3 ubiquitin protein ligase 1	10.4985	10.7008	10.4111	10.0062	10.7299	10.0423	12.0189	11.0507	10.9636	11.1686	11.6114	10.6363	11.7785	10.6456	2046.11	0.832276	0.000195011
C1orf186	440712	RHEX	chromosome 1 open reading frame 186	3.58016	0	2.97878	4.30445	5.01313	3.55575	1.23221	0.878962	1.08199	2.18614	0	1.61501	0	2.02463	6.47448	-1.66622	0.000198866
BMP8B	656	BMP8|OP2	bone morphogenetic protein 8b	6.41605	5.09117	6.26144	7.02403	6.03302	7.08727	5.11819	4.51193	5.77118	4.91251	5.67124	5.53571	4.42456	5.49145	58.564	-1.083	0.00019993
ADSS	159	ADEH|ADSS 2	adenylosuccinate synthase	9.50712	9.7262	9.03692	9.10157	9.47613	8.66166	10.2757	10.1575	9.80683	10.3042	9.72767	9.83757	9.98884	9.65659	848.59	0.666595	0.000201213
ATG12	9140	APG12|APG12L|FBR93|HAPG12	autophagy related 12	9.1093	8.80875	8.85587	8.72725	8.63435	8.43171	9.70537	9.39823	9.1677	9.08633	9.46705	9.13222	9.79771	9.17735	570.192	0.594243	0.00020376
TDRKH	11022	TDRD2	tudor and KH domain containing	7.61538	6.87723	7.5979	6.91612	7.29015	7.61212	8.17864	8.44794	7.85927	7.80274	8.33941	7.70995	8.20549	7.78749	222.154	0.689006	0.000206995
CX3CR1	1524	CCRL1|CMKBRL1|CMKDR1|GPR13|GPRV28|V28	chemokine (C-X3-C motif) receptor 1	12.4046	12.5416	14.0181	12.6009	12.417	12.9739	12.672	10.4203	11.7136	11.7676	12.0053	11.422	11.9885	11.3222	5421.95	-1.04469	0.000207113
SLC16A7	9194	MCT2	solute carrier family 16 (monocarboxylate transporter)_ member 7	10.1336	8.65037	9.88615	9.12785	8.98959	8.61564	10.9248	9.95408	10.2964	9.67793	10.5795	10.0178	11.0199	10.1976	1053.41	0.953928	0.000212418
ZCWPW1	55063	ZCW1	zinc finger_ CW type with PWWP domain 1	6.19647	6.76201	6.53568	6.56675	6.80666	6.61228	3.71627	5.39621	5.44108	5.62328	5.63633	6.06652	5.39057	6.22213	67.6128	-0.939651	0.00021264
CPEB4	80315	CPE-BP4|hCPEB-4	cytoplasmic polyadenylation element binding protein 4	10.1559	9.88034	10.354	9.93357	9.9192	9.67204	10.9614	11.0225	10.5518	10.628	10.7049	10.0823	11.0929	10.2139	1387.35	0.666717	0.000212932
CANX	821	CNX|IP90|P90	calnexin	13.8385	13.4329	13.6569	12.9739	13.5228	13.2473	14.9026	14.2341	13.8397	13.9626	14.3641	13.8372	14.5402	13.811	15899.6	0.726789	0.000213084
LYPLAL1	127018	Q96AV0	lysophospholipase-like 1	8.19789	7.60743	7.97864	7.33248	7.53109	7.16799	9.10722	8.14853	7.93366	8.32453	8.91015	8.35758	8.80802	8.21255	297.936	0.79942	0.000216129
MARCKS	4082	80K-L|MACS|PKCSL|PRKCSL	myristoylated alanine-rich protein kinase C substrate	11.95	12.8713	12.6112	11.7857	12.2826	11.6965	13.546	13.1472	12.7643	13.0612	13.6906	12.5927	13.7319	12.4937	7488.09	0.866748	0.000219307
TYK2	7297	IMD35|JTK1	tyrosine kinase 2	11.7634	12.6079	12.2384	12.6613	12.2365	12.6491	10.7839	11.5506	11.9584	11.9365	11.5377	11.8245	11.2958	11.8268	4119.47	-0.722756	0.000220013
PM20D2	135293	ACY1L2|bA63L7.3	peptidase M20 domain containing 2	7.78985	8.10578	7.81923	8.58812	7.67191	6.80127	8.40798	8.99521	8.66297	8.98887	8.69797	8.71361	8.86914	8.3858	343.535	0.792032	0.00022259
CD86	942	B7-2|B7.2|B70|CD28LG2|LAB72	CD86 molecule	11.0443	10.9856	10.6717	11.1203	11.0095	10.3551	12.4296	11.5881	11.2536	11.7664	11.8415	11.0406	12.0768	11.1831	2735.45	0.781193	0.000222841
SMARCA1	6594	ISWI|NURF140|SNF2L|SNF2L1|SNF2LB|SNF2LT|SWI|SWI2	SWI/SNF related_ matrix associated_ actin dependent regulator of chromatin_ subfamily a_ member 1	8.93612	8.10972	9.81627	9.72677	8.30297	8.47201	7.93792	7.56823	7.80986	8.10395	8.12317	7.91501	8.55048	8.07702	376.536	-0.932022	0.000223127
P2RY6	5031	P2Y6	pyrimidinergic receptor P2Y_ G-protein coupled_ 6	10.6508	10.6631	10.9105	11.1123	10.7728	11.4479	9.21597	10.5316	10.487	10.0755	9.91777	10.2688	9.62733	10.4942	1494.32	-0.769506	0.000225725
RND1	27289	ARHS|RHO6|RHOS	Rho family GTPase 1	3.11638	4.25155	4.99885	6.1928	5.96894	4.49306	4.8066	1.81441	3.4663	1.6464	2.21893	2.62242	0	2.34819	19.0422	-1.57829	0.000227093
PMM1	5372	Sec53	phosphomannomutase 1	8.29673	8.76204	8.16316	8.43413	8.61703	8.97939	6.83717	7.37029	7.69013	7.84346	7.20182	8.21461	6.75065	8.27105	274.383	-0.876857	0.000230121
CHMP2B	25978	ALS17|CHMP2.5|DMT1|VPS2-2|VPS2B	charged multivesicular body protein 2B	9.42669	9.05706	9.17503	8.91793	9.34764	8.62996	10.3477	9.80508	9.5014	9.71498	10.0711	9.29506	10.3533	9.50844	772.819	0.720177	0.000231027
TPP1	1200	CLN2|GIG1|LPIC|SCAR7|TPP-1	tripeptidyl peptidase I	12.2864	13.241	13.0773	12.5672	12.4165	12.5408	13.5659	13.5632	13.3412	13.4116	14.2304	13.0248	13.9645	12.964	9845.53	0.784534	0.000238609
RNF141	50862	ZFP26|ZNF230	ring finger protein 141	9.84636	8.77695	9.54878	8.42507	8.83041	8.62639	10.5752	9.85168	9.61878	9.75347	10.2664	9.67413	10.5528	9.66025	839.086	0.872744	0.00023935
RNASE1	6035	RAC1|RIB1|RNS1	ribonuclease_ RNase A family_ 1 (pancreatic)	4.98588	5.70419	2.97878	7.4621	3.25313	5.89936	9.34729	10.5727	7.14706	9.91607	7.86871	5.25309	9.46303	6.3722	333.283	1.6468	0.000244081
NDUFV3	4731	CI-10k|CI-9KD	NADH dehydrogenase (ubiquinone) flavoprotein 3_ 10kDa	9.57503	9.85127	9.35261	9.52681	9.58166	9.823	8.60081	9.23706	8.96658	8.98685	8.87688	9.34854	8.68499	9.37255	637.973	-0.575645	0.000244146
ADAM10	102	AD10|AD18|CD156c|HsT18717|MADM|RAK|kuz	ADAM metallopeptidase domain 10	11.4575	11.7172	11.544	11.0626	11.4942	10.8034	12.7775	12.2547	11.7705	12.3473	12.267	11.4721	12.6774	11.6275	3861.32	0.788012	0.000246545
CCDC88C	440193	DAPLE|HKRP2|KIAA1509|SCA40	coiled-coil domain containing 88C	5.03494	6.89557	4.83455	7.11694	4.31942	5.58347	5.9788	8.44447	7.48054	7.99572	7.26032	7.64452	7.0957	7.50018	134.971	1.27508	0.000247884
SIRPB2	284759	PTPN1L|PTPNS1L3|dJ776F14.2	signal-regulatory protein beta 2	9.68669	10.7954	9.93937	10.0022	9.88922	9.96248	10.6963	11.1328	10.4204	11.0446	10.8699	10.5185	11.0192	10.5602	1489.41	0.679976	0.00024907
RAB10	10890	-	RAB10_ member RAS oncogene family	11.9956	11.1526	11.6374	11.0276	11.373	11.3306	12.4686	12.248	11.9616	11.6152	12.262	11.9711	12.4554	11.959	3787.79	0.65831	0.000250092
KCNJ10	3766	BIRK-10|KCNJ13-PEN|KIR1.2|KIR4.1|SESAME	potassium channel_ inwardly rectifying subfamily J_ member 10	4.51855	5.82393	0	4.90015	4.45034	3.87714	3.85726	7.36295	6.78739	7.60116	6.28105	5.17286	6.3919	6.975	67.1667	1.48105	0.000250276
MAPKBP1	23005	JNKBP-1	mitogen-activated protein kinase binding protein 1	8.7244	8.64767	9.21457	9.43053	8.94587	9.39231	7.98478	8.53209	8.75908	8.49609	8.32851	8.58387	8.04405	8.50434	429.24	-0.640779	0.000251515
N4BP2L2-IT2	116828	CG030	N4BPL2 intronic transcript 2	6.77486	6.36133	7.07919	6.52214	6.79439	5.64116	8.81044	7.65487	7.51619	7.46281	8.27276	7.19427	8.23674	6.00952	171.252	1.09394	0.00025172
MYEOV	26579	OCIM	myeloma overexpressed	6.92554	6.20834	6.07762	7.52562	7.14305	6.95704	4.1036	6.78237	5.51342	6.02049	4.97555	4.85061	5.01126	5.55561	76.8823	-1.15197	0.000251924
DAGLA	747	C11orf11|DAGL(ALPHA)|DAGLALPHA|NSDDR	diacylglycerol lipase_ alpha	5.7146	5.15346	5.92254	5.49223	4.09765	6.21645	5.7806	7.37029	6.32739	6.35684	7.42281	6.47059	7.06119	6.45864	81.122	1.06329	0.000252875
ALCAM	214	CD166|MEMD	activated leukocyte cell adhesion molecule	11.8387	11.301	11.8392	11.6259	11.5834	11.2622	11.4537	10.9062	11.1595	10.7948	11.0069	10.8538	11.0943	10.9935	2531.6	-0.532269	0.00025326
MAGEF1	64110	-	melanoma antigen family F1	8.38924	9.86762	8.94252	9.19155	9.11578	8.93971	6.63658	8.60541	7.08906	8.88651	7.71823	8.24926	7.02584	7.60244	379.71	-1.07636	0.000253304
OLFM4	10562	GC1|GW112|OLM4|OlfD|UNQ362|bA209J19.1|hGC-1|hOLfD	olfactomedin 4	2.69601	0	0	0.78367	2.93316	0.984137	6.59691	1.42121	1.69327	3.01823	5.44782	2.03376	6.10621	4.20088	17.9751	1.64629	0.000257991
LINC00877	285286	-	long intergenic non-protein coding RNA 877	4.44786	5.02607	2.97878	6.02711	6.66556	5.6126	2.67742	3.4684	4.39952	3.92633	2.21893	4.2123	2.40883	4.49071	26.3363	-1.42701	0.000259364
SGPP1	81537	SPPase1	sphingosine-1-phosphate phosphatase 1	10.861	10.3745	11.0513	10.2001	10.1796	10.1343	11.3575	11.1111	11.085	11.0187	11.3129	10.9404	11.5729	10.9672	1956.84	0.646438	0.000261263
PLEKHF2	79666	EAPF|PHAFIN2|ZFYVE18	pleckstrin homology domain containing_ family F (with FYVE domain) member 2	9.24578	8.78435	8.94252	8.59621	8.91503	8.50734	10.0864	9.41428	9.2652	9.11802	9.8489	9.23952	10.0206	9.3181	635.982	0.698598	0.000262942
FSD1L	83856	CCDC10|CSDUFD1|FSD1CL|FSD1NL|MIR1	fibronectin type III and SPRY domain containing 1-like	6.88598	5.21317	6.19522	6.41644	6.35053	6.03467	7.40649	6.65603	7.82415	6.58741	7.11572	7.01026	7.51661	7.24199	117.329	0.891269	0.000263701
LOC100505622	100505622	-	uncharacterized LOC100505622	3.4415	6.29379	3.88425	5.0647	6.17232	3.97011	1.23221	0	2.45096	4.61092	0	1.61501	1.65774	3.19907	18.6428	-1.6198	0.000264362
FCGR2B	2213	CD32|CD32B|FCG2|FCGR2|IGFR2	Fc fragment of IgG_ low affinity IIb_ receptor (CD32)	7.65514	7.35253	4.83455	7.71091	7.1718	7.49184	11.1088	6.44993	8.95364	8.87346	8.64186	8.35303	10.3257	9.1175	481.364	1.52046	0.000264722
N4BP2L1	90634	CG018	NEDD4 binding protein 2-like 1	4.51855	5.02607	5.0497	5.82161	5.44863	4.13981	8.57041	3.57382	5.96422	6.08228	8.11051	5.99832	8.02627	4.93856	96.1712	1.48119	0.000264757
KCNIP2	30819	KCHIP2	Kv channel interacting protein 2	5.37687	6.66912	5.47877	6.20696	5.31755	5.6126	6.55612	7.2952	6.30718	6.95257	7.77551	6.50376	7.0495	6.47532	94.4358	0.974969	0.000265274
ZNF799	90576	HIT-40|ZNF842	zinc finger protein 799	6.08442	5.21317	5.65334	5.72651	5.78269	5.69663	6.67519	6.37898	6.55008	6.22609	6.32557	6.77234	6.10621	6.24177	70.6581	0.691631	0.000267404
KDM3A	55818	JHDM2A|JHMD2A|JMJD1|JMJD1A|TSGA	lysine (K)-specific demethylase 3A	10.6935	10.7794	10.797	10.7653	10.3017	10.2581	12.1915	11.1732	10.9185	11.1942	11.7531	11.0214	11.8378	10.8545	2265.29	0.779048	0.000269208
EMP2	2013	XMP	epithelial membrane protein 2	2.42869	4.55825	1.10246	6.36685	5.24725	0.984137	0	2.59319	0	2.74015	1.14958	0	2.08162	0	11.6249	-1.6366	0.000273234
SLC1A5	6510	AAAT|ASCT2|ATBO|M7V1|M7VS1|R16|RDRC	solute carrier family 1 (neutral amino acid transporter)_ member 5	9.64187	10.1646	10.6697	10.7527	10.2521	10.5568	8.16514	9.47167	10.0678	9.64376	9.11425	9.71897	8.82183	9.63262	966.167	-0.882401	0.000274652
CRY1	1407	PHLL1	cryptochrome circadian clock 1	7.81113	7.94339	7.89767	7.87509	7.6985	7.59031	8.44196	8.50236	7.93366	8.40834	8.53691	8.17396	8.59136	8.04944	281.136	0.526574	0.000276302
RGS6	9628	GAP	regulator of G-protein signaling 6	3.11638	0	6.57093	5.44522	1.9429	3.67102	2.33566	0	1.08199	0	2.21893	2.84587	1.05492	0	12.4987	-1.63325	0.000277221
GCNT3	9245	C2/4GnT|C24GNT|C2GNT2|C2GNTM|GNTM	glucosaminyl (N-acetyl) transferase 3_ mucin type	0	0	0	2.41387	0	1.97614	3.98568	3.4684	3.14055	1.27521	3.42599	2.84587	4.42456	3.7307	6.43574	1.61568	0.000280588
KANK1	23189	ANKRD15|CPSQ2|KANK	KN motif and ankyrin repeat domains 1	2.10032	1.70309	2.7519	2.41387	3.73632	3.43046	4.40865	4.45788	4.15009	3.25128	5.77119	4.85061	5.53168	2.61231	16.8607	1.44001	0.000282857
ATXN1	6310	ATX1|D6S504E|SCA1	ataxin 1	9.56671	10.2401	9.81443	9.58895	9.75158	9.68581	10.3611	10.5948	10.3883	10.4217	10.7758	9.92437	10.6965	10.0057	1163.99	0.607653	0.000283389
EME2	197342	SLX2B|gs125	essential meiotic structure-specific endonuclease subunit 2	7.80407	7.77529	8.45961	8.37578	7.61722	9.01255	5.9788	7.56823	7.48954	7.37295	6.79005	7.73811	6.35439	7.34543	213.753	-0.969541	0.000288605
RAB6B	51560	-	RAB6B_ member RAS oncogene family	4.12435	4.36119	5.28013	4.01361	0.962186	3.55575	5.91571	6.15947	4.79736	5.98858	5.83417	5.08789	6.4464	4.67531	37.12	1.31074	0.000288853
LPGAT1	9926	FAM34A|FAM34A1|NET8	lysophosphatidylglycerol acyltransferase 1	10.8108	10.5315	10.0988	10.5406	10.7759	10.2627	11.4981	10.7091	11.2901	11.0843	11.1653	10.8097	11.5718	10.9985	1946.71	0.619582	0.000289989
CDO1	1036	-	cysteine dioxygenase type 1	4.03071	2.81063	5.895	5.18403	3.25313	4.5544	0	1.42121	3.95609	1.27521	2.55434	3.03931	1.05492	2.83547	13.0844	-1.55717	0.000291655
DPY19L1	23333	-	dpy-19-like 1 (C. elegans)	9.41284	8.80148	9.21457	8.38204	9.11084	8.85691	10.1545	9.35636	9.62899	9.41224	10.1459	9.42198	10.0444	9.46525	707.73	0.706662	0.000291978
PLXND1	23129	PLEXD1	plexin D1	10.5384	12.3172	10.6958	10.5545	10.8045	10.853	11.1827	13.0619	12.1253	12.6734	12.5518	11.7526	12.2945	11.8202	3810.55	1.03124	0.00029271
MPHOSPH6	10200	MPP|MPP-6|MPP6	M-phase phosphoprotein 6	7.75368	6.71115	7.21906	7.14663	7.43948	7.01274	8.37318	8.10962	7.91375	7.85235	7.4928	7.93339	7.98391	7.70502	204.743	0.666132	0.000294164
HERPUD1	9709	HERP|Mif1|SUP	homocysteine-inducible_ endoplasmic reticulum stress-inducible_ ubiquitin-like domain member 1	13.0022	12.3063	12.7973	13.0089	12.4391	13.2153	12.3326	11.5498	12.2664	11.4076	12.2345	12.4377	11.8772	12.2525	5606.25	-0.706659	0.000297446
ZHX2	22882	AFR1|RAF	zinc fingers and homeoboxes 2	6.21787	7.23502	6.21764	6.97522	6.90126	6.52303	6.78517	7.52288	7.34835	7.77961	8.47897	7.49579	7.72936	7.51639	159.45	0.855486	0.000297674
DUSP2	1844	PAC-1|PAC1	dual specificity phosphatase 2	12.1195	13.4417	12.1091	12.1137	13.1986	12.8959	11.2837	11.1279	11.4181	12.785	10.2477	11.1329	11.3384	11.7696	4678.74	-1.05693	0.000298617
ELF1	1997	-	E74-like factor 1 (ets domain transcription factor)	10.9103	10.5447	10.8713	10.681	10.4153	10.3754	11.7528	11.0008	11.1166	11.032	11.3771	10.9726	11.6566	11.0419	2102.39	0.604533	0.000302115
CCND1	595	BCL1|D11S287E|PRAD1|U21B31	cyclin D1	11.2137	10.9098	11.4817	11.9817	11.0443	11.554	9.65556	11.2438	10.9127	9.79788	9.78658	10.4929	9.93109	10.7052	1951.92	-0.900465	0.000302191
AFAP1	60312	AFAP|AFAP-110|AFAP110	actin filament associated protein 1	6.3594	8.07393	6.93786	6.99983	6.05376	6.39474	6.59691	8.9713	8.41173	9.21603	7.47315	7.83905	8.71859	7.87182	238.204	1.16679	0.000304144
RAB1A	5861	RAB1|YPT1	RAB1A_ member RAS oncogene family	10.7246	10.4036	10.3704	10.0452	10.4751	10.0819	11.4709	11.2135	10.6392	10.7733	11.1019	10.6769	11.3384	10.7034	1755.02	0.629258	0.000304448
MCTP1	79772	-	multiple C2 domains_ transmembrane 1	8.99618	9.15356	7.53683	8.2515	9.25215	8.29013	9.91749	9.62977	9.479	9.74871	9.5326	8.84563	10.0634	9.55627	631.155	0.864444	0.000305018
ARIH1	25820	ARI|HARI|HHARI|UBCH7BP	ariadne RBR E3 ubiquitin protein ligase 1	9.80983	9.55793	9.9727	9.76556	9.7211	9.56246	11.0713	10.15	10.2038	9.94338	10.7535	10.1676	10.738	10.0839	1159.6	0.671108	0.000306399
FAM89B	23625	LRAP25|MTVR|MTVR1	family with sequence similarity 89_ member B	9.86852	10.2535	9.35261	10.3206	10.2397	10.4131	8.923	9.34524	9.6572	9.58227	9.39837	9.55058	9.15749	9.71746	871.013	-0.651273	0.000309601
SLC24A4	123041	AI2A5|NCKX4|SHEP6|SLC24A2	solute carrier family 24 (sodium/potassium/calcium exchanger)_ member 4	1.06765	3.61822	1.72002	1.95829	1.9429	1.97614	4.1036	3.4684	4.15009	4.94614	4.85924	3.74187	3.41933	2.83547	10.8869	1.44377	0.000310208
ATP8B2	57198	ATPID	ATPase_ aminophospholipid transporter_ class I_ type 8B_ member 2	7.1757	8.46324	7.86964	8.28859	7.38323	7.72314	5.8831	7.13219	7.11254	7.23694	6.56718	7.41089	6.17237	7.05487	169.067	-0.904876	0.000314172
FAS	355	ALPS1A|APO-1|APT1|CD95|FAS1|FASTM|TNFRSF6	Fas cell surface death receptor	6.55706	6.66912	7.6565	7.46799	6.85474	6.1183	6.15304	6.67984	5.58231	5.64391	6.13861	5.77192	5.77822	6.03225	90.212	-0.899149	0.000315471
SPIDR	23514	KIAA0146	scaffolding protein involved in DNA repair	8.91988	8.90242	9.07117	8.80145	8.66837	8.92527	9.58887	9.15663	9.14226	9.32228	9.67703	9.21968	9.69829	9.23727	587.217	0.49887	0.000317841
PAX8	7849	-	paired box 8	0	0	0	1.95829	1.53432	1.97614	3.38473	2.12307	3.4663	2.88588	3.84834	3.20985	3.41933	2.34819	5.17203	1.56097	0.000318041
DAB2	1601	DOC-2|DOC2	Dab_ mitogen-responsive phosphoprotein_ homolog 2 (Drosophila)	12.7137	11.4803	12.6959	11.8047	11.4032	12.3328	13.5138	13.0387	12.9903	12.106	13.7193	12.7995	13.5556	12.9236	7194.47	0.903245	0.000318598
QKI	9444	Hqk|QK|QK1|QK3|hqkI	QKI_ KH domain containing_ RNA binding	13.2252	12.8814	13.2585	12.3136	12.6747	12.463	14.5262	13.2596	13.5008	13.2432	14.2477	13.1993	14.3535	13.2388	11309.3	0.877825	0.000318633
SPON2	10417	DIL-1|DIL1|M-SPONDIN|MINDIN	spondin 2_ extracellular matrix protein	2.92145	2.81063	1.72002	3.94768	0.962186	2.78005	0	0	0	0.774143	0	0	0	1.60688	2.77783	-1.61465	0.000318795
RGL2	5863	HKE1.5|KE1.5|RAB2L	ral guanine nucleotide dissociation stimulator-like 2	10.5384	11.0288	10.9504	11.1843	10.6436	11.3224	10.1374	10.2399	10.3628	10.5598	10.6192	10.3497	10.371	10.6233	1640.72	-0.538199	0.000319544
PCDH20	64881	PCDH13	protocadherin 20	4.12435	5.55064	6.55341	4.13706	3.62984	3.77776	0	3.57382	3.60519	3.62793	1.78114	2.84587	0	3.19907	17.5839	-1.54065	0.000320118
PRAC2	360205	C17orf93|HOXB-AS5|HOXB13-AS1|NCRNA00253	prostate cancer susceptibility candidate 2	2.92145	0	2.15108	5.55999	2.26094	1.97614	0	1.42121	0	0	0	0	0	1.01647	4.68732	-1.58158	0.000320206
CD46	4179	AHUS2|MCP|MIC10|TLX|TRA2.10	CD46 molecule_ complement regulatory protein	11.7953	11.8803	11.6238	11.764	11.694	11.0423	13.0364	12.4486	11.9785	12.4463	12.4978	11.8793	12.7765	11.8425	4515.27	0.722831	0.00032166
CEP170	9859	FAM68A|KAB|KIAA0470	centrosomal protein 170kDa	10.682	10.2694	10.4706	10.2522	10.4722	10.1418	11.3568	10.6334	11.0198	10.9041	10.7828	10.808	11.1992	10.6703	1699.36	0.534357	0.00032192
CDH26	60437	VR20	cadherin 26	5.25794	6.90466	4.27465	5.72651	4.68115	4.92333	7.11505	7.12354	6.56717	7.04856	6.82147	6.74485	6.31588	6.61738	83.9897	1.08614	0.000328742
DYX1C1	161582	CILD25|DNAAF4|DYX1|DYXC1|EKN1|RD	dyslexia susceptibility 1 candidate 1	3.28808	0	1.10246	3.03827	0.962186	2.29646	5.37428	4.21879	3.14055	3.35505	3.25239	3.94878	4.91147	3.93748	11.6806	1.50592	0.000330813
TMEM39B	55116	-	transmembrane protein 39B	8.75033	8.95364	9.16065	8.94564	8.81834	9.56991	8.69306	8.32498	8.52105	8.49325	8.58806	8.45409	8.62325	8.42926	437.579	-0.527446	0.0003317
APH1B	83464	APH-1B|PRO1328|PSFL|TAAV688	APH1B gamma secretase subunit	8.40798	8.78435	8.65292	8.8631	8.86309	8.23967	9.89926	9.69109	9.03576	9.57691	9.37738	8.76924	9.61548	8.80086	557.472	0.708282	0.000332496
TMEM209	84928	NET31	transmembrane protein 209	8.27137	7.67269	8.36238	7.85275	8.03216	7.71644	9.48405	8.46859	8.61856	8.51301	9.05929	8.44985	8.94681	8.2421	359.963	0.7285	0.000335113
EDNRB	1910	ABCDS|ET-B|ET-BR|ETB|ETB1|ETBR|ETRB|HSCR|HSCR2|WS4A	endothelin receptor type B	3.93057	4.51145	3.17479	1.95829	0	2.78005	3.85726	5.3073	4.47392	4.65225	5.40697	4.85061	6.08346	5.07617	22.7947	1.40929	0.000338802
APOE	348	AD2|APO-E|LDLCQ5|LPG	apolipoprotein E	11.3861	12.699	9.31673	11.4282	10.5018	11.4433	11.4886	13.8886	12.0851	13.0374	12.8428	13.8366	12.1715	12.8306	5828.92	1.24006	0.000340142
TMEM140	55281	-	transmembrane protein 140	1.06765	0	0	1.28866	0	0.984137	6.03925	0	1.08199	1.94137	4.59403	1.02259	4.80427	3.19907	9.39619	1.60499	0.00034044
TBL1X	6907	EBI|SMAP55|TBL1	transducin (beta)-like 1X-linked	7.89324	7.31895	8.01748	8.45207	6.85474	8.29912	8.78419	8.76139	8.54713	8.5572	9.13941	8.53656	9.24464	8.38138	351.74	0.811881	0.000344202
MR1	3140	HLALS	major histocompatibility complex_ class I-related	9.59152	10.1806	9.66953	9.43805	10.045	9.22789	10.7795	10.4927	10.0481	10.6582	10.7175	9.95017	10.703	10.0171	1166.54	0.692365	0.000345353
CLASP2	23122	-	cytoplasmic linker associated protein 2	10.3428	9.75411	10.1346	9.81724	9.92202	9.94111	10.9457	10.2987	10.5857	10.3115	10.7818	10.4317	11.2111	10.3193	1354.08	0.623066	0.000345722
KBTBD11	9920	KLHDC7C	kelch repeat and BTB (POZ) domain containing 11	4.65032	5.37877	4.71361	1.95829	2.26094	4.05746	5.42046	7.42061	6.08782	6.45354	5.56385	5.131	5.74961	4.9859	45.8526	1.37693	0.000352015
SHC2	25759	SCK|SHCB|SLI	SHC (Src homology 2 domain containing) transforming protein 2	6.10754	6.30756	6.02776	6.92471	5.41696	6.3608	6.00934	7.79227	7.02863	8.06623	7.02414	7.57598	6.73614	7.53242	124.513	0.978747	0.000356009
RBM11	54033	-	RNA binding motif protein 11	0	0	1.72002	0	0	0.984137	1.88696	3.35467	2.71913	2.18614	2.82629	2.03376	2.67537	2.61231	3.14473	1.60183	0.000356063
METRNL	284207	-	meteorin_ glial cell differentiation regulator-like	8.75766	9.08929	8.47365	9.9776	9.71786	9.89146	7.38336	9.25104	8.15332	8.60535	7.31654	8.41539	7.59107	8.44629	472.286	-1.01719	0.000358301
NOTCH3	4854	CADASIL|CASIL|IMF2|LMNS	notch 3	0	0	0	0.78367	1.53432	0	2.67742	3.57382	1.69327	2.74015	3.42599	1.02259	4.35028	1.01647	4.14553	1.6073	0.000360784
SPATA6	54558	HASH|SRF-1|SRF1	spermatogenesis associated 6	3.4415	4.60358	4.77535	3.03827	3.83548	3.67102	5.27723	4.40171	5.40351	5.72363	5.03037	4.79809	6.21485	4.83895	28.7339	1.14517	0.000360887
TACSTD2	4070	EGP-1|EGP1|GA733-1|GA7331|GP50|M1S1|TROP2	tumor-associated calcium signal transducer 2	10.4153	9.5536	4.71361	8.4129	8.9065	10.6546	5.8831	5.00202	8.54281	5.95594	6.65702	7.59149	6.06035	7.56396	402.698	-1.5611	0.000361499
WSB1	26118	SWIP1|WSB-1	WD repeat and SOCS box containing 1	11.668	11.7591	11.9798	11.6726	11.4708	11.3567	12.5494	11.942	11.9991	12.3602	12.3053	11.9987	12.4196	11.9374	4093.18	0.527409	0.000362664
TNFAIP8L3	388121	TIPE3	tumor necrosis factor_ alpha-induced protein 8-like 3	7.89987	8.70078	7.51889	8.53298	7.88367	6.56834	6.30848	6.3196	7.79543	6.89347	4.26884	6.34806	5.14907	6.64713	161.603	-1.22708	0.00036304
RRAGC	64121	GTR2|RAGC|TIB929	Ras-related GTP binding C	9.70385	9.63636	9.88615	9.0277	9.28322	9.19456	10.3596	10.2258	9.81042	9.77468	10.4858	9.89497	10.6421	9.97963	969.422	0.662348	0.000364183
SPIN1	10927	SPIN	spindlin 1	10.3706	10.1408	10.5018	9.76675	10.0188	9.80734	11.4654	10.6096	10.5104	10.6242	11.1941	10.4637	11.4582	10.4579	1578.26	0.740538	0.000364633
CCDC151	115948	CILD30	coiled-coil domain containing 151	0	0	0	1.95829	0	1.97614	2.67742	4.92442	2.12129	4.80666	1.14958	2.35791	2.90027	3.61501	6.71319	1.60332	0.000368195
STK4	6789	KRS2|MST1|TIIAC|YSK3	serine/threonine kinase 4	11.5448	11.5949	11.4483	11.447	11.5596	11.0576	12.3639	11.7177	11.9343	11.8243	12.2432	11.774	12.3127	11.7241	3557.34	0.541095	0.000369406
AGPS	8540	ADAP-S|ADAS|ADHAPS|ADPS|ALDHPSY	alkylglycerone phosphate synthase	10.2971	9.64858	10.1138	9.07286	9.44898	9.308	10.7617	10.1134	10.5603	10.0468	10.4167	10.4274	10.8891	10.3659	1171.27	0.719622	0.000369412
TLE6	79816	GRG6	transducin-like enhancer of split 6	5.37687	4.81104	5.28013	5.87579	5.87882	5.99096	3.71627	4.15227	5.19937	4.47931	3.05501	4.99761	2.90027	4.35306	30.9842	-1.13316	0.000369754
ANAPC13	25847	APC13|SWM1	anaphase promoting complex subunit 13	8.55817	7.92118	8.21978	7.75012	7.83657	7.68935	9.12127	8.66029	8.31385	8.67719	8.62415	8.47516	8.90201	8.49619	345.19	0.627042	0.000370379
LGALS8	3964	Gal-8|PCTA-1|PCTA1|Po66-CBP	lectin_ galactoside-binding_ soluble_ 8	11.1259	10.5883	10.9908	10.6352	10.4693	10.555	12.4282	11.159	11.1425	11.3134	11.9034	11.0872	12.1103	11.0502	2532.82	0.810416	0.000371781
FLJ41200	NA	NA	NA	11.2589	11.4352	10.8669	11.4134	11.9928	10.6901	10.2213	11.2793	9.5495	10.8469	9.24168	9.95017	9.38844	10.0798	1796.13	-0.990086	0.000373553
SLC4A8	9498	NBC3|NDCBE	solute carrier family 4_ sodium bicarbonate cotransporter_ member 8	7.87314	8.25174	8.04281	8.70497	8.58176	7.62647	9.37394	8.50902	9.06011	9.40471	9.13316	8.41539	9.73524	8.62138	441.104	0.810571	0.000373858
NRN1	51299	NRN|dJ380B8.2	neuritin 1	3.28808	3.7849	1.10246	6.4042	3.38992	3.77776	5.84973	8.74737	7.51619	8.62624	5.63633	6.82579	4.74753	6.95135	107.145	1.58892	0.000375793
ZNF618	114991	FP13169|NEDD10	zinc finger protein 618	10.2009	10.8979	10.901	9.91104	10.5673	10.3615	6.88736	10.0417	9.29628	9.91607	9.07568	9.51238	9.02946	9.36809	999.961	-1.03126	0.000376467
ENPP2	5168	ATX|ATX-X|AUTOTAXIN|LysoPLD|NPP2|PD-IALPHA|PDNP2	ectonucleotide pyrophosphatase/phosphodiesterase 2	5.41443	0.808994	3.34733	6.02711	5.21077	5.58347	9.32318	4.61432	7.26699	6.49956	8.67664	6.71683	8.51692	6.95135	150.341	1.57875	0.00037813
FAXDC2	10826	C5orf4	fatty acid hydroxylase domain containing 2	5.58882	3.21286	5.74877	4.59025	3.62984	5.58347	7.17015	6.10775	5.47771	6.26657	7.27174	5.82539	7.10702	5.55561	65.1606	1.23873	0.00038023
CREBRF	153222	C5orf41|LRF	CREB3 regulatory factor	9.87527	10.5432	9.82359	10.1238	9.93606	8.81366	11.9199	10.6509	9.98435	11.0658	11.6965	10.2334	11.9549	10.1069	1721.66	1.06286	0.000380625
ANKRD50	57182	-	ankyrin repeat domain 50	9.35122	8.76204	9.3627	9.01166	8.72443	8.93106	10.4458	9.32084	9.51688	9.38645	10.3044	9.50625	10.1562	9.51047	746.951	0.742576	0.000383008
PDE7A	5150	HCP1|PDE7	phosphodiesterase 7A	8.34616	8.33808	8.68946	8.23086	8.65486	8.22087	9.8516	9.0234	8.70219	8.92073	9.51348	8.93348	9.61747	8.5205	483.403	0.735294	0.000389013
DPEP2	64174	MBD2	dipeptidase 2	6.47056	9.43479	6.82561	7.58646	7.18126	6.97958	9.70304	9.60822	7.87994	10.038	10.1272	8.40225	9.7677	8.10409	489.153	1.27963	0.000389859
FYB	2533	ADAP|PRO0823|SLAP-130|SLAP130	FYN binding protein	12.1287	12.6708	12.4136	11.7673	12.1899	11.6441	13.9696	12.8363	12.5713	12.8431	13.538	12.4898	13.6019	12.3485	7134.58	0.879501	0.000390546
MFAP3L	9848	NYD-sp9	microfibrillar-associated protein 3-like	5.21601	4.36119	5.895	6.1785	4.45034	4.66978	5.8831	6.85736	6.56717	6.33162	6.16335	5.87695	7.01386	6.38991	65.4885	1.0217	0.000391242
BLVRA	644	BLVR|BVR|BVRA	biliverdin reductase A	6.63867	5.02607	3.50142	4.35619	4.78405	5.66916	6.18014	6.72631	6.66569	5.16183	7.37066	7.41961	6.64587	7.18227	80.4475	1.22653	0.000391945
DTX1	1840	hDx-1	deltex 1_ E3 ubiquitin ligase	4.51855	0	2.15108	3.37567	1.53432	4.429	2.67742	5.45258	6.92636	3.70851	7.14085	7.79952	6.48162	7.06593	58.6666	1.59499	0.000392806
CXCL6	6372	CKA-3|GCP-2|GCP2|SCYB6	chemokine (C-X-C motif) ligand 6	3.93057	4.69017	2.48254	3.87859	3.25313	1.97614	4.73531	5.53321	5.19937	5.74289	3.9655	3.74187	5.9389	5.52389	25.7448	1.30018	0.000395824
ST3GAL1	6482	Gal-NAc6S|SIAT4A|SIATFL|ST3GalA|ST3GalA.1|ST3GalIA|ST3GalIA_1|ST3O	ST3 beta-galactoside alpha-2_3-sialyltransferase 1	8.82196	9.45812	9.80151	9.23538	8.52347	8.85081	9.98435	10.5406	10.0497	10.6632	10.4907	9.26151	10.2319	9.11484	890.01	0.876916	0.000401281
SETDB2	83852	C13orf4|CLLD8|CLLL8|KMT1F	SET domain_ bifurcated 2	9.59357	9.06113	9.54656	8.81768	8.86309	8.64766	10.6904	9.36189	9.74808	9.37724	10.5852	9.76588	10.8254	9.60636	871.067	0.891982	0.000402269
IFI30	10437	GILT|IFI-30|IP-30|IP30	interferon_ gamma-inducible protein 30	13.0961	13.4258	11.64	11.6572	12.8854	13.2191	13.186	14.3718	13.7314	13.8173	13.583	14.1283	13.3235	14.1798	11486.7	0.929607	0.000404791
NELFCD	51497	HSPC130|NELF-C|NELF-D|TH1|TH1L	negative elongation factor complex member C/D	9.59152	9.74402	9.59659	9.43655	9.78608	9.87352	9.04225	9.24706	9.33173	9.06544	9.09509	9.44351	8.91173	9.4421	688.459	-0.459702	0.000405301
ZRANB1	54764	TRABID	zinc finger_ RAN-binding domain containing 1	9.11501	9.17624	9.30369	8.99544	9.21119	8.81992	10.3714	9.56412	9.53437	9.47406	10.0922	9.44565	10.1819	9.32962	745.299	0.65694	0.000405585
KDSR	2531	DHSR|FVT1|SDR35C1	3-ketodihydrosphingosine reductase	9.41515	8.70078	9.65524	9.16641	9.08084	9.0423	10.026	9.70276	9.6492	9.48124	10.043	9.67596	10.0706	9.69449	764.651	0.580605	0.000406613
WBSCR27	155368	-	Williams Beuren syndrome chromosome region 27	3.70666	5.09117	4.09262	4.01361	3.25313	4.05746	5.91571	5.2764	4.47392	5.46991	6.03519	5.08789	5.66021	4.49071	30.7751	1.1025	0.000408182
GP9	2815	CD42a|GPIX	glycoprotein IX (platelet)	3.4415	0	7.69694	6.75198	5.62531	5.69663	0	0	0	0	0	1.02259	0	0	30.2428	-1.4721	0.000409203
ABCA1	19	ABC-1|ABC1|CERP|HDLDT1|TGD	ATP-binding cassette_ sub-family A (ABC1)_ member 1	8.89353	8.16746	9.16642	10.1414	9.55281	9.12044	13.2314	9.83984	10.3028	9.87082	12.3942	9.2021	12.2232	9.8938	2014.18	1.49668	0.000413185
AZU1	566	AZAMP|AZU|CAP37|HBP|HUMAZUR|NAZC	azurocidin 1	3.28808	3.61822	2.7519	1.95829	1.9429	3.55575	4.1036	5.42467	3.73188	4.33447	5.08318	3.62611	4.80427	3.83779	15.4546	1.28805	0.000413478
MAP3K2	10746	MEKK2|MEKK2B	mitogen-activated protein kinase kinase kinase 2	11.3484	10.9176	11.1609	10.6326	11.0462	10.4966	12.4652	11.369	11.4899	11.4478	12.0549	11.3667	12.3504	11.1976	2885.66	0.779011	0.000414836
FUT7	2529	FucT-VII	fucosyltransferase 7 (alpha (1_3) fucosyltransferase)	8.61169	8.31442	6.95129	9.35465	9.24766	9.26736	7.42926	7.7758	8.27276	7.42157	7.10298	7.98717	7.49953	8.04385	314.742	-0.973025	0.000415028
CALHM2	51063	FAM26B	calcium homeostasis modulator 2	9.0833	9.57936	9.73509	8.40371	9.91637	10.0556	6.76741	6.84688	7.36799	9.10506	5.36493	3.74187	7.3068	7.81397	420.912	-1.47501	0.000415757
ITGA10	8515	PRO827	integrin_ alpha 10	5.45103	6.00376	5.74877	6.13472	5.50996	5.25433	4.73531	4.884	3.73188	5.10342	4.51934	5.21353	3.80026	4.9859	36.5122	-0.932821	0.000416704
STYK1	55359	NOK|SuRTK106	serine/threonine/tyrosine kinase 1	1.67447	0	2.7519	4.67419	3.62984	2.78005	0	0	1.08199	0	0	1.61501	0	0	3.77766	-1.5664	0.000416727
SLC2A6	11182	GLUT6|GLUT9|HSA011372	solute carrier family 2 (facilitated glucose transporter)_ member 6	8.97434	9.61576	8.99861	10.305	10.1618	9.91211	6.61688	8.21929	9.31664	9.06926	6.52962	7.94552	6.86176	8.94258	548.386	-1.20497	0.000416925
FAM91A1	157769	-	family with sequence similarity 91_ member A1	10.8081	10.0939	10.7372	9.9132	10.357	10.1051	12.1714	10.8184	11.0042	10.8469	11.5494	10.6194	11.871	10.7708	2023.82	0.864094	0.000418965
LIMD2	80774	-	LIM domain containing 2	9.23007	11.3967	9.97763	11.8358	11.4794	10.6156	8.84894	10.0174	10.1622	10.5434	9.12058	9.10274	9.53395	9.84168	1376.54	-1.08921	0.000422893
ZNF334	55713	-	zinc finger protein 334	6.19647	5.89858	7.02939	6.63117	6.50914	5.58347	4.73531	5.79541	5.77118	5.16183	4.35726	5.92673	4.27197	4.9859	56.6219	-1.01503	0.000423468
CLTCL1	8218	CHC22|CLH22|CLTCL|CLTD	clathrin_ heavy chain-like 1	6.39741	7.25646	6.57093	5.97841	6.58235	6.81387	7.32386	7.94744	7.32844	6.78616	8.16664	7.27336	7.49091	7.4076	147.108	0.811553	0.000425351
ATP6V0A2	23545	A2|ARCL|ARCL2A|ATP6A2|ATP6N1D|J6B7|RTF|STV1|TJ6|TJ6M|TJ6S|VPH1|WSS	ATPase_ H+ transporting_ lysosomal V0 subunit a2	9.08621	8.9092	9.16642	8.99747	8.65825	8.89001	9.48132	8.9833	9.64115	9.37415	9.39837	9.42631	9.51919	9.61014	609.681	0.470867	0.000426681
CD59	966	16.3A5|1F5|EJ16|EJ30|EL32|G344|HRF-20|HRF20|MAC-IP|MACIF|MEM43|MIC11|MIN1|MIN2|MIN3|MIRL|MSK21|p18-20	CD59 molecule_ complement regulatory protein	12.4089	11.9585	12.0078	12.2759	12.2197	12.219	12.8977	13.1675	12.3832	12.5646	13.021	12.3394	13.1773	12.5452	6070.41	0.586526	0.000427736
HIBADH	11112	NS5ATP1	3-hydroxyisobutyrate dehydrogenase	8.49821	8.60929	8.19175	7.78829	8.50099	8.02892	10.0129	8.99521	8.61034	8.63658	9.61785	8.69218	9.66228	8.65106	472.783	0.844207	0.000428295
AKR7A2	8574	AFAR|AFAR1|AFB1-AR1|AKR7	aldo-keto reductase family 7_ member A2	10.2103	10.0248	9.79034	10.2229	10.3286	10.6379	9.60646	9.18602	9.86501	9.24334	9.36943	9.82614	9.11045	9.98982	943.687	-0.638888	0.000428557
PPARGC1A	10891	LEM6|PGC-1(alpha)|PGC-1v|PGC1|PGC1A|PPARGC1	peroxisome proliferator-activated receptor gamma_ coactivator 1 alpha	1.06765	4.7316	1.10246	3.87859	3.25313	1.56377	6.09726	8.25539	3.4663	8.11508	6.16335	2.62242	7.24665	4.11831	68.1016	1.58612	0.000430519
STK10	6793	LOK|PRO2729	serine/threonine kinase 10	10.3919	10.936	11.056	11.0853	10.9527	11.0858	9.0966	10.6606	10.4192	10.4774	10.053	10.2383	9.83733	10.1465	1501.82	-0.716046	0.000432184
SLC7A7	9056	LAT3|LPI|MOP-2|Y+LAT1|y+LAT-1	solute carrier family 7 (amino acid transporter light chain_ y+L system)_ member 7	12.2375	13.0699	11.8902	11.2593	12.4557	12.1705	13.5213	13.4244	12.6586	13.1977	13.5245	12.6032	13.5384	12.6746	7495.82	0.842678	0.000434122
VSIG4	11326	CRIg|Z39IG	V-set and immunoglobulin domain containing 4	12.8305	12.3837	12.8084	10.2868	11.9905	12.6811	13.6096	14.1102	12.9417	13.5196	13.258	12.8819	13.6653	13.1997	8658.02	0.969858	0.000437223
EXOSC6	118460	EAP4|MTR3|Mtr3p|hMtr3p|p11	exosome component 6	8.17071	8.67447	8.43112	8.78266	8.53827	8.83235	7.49548	7.86677	8.27796	7.79353	7.75938	8.29262	7.77266	8.28057	307.278	-0.598143	0.000437327
SLC29A1	2030	ENT1	solute carrier family 29 (equilibrative nucleoside transporter)_ member 1	12.6181	12.1083	11.7877	13.7458	12.7565	12.96	11.8667	11.0079	12.15	11.2638	12.0883	12.125	11.7211	11.9917	5136.77	-0.891463	0.000437443
GALNT12	79695	CRCS1|GalNAc-T12	polypeptide N-acetylgalactosaminyltransferase 12	6.76035	7.19855	7.0545	7.49132	7.25476	6.73658	6.65601	5.6821	6.84459	6.17027	6.47137	6.13165	5.80627	6.54019	104.323	-0.740713	0.000438615
UCP2	7351	BMIQ4|SLC25A8|UCPH	uncoupling protein 2 (mitochondrial_ proton carrier)	11.0428	11.2382	11.7863	11.2559	11.4818	12.1045	10.8455	10.9637	10.9293	10.4924	11.2392	10.7234	10.9367	10.8821	2352.55	-0.61675	0.000439975
SLAMF6	114836	CD352|KALI|KALIb|Ly108|NTB-A|NTBA|SF2000	SLAM family member 6	2.42869	1.32422	2.7519	4.82869	1.9429	0.984137	5.50862	5.96002	4.23811	5.24523	5.36493	3.03931	6.21485	3.35144	23.8112	1.4981	0.000443735
ADHFE1	137872	ADH8|HMFT2263|HOT	alcohol dehydrogenase_ iron containing_ 1	5.7146	6.00376	6.10192	5.83989	4.83287	5.66916	7.52748	6.10775	5.9898	6.64996	7.51219	6.21415	7.39257	6.26114	87.6421	0.986192	0.000449925
CCDC153	283152	-	coiled-coil domain containing 153	2.42869	3.52705	2.7519	3.03827	2.93316	2.55843	1.88696	6.74899	3.84833	6.86738	2.82629	3.20985	4.80427	3.83779	23.7425	1.52281	0.000451464
FCRL4	83417	CD307d|FCRH4|IGFP2|IRTA1	Fc receptor-like 4	1.06765	0	3.50142	3.03827	4.31942	5.46067	0	0	1.08199	0	2.21893	1.61501	0	1.01647	6.32124	-1.57162	0.000451752
GADD45B	4616	GADD45BETA|MYD118	growth arrest and DNA-damage-inducible_ beta	9.44722	10.4259	9.59659	9.60374	9.59056	9.7915	9.43427	8.58033	8.2883	9.71254	8.66803	7.76572	8.57514	8.02131	625.785	-0.919692	0.000453087
SLC43A1	8501	LAT3|PB39|POV1|R00504	solute carrier family 43 (amino acid system L transporter)_ member 1	4.29515	5.29835	4.64911	5.1256	3.25313	4.13981	4.8066	6.7602	4.54467	5.98858	7.02414	5.68781	6.01299	5.6468	46.5539	1.19336	0.000455682
CAB39	51719	CGI-66|MO25	calcium binding protein 39	11.0629	10.6544	10.9973	10.7545	10.8992	10.5975	11.7047	11.628	11.2856	11.1119	11.4779	11.0755	11.5805	11.0064	2307.87	0.528169	0.000456421
ALS2	57679	ALS2CR6|ALSJ|IAHSP|PLSJ	amyotrophic lateral sclerosis 2 (juvenile)	8.36067	7.95217	8.37739	9.06899	8.0164	8.22087	9.5163	9.1693	8.81382	8.84478	9.16719	8.96062	9.21355	8.78087	450.983	0.662833	0.000456665
B4GALT4	8702	B4Gal-T4|beta4Gal-T4	UDP-Gal:betaGlcNAc beta 1_4- galactosyltransferase_ polypeptide 4	8.09755	7.96959	8.17467	8.69997	8.30297	7.9166	7.59951	8.02385	7.36799	7.63763	7.70986	7.60684	7.40179	7.59482	239.863	-0.57021	0.000459079
RCL1	10171	RNAC|RPCL1	RNA terminal phosphate cyclase-like 1	7.85277	7.49766	7.86254	7.79768	7.97893	7.87512	5.84973	6.51755	7.63445	6.406	6.74159	7.34834	6.75065	7.42488	165.89	-0.819206	0.000460113
CCSAP	126731	C1orf96|CSAP	centriole_ cilia and spindle-associated protein	9.58124	8.37776	9.42903	8.88087	9.1034	8.71972	10.2991	9.43367	9.71011	9.47981	10.2022	9.51034	10.3172	9.63448	764.144	0.749719	0.000463831
KLC2	64837	-	kinesin light chain 2	7.9196	8.57841	8.09216	8.54139	8.18571	8.59389	7.46275	7.85113	7.6823	8.13709	7.67587	7.58376	6.80727	7.57947	251.944	-0.671975	0.000466363
FAM161B	145483	C14orf44|c14_5547	family with sequence similarity 161_ member B	4.03071	3.21286	4.83455	4.50113	4.62682	4.05746	5.37428	5.63416	5.15483	5.58109	5.18334	5.08789	4.68846	5.35387	29.7012	0.936364	0.000466673
TM9SF2	9375	P76	transmembrane 9 superfamily member 2	12.1508	11.8636	11.9621	11.6688	11.7899	11.459	13.0466	12.1129	12.3537	12.0809	12.9009	12.2075	12.9832	12.2102	4966.51	0.674663	0.000468578
MPP1	4354	AAG12|DXS552E|EMP55|MRG1|PEMP	membrane protein_ palmitoylated 1_ 55kDa	9.68477	10.6497	9.68972	9.50834	10.1784	9.65988	10.8571	11.5429	10.1281	11.2077	10.8932	10.1676	11.0532	10.3181	1479.57	0.830076	0.000469149
SLC18B1	116843	C6orf192|dJ55C23.6	solute carrier family 18_ subfamily B_ member 1	7.58276	7.24935	7.95882	7.76933	7.51622	6.93414	9.50563	7.9376	7.89356	7.99973	9.28459	7.89639	9.67185	7.82702	319.475	1.03596	0.000469871
RASSF3	283349	RASSF5	Ras association (RalGDS/AF-6) domain family member 3	9.96185	10.3033	9.65113	9.83444	10.1365	9.71465	11.0457	10.5455	10.2627	10.677	10.7216	10.2009	11.0102	10.1095	1316.92	0.630665	0.000473046
BAIAP2	10458	BAP2|FLAF3|IRSP53	BAI1-associated protein 2	9.47859	10.2093	9.647	10.9211	10.5289	10.3839	8.9508	9.57686	9.67111	9.87301	9.52307	8.93956	9.48054	9.47565	935.869	-0.761065	0.00047516
BBS4	585	-	Bardet-Biedl syndrome 4	8.05656	6.94924	7.4543	7.68079	7.64483	7.352	8.50225	7.88736	8.02928	8.15157	8.42884	8.06703	8.63893	8.02698	252.651	0.649867	0.000476107
INTS8	55656	C8orf52|INT8	integrator complex subunit 8	9.60985	9.17249	9.20899	8.97696	9.19961	9.0819	10.7894	9.74004	9.44241	9.71984	10.2185	9.5306	10.3545	9.62143	840.14	0.733363	0.00047787
STAT6	6778	D12S1644|IL-4-STAT|STAT6B|STAT6C	signal transducer and activator of transcription 6_ interleukin-4 induced	11.5793	11.922	11.9724	12.4327	11.9698	12.2547	11.3192	11.5834	11.4684	11.8195	11.6148	11.3394	11.5362	11.4881	3500.91	-0.504194	0.000479069
CYBRD1	79901	CYB561A2|DCYTB|FRRS3	cytochrome b reductase 1	9.42439	9.38698	9.73703	9.46629	9.43126	8.86298	11.0973	10.0463	9.51688	10.0468	11.215	9.63349	11.2858	9.55038	1108.27	0.96407	0.000479391
GPD1L	23171	GPD1-L	glycerol-3-phosphate dehydrogenase 1-like	9.13202	8.45708	9.25305	8.5827	8.39118	8.62281	9.8579	9.03499	9.43311	9.08255	9.31803	9.52253	9.83563	9.39026	590.461	0.654233	0.000484105
HID1	283987	C17orf28|DMC1|HID-1	HID1 domain containing	4.71195	5.50358	3.64062	8.24808	5.56878	5.39511	4.21261	5.07566	4.32107	5.16183	4.26884	3.20985	4.00778	4.27897	45.4076	-1.40596	0.000488414
HS3ST3B1	9953	3-OST-3B|3OST3B1|h3-OST-3B	heparan sulfate (glucosamine) 3-O-sulfotransferase 3B1	5.83028	6.90466	5.97611	5.51517	6.65202	7.00177	5.27723	5.50683	5.44108	5.58109	4.91857	5.3291	5.86079	5.67596	61.0974	-0.879726	0.000488814
HSD17B14	51171	DHRS10|SDR47C1|retSDR3	hydroxysteroid (17-beta) dehydrogenase 14	8.91006	9.23324	8.61965	8.42204	8.35821	8.63706	8.91898	10.331	9.08406	9.82638	9.36677	9.24933	9.38611	9.53056	602.268	0.751264	0.000489092
BNIP3L	665	BNIP3a|NIX	BCL2/adenovirus E1B 19kDa interacting protein 3-like	10.5937	10.9438	10.3616	10.3009	10.5381	9.87952	12.539	11.2232	10.7852	11.2575	11.5785	10.7548	11.7956	10.6447	2214.55	0.897109	0.000490395
ICK	22858	ECO|LCK2|MRK	intestinal cell (MAK-like) kinase	8.22984	7.27759	8.06769	7.93161	7.92929	7.7298	9.62384	8.02385	8.24115	8.35614	9.22121	8.41102	9.68324	8.43354	371.032	0.906038	0.000493156
PPFIBP2	8495	Cclp1	PTPRF interacting protein_ binding protein 2 (liprin beta 2)	8.10905	8.71117	7.50984	8.08898	8.40336	8.14314	8.71639	9.25896	8.55999	9.18292	9.39837	8.72772	8.82869	8.52452	405.045	0.69222	0.000494062
PLEKHA2	59339	TAPP2	pleckstrin homology domain containing_ family A (phosphoinositide binding specific) member 2	11.9762	11.9131	11.9488	11.4027	11.5816	11.4675	12.8657	12.1705	12.15	12.0515	12.7058	12.1263	12.7934	11.9964	4544.87	0.635977	0.000496428
CSNK1E	1454	CKIepsilon|HCKIE	casein kinase 1_ epsilon	9.65566	10.1675	10.0683	10.0412	10.169	10.4956	9.12825	9.71433	9.75928	9.5264	9.43946	9.73827	9.56916	9.70514	915.101	-0.519956	0.000496922
MICAL3	57553	MICAL-3	microtubule associated monooxygenase_ calponin and LIM domain containing 3	8.06249	7.73002	8.48293	9.55752	8.52347	8.71637	4.8066	7.43467	8.25704	6.9106	6.82147	7.65932	6.54958	7.78079	258.687	-1.13543	0.000498439
FAM217B	63939	C20orf177|dJ551D2.5	family with sequence similarity 217_ member B	9.75964	9.49617	9.36772	9.0297	9.19027	8.65817	10.2503	9.8543	9.82293	9.46973	10.1114	9.88556	10.3148	9.75893	835.506	0.637025	0.000498643
P2RY14	9934	BPR105|GPR105|P2Y14	purinergic receptor P2Y_ G-protein coupled_ 14	6.13029	3.70397	4.1865	6.39186	2.26094	1.97614	7.96933	5.07566	8.12474	7.60642	6.23511	7.53644	7.31658	7.99841	115.316	1.51812	0.000498797
LOC101927015	NA	NA	NA	0	0	1.10246	0	0	0	2.67742	3.76402	0	2.18614	1.78114	2.62242	2.40883	2.61231	2.83578	1.56156	0.000499924
ZNF449	203523	ZSCAN19	zinc finger protein 449	7.26065	5.47947	7.18535	7.07123	6.19116	6.29043	8.77976	7.34072	7.50736	7.32264	8.08484	7.21445	8.2212	7.28047	173.776	0.99431	0.000503968
BCAR3	8412	NSP2|SH2D3B	breast cancer anti-estrogen resistance 3	8.17071	8.28342	8.24181	9.28628	7.25476	8.34324	5.50862	5.24482	7.99179	6.59803	6.49105	7.98717	6.06035	7.2322	213.281	-1.1861	0.000506885
M1AP	130951	C2orf65|D6Mm5e|SPATA37	meiosis 1 associated protein	5.55559	5.15346	5.36289	6.04298	6.43201	5.82664	7.0723	7.03401	6.03964	7.20257	6.83693	5.8514	7.54186	6.22213	87.8983	0.944932	0.000508635
NT5DC1	221294	C6orf200|LP2642|NT5C2L1	5'-nucleotidase domain containing 1	9.03287	8.29728	8.40206	7.97362	8.69502	8.25822	9.83037	8.86886	9.06614	8.71912	9.48433	8.99603	9.62339	9.01853	500.3	0.723404	0.000513316
OTOA	146183	CT108|DFNB22	otoancorin	3.82295	1.32422	0	3.27173	0	3.29325	2.67742	5.85936	4.54467	4.56837	4.59403	4.95025	3.55779	5.20178	17.0915	1.47655	0.00052107
C9orf142	286257	PAXX	chromosome 9 open reading frame 142	8.93612	9.58219	8.49215	9.37047	9.58345	9.62813	6.96732	8.51234	8.22509	8.71669	7.02414	8.72772	6.77924	8.71567	436.958	-1.01891	0.00052374
CBFA2T3	863	ETO2|MTG16|MTGR2|ZMYND4	core-binding factor_ runt domain_ alpha subunit 2; translocated to_ 3	7.08544	6.91368	7.95882	9.79398	7.1718	8.24433	5.81558	4.96374	7.94023	5.7619	5.40697	7.08889	6.72148	6.74669	186.087	-1.29988	0.000524432
LOC101929723	101929723	-	uncharacterized LOC101929723	2.92145	1.32422	3.76757	2.59706	3.25313	1.97614	0	1.81441	1.08199	0	0	0	0	0	2.91805	-1.55804	0.00053044
ALOX15B	247	15-LOX-2	arachidonate 15-lipoxygenase_ type B	4.98588	2.46256	0	4.35619	1.9429	2.78005	3.98568	7.64886	5.01232	6.54415	7.52179	6.38414	5.62913	3.83779	52.0441	1.55044	0.000533319
ADCK2	90956	AARF	aarF domain containing kinase 2	9.90526	9.68988	10.0117	9.6537	9.65646	10.2113	8.45311	9.42313	9.33921	9.07498	9.11742	9.57029	8.96559	9.55627	742.403	-0.617142	0.000533569
PAPLN	89932	-	papilin_ proteoglycan-like sulfated glycoprotein	4.29515	5.64037	1.10246	5.85795	0	0	1.88696	2.3772	1.08199	1.6464	1.14958	1.02259	0	0	9.86065	-1.5487	0.000534485
ABHD17A	81926	C19orf27|FAM108A1	abhydrolase domain containing 17A	10.03	10.4036	10.059	10.0965	9.97055	10.8026	9.06059	9.92324	9.69463	9.51664	9.58847	9.76417	9.35084	9.90462	975.284	-0.608872	0.000534531
DOCK7	85440	EIEE23|ZIR2	dedicator of cytokinesis 7	9.50712	8.8493	9.52426	8.82229	8.89793	9.08969	10.6425	9.64799	9.6592	9.31586	10.3934	9.6558	10.5662	9.43572	828.054	0.797172	0.000535408
GDA	9615	CYPIN|GUANASE|NEDASIN	guanine deaminase	5.12831	1.32422	5.92254	9.46776	1.53432	3.29325	2.95352	1.81441	1.69327	2.18614	2.55434	4.43505	0	3.0287	61.4731	-1.51102	0.000536823
SLC22A15	55356	FLIPT1|PRO34686	solute carrier family 22_ member 15	8.56235	8.63135	8.75222	8.03444	7.87787	7.78202	9.08589	8.94942	8.78123	8.90586	9.06914	9.01629	8.89223	8.76739	416.609	0.592664	0.000538045
KITLG	4254	FPH2|FPHH|KL-1|Kitl|MGF|SCF|SF|SHEP7	KIT ligand	7.89987	5.61845	5.62007	6.26225	6.01197	6.21645	7.94584	7.58093	8.75536	6.64996	6.65702	8.06147	7.71463	8.34099	172.269	1.1392	0.000541034
IL1RAP	3556	C3orf13|IL-1RAcP|IL1R3	interleukin 1 receptor accessory protein	10.5256	9.55216	10.1093	9.38455	9.62908	9.77549	11.6262	10.1585	10.8616	10.1843	10.7433	10.3486	11.0598	10.4694	1396.49	0.815056	0.000543597
LOC100506258	100506258	-	uncharacterized LOC100506258	4.51855	5.24213	5.09883	5.03326	4.83287	4.87606	6.03925	5.65833	5.40351	5.93934	6.25826	5.71639	5.9389	5.03174	43.9137	0.79239	0.000544188
PTPN22	26191	LYP|LYP1|LYP2|PEP|PTPN8	protein tyrosine phosphatase_ non-receptor type 22 (lymphoid)	9.95071	9.40149	8.84151	8.9093	9.78608	8.87205	10.7322	9.99499	10.1481	10.0005	9.78059	9.808	10.5108	9.96346	932.626	0.741727	0.000550004
TSPYL1	7259	TSPYL	TSPY-like 1	9.6478	9.86413	10.2841	9.86379	9.46842	9.66684	10.2631	10.4689	10.2939	10.2739	10.9679	10.4414	10.6805	9.9486	1184.46	0.599928	0.000555727
PTBP3	9991	ROD1	polypyrimidine tract binding protein 3	12.0414	11.8126	12.1631	11.3534	11.7145	11.2349	13.5431	11.9921	12.392	12.1645	13.1393	12.1021	13.3508	12.0768	5352.44	0.881389	0.00055583
CLCN5	1184	CLC5|CLCK2|ClC-5|DENTS|NPHL1|NPHL2|XLRH|XRN|hCIC-K2	chloride channel_ voltage-sensitive 5	9.48963	9.40149	9.88615	10.1059	9.54367	9.50147	10.9387	10.4518	10.0798	10.2114	10.7268	9.89497	10.7969	9.76063	1130.36	0.698193	0.000559763
PLEKHB2	55041	EVT2	pleckstrin homology domain containing_ family B (evectins) member 2	12.256	11.8469	12.1464	11.7405	12.0886	12.0101	12.7619	12.5847	12.3341	12.2161	12.727	12.291	12.9695	12.3906	5227.65	0.516254	0.000560899
TCP11L2	255394	-	t-complex 11_ testis-specific-like 2	6.34001	7.47953	6.88282	6.80879	5.94693	6.34353	8.927	7.54249	6.8305	7.70792	8.61969	6.90243	8.5084	6.9273	186.672	1.07284	0.00056125
ETV1	2115	ER81	ets variant 1	7.81815	7.81438	7.60642	6.96693	7.47067	7.06637	8.43072	8.59918	8.00439	8.19417	7.96331	7.83254	8.02029	8.01562	239.044	0.634971	0.000564188
GATAD1	57798	CMD2B|ODAG|RG083M05.2	GATA zinc finger domain containing 1	9.55415	9.07528	9.49932	9.4515	9.23863	9.22554	10.2327	9.79149	9.59814	9.83874	10.2749	9.61083	10.3497	9.59686	841.721	0.572792	0.000569132
TMEM251	26175	C14orf109	transmembrane protein 251	8.61573	9.04684	8.134	7.86619	8.20901	7.89304	8.70243	9.53668	8.67485	9.1987	9.14252	8.95163	9.52131	8.99558	458.299	0.722663	0.000569715
SYT4	6860	HsT1192	synaptotagmin IV	4.44786	0	2.15108	2.90565	0	0.984137	6.55612	2.12307	4.05635	3.13945	5.77119	5.21353	6.516	4.35306	25.094	1.54005	0.000570292
SYTL3	94120	SLP3	synaptotagmin-like 3	5.55559	6.77197	4.5816	6.51077	6.52408	5.32644	8.84894	7.61838	6.51527	7.63247	7.23721	6.04414	7.79383	6.31774	132.547	1.18982	0.00057519
EXTL2	2135	EXTR2	exostosin-like glycosyltransferase 2	8.51559	8.13309	8.25812	8.04236	8.05292	7.352	9.68423	8.56443	8.57275	8.46453	9.16106	8.61077	9.44306	8.45472	398.36	0.789051	0.000577003
ADH5	128	ADH-3|ADHX|FALDH|FDH|GSH-FDH|GSNOR	alcohol dehydrogenase 5 (class III)_ chi polypeptide	10.057	9.41108	9.51298	9.36416	9.70316	9.51311	10.4019	10.1575	9.81042	10.0045	10.0447	10.0518	10.2422	10.1215	967.779	0.488455	0.000577629
SCAMP1	9522	SCAMP|SCAMP37	secretory carrier membrane protein 1	9.4808	8.65845	9.24489	8.89843	8.71144	8.33452	10.9208	9.18186	9.48125	9.29644	10.217	9.43923	10.6518	9.39245	782.761	0.929622	0.0005797
SDK1	221935	-	sidekick cell adhesion molecule 1	1.67447	0	5.51541	4.54638	2.26094	3.1416	1.23221	2.3772	1.08199	0.774143	0	1.02259	0	1.60688	6.5262	-1.54975	0.000580097
PNKD	25953	BRP17|DYT8|FKSG19|FPD1|KIPP1184|MR-1|MR1|PDC|PKND1|TAHCCP2	paroxysmal nonkinesigenic dyskinesia	9.65566	10.7942	9.93261	9.43655	9.9107	9.87352	10.1322	11.3726	10.6301	11.0023	10.9671	10.4231	11.0041	10.5748	1464.48	0.756965	0.000583026
GINM1	116254	C6orf72|dJ12G14.2	glycoprotein integral membrane 1	8.24033	8.31442	8.09821	7.68079	8.07338	7.62647	9.18954	8.50569	8.4352	8.50739	8.63745	8.40225	9.06473	8.40334	344.353	0.619464	0.000584021
GGTA1P	2681	GGTA|GGTA1|GLYT2|a1/3GTP	glycoprotein_ alpha-galactosyltransferase 1 pseudogene	6.54017	3.32537	5.36289	6.20696	4.17542	5.13892	8.46418	6.70326	5.36493	6.84081	7.86871	6.08856	7.4381	6.14081	101.17	1.30253	0.000585658
CDK19	23097	CDC2L6|CDK11|bA346C16.3	cyclin-dependent kinase 19	10.3183	11.1349	10.5946	10.1284	10.2123	9.79468	11.5015	10.9931	11.036	11.0063	11.453	10.7804	11.722	10.7868	1932.35	0.725642	0.000591768
TULP4	56995	TUSP	tubby like protein 4	9.14045	9.68066	9.72925	9.27792	9.15471	9.17272	9.29866	10.0382	10.1005	10.0263	10.3986	9.91052	10.2988	9.78091	875.802	0.608282	0.000592116
EGFL7	51162	NEU1|VE-STATIN|ZNEU1	EGF-like-domain_ multiple 7	6.34001	7.04271	6.53568	5.26747	5.85538	5.72358	6.03925	8.78902	6.6336	8.18011	6.96908	7.51219	7.2156	7.20245	138.72	1.11644	0.000599475
IKZF3	22806	AIO|AIOLOS|ZNFN1A3	IKAROS family zinc finger 3 (Aiolos)	2.69601	4.41303	4.1865	4.13706	3.25313	3.67102	0	2.3772	2.71913	0.774143	1.14958	2.62242	3.09479	1.60688	7.59386	-1.41132	0.000605362
FAM160B1	57700	KIAA1600|bA106M7.3	family with sequence similarity 160_ member B1	8.41263	7.64043	8.32674	7.44428	7.89521	7.6825	9.77368	8.57716	8.56851	8.25915	9.19745	8.1995	9.53813	8.24696	381.187	0.887223	0.000613584
AP1S3	130340	PSORS15	adaptor-related protein complex 1_ sigma 3 subunit	6.78923	5.80465	7.01666	7.29982	6.09437	6.44419	6.00934	4.40171	6.22339	3.85731	4.91857	5.97485	4.91147	5.55561	67.1417	-1.082	0.000616237
C2CD2	25966	C21orf25|C21orf258|TMEM24L	C2 calcium-dependent domain containing 2	7.36984	7.53323	6.92429	8.18867	7.67861	7.45209	7.29935	6.93855	6.56717	5.87096	7.02414	6.32967	6.95242	6.35428	141.402	-0.796139	0.000617751
CMTM6	54918	CKLFSF6|PRO2219	CKLF-like MARVEL transmembrane domain containing 6	12.4159	12.1547	12.2072	12.051	12.0494	11.4474	13.144	12.4519	12.5593	12.6235	12.7797	12.3805	13.0685	12.4113	5672.56	0.597577	0.000618396
CCDC93	54520	-	coiled-coil domain containing 93	9.42669	9.50217	9.72339	9.31107	9.44702	9.42962	10.3875	10.1869	9.64317	10.0292	10.2549	9.61083	10.2202	9.68017	902.442	0.53502	0.00062623
GBA2	57704	AD035|NLGase|SPG46	glucosidase_ beta (bile acid) 2	10.0878	10.2121	10.3156	10.3157	9.99221	10.672	9.43988	9.84775	9.86846	9.71498	9.61112	10.0206	9.66803	10.0014	1036.41	-0.486321	0.000627794
DNMT1	1786	ADCADN|AIM|CXXC9|DNMT|HSN1E|MCMT	DNA (cytosine-5-)-methyltransferase 1	10.9659	11.7162	11.4341	11.6137	12.061	11.546	9.4566	10.4052	11.3105	10.8357	10.1444	11.1566	9.61944	10.9553	2223.38	-0.882959	0.000628309
STK17A	9263	DRAK1	serine/threonine kinase 17a	10.794	10.5432	10.5522	10.3811	10.7178	10.1897	10.3976	8.92224	9.89748	9.24334	9.82778	10.1779	9.63125	9.87507	1152.43	-0.693393	0.000630906
SLC35A3	23443	AMRS	solute carrier family 35 (UDP-N-acetylglucosamine (UDP-GlcNAc) transporter)_ member A3	8.35585	7.63498	8.24727	7.76455	7.93489	7.6825	9.52953	8.38777	8.58539	8.26583	8.98838	8.37561	9.23693	8.2421	356.851	0.762888	0.000632464
DMD	1756	BMD|CMD3B|DXS142|DXS164|DXS206|DXS230|DXS239|DXS268|DXS269|DXS270|DXS272|MRX85	dystrophin	4.88247	0	4.51076	1.95829	0	3.43046	6.28371	5.00202	4.73822	5.49284	5.67124	5.50326	6.35439	5.03174	31.963	1.44879	0.000632709
TXNIP	10628	EST01027|HHCPA78|THIF|VDUP1	thioredoxin interacting protein	11.1848	10.5577	11.1012	11.4644	11.1588	11.0429	13.9545	11.0946	10.9547	11.7696	12.7891	11.5241	12.9454	11.6757	4140.02	1.12492	0.000635394
GAS6	2621	AXLLG|AXSF	growth arrest-specific 6	7.49782	7.32573	9.22567	8.9749	6.29934	8.80422	6.00934	7.52288	5.93817	6.53313	7.95625	6.67374	7.23637	6.09836	209.059	-1.18308	0.000635403
CLN5	1203	NCL	ceroid-lipofuscinosis_ neuronal 5	9.39181	8.71634	8.98234	8.71243	8.72119	8.65468	10.0148	9.26094	9.38813	9.1217	9.67057	9.21718	9.90862	9.43358	626.186	0.621053	0.000640774
KIAA1033	23325	MRT43|SWIP	KIAA1033	11.5138	10.704	11.3598	10.4378	10.6874	10.2934	12.7015	11.2196	11.4673	11.4297	12.1565	11.336	12.4588	11.3502	2965.97	0.880856	0.000642505
LOC101929746	NA	NA	NA	1.67447	5.21317	1.72002	1.95829	1.9429	2.97212	0	0	1.08199	1.94137	0	1.02259	0	1.01647	4.22656	-1.53312	0.00065079
MGC12916	84815	-	uncharacterized protein MGC12916	5.96294	6.73171	6.12582	4.82869	7.5012	6.5076	5.37428	4.96374	5.54828	5.78066	4.17464	5.04345	5.72042	5.03174	59.7135	-1.05876	0.000651204
FCAMR	83953	CD351|FCA/MR|FKSG87	Fc receptor_ IgA_ IgM_ high affinity	5.62131	0	5.68585	3.94768	4.62682	5.55373	3.98568	0.878962	3.14055	1.27521	2.82629	2.35791	0	2.83547	16.0062	-1.51177	0.000652123
TICAM1	148022	IIAE6|MyD88-3|PRVTIRB|TICAM-1|TRIF	toll-like receptor adaptor molecule 1	8.67882	9.77283	9.49932	9.51547	9.51591	9.81048	7.5169	9.15025	8.98895	9.04813	8.30091	8.42841	8.38362	8.84966	542.879	-0.785913	0.000652526
CDK14	5218	PFTAIRE1|PFTK1	cyclin-dependent kinase 14	7.06197	7.92565	5.62007	7.43228	8.73731	6.21645	6.15304	5.79541	6.72783	6.67023	4.66504	4.74357	5.39057	6.587	115.041	-1.21004	0.000664862
TRG-AS1	100506776	TCRGV	T cell receptor gamma locus antisense RNA 1	4.37353	2.81063	4.27465	0.78367	4.01544	2.55843	4.8066	6.59473	5.06141	4.22915	4.73272	4.36455	5.74961	4.83895	25.9484	1.33619	0.000666092
FAM207A	85395	C21orf70|PRED56	family with sequence similarity 207_ member A	6.91248	7.88032	6.71967	8.2064	7.53109	7.68935	4.66032	6.94838	6.28668	6.72936	5.5262	6.91482	5.01126	6.90284	127.561	-1.06611	0.000666659
TMEM123	114908	KCT3|PORIMIN|PORMIN	transmembrane protein 123	12.67	12.3242	12.3655	12.1104	12.4373	11.7301	13.8286	12.727	12.6914	12.9494	13.2931	12.4361	13.641	12.658	7210.2	0.754953	0.000669029
LPP	4026	-	LIM domain containing preferred translocation partner in lipoma	9.85663	9.60883	10.4926	9.82644	9.5763	9.40901	11.6126	10.2085	10.4735	10.4029	11.2729	10.1109	11.4104	9.95009	1419.11	0.883195	0.000669887
SLC17A7	57030	BNPI|VGLUT1	solute carrier family 17 (vesicular glutamate transporter)_ member 7	4.37353	5.84296	1.72002	5.18403	4.68115	4.49306	5.0015	8.09641	6.06393	7.56914	5.67124	4.90129	6.03687	6.11974	66.4655	1.34964	0.000672785
INTU	27152	INT|PDZD6|PDZK6	inturned planar cell polarity protein	4.71195	4.7316	4.5816	3.87859	4.17542	3.67102	6.63658	5.45258	4.67654	5.13292	5.73864	4.56648	6.01299	4.9859	34.6816	1.06858	0.000673032
SYT15	83849	CHR10SYT|sytXV	synaptotagmin XV	8.70179	5.78511	5.94958	6.66234	6.05376	8.10776	9.11777	8.35117	9.71778	6.17027	10.5795	9.46894	9.04131	9.8075	458.637	1.41418	0.000673121
DSCR3	10311	DCRA|DSCRA	Down syndrome critical region 3	10.0345	10.0959	9.97599	9.75596	9.82279	9.79786	10.5942	10.3972	10.1706	10.2079	10.4992	10.0987	10.5875	10.2077	1163.68	0.429128	0.000674229
EML1	2009	ELP79|EMAP|EMAPL|HuEMAP	echinoderm microtubule associated protein like 1	7.63937	6.81114	6.9778	7.01601	6.97923	7.46812	8.1719	6.58215	8.82452	7.27713	8.63303	8.43272	7.89527	8.56794	229.227	0.920791	0.000675456
UHRF1BP1	54887	C6orf107|ICBP90|dJ349A12.1	UHRF1 binding protein 1	10.5083	10.4732	10.9019	10.4021	10.3125	10.4337	10.9437	10.7477	11.156	10.848	11.4555	10.8864	11.3462	10.8417	1838.51	0.515908	0.000680246
SH3BP1	23616	ARHGAP43	SH3-domain binding protein 1	11.9062	12.6293	12.3839	12.3935	12.3679	12.7032	10.8655	11.792	12.1282	12.036	11.6376	11.849	11.3111	11.9039	4298.24	-0.648345	0.000682995
UBE2Q2	92912	-	ubiquitin-conjugating enzyme E2Q family member 2	9.59357	8.78189	9.1166	8.84962	9.07831	8.95968	10.3816	9.46141	9.79055	9.1217	9.91958	9.5742	10.1245	9.57187	738.823	0.667952	0.00068748
CHST15	51363	BRAG|GALNAC4S-6ST	carbohydrate (N-acetylgalactosamine 4-sulfate 6-O) sulfotransferase 15	10.5967	10.8962	10.2272	10.7533	10.6282	10.4848	11.0027	11.312	11.2881	10.8261	10.8671	11.0651	11.0326	11.1748	1907.74	0.457111	0.000687617
RPLP0	6175	L10E|LP0|P0|PRLP0|RPP0	ribosomal protein_ large_ P0	13.3908	13.4625	12.8738	13.1282	13.482	13.729	12.7549	12.7069	12.6841	12.8126	12.6013	13.1597	12.4227	13.1247	8618.19	-0.548222	0.000688599
LEPR	3953	CD295|LEP-R|LEPRD|OB-R|OBR	leptin receptor	7.91305	8.15989	7.32608	7.27986	7.66519	6.96835	9.78476	8.52882	7.67444	8.46743	8.8313	7.91501	9.59754	7.63992	331.27	1.01277	0.000691797
TMEM55A	55529	-	transmembrane protein 55A	9.20081	8.63953	8.80127	8.57998	8.59243	8.34757	10.1883	9.45625	8.96658	9.0069	9.39837	9.15066	9.73524	9.21012	577.536	0.687399	0.000696119
MX2	4600	MXB	MX dynamin-like GTPase 2	4.9351	4.55825	3.88425	5.53776	6.09437	4.49306	5.7806	5.96002	5.61556	5.79917	6.5856	7.09978	6.35439	6.29912	57.7091	1.02634	0.000697967
NR1D2	9975	BD73|EAR-1R|RVR	nuclear receptor subfamily 1_ group D_ member 2	8.47618	9.57652	8.32674	8.84057	9.17851	7.81373	10.4762	10.0405	9.11345	9.97325	10.3442	8.89336	10.4138	8.8624	737.951	0.962712	0.00070031
HEXA	3073	TSD	hexosaminidase A (alpha polypeptide)	12.2763	12.8015	12.0673	12.367	12.2839	12.3841	12.6741	13.4736	12.6337	13.1921	13.09	12.6882	12.9413	12.7847	6846.98	0.561372	0.000700373
AAED1	195827	C9orf21	AhpC/TSA antioxidant enzyme domain containing 1	7.67075	7.50365	7.18535	6.95858	7.64483	7.17777	7.78745	8.08308	7.82415	7.90886	7.96331	7.68847	7.94027	7.95743	206.798	0.508018	0.000703396
DCLK2	166614	CL2|CLICK-II|CLICK2|CLIK2|DCAMKL2|DCDC3|DCDC3B|DCK2	doublecortin-like kinase 2	7.1757	5.89858	8.5374	6.59932	6.26418	7.75615	5.17317	4.70993	6.85855	4.22915	5.5262	6.29218	4.56253	6.57156	99.4311	-1.24121	0.000704208
LINC00674	100499466	-	long intergenic non-protein coding RNA 674	10.3232	10.3523	10.3362	9.6907	10.1008	10.0819	10.8749	10.5019	10.5507	10.553	11.1375	10.5377	11.0296	10.4293	1458.16	0.541686	0.000715793
BDH2	56898	DHRS6|EFA6R|PRO20933|SDR15C1|UCPA-OR|UNQ6308	3-hydroxybutyrate dehydrogenase_ type 2	7.49782	6.86798	6.81094	6.88122	6.8309	6.77574	7.05776	7.69047	7.65857	7.53087	7.35999	7.47084	7.79383	7.76731	160.383	0.576943	0.000716873
CEBPA-AS1	80054	-	CEBPA antisense RNA 1 (head to head)	4.71195	3.21286	5.44117	5.44522	5.35145	5.66916	0	3.93205	1.69327	3.01823	4.17464	3.84903	0	3.83779	19.6839	-1.40775	0.000717478
DCUN1D3	123879	44M2.4|SCCRO3	DCN1_ defective in cullin neddylation 1_ domain containing 3	6.73088	6.32119	6.32476	6.1785	6.17232	6.5534	6.69411	6.88834	7.30824	7.00934	6.5856	6.87734	7.16233	7.30867	108.252	0.593549	0.000726858
RIT1	6016	NS8|RIBB|RIT|ROC1	Ras-like without CAAX 1	9.79922	9.32574	9.43861	9.23192	9.67164	9.37329	10.878	10.1394	9.796	9.99951	10.3442	9.56637	10.499	9.80585	972.519	0.66458	0.000730162
STEAP1B	256227	-	STEAP family member 1B	5.37687	4.13289	2.48254	3.37567	3.92827	3.1416	0	6.50428	6.28668	6.35684	5.36493	5.68781	6.06035	6.07666	40.2789	1.36893	0.000734642
TMEM33	55161	1600019D15Rik|SHINC3	transmembrane protein 33	10.8946	10.4044	11.0158	10.3599	10.4616	10.3344	11.7494	11.0823	11.1714	10.7721	11.4065	10.9718	11.6146	10.9627	2060.85	0.619933	0.000736162
MAMDC4	158056	AEGP	MAM domain containing 4	7.85277	7.95217	8.51947	7.61859	7.47067	8.51893	5.74474	7.1663	7.31838	7.29681	7.01057	7.59149	6.1286	7.48378	189.813	-0.876794	0.000747203
KIF1B	23095	CMT2|CMT2A|CMT2A1|HMSNII|KLP|NBLST1	kinesin family member 1B	8.95854	9.54201	9.38515	9.16822	9.15471	9.02344	9.81533	9.56412	9.80503	9.50682	10.1177	9.45628	9.96726	9.55823	743.696	0.506375	0.000749131
RGS16	6004	A28-RGS14|A28-RGS14P|RGS-R	regulator of G-protein signaling 16	12.3438	11.6216	11.7162	13.1732	11.5856	12.4781	8.79737	7.46924	11.4747	7.97958	8.53691	11.3273	8.57922	10.7349	2747.42	-1.44089	0.000754797
GXYLT1	283464	GLT8D3	glucoside xylosyltransferase 1	9.61792	8.90694	9.41455	8.71243	8.86309	8.66514	10.3175	9.28636	9.64317	9.48982	10.0263	9.72426	10.3062	9.42717	749.111	0.707661	0.000755573
SLC36A4	120103	PAT4	solute carrier family 36 (proton/amino acid symporter)_ member 4	8.47173	8.15609	8.40206	7.94856	8.34565	7.5457	9.01993	8.90213	8.78123	8.53804	8.47897	8.7417	8.75503	8.61387	367.259	0.544772	0.000756862
MCFD2	90411	F5F8D|F5F8D2|LMAN1IP|SDNSF	multiple coagulation factor deficiency 2	10.5479	10.2038	10.2947	10.1003	10.1713	10.0057	11.0875	10.6119	10.5093	10.6026	10.8114	10.4198	11.0444	10.6233	1486.22	0.488211	0.00075792
TNFRSF4	7293	ACT35|CD134|IMD16|OX40|TXGP1L	tumor necrosis factor receptor superfamily_ member 4	5.91133	4.99239	5.74877	7.91445	5.50996	6.65491	5.22614	3.4684	5.44108	5.01112	5.13413	5.50326	4.49519	5.31732	56.1769	-1.18035	0.000759498
PPP5C	5536	PP5|PPP5|PPT	protein phosphatase 5_ catalytic subunit	9.64187	9.56224	9.53991	9.82759	9.96509	10.229	8.43635	9.08488	9.52565	9.02078	8.77623	9.53462	8.65445	9.47772	702.544	-0.664081	0.000764857
CCDC170	80129	C6orf97|bA282P11.1	coiled-coil domain containing 170	8.05656	7.12274	8.1281	7.60261	7.55311	7.58297	9.00485	8.06962	8.28314	8.70692	8.6286	8.03901	8.8423	7.81397	292.847	0.723234	0.00076674
ZBTB16	7704	PLZF|ZNF145	zinc finger and BTB domain containing 16	3.82295	2.46256	4.71361	6.68275	2.26094	0	1.88696	0	3.3126	2.18614	2.55434	1.61501	1.65774	1.01647	12.4092	-1.51497	0.000768077
LINC01278	92249	-	long intergenic non-protein coding RNA 1278	7.61538	8.15989	7.84825	7.76455	8.00579	7.86305	9.18954	8.60541	8.19241	8.14796	9.03939	8.17396	9.14655	8.06605	328.935	0.712582	0.000771213
SUPT5H	6829	SPT5|SPT5H|Tat-CT1	suppressor of Ty 5 homolog (S. cerevisiae)	10.622	11.5723	11.0845	11.4703	11.2754	11.3727	9.88286	10.9521	10.7916	10.7473	10.6292	10.7608	10.137	10.6252	1941.95	-0.631725	0.000778752
CLEC9A	283420	CD370|DNGR-1|DNGR1|UNQ9341	C-type lectin domain family 9_ member A	4.21228	0	5.09883	5.00111	2.52138	3.55575	3.18517	0	0	0.774143	0	0	0	0	7.58117	-1.49082	0.0007818
C11orf54	28970	PTD012|PTOD012	chromosome 11 open reading frame 54	8.18708	7.31895	8.1281	8.02248	7.67191	7.04515	9.29866	8.21114	8.25176	8.32133	8.77623	8.09995	8.82869	8.5205	314.17	0.751483	0.000782428
GDE1	51573	363E6.2|MIR16	glycerophosphodiester phosphodiesterase 1	10.776	10.7495	10.7545	10.8501	10.5473	10.6299	11.3905	11.4413	10.8495	11.1458	11.4136	10.8179	11.3769	10.9884	2065.43	0.465662	0.000784485
C2orf81	388963	hCG40743	chromosome 2 open reading frame 81	4.58594	3.70397	4.35772	6.20696	4.51159	5.0983	4.40865	0	3.60519	1.94137	2.21893	3.94878	2.08162	2.83547	17.4433	-1.39478	0.00078748
TMOD3	29766	UTMOD	tropomodulin 3 (ubiquitous)	10.3232	9.83592	10.1331	9.8103	10.063	9.63702	11.2377	10.4474	10.4251	10.2044	10.7637	10.3846	10.9996	10.2723	1342.38	0.621688	0.000788794
IRAK2	3656	IRAK-2	interleukin-1 receptor-associated kinase 2	8.39864	8.92937	8.7329	9.46187	9.30718	8.75933	7.02824	8.31741	8.67485	8.41736	7.67587	8.16362	7.11825	8.33186	368.64	-0.831821	0.000789561
SLC17A5	26503	AST|ISSD|NSD|SD|SIALIN|SIASD|SLD	solute carrier family 17 (acidic sugar transporter)_ member 5	9.38473	9.18186	9.28789	8.40371	8.47815	8.65817	10.2016	9.62824	9.31158	8.99891	10.0711	9.44565	10.392	9.62143	712.854	0.768196	0.000789824
TRAM1	23471	PNAS8|TRAM|TRAMP	translocation associated membrane protein 1	12.0003	11.1002	11.6048	10.9513	11.3838	10.7755	12.9232	11.9196	11.8284	11.6977	12.4265	11.7261	12.7683	11.8401	3852.35	0.791823	0.000792312
EMR4P	326342	EMR4|EMR4P|FIRE|GPR127|PGR16|ADGRE4P	adhesion G protein-coupled receptor E4_ pseudogene	9.99011	10.7066	9.70368	10.5833	10.1157	10.2077	11.5228	10.9262	10.8959	11.1624	10.8548	10.3034	11.1057	10.5816	1662.26	0.665722	0.00079233
MANEA	79694	ENDO|hEndo	mannosidase_ endo-alpha	9.76873	8.19363	9.66138	8.25831	8.86896	8.49175	10.7022	9.44587	9.7216	9.36796	10.1583	9.82942	10.7188	9.67115	822.584	0.918828	0.000792386
PTPN14	5784	PEZ|PTP36	protein tyrosine phosphatase_ non-receptor type 14	6.06093	6.22294	7.49156	8.23777	5.73211	5.66916	5.67025	3.57382	6.68148	4.80666	3.05501	4.95025	4.85887	5.38951	72.6392	-1.2959	0.000795318
SNX16	64089	-	sorting nexin 16	7.16473	6.49964	6.57093	6.44061	6.46336	5.64116	7.91391	7.52945	6.80191	7.22329	7.46322	7.05572	8.21074	6.71894	138.434	0.847863	0.000798635
TRAK1	22906	MILT1|OIP106	trafficking protein_ kinesin binding 1	10.6896	10.7451	11.4932	11.4874	10.6471	11.1867	10.0519	10.2349	10.8284	10.066	10.6943	10.4595	10.5486	10.4034	1722.59	-0.624059	0.000798957
ADCK5	203054	-	aarF domain containing kinase 5	8.1374	8.27644	8.13988	8.81075	8.37066	9.03155	6.82005	7.88736	7.6823	7.8255	7.43302	8.15842	7.39257	8.1773	275.793	-0.727107	0.000799062
FBXL12	54850	Fbl12	F-box and leucine-rich repeat protein 12	8.48943	8.97536	8.74837	9.23538	8.88062	9.30577	7.55879	8.63311	8.4537	8.59479	8.20289	8.26385	7.88872	8.49209	393.402	-0.634808	0.000801611
TTC7A	57217	GIDID|MINAT|TTC7	tetratricopeptide repeat domain 7A	10.1738	10.941	10.5806	10.0725	10.623	10.8652	9.5914	10.029	10.1467	10.1746	10.0825	10.1136	9.96415	10.0028	1248.57	-0.537149	0.000802511
ADAMTS13	11093	ADAM-TS13|ADAMTS-13|C9orf8|VWFCP|vWF-CP	ADAM metallopeptidase with thrombospondin type 1 motif_ 13	4.29515	5.09117	5.3221	6.68275	4.45034	6.15836	0	3.76402	4.15009	4.69243	3.84834	4.56648	4.18917	4.03073	29.0446	-1.25696	0.000803077
KCTD15	79047	-	potassium channel tetramerization domain containing 15	5.77359	6.45086	5.94958	5.09547	4.92581	7.18748	6.00934	7.24821	7.64253	7.20951	6.79005	7.31133	7.40179	7.72608	115.352	1.00362	0.000804944
SPECC1	92521	CYTSB|HCMOGT-1|HCMOGT1|NSP	sperm antigen with calponin homology and coiled-coil domains 1	10.2933	10.6785	10.8007	11.0514	10.7744	10.6414	10.19	10.3645	10.2848	10.2912	10.5053	10.3104	9.97345	10.0675	1423.08	-0.456804	0.000809887
SOS1	6654	GF1|GGF1|GINGF|HGF|NS4	son of sevenless homolog 1 (Drosophila)	9.6478	9.38698	9.96278	10.1275	9.14266	9.05031	10.9357	9.72867	10.4735	10.0603	10.5552	10.1122	10.8784	9.99706	1105.87	0.740985	0.000815513
ZYG11B	79699	ZYG11	zyg-11 family member B_ cell cycle regulator	10.0148	9.98681	10.0037	9.46776	9.5655	9.35185	11.1616	10.3292	10.0017	10.3575	10.7647	9.99899	11.0908	9.97083	1217.35	0.728245	0.000816334
EPG5	57724	HEEW1|KIAA1632|VICIS	ectopic P-granules autophagy protein 5 homolog (C. elegans)	9.53935	9.72363	10.1709	10.0001	9.59941	9.63879	10.9437	10.2489	10.1859	9.96916	11.0679	10.2652	10.8501	10.0425	1211.21	0.671238	0.000819486
ANTXR2	118429	CMG-2|CMG2|HFS|ISH|JHF	anthrax toxin receptor 2	9.55625	9.75536	9.23669	9.51689	9.52894	9.11026	10.1339	10.7342	9.59397	10.2912	10.3697	9.58005	10.515	9.66389	960.449	0.6677	0.00082006
PLOD2	5352	BRKS2|LH2|TLH	procollagen-lysine_ 2-oxoglutarate 5-dioxygenase 2	6.41605	7.61298	8.13988	7.63439	5.99062	5.05651	9.43708	9.85952	7.45322	9.73194	7.39175	7.69567	8.29235	7.51639	311.743	1.25623	0.000824227
NHLRC3	387921	-	NHL repeat containing 3	10.3777	9.79254	10.3388	10.1497	9.95272	9.7544	11.2076	10.568	10.4564	10.4254	10.895	10.3022	11.0378	10.4421	1415.18	0.594915	0.000825529
CYP39A1	51302	-	cytochrome P450_ family 39_ subfamily A_ polypeptide 1	1.67447	0	1.72002	1.66198	1.53432	1.97614	3.98568	3.2312	1.08199	2.88588	4.73272	3.03931	2.90027	3.0287	6.33275	1.44415	0.0008275
IQSEC1	9922	ARF-GEP100|ARFGEP100|BRAG2|GEP100	IQ motif and Sec7 domain 1	8.79373	10.2904	8.84871	9.91104	9.46456	9.33883	9.67474	11.2788	10.2706	10.719	10.6826	10.0933	10.2764	10.136	1127.43	0.845161	0.000829242
CEBPG	1054	GPE1BP|IG/EBP-1	CCAAT/enhancer binding protein (C/EBP)_ gamma	9.55415	9.38536	9.20899	9.6355	9.45679	9.3013	9.38271	9.12446	8.79581	8.81096	8.54164	8.98138	8.75143	8.90613	573.954	-0.487125	0.000831139
ATP5D	513	-	ATP synthase_ H+ transporting_ mitochondrial F1 complex_ delta subunit	9.31693	10.1778	9.48323	9.70698	9.72757	10.3828	7.88949	9.38742	8.95364	9.14542	8.57429	9.43494	8.17353	9.38143	679.607	-0.813814	0.000834232
SLC9A6	10479	MRSA|NHE6	solute carrier family 9_ subfamily A (NHE6_ cation proton antiporter 6)_ member 6	9.48743	9.02618	9.46461	8.75642	9.04503	9.11281	10.4528	9.72582	9.59188	9.33026	9.9625	9.46894	10.3533	9.64374	780.3	0.662266	0.000834293
TMEM119	338773	OBIF	transmembrane protein 119	4.51855	6.02057	4.71361	5.21238	4.73352	3.55575	5.27723	8.40215	5.61556	7.07919	6.47137	5.131	6.49891	5.07617	70.3425	1.28793	0.000837714
NAMPT	10135	1110035O14Rik|PBEF|PBEF1|VF|VISFATIN	nicotinamide phosphoribosyltransferase	9.65566	10.7105	8.97906	8.49886	10.7626	8.99053	12.3757	10.6433	10.4586	11.7042	10.8913	9.6814	12.5909	9.93509	1936.21	1.2125	0.00084556
LRP11	84918	MANSC3|bA350J20.3	low density lipoprotein receptor-related protein 11	6.34001	5.86174	6.44361	6.76161	6.61062	6.77574	7.85627	6.58215	7.00374	7.0408	7.65858	7.15304	7.16233	7.18227	124.886	0.712657	0.000848641
CPEB2	132864	CPE-BP2|CPEB-2|hCPEB-2	cytoplasmic polyadenylation element binding protein 2	9.24318	8.94045	9.50617	8.71739	8.75325	8.83853	10.7617	9.01874	9.7869	9.25008	10.3881	9.35765	10.7731	9.4715	808.849	0.881115	0.000850749
MOSPD2	158747	-	motile sperm domain containing 2	9.76147	8.50266	9.31932	8.93504	9.0502	8.74296	10.4625	9.74004	9.61467	9.43906	9.97653	9.43494	10.4784	9.64189	783.785	0.74325	0.000852871
KIAA0196	9897	RTSC|SPG8	KIAA0196	10.2262	9.67004	10.3401	9.64593	10.063	9.85992	11.1035	10.5218	10.3493	10.3228	10.8328	10.2772	11.0049	10.3007	1337.96	0.607231	0.000857262
CLEC2D	29121	CLAX|LLT1|OCIL	C-type lectin domain family 2_ member D	8.24555	8.23022	8.38731	8.45207	8.00046	7.81999	9.38853	8.79992	8.63081	8.9165	9.40097	8.43272	9.48272	8.08791	411.54	0.716727	0.000857968
ERMP1	79956	FXNA|KIAA1815|bA207C16.3	endoplasmic reticulum metallopeptidase 1	8.28664	8.27644	8.59845	8.3441	8.56741	8.21613	9.81533	8.76417	9.04188	8.634	9.52307	8.61077	9.64491	8.54442	468.455	0.719531	0.000858654
SARS2	54938	SARS|SARSM|SERS|SYS|SerRS|SerRSmt|mtSerRS	seryl-tRNA synthetase 2_ mitochondrial	8.04463	8.67712	8.37241	8.13784	8.31591	8.65817	5.91571	7.55542	8.02928	7.50854	7.10298	7.82599	7.00178	8.00417	245.442	-0.823225	0.000859752
SIPA1L1	26037	E6TP1	signal-induced proliferation-associated 1 like 1	9.60377	10.3794	9.8561	9.9484	9.94441	9.82767	10.4486	10.6807	10.4993	10.6789	10.3921	10.2469	10.4161	10.0988	1218.03	0.484922	0.000862182
GPR114	221188	GPR114|PGR27|ADGRG5	adhesion G protein-coupled receptor G5	11.3598	10.8363	11.9517	11.3474	10.9177	12.2425	9.94737	8.57716	11.0939	9.15982	10.5411	11.216	9.62142	10.5738	2006.93	-1.03773	0.000876629
CYP4V2	285440	BCD|CYP4AH1	cytochrome P450_ family 4_ subfamily V_ polypeptide 2	9.65566	9.03655	9.78284	9.01569	8.89218	9.15303	10.1408	9.6808	9.79781	9.54846	10.461	9.90897	10.2344	9.68017	838.952	0.635616	0.000880433
SLC2A11	66035	GLUT10|GLUT11	solute carrier family 2 (facilitated glucose transporter)_ member 11	6.71591	7.16114	7.4543	7.38324	6.81883	7.51517	6.03925	6.72631	6.26589	6.22609	6.47137	6.83885	6.5824	6.87796	115.179	-0.646418	0.000885776
ME1	4199	HUMNDME|MES	malic enzyme 1_ NADP(+)-dependent_ cytosolic	7.86638	8.31783	6.32476	8.42809	9.00565	6.65491	9.40872	10.91	8.53849	10.4006	9.07241	7.40212	9.79945	8.39898	560.096	1.22614	0.000886165
KLHDC8B	200942	CHL	kelch domain containing 8B	8.07427	8.87032	7.6809	7.53687	7.47067	8.01261	8.47516	8.92473	8.30369	8.75514	9.09187	8.78956	8.8955	8.80747	360.883	0.704908	0.000889404
FBXL7	23194	FBL6|FBL7	F-box and leucine-rich repeat protein 7	1.67447	0	3.99219	3.47263	0	2.78005	5.63151	2.3772	5.64805	3.99219	4.73272	3.20985	5.59738	5.03174	18.7765	1.44725	0.000889587
DEF6	50619	IBP|SLAT|SWAP70L	DEF6 guanine nucleotide exchange factor	10.5751	11.2319	10.7698	11.2043	11.0591	11.3791	9.89722	10.7441	10.5951	10.7508	10.2848	10.5397	10.2447	10.567	1730.32	-0.563753	0.000890809
DAB2IP	153090	AF9Q34|AIP-1|AIP1|DIP1/2	DAB2 interacting protein	5.8578	7.93454	2.7519	8.42809	3.62984	4.96911	8.36729	9.72439	8.79943	9.40622	9.98523	9.42631	9.21093	8.92143	411.626	1.45795	0.000891527
LAMP2	3920	CD107b|LAMP-2|LAMPB|LGP110	lysosomal-associated membrane protein 2	12.2826	12.5053	12.3228	11.6767	12.3533	11.6374	13.3691	13.0549	12.4843	12.6654	13.206	12.2951	13.3519	12.4015	6375.31	0.700689	0.000892315
ANO6	196527	BDPLT7|SCTS|TMEM16F	anoctamin 6	10.7506	10.2392	10.821	10.1386	10.2431	10.4818	11.9482	10.5783	11.1503	10.6808	11.5382	10.8229	11.6862	10.9313	1994.59	0.727279	0.000895843
AKAP6	9472	ADAP100|ADAP6|AKAP100|PRKA6|mAKAP	A kinase (PRKA) anchor protein 6	6.74569	1.32422	7.57204	6.23487	6.41608	6.68265	4.8066	5.03931	5.06141	2.18614	5.44782	4.2123	3.55779	5.07617	54.0034	-1.35766	0.000901538
AOAH	313	-	acyloxyacyl hydrolase (neutrophil)	10.5007	11.7207	10.0621	11.007	11.346	10.2912	12.0623	12.247	11.3219	12.3542	12.0713	11.0789	12.145	11.225	3008.27	0.859573	0.000903167
PPM1G	5496	PP2CG|PP2CGAMMA|PPP2CG	protein phosphatase_ Mg2+/Mn2+ dependent_ 1G	10.4382	10.7923	10.4776	10.9205	10.8827	11.074	9.49757	10.1002	10.3738	10.2961	9.76249	10.4991	9.60953	10.4922	1392.63	-0.626255	0.000904565
FAM160A2	84067	C11orf56	family with sequence similarity 160_ member A2	8.97434	9.47346	9.56853	9.39387	8.99228	9.87051	8.63058	8.91724	9.09589	8.82909	8.85047	8.99019	8.59538	8.93355	557.491	-0.53203	0.000909553
ZCCHC16	340595	Mar4|Mart4	zinc finger_ CCHC domain containing 16	0	0	0	0.78367	0	0	4.31396	2.3772	1.69327	1.27521	2.82629	2.84587	2.08162	0	3.06968	1.47521	0.00091095
KCNMB1	3779	BKbeta1|K(VCA)beta|SLO-BETA|hbeta1|hslo-beta|k(VCA)beta-1|slo-beta-1	potassium channel subfamily M regulatory beta subunit 1	8.97748	8.61484	8.76749	8.68234	8.61703	9.75113	8.30711	7.6122	8.70605	7.71768	8.07183	8.45409	7.82158	8.42497	379.521	-0.731222	0.000911996
RUNX2	860	AML3|CBF-alpha-1|CBFA1|CCD|CCD1|CLCD|OSF-2|OSF2|PEA2aA|PEBP2aA	runt-related transcription factor 2	4.77106	6.49964	5.97611	5.94501	4.01544	4.13981	6.18014	6.49088	6.88606	7.85678	7.11572	6.13165	7.0957	6.03225	84.6938	1.11559	0.000912938
STK36	27148	FU	serine/threonine kinase 36	8.7169	8.86568	9.59016	9.90563	9.1499	9.43779	8.51295	8.39857	8.78489	8.55175	9.04605	8.56435	8.88567	8.56794	510.251	-0.629171	0.000913172
ANKRD22	118932	-	ankyrin repeat domain 22	7.82514	8.54684	5.68585	6.05868	8.07845	6.03467	8.51827	8.67221	8.87688	9.21775	7.96331	8.71006	8.66215	8.95453	317.89	1.08129	0.000914437
CES1	1066	ACAT|CE-1|CEH|CES2|HMSE|HMSE1|PCE-1|REH|SES1|TGH|hCE-1	carboxylesterase 1	6.98916	9.94119	5.14633	6.47612	4.31942	5.6126	9.36511	13.3558	9.77959	10.9592	10.5989	10.5506	10.486	10.1042	802.938	1.46238	0.000914992
DNAJB9	4189	ERdj4|MDG-1|MDG1|MST049|MSTP049	DnaJ (Hsp40) homolog_ subfamily B_ member 9	9.55415	8.12534	9.11958	8.72725	8.84536	8.57921	10.3387	9.64042	9.28857	9.30457	9.95544	9.19957	9.97654	9.42287	676.067	0.747973	0.000916186
CXCL1	2919	FSP|GRO1|GROa|MGSA|MGSA-a|NAP-3|SCYB1	chemokine (C-X-C motif) ligand 1 (melanoma growth stimulating activity_ alpha)	11.0141	11.6381	9.22567	10.3936	10.5372	10.9033	12.1212	11.7105	12.4304	13.005	9.70468	10.9592	12.4958	12.2735	3263.24	1.09879	0.000916564
RFPL2	10739	RNF79	ret finger protein-like 2	2.10032	4.25155	2.48254	3.15972	0	0	4.1036	5.3073	3.3126	5.79917	5.27699	4.43505	4.56253	3.48924	17.3951	1.41393	0.000921094
PAQR8	85315	C6orf33|LMPB1|MPRB	progestin and adipoQ receptor family member VIII	10.1628	10.1475	10.1652	10.378	9.30068	10.0139	10.9177	10.3553	10.3628	10.3236	11.2253	10.6354	11.2951	10.652	1454.25	0.666575	0.000922554
PLCG1	5335	NCKAP3|PLC-II|PLC1|PLC148|PLCgamma1	phospholipase C_ gamma 1	6.13029	7.20592	6.51773	5.83989	6.22813	6.78856	6.06855	8.11399	7.69791	7.95501	7.15325	7.56816	7.19453	7.32717	141.23	0.882092	0.000929994
KCNJ2-AS1	400617	-	KCNJ2 antisense RNA 1 (head to head)	4.03071	5.02607	4.09262	4.25078	4.88009	3.43046	1.88696	2.94718	3.14055	2.88588	3.05501	3.84903	3.41933	3.19907	12.9629	-1.12426	0.000931729
PPP1R12B	4660	MYPT2|PP1bp55	protein phosphatase 1_ regulatory subunit 12B	8.56653	7.00942	9.67764	9.99912	8.91503	9.14058	8.36729	7.38485	8.33895	7.6732	8.46411	7.97539	8.04405	7.84639	393.398	-0.966426	0.000936403
MVB12B	89853	C9orf28|FAM125B	multivesicular body subunit 12B	7.86638	5.70419	7.31573	7.83918	4.97013	8.42352	8.25071	8.36592	8.72902	8.51021	9.22415	8.7862	8.82526	8.80086	314.074	1.07429	0.000946999
DDX49	54555	R27090_2	DEAD (Asp-Glu-Ala-Asp) box polypeptide 49	8.54553	9.05502	8.40206	8.55252	8.83641	9.3986	7.29935	8.22334	8.19241	8.05856	7.72655	8.51231	7.57485	8.56014	349.849	-0.717562	0.00095567
CD93	22918	C1QR1|C1qR(P)|C1qRP|CDw93|ECSM3|MXRA4|dJ737E23.1	CD93 molecule	10.0254	9.87572	9.6408	8.88748	10.0333	10.0662	10.4332	10.4168	10.5593	10.4232	10.561	10.1792	10.6016	10.0606	1163.07	0.58488	0.000956536
TMX1	81542	PDIA11|TMX|TXNDC|TXNDC1	thioredoxin-related transmembrane protein 1	10.925	10.3406	10.5708	10.1787	10.4282	9.84618	11.6536	10.9967	10.7575	10.7849	11.1067	10.8014	11.4659	10.8473	1830.47	0.636892	0.000960195
MVD	4597	FP17780|MDDase|MPD	mevalonate (diphospho) decarboxylase	10.2459	9.7262	10.2907	10.4234	10.0333	11.1134	7.17015	9.49535	9.67702	8.85808	8.31201	9.81957	8.10178	9.96788	898.753	-1.02714	0.000965687
PECR	55825	DCRRP|HPDHASE|HSA250303|PVIARL|SDR29C1|TERP	peroxisomal trans-2-enoyl-CoA reductase	7.98347	7.15354	7.55454	7.95277	8.41543	8.03968	7.47374	7.33323	7.55098	6.94427	6.77407	6.91482	7.24665	7.26136	186.204	-0.660113	0.000966101
NFIA	4774	CTF|NF-I/A|NF1-A|NFI-A|NFI-L	nuclear factor I/A	3.82295	0	4.09262	4.25078	4.01544	3.1416	4.73531	4.00925	4.90884	4.91251	6.28105	4.68692	6.70667	4.73195	28.5494	1.3162	0.000967262
CFD	1675	ADIPSIN|ADN|DF|PFD	complement factor D (adipsin)	7.27092	7.64043	5.55115	6.74229	6.44777	8.24433	7.11505	10.0021	7.92705	9.15264	8.32851	8.1688	7.80082	8.3946	287.845	1.14364	0.000967567
KDR	3791	CD309|FLK1|VEGFR|VEGFR2	kinase insert domain receptor	0	0	2.15108	0	0	0.984137	5.32657	1.42121	1.69327	0	4.85924	2.84587	4.62687	2.34819	7.81961	1.47714	0.000969635
LAMB1	3912	CLM|LIS5	laminin_ beta 1	0	0	0	0.78367	0	0	1.23221	0.878962	3.3126	0	3.84834	1.61501	4.91147	2.61231	4.39444	1.45621	0.000970137
CTD-2201I18.1	101929215	-	uncharacterized LOC101929215	0	2.00287	1.10246	2.75959	2.74191	0.984137	4.73531	2.59319	3.14055	3.01823	3.9655	3.62611	4.35028	2.83547	8.12068	1.37979	0.00098133
TNF	7124	DIF|TNF-alpha|TNFA|TNFSF2	tumor necrosis factor	12.9939	12.1542	13.2016	12.0483	12.2229	13.4259	9.44268	9.04419	11.6539	12.2948	7.15325	10.0163	9.55477	11.1736	3989.55	-1.38726	0.000985607
CRYL1	51084	GDH|HEL30|lambda-CRY	crystallin_ lambda 1	9.56044	8.4846	8.74837	8.73948	8.76588	9.69265	9.69836	10.1199	9.64115	9.83201	9.66625	9.31389	9.81334	9.9723	730.446	0.66542	0.000986635
NIPSNAP1	8508	-	nipsnap homolog 1 (C. elegans)	9.19543	9.46427	9.25034	9.72308	9.27441	9.38177	8.06693	9.23706	8.95688	8.84478	8.68093	8.93652	8.59136	8.93053	544.392	-0.557026	0.00100244
PABPC4	8761	APP-1|APP1|PABP4|iPABP	poly(A) binding protein_ cytoplasmic 4 (inducible form)	10.942	11.7935	11.7674	11.2563	11.2317	11.3653	10.7795	10.7033	10.9326	10.9201	11.2326	10.7556	11.0117	10.7598	2266.37	-0.512054	0.00100325
ACTG1	71	ACT|ACTG|BRWS2|DFNA20|DFNA26|HEL-176	actin gamma 1	14.5275	15.2937	14.89	14.7699	14.9041	15.3632	13.7863	14.4162	14.6175	14.5716	14.4092	14.5344	14.3555	14.547	26481.4	-0.543624	0.00100939
SULT1C2	6819	ST1C1|ST1C2|SULT1C1|humSULTC2	sulfotransferase family_ cytosolic_ 1C_ member 2	6.84531	2.81063	4.83455	4.86486	0	5.72358	8.57041	5.70548	7.93366	4.87808	9.23002	8.68135	8.85242	8.09872	190.937	1.47858	0.00101131
RNASEL	6041	PRCA1|RNS4	ribonuclease L (2'_5'-oligoisoadenylate synthetase-dependent)	7.85959	7.76536	7.60642	7.87952	7.35844	7.49184	8.8699	8.10523	8.0598	8.02355	8.32303	8.13743	8.47384	7.8968	262.589	0.571015	0.00101168
HSD17B4	3295	DBP|MFE-2|MPF-2|PRLTS1|SDR8C1	hydroxysteroid (17-beta) dehydrogenase 4	11.3514	11.7663	11.0883	11.7359	11.5668	10.7028	12.6546	12.5043	11.5831	12.427	12.325	11.5786	12.5492	11.4674	3872.7	0.739672	0.00102139
CCDC12	151903	-	coiled-coil domain containing 12	8.09176	8.61484	7.4637	8.22391	8.50099	8.29912	6.28371	7.73092	7.29804	7.76555	6.36875	7.74506	6.49891	7.7191	219.09	-0.85489	0.00102196
ARSK	153642	TSULF	arylsulfatase family_ member K	6.30044	6.54681	6.36547	6.41644	6.19116	5.21687	7.91391	7.08839	6.30718	6.91909	7.41253	6.68825	7.46475	6.587	111.442	0.829597	0.0010255
IFITM10	402778	DSPA3	interferon induced transmembrane protein 10	7.38883	9.04273	8.01108	7.66549	7.43158	8.11796	9.35622	9.69256	8.2883	9.11986	9.7503	8.28309	10.1204	7.7191	460.059	1.01758	0.00102726
PFN1	5216	ALS18	profilin 1	13.752	14.1431	13.5114	13.8977	14.3365	14.3983	13.1241	13.6141	13.497	13.6419	12.7262	13.509	12.9701	13.7156	13344	-0.622896	0.00102972
CSGALNACT2	55454	CHGN2|GALNACT-2|GALNACT2|PRO0082	chondroitin sulfate N-acetylgalactosaminyltransferase 2	9.68285	10.1475	9.40726	9.60775	9.94995	8.95968	11.0113	10.2568	10.1252	10.3583	10.5435	9.85214	10.9143	9.93359	1137.85	0.709858	0.00103187
SIAE	54414	AIS6|CSE-C|CSEC|LSE|YSG2	sialic acid acetylesterase	7.06197	6.52342	6.99087	7.3195	7.10381	6.94563	8.85736	7.50966	7.34835	7.80274	8.03209	6.93928	8.41584	7.43344	192.178	0.829687	0.0010319
ITGA2	3673	BR|CD49B|GPIa|HPA-5|VLA-2|VLAA2	integrin_ alpha 2 (CD49B_ alpha 2 subunit of VLA-2 receptor)	1.06765	2.25095	3.76757	1.66198	1.9429	1.97614	0	0	1.08199	0	0	0	0	0	1.89542	-1.43344	0.00103803
ST8SIA4	7903	PST|PST1|SIAT8D|ST8SIA-IV	ST8 alpha-N-acetyl-neuraminide alpha-2_8-sialyltransferase 4	11.5886	10.5548	11.4765	10.3408	10.7007	10.9618	12.5072	11.4765	11.541	11.4095	11.8965	11.4409	12.2639	11.5709	2949.95	0.752212	0.00103829
FCRL1	115350	CD307a|FCRH1|IFGP1|IRTA5	Fc receptor-like 1	1.67447	3.7849	2.7519	3.27173	3.83548	2.78005	0	0	2.12129	0	1.14958	0	0	2.34819	4.08397	-1.47604	0.00104204
TXNRD1	7296	GRIM-12|TR|TR1|TRXR1|TXNR	thioredoxin reductase 1	11.5637	11.2538	11.1703	11.339	11.5098	11.1324	11.8308	11.8645	11.6845	11.6014	11.8859	11.5022	11.928	11.5738	3065.1	0.397181	0.00104617
SPG20	23111	SPARTIN|TAHCCP1	spastic paraplegia 20 (Troyer syndrome)	9.97605	9.72235	10.0133	9.9505	9.36641	9.02344	10.7795	10.6762	9.86501	10.3505	10.5028	10.042	10.7758	9.97377	1138.39	0.657245	0.00104747
SEL1L	6400	PRO1063|SEL1-LIKE|SEL1L1	sel-1 suppressor of lin-12-like (C. elegans)	11.273	11.4727	11.4742	11.0376	11.3397	10.6952	12.6476	11.7831	11.704	11.8297	12.1661	11.304	12.3575	11.4116	3322.33	0.684856	0.00105054
CCDC173	129881	C2orf77	coiled-coil domain containing 173	1.67447	3.61822	4.09262	6.11983	1.9429	0	1.88696	0.878962	2.12129	1.6464	1.14958	0	0	2.61231	8.3052	-1.47514	0.00105478
DNM3	26052	Dyna III	dynamin 3	4.88247	4.60358	5.86691	5.62471	5.09546	4.49306	4.73531	4.51193	4.05635	3.92633	3.9655	4.2123	3.90775	3.93748	24.9999	-0.926183	0.00105513
HTRA2	27429	OMI|PARK13|PRSS25	HtrA serine peptidase 2	7.60729	7.90769	7.72068	7.96532	7.98435	7.89304	7.04307	7.41353	6.74295	7.36676	6.70835	7.62957	6.70667	7.63992	182.426	-0.618145	0.00105811
LOC101926963	101926963	-	uncharacterized LOC101926963	4.12435	4.9579	4.71361	5.53776	5.28283	4.21772	0	3.76402	2.71913	4.05518	3.42599	3.50025	4.42456	2.34819	17.941	-1.21033	0.00105971
MPC2	25874	BRP44	mitochondrial pyruvate carrier 2	9.49621	9.15927	8.95924	9.39077	9.76579	9.37541	8.927	9.1693	8.79943	8.56804	8.32303	8.80628	8.82183	9.0355	544.03	-0.535084	0.00107136
YTHDF3	253943	-	YTH N(6)-methyladenosine RNA binding protein 3	10.7751	10.3932	10.8984	10.2926	10.2919	10.2337	11.7956	10.9788	10.8416	10.7419	11.5928	10.8618	11.6667	10.7708	1983.75	0.674703	0.00107331
CHURC1	91612	C14orf52|My015|chch	churchill domain containing 1	10.3694	9.79986	9.80336	9.87381	9.9192	9.42962	10.9506	10.2548	10.3919	10.3091	10.6214	10.1122	11.0094	10.241	1246.89	0.602448	0.00107563
LIPG	9388	EDL|EL|PRO719	lipase_ endothelial	7.20815	7.65665	10.0958	7.50857	4.45034	7.60489	3.18517	7.22412	4.47392	4.33447	0	4.04207	1.65774	2.61231	146.879	-1.46028	0.0010791
PECAM1	5175	CD31|CD31/EndoCAM|GPIIA'|PECA1|PECAM-1|endoCAM	platelet/endothelial cell adhesion molecule 1	11.2621	11.865	11.1214	11.0096	11.4425	10.9511	12.189	12.195	11.5481	12.0875	12.1768	11.5001	12.2206	11.4627	3360.79	0.617654	0.00108155
TSC22D1	8848	Ptg-2|TGFB1I4|TSC22	TSC22 domain family_ member 1	6.54017	7.37231	6.78115	7.24598	7.08378	6.4279	7.19694	8.19057	7.05311	8.21156	8.4186	7.56816	8.45181	6.975	186.02	0.842796	0.00108364
GPC5	2262	-	glypican 5	2.69601	2.00287	3.34733	3.87859	3.102	3.55575	2.67742	0	1.08199	0.774143	0	1.02259	1.65774	2.02463	4.51426	-1.43157	0.00109576
PSME4	23198	PA200	proteasome activator subunit 4	10.7469	10.7021	10.9949	10.1441	10.4163	10.2512	11.5824	10.8659	11.1756	10.7896	11.812	10.9755	11.7669	10.8497	2077.38	0.67204	0.0011065
ITCH	83737	ADMFD|AIF4|AIP4|NAPP1	itchy E3 ubiquitin protein ligase	10.4416	9.82878	10.3952	9.73535	9.97735	9.73632	11.2026	10.3854	10.4518	10.4343	10.9618	10.4056	11.1113	10.3681	1407.84	0.625454	0.00111164
CNN2	1265	-	calponin 2	10.8762	11.1459	10.931	11.2648	11.1672	11.5892	9.96695	10.2329	11.0535	10.5268	10.5137	10.7048	10.2889	10.92	1860.69	-0.590578	0.00112973
GPR132	29933	G2A	G protein-coupled receptor 132	9.05087	9.33417	9.45048	9.84013	9.36641	10.1824	8.09568	9.06694	9.15927	8.86249	8.90282	9.1585	8.52116	9.05228	599.687	-0.660265	0.00113168
BCAP29	55973	BAP29	B-cell receptor-associated protein 29	9.60985	8.66648	9.16065	8.61226	9.16189	8.76259	10.12	9.44413	9.59397	9.54846	9.65757	9.43279	9.96415	9.39465	689.01	0.600667	0.00113609
SHISA8	440829	C22orf17|Orf26	shisa family member 8	2.69601	2.95753	1.72002	3.87859	0	1.56377	4.31396	2.12307	3.95609	3.25128	5.23092	5.56744	4.56253	4.61637	14.6163	1.3729	0.00114044
MUM1	84939	EXPAND1|HSPC211|MUM-1	melanoma associated antigen (mutated) 1	9.50712	9.14975	10.1637	10.2402	9.7705	10.3035	8.39068	9.11576	9.40486	8.8041	8.78023	9.59936	8.51692	9.64742	726.736	-0.754297	0.00114145
WIPI1	55062	ATG18|ATG18A|WIPI49	WD repeat domain_ phosphoinositide interacting 1	9.38945	10.4884	8.96257	9.39696	9.54367	9.27421	10.1916	10.9961	9.86155	11.0128	10.4858	10.0206	10.5193	9.95456	1126.62	0.781798	0.00115123
REEP3	221035	C10orf74	receptor accessory protein 3	10.6916	9.91446	10.4159	9.60775	10.0424	9.76255	11.6929	10.3301	10.7649	10.3458	11.1843	10.6558	11.428	10.5044	1604.44	0.763929	0.00115242
ZNF804A	91752	C2orf10	zinc finger protein 804A	7.88657	7.38534	7.58072	7.62388	7.64483	7.23509	8.49688	8.04233	8.04156	7.76555	8.30091	7.83905	8.82526	8.01562	249.429	0.605349	0.00115521
HDAC5	10014	HD5|NY-CO-9	histone deacetylase 5	9.69243	10.7163	10.5378	10.6974	10.4371	10.7568	9.48676	10.0197	9.63102	10.1414	10.2126	9.58393	10.1204	9.73662	1168.42	-0.596106	0.00115613
MRC1	4360	CD206|CLEC13D|CLEC13DL|MMR|MRC1L1|bA541I19.1	mannose receptor_ C type 1	9.62194	6.93157	9.39256	7.12442	5.24725	8.74953	10.6619	10.1232	10.1367	9.18468	10.7049	9.53863	11.1939	10.377	907.459	1.31724	0.00115651
TUBGCP6	85378	GCP-6|GCP6|MCCRP|MCCRP1|MCPHCR	tubulin_ gamma complex associated protein 6	9.72456	10.1834	10.3349	10.5166	9.99891	10.6502	8.98961	9.52358	9.72351	9.95375	9.54677	9.86974	9.07052	9.90616	974.56	-0.624018	0.0011584
ZADH2	284273	-	zinc binding alcohol dehydrogenase domain containing 2	8.36547	8.40042	8.51947	8.38515	8.4666	8.23499	9.39433	9.02805	8.61034	8.67218	9.65757	8.65205	9.21093	8.59491	442.353	0.604254	0.00115933
PLEKHA7	144100	-	pleckstrin homology domain containing_ family A member 7	7.05009	7.23502	5.65334	7.29982	7.50873	6.86319	7.79624	8.6023	7.92705	8.31169	7.77551	7.24421	7.63865	7.59482	193.64	0.808456	0.00116778
C1orf106	55765	-	chromosome 1 open reading frame 106	6.08442	7.13822	4.99885	5.87579	7.59617	6.30835	3.98568	5.07566	6.28668	4.11553	3.25239	5.62888	4.10132	5.6468	59.2441	-1.19857	0.00116834
FAM46A	55603	C6orf37|XTP11	family with sequence similarity 46_ member A	9.18731	8.86568	9.24216	8.79677	8.61354	8.56064	10.1528	9.30179	9.23877	9.08821	10.1781	9.41545	9.74251	9.23482	648.113	0.663416	0.00117451
DUSP22	56940	JKAP|JSP-1|JSP1|LMW-DSP2|LMWDSP2|MKP-x|MKPX|VHX	dual specificity phosphatase 22	10.2223	10.2383	10.3591	10.3148	10.3787	10.0529	9.86	9.76251	9.72732	9.78051	10.1992	9.82778	10.0546	9.83846	1068.41	-0.370344	0.00117684
NEU3	10825	SIAL3	sialidase 3 (membrane sialidase)	7.57449	6.4876	7.32608	8.07361	7.26369	7.29023	7.83937	8.24744	8.4765	7.78891	8.13573	7.74506	8.45624	8.27582	233.829	0.694815	0.00117861
BOP1	23246	-	block of proliferation 1	7.2503	7.70424	7.4543	7.86173	7.63798	8.24433	5.42046	6.49088	7.08906	6.34429	5.98055	7.29247	4.56253	7.42488	144.482	-0.998777	0.00118871
DNLZ	728489	C9orf151|HEP|HEP1|TIMM15|ZIM17|bA413M3.2	DNL-type zinc finger	6.97666	6.74188	6.86873	6.94174	6.94633	7.73643	3.85726	6.10775	6.03964	6.26657	5.48754	6.73091	5.66021	6.587	94.2411	-0.928349	0.00119108
SLFN5	162394	-	schlafen family member 5	8.48503	6.96669	8.0553	8.3215	8.14279	8.15803	9.0966	8.83745	8.82097	8.21845	8.8313	8.48765	9.28258	8.78087	375.403	0.692406	0.0011912
MLLT3	4300	AF9|YEATS3	myeloid/lymphoid or mixed-lineage leukemia; translocated to_ 3	4.37353	5.24213	4.64911	5.49223	4.09765	4.05746	7.52748	4.75545	5.58231	5.72363	5.67124	6.04414	5.98871	5.38951	48.7916	1.09379	0.00119549
CLCNKA	1187	CLCK1|ClC-K1|hClC-Ka	chloride channel_ voltage-sensitive Ka	1.67447	3.09084	3.88425	4.75351	1.53432	2.55843	0	2.59319	0	0.774143	0	0	0	1.60688	4.57358	-1.45812	0.00119801
LOC101927069	101927069	-	uncharacterized LOC101927069	7.43525	7.00942	6.63893	7.28654	7.31614	7.04515	8.06693	8.25539	7.41596	7.84346	7.5502	7.32067	7.84881	7.61755	184.537	0.602406	0.00120011
KCNE1L	23630	KCNE1L|KCNE5	potassium channel_ voltage gated subfamily E regulatory beta subunit 5	5.17283	6.5925	6.63893	4.71439	5.83156	5.52337	4.31396	2.12307	5.10888	3.70851	5.60054	4.36455	4.68846	4.11831	37.9664	-1.15864	0.00120052
SLC30A7	148867	ZNT7|ZnT-7|ZnTL2	solute carrier family 30 (zinc transporter)_ member 7	9.69816	8.77942	9.77342	8.89406	8.9869	8.89001	10.8645	9.50704	9.86674	9.36951	10.418	9.75731	10.4968	9.69449	877.36	0.788843	0.00120349
CDS2	8760	-	CDP-diacylglycerol synthase (phosphatidate cytidylyltransferase) 2	10.0465	9.93456	10.1478	9.91859	9.93606	10.1179	11.2231	10.3006	10.3591	10.22	11.3883	10.253	11.4263	10.3147	1449.97	0.713388	0.00120942
CD320	51293	8D6|8D6A|TCBLR	CD320 molecule	8.24033	7.89862	7.7285	8.23086	8.42342	8.77874	6.78517	7.80856	7.71335	7.22329	7.11572	7.85842	6.90131	7.97514	232.697	-0.721196	0.0012105
LINC01088	100505875	-	long intergenic non-protein coding RNA 1088	0	0	0	0	0	0	4.1036	1.42121	1.08199	2.18614	2.21893	0	4.10132	1.60688	3.17162	1.41375	0.00121143
HS2ST1	9653	dJ604K5.2	heparan sulfate 2-O-sulfotransferase 1	9.81511	8.99463	10.0497	9.21626	9.42132	8.89594	10.9318	9.87765	10.0127	9.72832	10.7392	9.83595	10.9454	9.7926	1033.65	0.794669	0.00121448
MFSD1	64747	SMAP4	major facilitator superfamily domain containing 1	12.5216	12.1463	12.3102	11.8776	12.3261	11.9011	13.2942	12.8318	12.4359	12.6291	12.8492	12.3151	13.1087	12.5499	6051.17	0.564384	0.00122113
AUTS2	26053	FBRSL2|MRD26	autism susceptibility candidate 2	3.11638	3.32537	5.0497	6.16405	4.31942	4.5544	0	0	4.05635	0	1.78114	2.84587	0	3.19907	13.8168	-1.45328	0.0012219
C16orf13	84326	JFP2	chromosome 16 open reading frame 13	8.58312	8.53519	8.34722	8.80145	8.94587	9.36903	7.50623	8.23142	8.04156	8.20463	7.09014	8.42408	7.19453	8.48799	335.199	-0.759693	0.00122644
TLE4	7091	BCE-1|BCE1|E(spI)|ESG|ESG4|GRG4|Grg-4	transducin-like enhancer of split 4	9.23795	9.56224	9.96775	9.71071	9.4113	9.53038	9.15922	9.07369	9.29115	9.09385	9.30974	9.13222	9.18446	8.99269	655.427	-0.42231	0.0012273
SRGAP3	9901	ARHGAP14|MEGAP|SRGAP2|WRP	SLIT-ROBO Rho GTPase activating protein 3	9.1846	9.25648	9.58155	9.08249	8.38301	9.31909	10.0053	9.73579	9.41434	9.61791	10.9591	9.64469	10.5011	9.52656	841.929	0.780615	0.00123595
FAM21C	253725	FAM21A|VPEF	family with sequence similarity 21_ member C	8.42188	8.5205	8.40695	8.3441	8.48581	8.08196	8.77533	9.13956	8.49448	9.05585	9.17937	8.66311	9.25485	8.53649	418.032	0.515928	0.00124356
GGA2	23062	VEAR	golgi-associated_ gamma adaptin ear containing_ ARF binding protein 2	11.7396	11.9323	11.8705	11.467	11.6895	11.8269	12.3132	12.0697	11.9956	11.9914	12.6631	12.1409	12.5624	12.0527	4261.87	0.47035	0.00124676
SAMD9L	219285	C7orf6|DRIF2|UEF1	sterile alpha motif domain containing 9-like	8.8324	3.70397	5.86691	6.7901	6.73141	6.73658	9.55304	7.1663	8.8803	7.72739	9.82391	10.1533	8.99636	9.36362	402.101	1.36909	0.00125278
C8orf82	414919	-	chromosome 8 open reading frame 82	8.84277	9.5608	9.345	9.25936	9.01626	9.54746	8.05965	8.95187	8.75163	8.7995	8.48389	8.89961	8.30715	8.97227	501.63	-0.575532	0.00125536
LRRC58	116064	-	leucine rich repeat containing 58	10.7886	9.61438	10.5708	9.28127	9.9107	9.77549	11.3108	10.48	10.7888	10.3505	11.1507	10.7426	11.2951	10.6793	1550.27	0.745238	0.00125568
CPD	1362	GP180	carboxypeptidase D	10.7957	11.4075	10.4577	10.1974	10.4713	10.0382	11.8195	10.754	11.3462	11.2228	11.6928	11.261	11.7312	10.973	2217.2	0.708798	0.00126218
PPP3CC	5533	CALNA3|CNA3|PP2Bgamma	protein phosphatase 3_ catalytic subunit_ gamma isozyme	7.08544	6.94043	6.78115	6.92471	6.70543	7.39455	7.70589	7.52288	7.36799	7.27713	7.67587	7.50401	8.04405	7.2517	161.72	0.555284	0.00126667
NRG1	3084	ARIA|GGF|GGF2|HGL|HRG|HRG1|HRGA|MST131|MSTP131|NDF|NRG1-IT2|SMDF	neuregulin 1	2.42869	0	0	0	0.962186	2.55843	5.91571	1.42121	3.3126	2.57802	4.59403	1.02259	4.27197	3.19907	9.70441	1.45192	0.00127107
NPTX2	4885	NARP|NP-II|NP2	neuronal pentraxin II	1.06765	0.808994	0	6.02711	1.53432	0.984137	0	0.878962	0	0	0	1.02259	0	0	5.05766	-1.35978	0.0012751
MAP1LC3A	84557	ATG8E|LC3|LC3A|MAP1ALC3|MAP1BLC3	microtubule-associated protein 1 light chain 3 alpha	6.47056	7.30529	7.52789	7.38946	7.7629	7.66174	5.42046	6.90864	6.46143	7.15304	6.49105	6.15272	6.3919	6.85264	125.631	-0.782768	0.00127806
WDR55	54853	-	WD repeat domain 55	8.96804	8.87264	8.97906	9.1862	8.95141	9.43371	8.20526	8.81074	8.88372	8.44408	8.23825	8.61077	8.30715	8.77077	445.751	-0.505867	0.0012808
SNRNP27	11017	27K|RY1	small nuclear ribonucleoprotein 27kDa (U4/U6.U5)	8.42649	7.8895	7.82654	8.06197	8.25899	7.39455	9.23548	8.55158	8.1646	8.44995	8.58348	8.62968	8.85578	8.5205	340.061	0.612799	0.00128561
C12orf4	57102	-	chromosome 12 open reading frame 4	9.62595	8.85165	9.17503	8.55805	8.86309	8.85995	10.039	9.53993	9.479	9.18995	9.70468	9.44991	10.0311	9.61203	684.294	0.599638	0.00128672
RECQL5	9400	RECQ5	RecQ helicase-like 5	7.95826	8.25529	8.43591	9.0277	8.33721	8.73636	7.44051	8.02385	7.97907	8.07765	7.69297	8.1427	7.39257	7.95743	287.211	-0.608911	0.00128746
EML5	161436	EMAP-2	echinoderm microtubule associated protein like 5	2.42869	0	5.55115	4.07665	3.73632	3.77776	0	1.81441	1.69327	1.27521	1.78114	2.84587	0	2.34819	7.86271	-1.44238	0.00129815
MYO1A	4640	BBMI|DFNA48|MIHC|MYHL	myosin IA	3.70666	5.32566	3.76757	4.90015	3.51486	4.61324	5.27723	5.83836	5.01232	6.21233	5.13413	5.04345	5.9389	5.55561	35.5314	0.975962	0.00130177
FAM134B	54463	JK-1|JK1	family with sequence similarity 134_ member B	1.67447	0	0	1.28866	0	0.984137	1.88696	3.93205	1.69327	1.6464	2.55434	2.35791	3.68411	2.61231	3.70777	1.4439	0.00130301
SLC12A5	57468	KCC2	solute carrier family 12 (potassium/chloride transporter)_ member 5	6.55706	6.81114	7.042	6.84546	6.84287	7.41949	3.56	6.01721	6.20166	5.78066	6.00813	6.41934	4.18917	6.29912	84.0924	-0.984175	0.00130683
THUMPD1	55623	-	THUMP domain containing 1	9.43585	9.25471	9.25576	9.17903	9.12561	8.65117	10.2882	9.65851	9.47447	9.76647	9.80635	9.37792	10.2267	9.35913	749.828	0.589048	0.00130972
ELAVL4	1996	HUD|PNEM	ELAV like neuron-specific RNA binding protein 4	7.26065	4.06968	7.07919	5.34635	5.92458	7.0558	5.67025	3.76402	5.71093	4.17346	5.36493	5.21353	4.56253	5.20178	57.108	-1.14815	0.00131
SNHG11	128439	C20orf198|LINC00101|NCRNA00101	small nucleolar RNA host gene 11	6.62272	7.37884	6.51773	6.93325	6.47878	7.0558	5.50862	6.09009	6.53278	6.53313	5.48754	6.31105	5.27487	6.14081	87.1039	-0.757525	0.00131751
GOLM1	51280	C9orf155|GOLPH2|GP73|HEL46|PSEC0257|bA379P1.3	golgi membrane protein 1	8.90677	9.47193	8.80867	7.90145	8.88351	8.81366	9.35622	10.4901	9.35406	9.63605	9.64884	9.44137	9.65844	9.17225	658.05	0.731553	0.00131802
SUN1	23353	UNC84A	Sad1 and UNC84 domain containing 1	7.74633	8.18992	8.26352	8.40064	7.79406	8.06625	8.51295	8.99046	8.52105	8.81323	8.46908	8.27831	8.81839	8.45892	341.945	0.51348	0.00132107
ABHD11	83451	PP1226|WBSCR21	abhydrolase domain containing 11	7.82514	8.07795	8.02385	7.99418	7.65165	8.43171	7.05776	7.83531	7.54236	7.43348	6.98305	7.42827	6.80727	7.6908	205.918	-0.605843	0.00132414
SLFN11	91607	SLFN8/9	schlafen family member 11	10.7877	9.87572	10.6727	10.2793	9.83483	10.1077	11.2884	11.019	10.4892	10.6403	11.1178	10.9043	11.051	10.7148	1652.57	0.591713	0.00132458
RALY	22913	HNRPCL2|P542	RALY heterogeneous nuclear ribonucleoprotein	11.0209	11.6057	10.9336	11.2362	11.4828	11.5906	10.3098	11.0137	10.7538	11.0354	10.5505	10.9494	10.4686	10.9862	2112.83	-0.534331	0.00132837
CC2D2B	387707	C10orf130|bA248J23.4	coiled-coil and C2 domain containing 2B	5.12831	6.11751	5.47877	5.0647	4.92581	4.49306	6.78517	6.14244	5.91165	6.53313	6.4312	5.95099	6.83477	5.03174	60.7246	0.903206	0.00133105
HSPA7	3311	HSP70B	heat shock 70kDa protein 7 (HSP70B)	11.0929	10.4846	9.3399	11.1799	10.3039	11.4922	12.1111	10.6924	11.6368	11.6931	11.6628	11.7655	11.8664	11.9031	2684.09	0.827058	0.00133312
EIF3G	8666	EIF3-P42|EIF3S4|eIF3-delta|eIF3-p44	eukaryotic translation initiation factor 3_ subunit G	10.2315	11.2391	9.98255	10.8819	10.8586	11.0622	9.24513	10.3216	9.84237	10.5185	9.53734	10.1014	9.28008	10.2854	1320.12	-0.753141	0.0013385
ZNF692	55657	AREBP|Zfp692	zinc finger protein 692	8.48061	8.01643	8.79756	9.0056	8.5995	9.03425	7.74271	8.38052	7.96624	8.12613	7.66725	8.25414	7.71463	8.3946	328.955	-0.607656	0.00134561
SDHAF1	644096	LYRM8	succinate dehydrogenase complex assembly factor 1	6.91248	7.29842	6.30396	7.48552	7.09383	7.56072	5.55075	6.64397	6.1572	6.49956	5.89452	6.61422	5.72042	6.93937	106.368	-0.778746	0.00134693
RASSF7	8045	C11orf13|HRAS1|HRC1	Ras association (RalGDS/AF-6) domain family (N-terminal) member 7	8.36067	8.79416	8.33189	8.97903	8.67842	9.23494	7.80497	8.10962	8.18689	8.48183	7.50253	8.259	7.24665	8.38138	337.105	-0.674405	0.00134723
MSX2	4488	CRS2|FPP|HOX8|MSH|PFM|PFM1	msh homeobox 2	6.98916	7.68328	7.17393	7.54247	6.31661	7.46013	6.53528	5.42467	6.80191	6.26657	6.69144	6.77234	5.69063	6.52425	113.274	-0.791524	0.00134723
FAM228A	653140	C2orf84	family with sequence similarity 228_ member A	0	0	0	0.78367	0	1.56377	3.85726	2.59319	2.71913	2.39535	2.55434	2.62242	0	2.02463	3.15366	1.44415	0.00134748
BRWD3	254065	BRODL|MRX93	bromodomain and WD repeat domain containing 3	9.81511	9.43949	10.0744	9.75234	9.51591	9.18247	11.7613	9.86732	9.95867	10.2277	11.2843	9.80301	11.3897	9.68914	1309.32	0.935039	0.00136039
AGR2	10551	AG2|GOB-4|HAG-2|HEL-S-116|PDIA17|XAG-2	anterior gradient 2_ protein disulphide isomerase family member	4.88247	0.808994	9.14903	7.37699	3.83548	6.15836	0	0	0	0	0	0	0	0	60.3494	-1.29381	0.00136161
DPYSL4	10570	CRMP3|DRP-4|ULIP4	dihydropyrimidinase-like 4	4.03071	4.69017	5.28013	6.46438	4.68115	5.39511	3.38473	4.28238	4.47392	4.33447	2.82629	4.04207	2.90027	4.55491	24.9924	-1.11837	0.00136251
ARL5A	26225	ARFLP5|ARL5	ADP-ribosylation factor-like 5A	11.4388	11.1066	11.3098	10.7049	10.9163	10.2673	12.3082	11.3025	11.3744	11.6402	12.1972	11.3947	12.4107	11.1831	2924.46	0.739916	0.00136257
MAN2A1	4124	AMan II|GOLIM7|MANA2|MANII	mannosidase_ alpha_ class 2A_ member 1	11.282	11.1626	11.5785	10.7491	10.56	10.5773	12.7444	11.0756	11.5126	11.4518	12.5214	11.5155	12.6402	11.2428	3210.15	0.853835	0.00136557
TTC40	54777	C10orf123|C10orf124|C10orf92|C10orf93|TTC40|bA288G11.4|bA288G11.5|bB137A17.2|bB137A17.3|CFAP46	cilia and flagella associated protein 46	0	0	1.72002	1.28866	1.9429	1.56377	1.88696	3.09617	3.84833	1.6464	2.55434	3.50025	3.26617	3.19907	4.73689	1.3988	0.00137199
CD22	933	SIGLEC-2|SIGLEC2	CD22 molecule	0	0	0	0	0	2.55843	2.67742	0	4.47392	0.774143	5.32163	5.2916	4.35028	2.34819	9.49059	1.42586	0.0013734
TREML4	285852	TLT-4|TLT4	triggering receptor expressed on myeloid cells-like 4	3.58016	0	3.64062	2.41387	1.53432	2.78005	3.38473	3.35467	4.54467	4.76958	5.36493	3.84903	5.01126	3.48924	14.0655	1.30307	0.00137583
CFH	3075	AHUS1|AMBP1|ARMD4|ARMS1|CFHL3|FH|FHL1|HF|HF1|HF2|HUS	complement factor H	3.82295	0	0	3.03827	0	3.55575	7.14287	3.2312	6.1796	2.57802	6.62175	4.79809	6.27631	6.20223	37.8384	1.43784	0.0013777
TMEM200A	114801	KIAA1913|TTMA|TTMC	transmembrane protein 200A	4.44786	5.15346	4.5816	8.77317	4.68115	2.78005	1.88696	0	2.71913	1.27521	0	4.36455	0	3.61501	41.8536	-1.38985	0.00138105
TNFRSF11B	4982	OCIF|OPG|PDB5|TR1	tumor necrosis factor receptor superfamily_ member 11b	2.10032	4.60358	2.7519	4.75351	4.92581	3.77776	0	0.878962	2.12129	0	3.58092	0	2.90027	1.60688	8.86354	-1.42777	0.00138143
MYZAP	100820829	GCOM1|Gup|MYOZAP	myocardial zonula adherens protein	4.88247	5.21317	3.99219	4.79159	5.47962	4.21772	6.67519	7.20783	5.06141	6.06708	5.77119	4.50226	6.92709	4.93856	52.8235	1.10736	0.00138978
CDKN1C	1028	BWCR|BWS|KIP2|WBS|p57|p57Kip2	cyclin-dependent kinase inhibitor 1C (p57_ Kip2)	7.9326	9.26709	8.17467	8.60693	8.1904	8.40282	9.60146	8.90213	8.65899	9.90969	9.7503	8.71361	9.74795	8.87503	527.688	0.785607	0.00139667
NAA10	8260	ARD1|ARD1A|ARD1P|DXS707|MCOPS1|NATD|TE2	N(alpha)-acetyltransferase 10_ NatA catalytic subunit	8.91334	9.29844	8.4215	8.99135	9.22726	9.58653	7.78745	8.7972	8.20884	8.75039	8.02535	8.59161	7.4381	8.6101	422.9	-0.719995	0.00139733
SAMD4A	23034	SAMD4|SMAUG|SMAUG1|SMG|SMGA	sterile alpha motif domain containing 4A	6.32036	2.81063	6.44361	6.39186	2.74191	5.36118	8.45311	5.60958	7.07718	5.92254	9.06914	7.59919	8.84568	7.24199	159.228	1.39052	0.00139941
TMEM192	201931	-	transmembrane protein 192	9.62795	9.23684	9.49932	8.90279	8.93194	9.06882	10.2115	9.86472	9.6572	9.36951	10.0694	9.55257	10.3978	9.53653	793.746	0.606955	0.00140172
LOC653786	653786	-	otoancorin pseudogene	0	0	0	1.28866	1.9429	2.29646	2.67742	4.75545	2.94517	2.39535	2.55434	2.84587	2.67537	2.83547	5.22571	1.41811	0.00140246
FBXO2	26232	FBG1|FBX2|Fbs1|NFB42|OCP1	F-box protein 2	5.55559	6.49964	2.48254	9.05927	7.9735	6.2353	3.38473	6.07221	5.15483	5.42291	2.55434	4.29044	3.68411	5.58665	87.9904	-1.42527	0.00140603
TMEM176A	55365	GS188|HCA112|MS4B1	transmembrane protein 176A	7.60729	9.29153	6.63893	7.61859	8.04258	7.29023	8.34352	9.60977	8.9274	10.7826	8.655	8.16362	9.02648	9.23237	477.955	1.09755	0.00140613
ARF5	381	-	ADP-ribosylation factor 5	10.5532	10.747	9.92922	10.5145	10.806	10.9425	9.60396	9.98188	10.0466	10.2598	9.55146	10.1843	9.25231	10.3692	1237.34	-0.631404	0.00141134
DENND3	22898	-	DENN/MADD domain containing 3	12.2164	12.406	12.544	12.7837	12.3092	12.6598	11.9649	11.7672	12.4154	11.9979	12.0586	12.0609	11.8606	12.197	4909.36	-0.43691	0.00141451
CCR1	1230	CD191|CKR-1|CKR1|CMKBR1|HM145|MIP1aR|SCYAR1	chemokine (C-C motif) receptor 1	11.2711	10.8517	11.2328	10.2342	11.1353	10.8996	12.1596	11.9924	11.3931	11.5515	11.5767	10.929	12.0872	11.321	2737.9	0.664261	0.00141963
TRPM3	80036	GON-2|LTRPC3|MLSN2	transient receptor potential cation channel_ subfamily M_ member 3	1.67447	0	2.7519	1.95829	0.962186	0.984137	4.73531	2.3772	2.71913	1.6464	4.91857	3.03931	3.41933	3.0287	7.40079	1.40409	0.00142205
P2RY2	5029	HP2U|P2RU1|P2U|P2U1|P2UR|P2Y2|P2Y2R	purinergic receptor P2Y_ G-protein coupled_ 2	2.10032	2.46256	0	3.37567	2.26094	1.97614	0	6.69159	2.12129	4.84282	4.17464	4.1297	3.55779	4.11831	15.5733	1.41989	0.00143049
MTSS1	9788	MIM|MIMA|MIMB	metastasis suppressor 1	4.29515	5.89858	6.44361	5.37171	4.68115	4.429	8.23787	8.06058	4.96151	8.32772	7.87621	3.84903	8.56697	5.07617	130.327	1.38494	0.00143082
LOC728743	728743	-	zinc finger protein pseudogene	4.58594	4.51145	4.94614	5.60346	4.31942	4.87606	6.30848	4.92442	5.58231	5.10342	6.34732	5.53571	6.35439	6.07666	45.0456	0.900279	0.00143618
ATG5	9474	APG5|APG5-LIKE|APG5L|ASP|hAPG5	autophagy related 5	9.40353	8.88416	8.79383	8.80843	9.14023	8.78835	9.91346	9.45625	9.30904	9.27179	9.38266	9.40012	9.8458	9.34331	633.321	0.504996	0.00144605
ZNF532	55205	-	zinc finger protein 532	8.46279	8.10184	8.54628	9.07479	8.28992	8.46004	9.67474	8.71317	9.1394	9.12538	9.71517	8.62592	9.56096	8.84646	500.172	0.668926	0.0014494
EPB41	2035	4.1R|EL1|HE	erythrocyte membrane protein band 4.1	10.6616	11.3113	10.881	11.0863	10.6454	10.3679	11.4278	11.3417	11.2868	11.4016	11.6837	11.2933	11.7119	10.9855	2347.55	0.529181	0.00145011
DIP2C	22982	KIAA0934	disco-interacting protein 2 homolog C	4.03071	2.95753	4.99885	5.26747	1.9429	3.87714	4.93941	6.40778	5.28452	6.48819	5.83417	3.94878	6.64587	4.83895	38.9095	1.22343	0.00145041
IKBKE	9641	IKK-E|IKK-i|IKKE|IKKI	inhibitor of kappa light polypeptide gene enhancer in B-cells_ kinase epsilon	10.3058	10.6135	10.3591	10.3058	10.9121	10.8113	8.37904	10.0267	10.2093	9.9203	8.80009	9.74175	8.94366	10.2735	1120.16	-0.814232	0.00145242
TM7SF2	7108	ANG1|DHCR14A|NET47	transmembrane 7 superfamily member 2	9.12637	8.17874	9.38763	9.361	8.39525	9.58836	7.18361	8.27115	8.42116	8.03922	7.60541	8.61837	7.40179	8.88131	396.933	-0.84665	0.00145322
SYT2	127833	CMS7|MYSPC|SytII	synaptotagmin II	4.03071	0	8.79756	8.10797	5.94693	7.7298	0	0	0	0	0	0	1.05492	0	71.9462	-1.28525	0.0014551
BLMH	642	BH|BMH	bleomycin hydrolase	8.37502	8.45089	8.134	7.42017	8.15244	8.38182	8.84894	8.37689	8.7099	8.79028	8.7148	8.87763	8.88238	8.59872	367.38	0.526675	0.00145769
DUSP14	11072	MKP-L|MKP6	dual specificity phosphatase 14	7.5324	7.19855	7.0545	7.45618	7.3247	7.61212	5.42046	6.59473	6.85855	6.26657	5.92377	7.05572	5.98871	7.2517	123.19	-0.77708	0.00145891
VANGL2	57216	LPP1|LTAP|STB1|STBM|STBM1	VANGL planar cell polarity protein 2	0	0	0	3.47263	0	1.56377	3.71627	4.56404	3.4663	3.70851	4.66504	2.03376	4.42456	2.83547	8.78982	1.42387	0.00146248
BCAN	63827	BEHAB|CSPG7	brevican	4.58594	6.97534	4.27465	6.08958	5.13493	4.21772	5.17317	8.51234	7.13564	6.09733	7.42281	7.62957	6.19377	6.66178	102.245	1.21122	0.0014625
ATOH8	84913	HATH6|bHLHa21	atonal bHLH transcription factor 8	4.37353	6.62584	1.10246	4.9346	3.73632	3.55575	5.32657	5.92059	6.49754	7.57989	6.34732	6.88994	6.29623	6.80064	66.8409	1.26419	0.00147183
EMB	133418	GP70	embigin	10.8456	9.16495	10.1331	9.20924	9.1499	9.60295	11.1968	9.9195	10.8521	10.0204	10.8124	10.7128	11.2537	10.8441	1387.15	0.845752	0.00147636
ADAM17	6868	ADAM18|CD156B|CSVP|NISBD|NISBD1|TACE	ADAM metallopeptidase domain 17	10.1969	9.83829	10.2748	9.49686	9.94163	9.94398	10.9545	10.359	10.3319	10.3983	10.6879	10.3034	10.5926	10.1812	1254.25	0.509378	0.0014774
ACAP2	23527	CENTB2|CNT-B2	ArfGAP with coiled-coil_ ankyrin repeat and PH domains 2	11.5251	11.0545	11.3835	11.0819	11.1224	10.7429	12.4008	11.4955	11.7449	11.3065	12.0639	11.4826	12.2335	11.4611	3062.89	0.62025	0.00147773
PCGF2	7703	MEL-18|RNF110|ZNF144	polycomb group ring finger 2	8.9712	9.1071	9.38515	9.50691	9.06815	9.90624	8.26975	9.02573	8.79218	8.26915	8.85427	9.05037	8.19491	8.89687	519.734	-0.622228	0.00149607
PPARA	5465	NR1C1|PPAR|PPARalpha|hPPAR	peroxisome proliferator-activated receptor alpha	8.52421	8.30416	9.065	8.42809	7.72461	8.51893	8.83622	9.11576	8.96335	8.92706	9.62677	9.02774	9.35321	8.92143	469.841	0.610839	0.00149749
FBXO46	23403	20D7-FC4|FBXO34L|Fbx46	F-box protein 46	7.9897	8.69294	8.6652	8.52735	8.19507	8.67898	7.52748	7.85113	8.01066	7.95914	8.12317	8.08906	8.06161	8.09333	296.101	-0.493163	0.00149767
CCND2	894	KIAK0002|MPPH3	cyclin D2	8.40798	7.69903	7.51889	10.5696	7.18126	7.66869	9.81749	10.5102	10.3677	9.03061	10.3003	10.4414	10.452	9.84168	840.002	1.13004	0.00150006
MRPL55	128308	AAVG5835|L55nt|MRP-L55|PRO19675	mitochondrial ribosomal protein L55	7.57449	8.17123	7.26283	8.13784	7.94047	8.21138	6.15304	7.6846	6.8305	7.55287	6.52962	7.21445	6.06035	7.39011	178.287	-0.806177	0.00151824
GIMAP6	474344	IAN-2|IAN-6|IAN2|IAN6	GTPase_ IMAP family member 6	10.8946	10.1427	10.5892	10.2984	10.0933	10.8705	11.0244	11.3926	10.8132	10.8596	11.2786	10.9282	11.0496	11.0157	1845.45	0.521642	0.00151938
TAB3	257397	MAP3K7IP3|NAP1	TGF-beta activated kinase 1/MAP3K7 binding protein 3	9.15162	9.06519	9.21735	8.76363	8.67842	8.6406	10.1322	9.51533	9.33173	9.23486	10.0513	9.16888	10.2839	8.99558	673.131	0.683291	0.00152081
SLC39A3	29985	ZIP-3|ZIP3	solute carrier family 39 (zinc transporter)_ member 3	8.48061	8.93159	8.56388	9.42297	8.95141	9.21133	7.32386	8.24345	8.29858	8.10395	8.0587	8.63343	7.64643	8.83358	382.697	-0.704866	0.00152987
PALD1	27143	KIAA1274|PALD	phosphatase domain containing_ paladin 1	12.8741	13.2516	13.2399	13.41	12.8409	13.6395	11.6859	12.4113	12.9639	12.4674	12.612	12.934	12.1624	12.8739	7605.34	-0.63423	0.0015408
COPS3	8533	CSN3|SGN3	COP9 signalosome subunit 3	10.3183	9.63499	10.0101	9.75596	10.1902	9.90182	9.58887	9.23907	9.69852	9.32707	9.15182	9.7225	9.42734	9.68376	846.483	-0.47895	0.00154111
PHPT1	29085	CGI-202|HEL-S-132P|HSPC141|PHP14	phosphohistidine phosphatase 1	9.47859	10.0475	9.22013	9.61307	9.81977	10.1873	8.23141	9.66598	8.67485	9.15803	8.20884	9.18431	7.94027	9.29949	646.654	-0.785646	0.00154336
RBM18	92400	-	RNA binding motif protein 18	8.71314	8.2266	8.40206	8.39446	8.44713	8.10776	9.36215	8.81074	8.52979	8.77164	8.98491	8.64463	9.39307	8.84966	425.659	0.535473	0.00154635
SMO	6608	FZD11|Gx|SMOH	smoothened_ frizzled class receptor	3.93057	4.60358	2.97878	4.01361	3.73632	3.97011	4.73531	4.70993	5.47771	3.92633	5.86466	5.3291	4.18917	5.6468	25.5699	1.02462	0.00155207
CUL7	9820	3M1|KIAA0076|dJ20C7.5	cullin 7	8.96804	9.65935	9.65524	9.87713	9.45874	9.77549	8.25708	9.1735	9.2064	9.18292	8.76819	9.12956	9.04131	9.08797	624.624	-0.561095	0.00156213
PAPD4	167153	GLD2|TUT2	PAP associated domain containing 4	10.7058	9.97823	10.5665	10.2445	10.3071	9.93247	11.6451	10.8437	10.7631	10.4615	11.2377	10.5898	11.499	10.5978	1730.5	0.66135	0.00156372
KLF12	11278	AP-2rep|AP2REP|HSPC122	Kruppel-like factor 12	2.92145	0	1.72002	1.95829	1.9429	3.29325	5.11819	4.21879	4.39952	2.39535	2.21893	3.36234	4.74753	3.7307	10.7286	1.33657	0.00157171
SRPK2	6733	SFRSK2	SRSF protein kinase 2	9.51578	9.06316	9.42181	9.51831	8.99496	9.15055	10.1528	9.72295	9.60436	9.45375	10.0397	9.67959	10.0993	9.55823	781.235	0.501204	0.00157535
TMEM176B	28959	LR8|MS4B2	transmembrane protein 176B	8.61169	10.3297	7.25201	8.92223	9.3992	8.38605	9.38562	10.6688	10.0648	11.8286	9.90682	9.06989	10.3172	10.5206	1039.89	1.09742	0.00157912
MRPL4	51073	CGI-28|L4mt	mitochondrial ribosomal protein L4	9.02379	9.52591	9.14611	9.35942	9.17141	9.90918	7.79624	8.95431	9.00158	8.61322	8.25561	9.00475	8.06742	9.03269	517.073	-0.684515	0.00158235
LINC00115	79854	NCRNA00115	long intergenic non-protein coding RNA 115	4.71195	4.30741	5.51541	5.39663	4.73352	5.36118	4.73531	4.00925	3.4663	4.05518	3.84834	3.94878	3.80026	4.55491	23.2342	-0.897982	0.00158379
TMEM62	80021	-	transmembrane protein 62	8.00209	7.43007	7.77458	7.91876	7.82455	7.33462	8.52885	8.29832	8.05374	8.39623	8.26135	7.92116	8.33631	8.02131	263.064	0.492553	0.00158675
MLC1	23209	LVM|MLC|VL	megalencephalic leukoencephalopathy with subcortical cysts 1	4.44786	4.9579	6.07762	4.50113	4.31942	4.05746	3.56	7.83531	6.13444	7.56914	5.80302	5.21353	6.5824	5.31732	63.9054	1.22943	0.00158694
ABCA2	20	ABC2	ATP-binding cassette_ sub-family A (ABC1)_ member 2	9.37046	8.71634	9.7175	9.91536	8.9679	10.6986	8.19201	8.1227	9.45164	8.18364	8.61072	9.16629	8.1896	9.16712	602.364	-0.883905	0.00159623
POLR3B	55703	C128|HLD8|INMAP|RPC2	polymerase (RNA) III (DNA directed) polypeptide B	7.39823	6.51158	7.51889	6.56675	6.35053	6.8991	7.47374	7.52945	8.00439	7.32903	7.17774	8.02194	8.09042	7.55614	169.33	0.700664	0.00159768
NLN	57486	AGTBP|EP24.16|MEP|MOP	neurolysin (metallopeptidase M3 family)	9.97919	9.23143	9.84535	8.96243	9.29198	9.17761	10.565	10.0394	10.1748	9.38798	10.3292	9.74522	10.7362	10.0798	967.643	0.68062	0.00159789
NUDT5	11164	YSA1|YSA1H|YSAH1|hYSAH1	nudix (nucleoside diphosphate linked moiety X)-type motif 5	9.6058	9.15166	9.39993	9.8103	9.78608	9.58653	8.76194	9.24307	9.15927	9.21431	8.89176	9.29743	8.72962	9.23482	635.433	-0.476901	0.00160226
LRIG1	26018	LIG-1|LIG1	leucine-rich repeats and immunoglobulin-like domains 1	7.63937	9.33921	9.09558	7.33892	8.48962	8.29013	6.06855	7.81395	8.00439	7.76555	7.07718	7.75198	6.48162	7.60244	258.239	-0.949206	0.00160266
TECR	9524	GPSN2|MRT14|SC2|TER	trans-2_3-enoyl-CoA reductase	9.92492	10.1627	10.4718	9.9325	10.3381	10.6789	9.12477	9.98904	9.83357	9.69162	9.67917	9.8473	9.53185	9.95307	1015.84	-0.529459	0.00160398
TCAIM	285343	C3orf23|TOAG-1|TOAG1	T cell activation inhibitor_ mitochondrial	9.32188	8.53812	9.14026	8.64383	8.73089	8.57921	9.92952	9.21686	9.34418	9.13452	9.59757	9.13487	10.0221	9.27825	610.655	0.609634	0.00160623
VAMP4	8674	VAMP-4|VAMP24	vesicle-associated membrane protein 4	8.03863	7.60743	7.75938	7.61859	7.67191	7.00177	9.62137	8.41285	7.94023	8.07004	8.53217	7.93339	8.95936	7.82051	297.894	0.814858	0.0016087
SLC2A9	56606	GLUT9|GLUTX|UAQTL2|URATv1	solute carrier family 2 (facilitated glucose transporter)_ member 9	7.86638	8.60651	7.37675	6.05868	7.28139	7.70296	7.69654	9.1735	8.48552	8.76224	8.63303	8.32546	8.84568	8.71917	313.051	0.868236	0.00160999
CECR1	51816	ADA2|ADGF|IDGFL|PAN|SNEDS	cat eye syndrome chromosome region_ candidate 1	11.8593	12.3417	12.6962	12.3217	11.8725	11.9418	12.7299	12.6402	12.9248	12.6351	13.2879	12.3337	13.1798	12.5311	6143.33	0.582988	0.00161305
BASP1	10409	CAP-23|CAP23|NAP-22|NAP22	brain abundant_ membrane attached signal protein 1	10.5352	11.0555	9.92412	11.1343	11.082	10.4868	10.4034	10.1383	10.141	9.76999	10.0645	10.0048	10.3675	10.2238	1394.21	-0.586577	0.00161451
CD226	10666	DNAM-1|DNAM1|PTA1|TLiSA1	CD226 molecule	6.74569	4.46308	5.80905	4.86486	4.45034	6.07709	7.10094	5.79541	7.16962	6.72936	5.67124	7.12132	7.0495	7.24199	86.205	1.01766	0.00161959
FBN2	2201	CCA|DA9|EOMD	fibrillin 2	9.24318	9.975	9.91729	8.50173	8.5638	9.06619	9.60896	10.4952	10.4892	9.67918	10.4535	10.0062	10.1176	9.96641	918.984	0.751009	0.00162222
PLA2G6	8398	CaI-PLA2|GVI|INAD1|IPLA2-VIA|NBIA2|NBIA2A|NBIA2B|PARK14|PLA2|PNPLA9|iPLA2|iPLA2beta	phospholipase A2_ group VI (cytosolic_ calcium-independent)	5.62131	7.06719	6.60533	7.09427	6.15322	6.59778	5.91571	5.2764	5.61556	5.98858	6.38987	5.87695	5.23414	5.45826	71.9457	-0.788206	0.00162806
SPTBN1	6711	ELF|HEL102|SPTB2|betaSpII	spectrin_ beta_ non-erythrocytic 1	8.54553	10.7695	9.50389	12.3922	10.0681	9.12297	8.68362	9.54804	9.6492	9.78401	9.12374	9.14542	9.18178	8.9575	1063.16	-1.11851	0.00162963
ANKRD23	200539	DARP|MARP3	ankyrin repeat domain 23	7.29126	6.76201	7.2948	7.79299	7.1718	8.14314	5.91571	6.54374	6.80191	6.14154	6.75792	7.2044	6.31588	7.10933	133.296	-0.761138	0.00162975
ADTRP	84830	AIG1L|C6orf105|dJ413H6.1	androgen-dependent TFPI-regulating protein	2.69601	0	0	0	3.102	1.97614	4.93941	3.76402	3.60519	4.73152	2.82629	1.61501	5.01126	2.83547	10.0393	1.40226	0.00163127
PCDH12	51294	VE-cadherin-2|VECAD2	protocadherin 12	4.58594	5.21317	6.82561	4.75351	3.38992	5.9686	4.21261	5.07566	2.71913	3.99219	4.44058	3.03931	3.68411	3.0287	27.5949	-1.21346	0.00163753
ITGA4	3676	CD49D|IA4	integrin_ alpha 4 (antigen CD49D_ alpha 4 subunit of VLA-4 receptor)	12.205	10.7247	12.443	10.9836	11.7665	11.7519	11.3767	11.1478	10.8806	9.94754	10.8481	10.6595	11.161	10.9245	2601.49	-0.779918	0.00165337
RABGAP1	23637	GAPCENA|TBC1D11	RAB GTPase activating protein 1	9.77957	9.83354	9.86678	9.71567	9.70808	9.49366	10.5624	10.2784	9.88219	10.0105	10.5852	10.0434	10.5569	9.83846	1060.85	0.496053	0.00165713
TBC1D12	23232	-	TBC1 domain family_ member 12	10.8046	10.5004	10.8924	10.0869	10.1292	10.2639	11.5542	10.8626	10.7649	10.8624	11.6773	10.8497	11.8004	10.7096	1956.7	0.676641	0.00165934
ICOSLG	23308	B7-H2|B7H2|B7RP-1|B7RP1|CD275|GL50|ICOS-L|ICOSL|LICOS	inducible T-cell co-stimulator ligand	7.82514	9.23504	8.07385	8.08898	8.42342	8.40698	8.36139	9.19224	9.15362	9.37261	9.42675	9.24688	9.20831	8.91227	468.231	0.677999	0.00166933
RASA4CP	401331	RASA4P	RAS p21 protein activator 4C_ pseudogene	5.03494	5.86174	5.47877	5.21238	5.21077	5.49236	4.66032	4.75545	4.73822	5.01112	4.73272	4.43505	4.10132	4.49071	31.4111	-0.734106	0.00167073
DHX36	170506	DDX36|G4R1|MLEL1|RHAU	DEAH (Asp-Glu-Ala-His) box polypeptide 36	9.32188	9.06721	9.49703	9.18441	9.29416	8.90186	9.99202	9.65551	9.72922	9.46828	9.71099	9.57225	9.82881	9.32502	721.787	0.439239	0.00167081
NDUFV1	4723	CI-51K|CI51KD|UQOR1	NADH dehydrogenase (ubiquinone) flavoprotein 1_ 51kDa	9.9102	10.7053	9.936	10.4174	10.5736	10.6909	8.75294	10.0824	9.56448	10.0516	9.16413	9.89654	8.80107	9.9767	1032.61	-0.728594	0.00167142
GPRIN3	285513	GRIN3	GPRIN family member 3	11.1045	9.9445	11.1493	10.6854	10.9142	11.1499	10.7861	9.83984	10.2469	9.57288	10.4012	9.87292	10.3233	9.97523	1466.42	-0.666166	0.00167162
CABLES1	91768	CABL1|CABLES|HsT2563|IK3-1	Cdk5 and Abl enzyme substrate 1	9.95709	10.0979	9.0306	9.5699	8.82137	9.72302	9.58887	10.463	10.4948	9.72227	10.7122	10.7795	10.1671	10.6271	1092.3	0.719058	0.00167576
ERMN	57471	JN|KIAA1189|ermin	ermin_ ERM-like protein	3.4415	4.30741	3.50142	3.94768	3.62984	3.1416	6.40352	3.67205	4.54467	4.94614	4.73272	4.04207	6.4464	3.83779	25.7686	1.19078	0.00167705
C3orf70	285382	-	chromosome 3 open reading frame 70	5.45103	5.40461	5.94958	4.35619	4.57036	5.55373	5.42046	6.69159	6.8305	6.54415	6.51046	6.68825	5.14907	5.86507	61.8932	0.914058	0.00167729
DDOST	1650	AGER1|CDG1R|OKSWcl45|OST|OST48|WBP1	dolichyl-diphosphooligosaccharide--protein glycosyltransferase subunit (non-catalytic)	11.9392	12.204	11.9978	11.8238	12.0472	12.4095	11.2876	11.823	11.7093	11.7923	11.5258	11.6508	11.419	11.8561	3689	-0.427298	0.00168365
NAA40	79829	NAT11|PATT1	N(alpha)-acetyltransferase 40_ NatD catalytic subunit	9.74866	9.65666	10.2327	10.185	9.73562	10.2535	9.38271	9.36923	9.64518	9.23486	9.70468	9.76588	9.28258	9.54248	849.978	-0.47498	0.00168609
CAB39L	81617	MO25-BETA|MO2L|bA103J18.3	calcium binding protein 39-like	7.38883	6.05361	6.51773	7.01601	6.96835	6.56834	7.74271	7.79227	7.14706	7.16737	7.46322	7.34834	8.1298	7.28047	154.108	0.691788	0.00168686
BMPR1A	657	10q23del|ACVRLK3|ALK3|CD292|SKR5	bone morphogenetic protein receptor_ type IA	8.51991	7.83353	8.45961	8.08898	8.04258	8.21138	9.31097	8.58033	8.55143	8.42334	9.17937	8.56828	9.39538	8.50434	392.707	0.621856	0.00168715
TSTA3	7264	FX|P35B|SDR4E1	tissue specific transplantation antigen P35B	8.86668	9.23684	8.46898	8.6645	8.97879	9.462	7.77862	8.51565	8.41173	8.43523	7.60541	8.64091	7.88872	8.6693	395.453	-0.652693	0.00169685
GIMAP7	168537	IAN7|hIAN7	GTPase_ IMAP family member 7	4.12435	0	4.1865	3.15972	1.9429	4.429	5.32657	5.3073	3.73188	5.62328	4.66504	5.04345	4.85887	5.4243	23.5415	1.22018	0.00169825
ERBB2IP	55914	ERBIN|HEL-S-78|LAP2	erbb2 interacting protein	11.1718	11.0463	11.1588	10.6784	10.8827	10.1368	11.9765	11.1515	11.4414	11.3825	11.6595	11.1612	12.0128	11.1863	2506.44	0.616168	0.00170092
EXOC1	55763	BM-102|SEC3|SEC3L1|SEC3P	exocyst complex component 1	9.77777	9.2706	9.76203	9.3225	9.43522	9.14806	10.785	9.92822	9.7462	9.84766	10.2273	9.71012	10.4498	9.78091	934.526	0.605822	0.00170127
VLDLR	7436	CAMRQ1|CARMQ1|CHRMQ1|VLDLRCH	very low density lipoprotein receptor	5.41443	7.27058	5.68585	5.39663	4.83287	4.7766	7.15657	8.06511	6.49754	7.42157	6.65702	6.21415	6.96492	6.73288	100.807	1.03532	0.00170203
EXT2	2132	SOTV	exostosin glycosyltransferase 2	8.67496	8.63953	8.77128	8.70995	8.84536	8.99053	9.04225	9.54318	9.13368	9.40471	9.23294	8.88709	9.24464	9.01853	523.644	0.418582	0.00170282
TAS2R60	338398	T2R56|T2R60	taste receptor_ type 2_ member 60	0	0	0	0	0	1.56377	1.23221	2.78102	2.12129	2.74015	2.82629	1.02259	3.26617	1.60688	2.57157	1.40966	0.00171264
KREMEN1	83999	KREMEN|KRM1	kringle containing transmembrane protein 1	0	0	0	2.59706	1.9429	2.29646	5.22614	1.42121	3.84833	3.92633	2.82629	2.62242	4.00778	2.61231	7.78391	1.39605	0.00173154
PCNXL4	64430	C14orf135|FBP2	pecanex-like 4 (Drosophila)	8.79373	8.44468	8.89464	8.55252	8.67173	8.452	10.0464	8.90719	8.97621	8.98483	9.60662	8.87446	9.86594	8.90613	542.663	0.661845	0.00173225
RFX4	5992	NYD-SP10	regulatory factor X_ 4 (influences HLA class II expression)	1.67447	0	0	0	1.9429	0	0	2.3772	4.23811	1.94137	3.84834	3.50025	3.09479	2.34819	4.66415	1.41153	0.00173261
SNX7	51375	-	sorting nexin 7	8.2351	7.43007	7.85542	7.29982	7.55311	7.64774	5.8831	6.22567	7.01624	7.23694	6.32557	7.39329	6.27631	7.47551	153.944	-0.789121	0.00175788
SLA2	84174	C20orf156|MARS|SLAP-2|SLAP2	Src-like-adaptor 2	5.25794	4.7316	3.34733	5.76531	3.62984	4.72418	6.82005	4.00925	6.13444	5.39883	7.62335	6.06652	6.19377	5.4243	55.4345	1.16296	0.00176396
CACNG8	59283	-	calcium channel_ voltage-dependent_ gamma subunit 8	2.10032	3.09084	0	2.59706	2.52138	0.984137	0	6.03578	3.84833	6.05172	2.82629	3.03931	3.90775	3.0287	14.2434	1.39745	0.001765
HTR7	3363	5-HT7	5-hydroxytryptamine (serotonin) receptor 7_ adenylate cyclase-coupled	8.22456	7.61298	8.31119	8.71491	8.23649	8.68585	7.80497	5.63416	7.74374	6.41803	7.42281	6.90243	7.83526	7.84639	232.5	-0.87397	0.0017714
AP1AR	55435	2C18|C4orf16|GBAR|PRO0971|gamma-BAR	adaptor-related protein complex 1 associated regulatory protein	8.95854	8.46324	8.70541	8.40678	8.30297	8.11287	9.54264	9.06468	8.71758	8.76224	9.26186	8.92126	9.33648	8.89996	467.518	0.550079	0.00177215
EFHD2	79180	SWS1	EF-hand domain family_ member D2	11.9307	12.344	11.8876	12.2668	12.4391	12.6535	11.4453	11.7998	12.0832	11.8694	11.6381	11.8278	11.6141	11.9456	4152.73	-0.474301	0.00177372
ATG4B	23192	APG4B|AUTL1	autophagy related 4B_ cysteine peptidase	9.19002	9.55071	9.67562	10.3819	9.78297	10.1343	8.54457	9.3674	9.14795	9.47262	9.30697	9.32089	8.87578	9.33191	726.848	-0.608908	0.00177891
MAGED2	10916	11B6|BCG-1|BCG1|HCA10|MAGE-D2	melanoma antigen family D2	9.90526	10.5713	10.1272	10.1751	10.1761	9.7593	10.3342	11.5531	10.4086	11.364	10.7707	10.654	10.6205	10.44	1526.93	0.654018	0.00178734
GLCE	26035	HSEPI	glucuronic acid epimerase	9.13484	8.74444	9.47395	9.10535	8.44713	8.47201	10.0556	9.53341	9.19545	9.84209	9.80044	9.15328	10.1589	9.10147	671.865	0.671154	0.0017875
C11orf31	280636	C17orf10|SELH	chromosome 11 open reading frame 31	10.1406	10.3859	9.51976	10.7099	10.7048	10.4769	8.3495	10.1575	9.1394	9.8741	8.49368	9.78118	8.39752	9.83846	958.549	-0.860309	0.00178934
ZNF276	92822	CENP-Z|CENPZ|ZADT|ZFP276|ZNF477	zinc finger protein 276	9.65173	10.0638	10.1623	10.2325	9.66491	10.4162	8.94686	9.46826	9.70045	9.5836	9.11108	9.82942	9.15749	9.7262	862.128	-0.562828	0.00179206
GMFB	2764	GMF	glia maturation factor_ beta	11.3496	9.5751	10.7487	9.64463	10.0694	9.84772	12.0858	10.6471	11.3456	10.3196	11.3457	10.9881	12.0883	11.2404	2079.54	0.897118	0.00180421
USP13	8975	ISOT3|IsoT-3	ubiquitin specific peptidase 13 (isopeptidase T-3)	8.61573	8.69031	8.51042	8.03841	8.77215	8.06097	7.59951	7.4486	8.37337	7.52532	7.83061	8.03334	7.63083	8.16192	284.421	-0.590629	0.00180589
C4orf19	55286	-	chromosome 4 open reading frame 19	2.42869	5.96955	3.34733	6.88122	4.78405	1.97614	0	0.878962	0	0	3.25239	0	0	0	16.4973	-1.31384	0.00180596
ARL8B	55207	ARL10C|Gie1	ADP-ribosylation factor-like 8B	11.0828	10.8045	10.9036	10.2437	10.8437	10.3069	11.9289	11.3412	11.0535	11.0053	11.5138	10.9711	11.9248	11.0207	2267.68	0.631632	0.00180605
DEAF1	10522	MRD24|NUDR|SPN|ZMYND5	DEAF1 transcription factor	8.43565	8.54974	8.81236	8.99747	8.60303	9.26277	7.54843	8.15704	8.3538	8.21501	8.0118	8.43702	8.14086	8.61763	360.53	-0.566393	0.00181323
DISP1	84976	DISPA	dispatched homolog 1 (Drosophila)	6.95133	6.69029	7.86254	6.42857	6.07421	7.2257	8.52357	7.73661	6.81628	8.03922	8.7148	7.41961	8.57106	7.21244	201.855	0.912373	0.00181893
RUNX3	864	AML2|CBFA3|PEBP2aC	runt-related transcription factor 3	12.3218	12.9685	12.801	13.2025	13.1822	12.9779	11.7449	12.2256	12.8204	12.2085	12.6963	12.2025	12.4272	12.1436	6329.73	-0.568771	0.00182012
SLC7A11	23657	CCBR1|xCT	solute carrier family 7 (anionic amino acid transporter light chain_ xc- system)_ member 11	2.69601	0	2.15108	2.41387	3.38992	0	5.17317	0	5.51342	2.88588	4.97555	2.84587	6.21485	3.61501	16.4332	1.40014	0.00182064
HOMER3	9454	HOMER-3|VESL3	homer scaffolding protein 3	7.83902	9.39022	7.68894	7.40182	7.80633	8.13814	8.77088	10.2034	8.18689	9.74871	9.3641	8.81622	9.47836	8.62513	482.319	0.935222	0.00182336
FBXL6	26233	FBL6|FBL6A|PP14630	F-box and leucine-rich repeat protein 6	8.18708	7.9301	8.32158	8.34089	8.21363	8.98218	6.67519	7.37758	7.83125	7.36676	7.43302	8.13213	6.5824	8.13592	247.131	-0.761374	0.00182607
FIBP	9158	FGFIBP|FIBP-1	fibroblast growth factor (acidic) intracellular binding protein	9.37285	9.57936	8.91878	9.34508	9.44702	10.0207	8.1719	8.78902	8.934	8.86469	8.34482	9.17661	7.86891	9.26152	551.602	-0.690813	0.00182788
ARG2	384	-	arginase 2	7.27092	8.66915	7.11545	8.56906	9.50089	7.29023	5.70798	8.10962	6.60077	8.0624	5.67124	6.45371	6.3919	6.29912	210.086	-1.12224	0.00183553
TOMM34	10953	HTOM34P|TOM34|URCC3	translocase of outer mitochondrial membrane 34	8.62777	8.90242	8.4783	8.95616	9.33286	9.05031	8.62566	8.21929	8.66694	8.24571	8.44406	8.40664	8.2212	8.49209	402.68	-0.481938	0.00183642
PQLC2	54896	-	PQ loop repeat containing 2	10.5191	10.2659	10.6788	10.9392	10.5509	11.425	9.1421	10.0359	10.4356	9.64887	9.8603	10.5387	9.39075	10.387	1340.5	-0.719371	0.00184138
MAFF	23764	U-MAF|hMafF	v-maf avian musculoaponeurotic fibrosarcoma oncogene homolog F	10.2196	11.8439	10.405	10.2582	12.2416	10.5975	10.1024	9.03959	10.0678	11.1855	8.85806	8.24436	10.0721	9.1976	1520.41	-1.07562	0.00184288
LIMK2	3985	-	LIM domain kinase 2	9.10068	9.11886	9.04007	9.23883	10.1132	9.43167	7.29935	8.51565	9.24675	9.07117	7.23721	7.93339	7.89527	8.73311	481.971	-0.873955	0.00184726
PDF	64146	-	peptide deformylase (mitochondrial)	4.9351	4.69017	4.71361	5.83989	5.13493	5.82664	3.71627	4.15227	4.39952	3.54258	2.55434	4.90129	2.67537	4.78644	25.0885	-1.0506	0.00184855
MTMR10	54893	-	myotubularin related protein 10	10.2563	9.975	10.5052	9.95365	9.94857	9.91504	11.3008	10.4203	10.5962	10.345	10.8746	10.3531	11.1134	10.3625	1433.8	0.580032	0.00184873
TSSC4	10078	-	tumor suppressing subtransferable candidate 4	8.36067	9.3036	8.46431	8.75883	8.70817	9.39021	7.49548	8.44099	7.97267	8.634	7.82286	8.25414	7.76553	8.52452	365.449	-0.676792	0.00185257
POMT2	29954	LGMD2N|MDDGA2|MDDGB2|MDDGC2	protein-O-mannosyltransferase 2	7.81815	7.96526	8.11622	8.25491	8.33298	8.40698	7.47374	7.56823	7.70565	7.83001	7.59635	8.00466	7.34555	7.80739	239.091	-0.470094	0.00185309
GSAP	54103	PION	gamma-secretase activating protein	9.19812	9.59487	8.6652	9.42448	9.36641	8.65117	10.4402	9.84775	9.75369	10.0574	10.0229	9.10815	10.3135	9.32041	803.261	0.67869	0.00186199
ITGB7	3695	-	integrin_ beta 7	12.6368	12.6814	13.0708	13.3779	12.7049	13.5914	11.4886	11.6265	12.8817	12.079	12.5087	12.6699	11.7197	12.5583	6489.3	-0.72721	0.00186261
CST7	8530	CMAP	cystatin F (leukocystatin)	4.9351	5.32566	1.72002	5.87579	6.76953	5.77603	2.95352	3.93205	4.67654	3.92633	2.82629	4.29044	3.68411	4.93856	29.7554	-1.21575	0.00186271
KIAA1715	80856	LNP|LNP1|Ul|ulnaless	KIAA1715	9.801	8.81358	9.47162	8.72725	9.33286	8.97939	10.8821	9.66449	9.68292	9.48124	10.172	9.69224	10.378	9.59686	852.355	0.727629	0.00186556
CD84	8832	LY9B|SLAMF5|hCD84|mCD84	CD84 molecule	12.0141	11.9628	12.4762	12.1696	11.6419	11.6196	13.2899	12.9782	12.2307	12.6295	13.2554	11.8938	13.4583	12.0046	5924.08	0.752546	0.00186788
ANKRD11	29123	ANCO-1|ANCO1|LZ16|T13	ankyrin repeat domain 11	10.1942	11.2697	10.7839	11.1986	10.8783	11.0227	9.40872	10.5267	10.4262	10.7335	10.2535	10.3045	9.93268	10.1761	1539.7	-0.629705	0.00186827
LOR	4014	-	loricrin	1.06765	0	1.10246	4.35619	2.74191	2.78005	0	0	0	0	0	0	0	0	2.3773	-1.27951	0.00186988
ITFG1	81533	2310047C21Rik|CDA08|TIP	integrin alpha FG-GAP repeat containing 1	9.44495	9.58784	9.22013	9.16278	9.53632	8.89298	10.5193	9.92449	9.53654	9.92979	10.076	9.35765	10.2422	9.60257	837.245	0.588645	0.0018701
GPR150	285601	PGR11	G protein-coupled receptor 150	0	0	0	0	0	0.984137	0	2.59319	2.94517	0.774143	3.25239	1.02259	3.26617	2.61231	2.62293	1.37966	0.00187308
SPOPL	339745	BTBD33	speckle-type POZ protein-like	10.1888	9.64587	9.88615	9.2712	9.50277	9.21133	11.2609	9.88918	10.1832	9.98138	10.5446	9.99607	10.8973	10.0397	1134.8	0.718563	0.0018731
C16orf91	283951	CCSMST1|URLC5|gs103	chromosome 16 open reading frame 91	6.10754	5.96955	5.74877	6.54462	5.90188	6.27229	4.66032	5.97934	5.40351	5.46991	4.91857	5.56744	4.18917	5.20178	50.6829	-0.784097	0.00187331
LGR4	55366	BNMD17|GPR48	leucine-rich repeat containing G protein-coupled receptor 4	8.62377	8.74949	8.929	8.28526	8.04776	7.71644	9.39722	9.03036	8.88372	8.73604	9.70889	8.80628	9.64102	8.80747	479.437	0.6806	0.00187688
SOS2	6655	-	son of sevenless homolog 2 (Drosophila)	10.2036	10.077	10.3553	9.66913	9.9458	9.71968	11.7134	10.3226	10.3919	10.341	11.2164	10.1702	11.3599	10.2348	1488.78	0.756899	0.00188827
IP6K2	51447	IHPK2|PIUS	inositol hexakisphosphate kinase 2	9.27925	9.33417	9.18928	9.75716	9.59588	9.69606	9.13172	9.26094	9.03576	9.20044	8.88434	9.03627	8.52959	8.93053	603.424	-0.462631	0.00189205
MAP3K12	7786	DLK|MEKK12|MUK|ZPK|ZPKP1	mitogen-activated protein kinase kinase kinase 12	7.9196	8.12145	8.31119	8.23086	7.92929	8.29912	8.2443	8.87918	8.22509	9.02275	9.07241	8.59546	8.71859	8.46311	355.442	0.524073	0.00190135
BAG3	9531	BAG-3|BIS|CAIR-1|MFM6	BCL2-associated athanogene 3	7.50655	8.76951	8.59418	8.36319	8.58888	8.32134	6.90371	8.24345	7.78815	7.7466	7.64107	7.89639	7.3263	7.73304	263.901	-0.662319	0.00191646
FBXO44	93611	FBG3|FBX30|FBX6A|Fbx44|Fbxo6a	F-box protein 44	7.9646	7.57934	7.74402	9.49974	8.50852	8.29912	7.05776	7.8771	7.721	7.89602	7.07718	7.35744	6.77924	7.80079	249.564	-0.833589	0.00192377
TOMM40L	84134	TOMM40B	translocase of outer mitochondrial membrane 40 homolog (yeast)-like	9.14325	8.80633	9.37023	8.85638	9.0189	9.47594	7.7336	8.71317	8.64295	8.46743	8.30647	8.85531	8.24189	8.89377	449.971	-0.581138	0.00192863
ZNF844	284391	-	zinc finger protein 844	2.10032	0	2.48254	1.28866	0.962186	1.97614	5.22614	0.878962	3.14055	3.25128	3.42599	1.61501	5.31448	2.34819	8.67924	1.38648	0.00193644
CCDC88B	283234	BRLZ|CCDC88|HKRP3|gipie	coiled-coil domain containing 88B	10.1942	11.739	10.888	11.7553	11.238	11.3124	8.78419	10.5275	10.4982	11.0475	9.45708	10.6251	8.8321	10.3331	1742.41	-0.929414	0.00193649
TMEM170B	100113407	-	transmembrane protein 170B	10.615	10.5071	10.5588	9.88376	9.93046	9.60295	11.3538	10.6388	10.7824	10.6358	10.9819	10.5595	11.2196	10.5787	1587.56	0.607249	0.00194364
ASPHD1	253982	-	aspartate beta-hydroxylase domain containing 1	3.82295	3.93431	4.09262	4.79159	2.74191	4.72418	2.33566	1.81441	2.45096	1.27521	3.05501	3.62611	1.05492	3.48924	10.2669	-1.23732	0.00194912
TM6SF1	53346	-	transmembrane 6 superfamily member 1	10.7162	11.036	10.4352	10.8199	10.6649	10.1897	11.532	11.2788	10.8737	11.3024	11.5353	10.777	11.5795	10.8385	2086.69	0.555726	0.0019522
PLCB3	5331	-	phospholipase C_ beta 3 (phosphatidylinositol-specific)	9.18731	9.72492	9.76963	9.67296	9.49521	10.2466	8.49688	9.25302	9.28857	9.24503	9.11108	9.2021	8.51692	9.40121	673.495	-0.590317	0.00195278
TADA3	10474	ADA3|NGG1|STAF54|TADA3L|hADA3	transcriptional adaptor 3	10.7404	11.2719	10.5255	11.1654	11.1052	10.9772	9.8389	10.5592	10.4598	10.8182	10.0025	10.5104	10.1725	10.6748	1647.91	-0.549764	0.00195538
NFKBIE	4794	IKBE	nuclear factor of kappa light polypeptide gene enhancer in B-cells inhibitor_ epsilon	10.5245	10.7782	10.3866	10.8245	10.7914	11.1561	8.25708	10.3423	10.1338	10.4636	9.17025	9.98877	9.17642	10.2263	1280.71	-0.808028	0.0019639
LINC00622	644242	-	long intergenic non-protein coding RNA 622	1.06765	0	0	0	0	0	2.33566	0.878962	1.69327	2.39535	2.55434	1.61501	2.90027	1.60688	1.99475	1.38277	0.00197172
RPS10	6204	DBA9|S10	ribosomal protein S10	5.55559	7.49164	4.83455	5.70672	4.97013	5.49236	4.58121	5.11112	4.67654	5.24523	4.35726	4.79809	3.55779	4.9859	41.7078	-1.06484	0.0019823
ARL8A	127829	ARL10B|GIE2	ADP-ribosylation factor-like 8A	9.1846	9.52444	9.08343	9.08441	9.22269	9.42142	9.64344	9.81452	9.51027	9.69781	9.81613	9.46473	9.82539	9.4421	724.549	0.388784	0.00198463
CA2	760	CA-II|CAC|CAII|Car2|HEL-76	carbonic anhydrase II	5.93736	2.95753	6.19522	7.76455	7.30753	6.83874	5.55075	2.94718	5.51342	3.01823	5.63633	5.62888	5.19224	4.78644	63.5998	-1.23072	0.00198917
PDGFRL	5157	PDGRL|PRLTS	platelet-derived growth factor receptor-like	3.11638	4.99239	3.64062	3.47263	4.51159	3.1416	0	2.12307	1.69327	2.18614	1.14958	3.03931	3.26617	3.19907	8.86406	-1.2667	0.00199208
PXN	5829	-	paxillin	9.02074	8.07393	9.54878	7.76455	6.71848	9.11536	9.18954	10.0656	9.08406	9.85984	10.418	9.43494	10.0071	9.25429	659.192	0.942744	0.00199608
DACT3	147906	DAPPER3|RRR1	dishevelled-binding antagonist of beta-catenin 3	8.38924	5.27051	8.63221	6.80879	7.99511	9.03425	5.46521	4.08253	7.47149	3.25128	6.13861	6.56792	4.85887	6.74669	157.005	-1.32711	0.00199935
IDS	3423	MPS2|SIDS	iduronate 2-sulfatase	10.9193	11.6425	11.128	11.5394	11.0082	10.7096	11.8201	11.6579	11.8043	11.7234	11.8271	11.4285	12.0503	11.4416	2948.97	0.51626	0.00200428
RIMKLB	57494	FAM80B|NAAGS|NAAGS-I	ribosomal modification protein rimK-like family member B	6.60658	6.32119	6.96461	5.18403	5.75763	5.82664	7.52748	7.216	6.84459	7.07919	7.10298	6.5362	7.27704	6.55596	107.022	0.770281	0.00201082
RNF169	254225	-	ring finger protein 169	9.24578	8.93381	9.20619	8.74434	8.93194	9.01801	9.71467	9.2087	9.31158	9.29155	9.84317	9.34397	10.0236	9.37032	648.116	0.50219	0.00201542
FGD2	221472	ZFYVE4	FYVE_ RhoGEF and PH domain containing 2	11.4615	11.5561	11.9281	11.9965	11.5573	12.2807	10.854	11.45	11.308	11.5322	11.387	11.3423	11.105	11.4379	3013.31	-0.494521	0.00201686
TMED5	50999	CGI-100|p28	transmembrane p24 trafficking protein 5	11.7702	11.0606	11.5605	11.0156	11.2094	10.9582	12.6361	11.7174	11.7557	11.4944	12.0416	11.5907	12.407	11.6359	3360.88	0.633543	0.00203097
RAB3IL1	5866	GRAB	RAB3A interacting protein (rabin3)-like 1	10.4985	10.6252	10.7255	9.43955	9.17615	10.7963	10.271	12.3276	10.97	11.3298	11.1813	11.0858	10.9743	11.3222	1984.28	0.851412	0.00203117
ANKRD12	23253	ANCO-2|ANCO1|GAC-1|Nbla00144	ankyrin repeat domain 12	11.8143	10.977	11.4984	11.499	11.4894	11.0449	12.8486	12.0262	11.7655	11.8669	12.389	11.4264	12.7631	11.5597	3802	0.702041	0.00203674
CIART	148523	C1orf51|CHRONO|GM129	circadian associated repressor of transcription	3.93057	4.81104	3.17479	3.87859	3.25313	4.05746	5.50862	5.55912	4.05635	4.94614	6.45142	4.1297	5.49767	4.11831	27.6392	1.08954	0.00203722
CKS2	1164	CKSHS2	CDC28 protein kinase regulatory subunit 2	8.39395	8.44156	7.89767	8.34089	9.05535	8.0975	7.63911	7.59978	7.51619	8.10395	7.43302	8.01044	7.49953	8.19251	271.026	-0.609293	0.00204332
DUS1L	64118	DUS1|PP3111	dihydrouridine synthase 1-like	9.43128	9.82878	9.62202	9.76197	9.77675	10.1026	8.69306	9.37106	9.37848	9.35081	9.08218	9.27838	8.69252	9.63819	713.343	-0.52857	0.00204643
NEB	4703	NEB177D|NEM2	nebulin	6.77486	8.05773	7.57204	7.70094	7.10381	6.41141	8.43635	8.55802	7.97907	8.96446	8.10413	7.61446	8.30224	7.46719	244.421	0.798309	0.0020465
JKAMP	51528	C14orf100|CDA06|HSPC213|HSPC327|JAMP	JNK1/MAPK8-associated membrane protein	9.92329	8.70858	9.41698	9.13897	9.49331	9.17272	10.7173	9.82657	9.77959	9.85653	10.0397	9.57616	10.4532	9.74007	885.073	0.651761	0.00204836
TMEM88	92162	-	transmembrane protein 88	4.29515	5.78511	5.36289	4.07665	5.17335	5.64116	2.33566	2.94718	4.73822	3.85731	3.9655	3.36234	4.91147	3.19907	23.1372	-1.09447	0.00205676
EDEM3	80267	C1orf22	ER degradation enhancer_ mannosidase alpha-like 3	10.6752	10.03	10.6948	10.259	10.0553	9.91504	11.647	10.5551	10.6957	10.594	11.2053	10.6137	11.6056	10.6838	1727.43	0.669807	0.00206539
TMEM2	23670	-	transmembrane protein 2	9.37285	9.64044	8.96588	10.6923	9.79996	9.05297	11.4668	11.2338	10.3218	10.542	10.3361	9.65026	10.8501	10.0689	1289.29	0.853827	0.00207143
SLC2A13	114134	HMIT	solute carrier family 2 (facilitated glucose transporter)_ member 13	9.47859	8.64767	9.60299	8.40064	8.35404	8.452	10.5829	9.32084	9.45164	9.05006	10.396	9.25665	10.5754	9.34558	745.183	0.857901	0.00207293
TMEM65	157378	-	transmembrane protein 65	8.94577	8.85868	8.99861	8.44611	8.68509	8.42762	10.3758	8.9297	8.98895	9.13634	9.74211	9.19704	9.99951	8.93657	600.26	0.714007	0.00207598
ADCY6	112	AC6|LCCS8	adenylate cyclase 6	7.68618	7.16114	8.79756	8.99135	8.00046	8.74953	6.51414	5.90047	7.81702	7.37912	7.28307	7.87753	6.4103	7.90913	231.066	-0.938003	0.00207611
NBEAL2	23218	BDPLT4|GPS	neurobeachin-like 2	10.2485	11.8005	11.4388	11.3318	11.4894	11.3063	9.23224	10.1458	11.2236	10.9943	9.76653	10.5984	9.58545	10.5375	1883.72	-0.84009	0.00207791
GMIP	51291	ARHGAP46	GEM interacting protein	10.9948	11.8884	11.6844	11.7568	11.4645	11.8222	10.1304	11.0037	11.3282	11.2301	10.9243	11.2009	10.6382	11.2398	2533.79	-0.594664	0.0020795
BCL6	604	BCL5|BCL6A|LAZ3|ZBTB27|ZNF51	B-cell CLL/lymphoma 6	8.53704	9.89636	9.68369	9.67296	10.1157	9.24892	8.3495	8.79992	9.21456	9.59954	8.28409	7.73112	8.55875	8.32267	573.594	-0.809223	0.00208516
KCNK17	89822	K2p17.1|TALK-2|TALK2|TASK-4|TASK4	potassium channel_ two pore domain subfamily K_ member 17	4.12435	3.21286	2.7519	4.25078	0.962186	3.43046	4.93941	4.61432	5.32528	2.57802	5.56385	5.90205	3.80026	5.07617	21.9446	1.20935	0.00209468
HORMAD1	84072	CT46|NOHMA	HORMA domain containing 1	4.58594	4.81104	4.94614	4.79159	5.17335	2.78005	5.9476	6.6072	4.96151	6.06708	5.5262	5.4361	6.19377	4.61637	41.7202	0.981283	0.00209517
SWT1	54823	C1orf26|HsSwt1	SWT1 RNA endoribonuclease homolog (S. cerevisiae)	6.06093	6.14843	6.19522	6.08958	5.53967	5.46067	7.83937	6.67984	5.93817	6.48819	7.22551	6.11026	7.75117	6.11974	95.8561	0.890222	0.00210188
KPNA3	3839	IPOA4|SRP1|SRP1gamma|SRP4|hSRP1	karyopherin alpha 3 (importin alpha 4)	10.4496	9.89864	10.3285	9.73412	10.1157	9.86143	11.31	10.3626	10.5688	10.2234	10.9802	10.4188	11.0815	10.4045	1428.4	0.599965	0.0021049
IGHMBP2	3508	CATF1|CMT2S|HCSA|HMN6|SMARD1|SMUBP2|ZFAND7	immunoglobulin mu binding protein 2	7.69384	8.57272	8.30597	8.65936	8.23194	8.44392	6.95168	7.9127	7.85232	8.05856	7.70144	7.75198	7.47353	7.93348	260.846	-0.58389	0.00210547
STXBP3	6814	MUNC18-3|MUNC18C|PSP|UNC-18C	syntaxin binding protein 3	9.93948	9.48713	9.67966	9.56304	9.50089	8.97659	10.998	9.99736	9.79781	10.0075	10.3523	9.73303	10.6776	9.87821	1015.31	0.654242	0.00211748
BCS1L	617	BCS|BCS1|BJS|FLNMS|GRACILE|Hs.6719|MC3DN1|PTD|h-BCS	BC1 (ubiquinol-cytochrome c reductase) synthesis-like	7.83902	7.52147	7.86964	7.99418	7.75025	8.39446	6.63658	7.18306	7.60991	7.31622	6.75792	7.41089	7.14046	7.78749	191.38	-0.611584	0.00212264
SEMA4D	10507	C9orf164|CD100|M-sema-G|SEMAJ|coll-4	sema domain_ immunoglobulin domain (Ig)_ transmembrane domain (TM) and short cytoplasmic domain_ (semaphorin) 4D	10.8473	11.1884	11.6405	11.5359	11.3617	11.5078	9.81964	10.742	11.2403	10.8772	10.6751	10.9275	10.3521	10.8609	2109.49	-0.600617	0.00212324
SCML1	6322	-	sex comb on midleg-like 1 (Drosophila)	9.40819	8.92714	9.26386	8.81999	9.07324	8.59023	10.6798	9.37471	9.53437	9.49267	10.076	9.14015	10.4752	9.13073	752.624	0.748766	0.00212782
METAP1D	254042	MAP 1D|MAP1D|MetAP 1D|Metap1l	methionyl aminopeptidase type 1D (mitochondrial)	5.17283	4.25155	5.71765	5.32053	4.68115	5.66916	1.88696	2.94718	4.54467	3.25128	3.72082	4.99761	2.67537	4.49071	23.4657	-1.11319	0.00214307
FN3K	64122	-	fructosamine 3 kinase	5.52157	5.35246	6.48115	5.96181	5.44863	6.21645	6.2585	6.65603	6.26589	6.53313	7.31654	6.55214	7.06119	6.28025	82.4264	0.72672	0.00214444
PDXDC1	23042	LP8165	pyridoxal-dependent decarboxylase domain containing 1	10.1545	10.0959	10.1608	10.055	10.1737	10.1592	10.5993	10.3954	10.4644	10.0972	10.8538	10.5927	10.6691	10.3991	1321.92	0.382304	0.00216645
FAM73B	84895	C9orf54	family with sequence similarity 73_ member B	8.80438	9.07929	9.11362	9.26275	8.60303	9.62277	7.60951	8.39498	8.58958	8.66462	8.42373	8.8359	7.99614	8.75719	437.912	-0.625432	0.0021927
LILRA4	23547	CD85g|ILT7	leukocyte immunoglobulin-like receptor_ subfamily A (with TM domain)_ member 4	4.12435	6.06985	3.64062	3.03827	3.73632	3.77776	6.06855	5.45258	5.40351	4.22915	7.38124	6.17349	5.80627	5.4243	44.8661	1.17848	0.00219969
NFE2L2	4780	HEBP1|NRF2	nuclear factor_ erythroid 2-like 2	10.4754	9.46581	10.3566	9.94417	9.79226	10.0569	11.0225	10.4387	10.3406	10.1541	11.0515	10.4542	11.1288	10.6196	1400.49	0.606714	0.00220477
PRR14	78994	-	proline rich 14	9.11786	9.62404	9.7312	9.94206	9.54184	9.86598	8.94291	9.06015	9.48125	9.21258	9.14873	9.21468	8.98106	9.38143	679.343	-0.459759	0.00220756
SRSF7	6432	9G8|AAG3|SFRS7	serine/arginine-rich splicing factor 7	11.6733	10.7911	11.9609	10.9492	11.3221	11.5791	11.2248	10.7463	10.9051	10.8993	10.4943	10.8408	10.7243	10.8719	2242.03	-0.559254	0.00220959
TANC2	26115	ROLSA|rols	tetratricopeptide repeat_ ankyrin repeat and coiled-coil containing 2	10.3453	11.172	10.561	10.2539	10.477	10.3257	10.7173	11.4547	11.1943	11.2258	11.3942	10.9175	11.2846	10.682	1930.44	0.552544	0.00221263
NPHP3	27031	CFAP31|MKS7|NPH3|RHPD|RHPD1|SLSN3	nephronophthisis 3 (adolescent)	5.91133	4.60358	5.92254	5.82161	5.80733	5.05651	8.08137	5.92059	5.82902	6.00462	7.59635	5.8514	7.10702	5.91485	84.2079	1.02523	0.00221494
TBCK	93627	HSPC302|TBCKL	TBC1 domain containing kinase	8.59543	7.78024	8.50132	8.15984	8.30729	7.92823	9.75353	8.65129	8.53849	8.53528	9.40097	8.47097	9.46962	8.50027	422.241	0.710539	0.00222851
PTPN12	5782	PTP-PEST|PTPG1	protein tyrosine phosphatase_ non-receptor type 12	11.2788	11.6587	11.2107	11.2362	11.5811	10.6694	12.6296	11.7324	11.7445	11.9671	12.1684	11.3985	12.2818	11.4293	3385.21	0.631961	0.00223461
CHRNA1	1134	ACHRA|ACHRD|CHRNA|CMS1A|CMS1B|CMS2A|FCCMS|SCCMS	cholinergic receptor_ nicotinic_ alpha 1 (muscle)	2.10032	0	0	0	0.962186	2.55843	3.56	2.59319	3.4663	0	4.97555	4.50226	2.90027	3.19907	7.27018	1.3767	0.00223805
SCAPER	49855	MSTP063|ZNF291|Zfp291	S-phase cyclin A-associated protein in the ER	7.86638	7.52147	7.49156	7.51996	7.82455	7.44401	8.66456	8.21929	7.721	8.35301	8.31201	7.77934	8.47821	7.73304	251.145	0.554055	0.00224783
STT3B	201595	CDG1X|SIMP|STT3-B	STT3B_ subunit of the oligosaccharyltransferase complex (catalytic)	10.8499	10.7984	10.7372	10.3575	10.7642	10.47	11.41	10.9752	10.9955	10.9776	11.4168	10.8981	11.456	10.8401	1990.43	0.454782	0.00226564
PGA5	5222	Pg5	pepsinogen 5_ group I (pepsinogen A)	5.65308	5.5273	5.28013	5.42113	5.05489	6.05604	6.15304	7.64886	6.56717	6.19845	6.34732	6.25369	5.39057	6.16157	69.664	0.855513	0.00226765
SERPINB9	5272	CAP-3|CAP3|PI-9|PI9	serpin peptidase inhibitor_ clade B (ovalbumin)_ member 9	11.207	10.1195	10.3143	10.34	9.96098	11.0159	11.5837	10.3282	12.269	10.6013	11.0655	11.7278	11.4659	11.6589	2252.87	0.802119	0.00226827
DNAJC3	5611	ACPHD|ERdj6|HP58|P58|P58IPK|PRKRI	DnaJ (Hsp40) homolog_ subfamily C_ member 3	11.6607	11.0036	11.2635	10.7198	11.1194	11.0707	12.0641	11.5051	11.7227	11.331	11.8329	11.3841	12.0233	11.6205	2898.13	0.520277	0.00228303
HBP1	26959	-	HMG-box transcription factor 1	9.90691	9.53909	9.65524	9.5903	9.31364	9.3013	10.8059	10.044	9.63508	9.89255	10.5197	9.82122	10.5044	9.85608	991.28	0.593192	0.00229503
ATG4C	84938	APG4-C|APG4C|AUTL1|AUTL3	autophagy related 4C_ cysteine peptidase	10.1321	9.05298	10.0053	9.56853	9.25215	8.94258	10.8749	10.0656	9.83533	9.84766	10.7185	9.97848	11.0034	9.95307	1075.03	0.735649	0.00229788
P2RX4	5025	P2X4|P2X4R	purinergic receptor P2X_ ligand gated ion channel_ 4	10.5511	11.0391	10.821	10.6333	10.6178	11.0084	10.4346	10.6127	10.0405	10.3792	10.5528	10.2272	10.4319	10.2348	1517.24	-0.407503	0.00229958
PQLC1	80148	-	PQ loop repeat containing 1	9.48743	9.41108	9.69572	9.55752	9.59588	10.273	8.87819	9.35452	9.3065	9.08633	9.25325	9.2021	9.0235	9.44422	692.627	-0.480877	0.00231094
ENTPD7	57089	LALP1	ectonucleoside triphosphate diphosphohydrolase 7	8.74297	7.44882	8.62804	7.78829	7.34167	8.40282	9.371	8.08308	9.49472	8.02748	9.19145	9.01629	9.35796	9.11484	423.947	0.801651	0.00231432
CTR9	9646	SH2BP1|TSBP|p150|p150TSP	CTR9 homolog_ Paf1/RNA polymerase II complex component	10.802	10.8333	10.741	10.9189	10.602	10.2627	11.3154	11.0137	11.0182	11.0524	11.1107	11.0092	11.3769	10.9613	1983.26	0.397192	0.00232352
ANXA2P3	305	ANX2L3|ANX2P3|LIP2|LPC2C	annexin A2 pseudogene 3	4.37353	1.70309	1.72002	2.20399	2.52138	2.78005	4.87454	4.15227	4.39952	3.01823	4.59403	3.84903	5.05867	3.7307	13.7132	1.18733	0.00232503
ERLIN1	10613	C10orf69|Erlin-1|KE04|KEO4|SPFH1|SPG62	ER lipid raft associated 1	8.28664	7.38534	8.40695	7.6909	7.86619	8.07674	8.93895	8.4754	8.61034	8.00771	8.30647	8.75553	8.69252	8.74003	328.557	0.573876	0.00232586
AHCYL2	23382	ADOHCYASE3|IRBIT2	adenosylhomocysteinase-like 2	9.5201	9.41586	9.52875	9.41384	9.26555	9.39231	10.5867	9.64497	9.95543	9.34451	10.5841	9.72074	10.5682	9.68376	915.177	0.625175	0.00233106
TRAF3IP3	80342	T3JAM	TRAF3 interacting protein 3	9.99941	10.5212	10.0197	10.0113	10.4528	9.9639	9.35919	9.62977	9.6512	10.0784	9.31803	9.91515	9.11326	9.7521	950.268	-0.526153	0.00234685
ZNF354C	30832	KID3	zinc finger protein 354C	4.77106	3.32537	5.3221	5.44522	4.38636	4.92333	6.03925	5.33755	5.44108	5.85334	5.40697	5.56744	6.1286	6.05462	42.2788	0.844454	0.00235271
SAC3D1	29901	HSU79266|SHD1	SAC3 domain containing 1	7.27092	8.31101	7.44483	8.14888	8.17628	8.14812	5.50862	7.51628	6.75792	7.55287	6.25826	7.32067	6.53289	7.61755	181.359	-0.837489	0.00235411
IFI16	3428	IFNGIP1|PYHIN2	interferon_ gamma-inducible protein 16	11.9238	11.994	11.7622	11.6739	12.0517	11.2696	12.9012	12.3079	11.8412	12.5044	12.4481	12.1133	12.7179	11.9512	4594.33	0.561727	0.00236379
ZNF296	162979	ZFP296|ZNF342	zinc finger protein 296	6.30044	7.46118	6.70388	7.74527	6.70543	7.37768	3.98568	6.44993	6.85855	5.98858	6.06175	6.52007	5.91333	5.81352	99.1713	-0.898535	0.00237293
GMPPB	29925	MDDGA14|MDDGB14|MDDGC14	GDP-mannose pyrophosphorylase B	7.94549	8.17123	7.78962	7.97776	8.00579	8.59023	6.12542	7.76471	7.49848	7.46861	7.23721	7.73811	6.56608	7.62504	209.88	-0.704392	0.00237303
LOC155060	155060	-	AI894139 pseudogene	5.77359	6.19359	6.60533	6.78067	6.17232	6.66885	5.7806	5.65833	5.61556	6.09733	5.32163	5.92673	5.49767	5.91485	66.0272	-0.63017	0.00237368
CTSD	1509	CLN10|CPSD|HEL-S-130P	cathepsin D	15.0075	16.1816	14.7197	14.5893	14.8402	15.2358	14.4551	17.113	16.0553	16.2312	16.1489	16.442	15.6155	16.2819	59115	0.875344	0.00237479
KRI1	65095	-	KRI1 homolog	7.73895	8.8956	8.10424	8.74434	8.1904	8.6048	6.91988	7.79772	7.85927	8.24909	7.20182	7.87753	6.72148	7.84639	261.39	-0.732224	0.00237749
NUDT22	84304	-	nudix (nucleoside diphosphate linked moiety X)-type motif 22	8.51559	9.32912	8.5595	8.96451	9.02941	9.10515	7.56908	8.73037	8.15897	8.61583	7.43302	8.24926	7.27704	8.59491	375.49	-0.715076	0.00237902
ERAP1	51752	A-LAP|ALAP|APPILS|ARTS-1|ARTS1|ERAAP|ERAAP1|PILS-AP|PILSAP	endoplasmic reticulum aminopeptidase 1	10.4405	10.3859	10.573	9.73412	10.1914	10.1191	11.4383	10.4681	10.7769	10.5973	10.9897	10.5063	11.2531	10.5592	1593.07	0.573581	0.00237946
SCRT2	85508	ZNF898B	scratch family zinc finger 2	0	0	0	1.28866	0	0	0	3.76402	2.45096	0	4.51934	2.62242	3.55779	1.60688	4.17209	1.33899	0.00237971
RPSA	3921	37LRP|67LR|ICAS|LAMBR|LAMR1|LBP|LBP/p40|LRP|LRP/LR|NEM/1CHD4|SA|lamR|p40	ribosomal protein SA	12.4732	12.7421	11.7004	12.2248	12.8454	12.5883	11.3627	11.7567	11.8569	12.1111	11.2836	12.2147	11.2454	12.1914	4480.96	-0.634615	0.00238263
GTF2IRD1	9569	BEN|CREAM1|GTF3|MUSTRD1|RBAP2|WBS|WBSCR11|WBSCR12|hMusTRD1alpha1	GTF2I repeat domain containing 1	6.21787	6.29379	5.80905	5.24019	5.35145	6.5534	6.2585	7.07947	6.75792	6.14154	7.37066	6.68825	6.83477	6.76037	89.2366	0.740295	0.00238708
STK38	11329	NDR|NDR1	serine/threonine kinase 38	9.13765	9.70165	9.30631	9.52257	9.07324	9.01528	10.4091	9.67489	9.53437	9.88715	10.1629	9.61083	10.2228	9.42072	820.064	0.564298	0.00238742
TNFRSF14	8764	ATAR|CD270|HVEA|HVEM|LIGHTR|TR2	tumor necrosis factor receptor superfamily_ member 14	10.9855	11.4924	10.8616	10.9471	10.9163	11.5361	11.1193	12.2807	11.3949	11.8107	11.8634	11.7976	11.4642	11.9404	2939.91	0.570401	0.00239379
PARP11	57097	ARTD11|C12orf6|MIB006	poly (ADP-ribose) polymerase family_ member 11	8.21395	6.83034	7.97206	8.02248	7.44734	7.40291	9.21924	7.56184	8.51225	7.76084	8.94267	8.58775	8.8955	8.31805	306.483	0.775824	0.00239512
MIER2	54531	KIAA1193|Mi-er2	mesoderm induction early response 1_ family member 2	8.67496	9.51853	9.30631	9.53384	8.93753	9.57732	7.39497	8.67221	9.04799	8.66966	8.3556	8.78956	7.98391	8.88131	483.168	-0.691461	0.00239554
ENTPD8	377841	E-NTPDase|GLSR2492|NTPDase-8|UNQ2492	ectonucleoside triphosphate diphosphohydrolase 8	3.11638	3.86154	3.76757	3.94768	1.53432	3.67102	4.49751	3.93205	4.15009	4.84282	5.08318	5.3291	4.18917	4.55491	18.1457	1.00848	0.00239631
RPS6KB2	6199	KLS|P70-beta|P70-beta-1|P70-beta-2|S6K-beta2|S6K2|SRK|STK14B|p70(S6K)-beta|p70S6Kb	ribosomal protein S6 kinase_ 70kDa_ polypeptide 2	9.84979	10.1684	9.76963	10.0946	10.271	10.6056	8.72561	9.67933	9.76485	9.61921	9.67273	9.6484	9.33407	9.86402	922.519	-0.555209	0.00239646
GLUD1P3	2749	C10orf102|Em:AC022400.11|GLUDP3	glutamate dehydrogenase 1 pseudogene 3	7.13128	7.19115	7.64	7.91445	7.11372	8.20183	6.83717	6.99658	6.88606	6.96082	7.24881	6.83885	7.06119	6.975	154.056	-0.588267	0.00241182
LOC730102	730102	-	quinone oxidoreductase-like protein 2 pseudogene	8.2611	8.42272	7.78962	7.40797	7.45516	8.10264	8.98193	8.34374	8.47197	8.19767	9.01241	8.49592	8.57106	8.41203	325.353	0.59865	0.00241391
TMOD2	29767	N-TMOD|NTMOD	tropomodulin 2 (neuronal)	9.14604	9.15927	8.97248	9.96203	8.71144	8.39864	10.9016	9.53993	9.40724	9.89039	10.4051	9.34626	10.5434	9.39245	845.528	0.813088	0.0024141
POMK	84197	MDDGA12|MDDGC12|SGK196	protein-O-mannose kinase	7.78985	7.37231	8.38236	7.89272	7.37502	8.46803	7.31166	6.95815	7.49848	7.20951	7.44316	7.50401	7.17315	7.3724	195.86	-0.596756	0.00241675
NDUFA7	4701	B14.5a	NADH dehydrogenase (ubiquinone) 1 alpha subcomplex_ 7_ 14.5kDa	8.30175	8.83749	7.60642	8.31171	8.52718	8.80106	7.15657	7.89755	7.57653	7.95501	7.01057	8.01044	6.33527	8.13067	261.04	-0.766703	0.0024285
GPCPD1	56261	EDI3|GDE5|GDPD6|PREI4	glycerophosphocholine phosphodiesterase 1	10.8644	11.0293	10.7621	10.3148	10.3849	10.2184	12.1945	11.215	10.9765	11.0147	11.8492	10.9012	11.66	10.5631	2212.72	0.708799	0.00242858
ACVR1B	91	ACTRIB|ACVRLK4|ALK4|SKR2	activin A receptor_ type IB	8.02655	8.45089	8.46431	8.61492	7.77544	8.23967	8.26975	9.02107	9.25204	8.83359	8.61521	8.90583	8.72228	8.92143	395.457	0.532631	0.00243071
AHDC1	27245	MRD25	AT hook_ DNA binding motif_ containing 1	8.6672	8.85634	9.56853	9.60374	8.85721	9.72135	8.04498	8.1697	9.13654	8.29873	8.68947	8.88079	8.42944	8.66567	483.296	-0.65235	0.00243535
FER	2241	PPP1R74|TYK3|p94-Fer	fer (fps/fes related) tyrosine kinase	7.30132	6.26587	7.15082	6.72272	6.28187	6.47625	7.46275	7.1747	7.27741	7.42157	7.72655	7.07792	7.88215	7.10933	143.115	0.631284	0.00245533
C10orf128	170371	-	chromosome 10 open reading frame 128	8.25594	10.5019	6.55341	8.99747	9.29198	7.76266	10.0519	10.9972	9.31411	10.7878	10.5703	10.0249	10.4925	9.86244	973.911	1.05289	0.00245568
BACH2	60468	BTBD25	BTB and CNC homology 1_ basic leucine zipper transcription factor 2	3.28808	3.21286	3.50142	2.90565	3.25313	0.984137	5.22614	3.2312	2.45096	2.74015	6.45142	5.08789	5.10458	3.61501	18.7516	1.27501	0.00245726
KIAA1109	84162	FSA|Tweek	KIAA1109	11.0103	10.8973	11.158	10.8405	10.7712	10.5957	12.6123	11.0358	11.2107	11.206	12.0811	11.1316	12.2557	11.0136	2714.07	0.745012	0.0024677
CD164	8763	MGC-24|MUC-24|endolyn	CD164 molecule_ sialomucin	13.4954	12.8063	13.3102	13.1936	12.8855	12.7117	14.4889	13.3264	13.5395	13.2212	13.9679	13.4338	14.2471	13.4731	11794.5	0.644956	0.00246806
ZNF529	57711	-	zinc finger protein 529	7.54092	6.34807	7.41605	7.20423	6.43201	6.92255	8.50761	7.64281	7.721	6.89347	8.0118	7.56816	7.98391	7.78079	185.302	0.722826	0.00246829
GPX1	2876	GPXD|GSHPX1	glutathione peroxidase 1	14.1371	14.3206	13.7163	13.9402	14.2217	14.691	12.3239	14.2205	13.1273	13.7683	12.6755	13.453	12.5642	13.6911	14096.6	-0.769585	0.00247866
OXR1	55074	Nbla00307|TLDC3	oxidation resistance 1	9.17095	8.63135	8.93578	8.77792	8.84238	8.47598	10.0053	9.08042	9.06614	9.31103	9.48923	9.00475	9.99647	9.1748	591.061	0.591368	0.00248283
EXOC4	60412	SEC8|SEC8L1|Sec8p	exocyst complex component 4	9.77055	9.39183	9.93937	9.43655	9.81522	9.86295	10.319	10.1253	10.0633	9.99148	10.2834	9.93657	10.3545	9.93056	1002.26	0.408391	0.00249159
SEC22B	9554	ERS-24|SEC22L1	SEC22 homolog B_ vesicle trafficking protein (gene/pseudogene)	10.4765	9.96852	9.95946	9.8207	10.2974	9.65639	10.5955	10.6181	10.5485	10.6607	10.3803	10.0644	10.774	10.6205	1310.16	0.474881	0.00249931
SERAC1	84947	-	serine active site containing 1	8.04463	7.5449	8.09821	7.45618	7.0532	7.63359	8.77533	8.28285	8.0778	7.60642	8.38218	8.32546	8.72595	8.1773	271.416	0.619718	0.00251074
SLC35B2	347734	PAPST1|SLL|UGTrel4	solute carrier family 35 (adenosine 3'-phospho 5'-phosphosulfate transporter)_ member B2	9.18731	9.90657	9.55098	9.42297	9.42132	9.84618	8.63549	9.22498	8.96012	9.33661	9.08218	9.15066	9.17103	9.17225	641.131	-0.459122	0.00252566
HDAC3	8841	HD3|RPD3|RPD3-2	histone deacetylase 3	10.7679	10.9999	10.5289	11.29	11.0055	11.0077	10.3432	10.6748	10.6633	10.7049	10.1887	10.5226	10.2549	10.5825	1677.98	-0.436544	0.00254638
LOC101927780	101927780	-	uncharacterized LOC101927780	3.28808	4.30741	2.48254	2.75959	3.25313	2.78005	4.1036	5.14572	3.60519	5.53764	5.23092	2.35791	5.39057	4.03073	18.3228	1.16237	0.00256638
CARD9	64170	CANDF2|hCARD9	caspase recruitment domain family_ member 9	11.3313	11.3538	11.5523	11.922	11.3312	12.5391	10.0185	10.9125	11.2236	11.1453	10.5197	11.3605	10.1218	11.4506	2587.39	-0.746961	0.00256986
TMEM45B	120224	-	transmembrane protein 45B	1.06765	2.46256	0	2.59706	1.9429	1.97614	2.33566	7.32571	3.3126	4.52453	3.25239	3.03931	3.26617	3.93748	6.85732	1.2475	0.0025761
PPIEL	728448	PPIEP1	peptidylprolyl isomerase E-like pseudogene	3.4415	5.27051	3.64062	4.19504	4.09765	3.77776	1.88696	2.59319	3.73188	2.74015	2.21893	3.36234	2.08162	3.48924	11.2279	-1.12282	0.00257638
USP4	7375	UNP|Unph	ubiquitin specific peptidase 4 (proto-oncogene)	10.6079	10.5684	10.9148	10.5907	10.7783	10.7698	10.6691	10.3226	10.2874	10.4483	10.3306	10.1996	10.385	10.2434	1472.07	-0.337783	0.00258338
TNIP1	10318	ABIN-1|NAF1|VAN|nip40-1	TNFAIP3 interacting protein 1	11.2762	12.1127	11.1464	12.2897	12.2627	11.7759	9.8808	10.7385	11.7993	11.3841	10.3456	11.0588	10.4498	11.4197	2789.25	-0.791289	0.00258907
VPS41	27072	HVPS41|HVSP41|hVps41p	vacuolar protein sorting 41 homolog (S. cerevisiae)	10.624	10.1973	10.4683	10.2018	10.2374	10.2912	11.3649	10.6733	10.593	10.6254	11.0103	10.5357	11.2091	10.5921	1617.56	0.495391	0.00258939
RAB4A	5867	HRES-1|HRES-1/RAB4|HRES1|RAB4	RAB4A_ member RAS oncogene family	9.15439	8.66381	8.40695	8.69244	8.98959	9.02344	9.4258	9.19224	9.15362	9.10506	9.35608	9.21968	9.31711	9.32041	547.495	0.411508	0.00259631
IL20RB	53833	DIRS1|FNDC6|IL-20R2	interleukin 20 receptor beta	3.4415	3.61822	3.88425	4.19504	3.73632	4.29164	0	2.3772	2.45096	2.39535	2.82629	3.50025	2.40883	3.19907	8.92605	-1.10401	0.00259675
TDP2	51567	AD022|EAP2|EAPII|TTRAP|dJ30M3.3|hTDP2	tyrosyl-DNA phosphodiesterase 2	8.91662	8.07795	8.61121	8.49598	8.48962	8.21138	9.90942	8.99046	8.94712	8.55992	9.29022	8.86492	9.30487	8.83034	476.332	0.615192	0.0025974
PIGA	5277	GPI3|MCAHS2|PIG-A|PNH1	phosphatidylinositol glycan anchor biosynthesis_ class A	8.08595	7.40468	7.83381	7.45024	7.7629	7.37768	9.32318	8.13997	8.10146	8.31491	8.655	7.98717	8.92459	7.43344	288.932	0.730544	0.00261161
NT5C	30833	DNT|DNT1|HEL74|P5N2|PN-I|PN-II|UMPH2|cdN|dNT-1	5'_ 3'-nucleotidase_ cytosolic	8.39395	9.23684	8.01748	9.06122	8.63779	9.12297	6.91988	7.7758	7.97907	8.4732	6.89716	8.19443	6.31588	8.53251	320.352	-0.872705	0.00261186
ABL2	27	ABLL|ARG	ABL proto-oncogene 2_ non-receptor tyrosine kinase	8.90347	8.33473	9.12552	8.45207	8.13794	8.54938	9.13519	9.2005	9.34665	8.95417	9.22121	8.9151	9.35796	8.93355	491.086	0.503287	0.00261685
ATPAF2	91647	ATP12|ATP12p|LP3663|MC5DN1	ATP synthase mitochondrial F1 complex assembly factor 2	8.94577	9.4841	8.7329	9.13897	9.16666	9.3279	7.62931	8.92722	8.7665	8.51581	8.03879	8.77605	7.92755	8.77414	447.914	-0.629197	0.00262348
SLC25A27	9481	UCP4	solute carrier family 25_ member 27	4.82784	5.12265	5.36289	4.63283	4.73352	2.97212	6.2585	5.7285	4.90884	6.84972	6.28105	5.17286	6.29623	4.55491	45.753	1.00394	0.00262533
TRIP10	9322	CIP4|HSTP|STOT|STP|TRIP-10	thyroid hormone receptor interactor 10	8.2351	8.51161	8.26889	9.31435	8.91219	9.2137	7.88126	8.23945	8.3538	8.32453	8.21477	8.1427	8.04992	8.41203	360.282	-0.569928	0.00262782
MZT2A	653784	FAM128A|MOZART2A	mitotic spindle organizing protein 2A	7.00155	8.71376	6.42447	7.72574	8.29863	7.58297	5.32657	7.07049	6.1572	7.52532	4.66504	6.82579	4.27197	6.85264	145.858	-1.08934	0.00264483
ZNF550	162972	-	zinc finger protein 550	6.32036	5.21317	6.40507	5.94501	5.62531	5.99096	7.14287	6.39345	6.4796	6.03619	7.09014	6.45371	7.27704	6.57156	86.9066	0.719197	0.0026462
MACROD2	140733	C20orf133	MACRO domain containing 2	2.69601	3.61822	4.51076	4.07665	3.102	3.29325	2.67742	2.59319	1.69327	0.774143	0	3.03931	2.40883	2.02463	7.05678	-1.23783	0.00264655
PTPN6	5777	HCP|HCPH|HPTP1C|PTP-1C|SH-PTP1|SHP-1|SHP-1L|SHP1	protein tyrosine phosphatase_ non-receptor type 6	11.6085	11.9943	11.6327	12.3173	12.2718	12.4784	10.1356	11.5462	11.7184	11.8104	10.7907	11.4035	10.5108	11.5988	3302.6	-0.730122	0.00265283
COBLL1	22837	COBLR1	cordon-bleu WH2 repeat protein-like 1	2.42869	0	0	0.78367	0.962186	2.29646	7.29935	1.42121	3.14055	0.774143	6.45142	3.20985	5.91333	2.34819	23.9153	1.31916	0.0026558
CD37	951	GP52-40|TSPAN26	CD37 molecule	8.94577	11.256	9.12255	9.664	10.1546	9.92523	10.837	11.5118	10.6663	11.815	11.1226	10.216	11.1288	10.5415	1680.83	0.880082	0.00266248
MIF	4282	GIF|GLIF|MMIF	macrophage migration inhibitory factor (glycosylation-inhibiting factor)	10.625	10.921	10.0806	10.5731	10.9705	11.4142	8.48606	10.1436	9.73868	10.0233	7.64985	10.344	7.97775	10.411	1238.92	-0.978691	0.00266495
FCGBP	8857	FC(GAMMA)BP	Fc fragment of IgG binding protein	13.303	15.0524	12.7508	16.4848	16.1214	14.7279	10.2929	14.5955	14.1151	13.1378	11.2216	9.22218	11.5039	12.5988	21854.6	-1.33706	0.00267736
PRELID2	153768	-	PRELI domain containing 2	4.9351	3.21286	4.27465	3.64894	5.41696	3.77776	5.70798	5.14572	6.58407	6.11221	4.85924	5.17286	4.49519	5.61704	35.9802	1.0218	0.00270473
GAK	2580	DNAJ26|DNAJC26	cyclin G associated kinase	11.1045	12.008	11.7206	12.0001	11.4097	11.9863	10.3551	11.2626	11.4245	11.3065	11.081	11.3157	10.6146	11.2919	2742.45	-0.589657	0.00270662
LIMK1	3984	LIMK|LIMK-1	LIM domain kinase 1	10.4233	10.9349	10.6574	10.9571	10.8527	11.2337	9.24192	10.5527	10.5625	10.3018	9.96074	10.4648	9.67945	10.4411	1477.09	-0.615515	0.00272081
KIAA0930	23313	C22orf9|LSC3	KIAA0930	12.8961	13.0342	13.0923	13.0679	13.0815	13.4811	11.3635	12.7537	12.765	12.5207	12.3588	12.796	12.0518	12.7619	7096.73	-0.600289	0.00272307
OSGIN1	29948	BDGI|OKL38	oxidative stress induced growth inhibitor 1	3.70666	4.55825	3.64062	3.72962	4.83287	4.36195	4.49751	7.19136	5.32528	5.51541	4.85924	4.95025	4.18917	5.20178	33.3557	1.08645	0.00272847
VASP	7408	-	vasodilator-stimulated phosphoprotein	12.3505	12.6284	12.2695	12.8395	12.7295	12.8642	11.1079	12.2309	12.4918	12.0868	11.5453	12.1253	11.5278	12.2857	5041.52	-0.607775	0.00273294
HAUS5	23354	KIAA0841|dgt5	HAUS augmin-like complex_ subunit 5	7.66297	8.0331	8.20863	7.83462	8.25899	8.54938	7.18361	7.23219	7.75869	7.61167	6.95498	7.93947	7.07279	7.83351	221.132	-0.596929	0.00273502
F3	2152	CD142|TF|TFA	coagulation factor III (thromboplastin_ tissue factor)	3.4415	0	1.10246	4.25078	3.25313	3.43046	4.58121	4.34328	5.54828	3.01823	4.85924	4.43505	5.05867	4.9859	18.155	1.2099	0.00273783
TBCB	1155	CG22|CKAP1|CKAPI	tubulin folding cofactor B	8.59543	8.8956	8.30597	8.59352	9.2158	9.35616	7.538	8.39857	8.28314	8.33409	7.26032	8.33471	7.68472	8.69445	361.108	-0.68578	0.0027386
LINC00263	90271	C10orf75|HI-LNC80|LINC00263|NCRNA00263|OLMALINCAS|OLMALINC	oligodendrocyte maturation-associated long intergenic non-coding RNA	6.77486	7.59064	6.70388	7.40182	7.20926	7.03443	6.55612	6.80419	6.2448	6.87613	6.62175	6.52007	6.25612	6.61738	114.623	-0.557496	0.00274052
LOC100996437	100996437	-	uncharacterized LOC100996437	4.82784	5.70419	6.12582	5.60346	4.73352	5.32644	4.1036	4.75545	5.24257	4.22915	4.17464	4.95025	4.18917	4.42353	31.5147	-0.831709	0.00274491
PARP8	79668	ARTD16|pART16	poly (ADP-ribose) polymerase family_ member 8	10.7661	10.2921	10.3388	9.98993	10.1365	10.0648	11.4771	10.6968	10.4723	10.6384	11.285	10.5347	11.3593	10.4881	1646.92	0.604225	0.00274839
ARMCX3	51566	ALEX3|GASP6|dJ545K15.2	armadillo repeat containing_ X-linked 3	9.12637	8.50266	9.10763	9.0416	8.75642	8.39446	9.60146	9.69109	9.03576	9.26681	9.5816	9.08367	9.56916	9.07709	579.143	0.516725	0.00275681
ZNF616	90317	-	zinc finger protein 616	7.1757	5.37877	7.20791	6.37941	6.05376	6.83874	8.21184	6.86776	6.84459	7.10919	8.13573	7.32995	8.02029	7.34543	151.06	0.844426	0.00275807
TMEM144	55314	-	transmembrane protein 144	10.3404	9.43008	10.5774	8.82688	8.8274	9.39021	11.4516	10.0497	10.4621	9.10877	11.5681	10.5546	11.3324	10.5014	1390.81	0.932631	0.00277786
SDR39U1	56948	C14orf124|HCDI	short chain dehydrogenase/reductase family 39U_ member 1	8.43107	8.68241	8.53294	8.81999	8.5995	8.76259	8.03759	8.30216	8.23046	8.30523	7.86871	8.41539	7.59107	8.42067	335.158	-0.459507	0.00279719
DUSP28	285193	DUSP26|VHP	dual specificity phosphatase 28	6.03705	7.15354	6.42447	6.53343	6.43201	6.53829	6.40352	5.90047	6.01494	5.98858	5.27699	5.7989	5.91333	5.73257	73.7347	-0.628482	0.00280438
TAF5L	27097	PAF65B	TAF5-like RNA polymerase II_ p300/CBP-associated factor (PCAF)-associated factor_ 65kDa	9.29947	9.10907	9.59445	9.48093	9.45874	9.5606	9.20612	8.76973	9.15644	8.70692	9.1824	9.07266	9.09631	8.91838	591.5	-0.395189	0.00280936
IL18BP	10068	IL18BPa	interleukin 18 binding protein	10.0285	8.72918	9.81075	9.33061	8.31161	10.5521	10.7773	10.4604	10.7491	9.69781	10.5435	10.3279	10.6489	10.7666	1189.78	0.794604	0.0028127
PYROXD1	79912	-	pyridine nucleotide-disulphide oxidoreductase domain 1	7.82514	7.44882	7.66468	7.27315	7.43158	6.85101	8.40798	7.80856	8.01689	8.0314	8.20289	7.44545	8.52538	7.74684	226.42	0.586118	0.00282761
CD300LF	146722	CD300f|CLM-1|CLM1|IREM-1|IREM1|IgSF13|LMIR3|NKIR	CD300 molecule-like family member f	10.7957	11.9111	10.2748	10.6992	11.2174	10.7682	11.826	11.9231	11.3847	12.0455	11.6944	11.4789	11.7289	11.5356	2827.7	0.635208	0.00283735
SNX2	6643	TRG-9	sorting nexin 2	11.3177	10.8039	10.8748	10.4325	11.0009	10.7363	11.5881	11.6956	11.0244	11.4905	11.3046	11.1183	11.6027	11.1268	2342.53	0.486415	0.0028493
DPY19L4	286148	-	dpy-19-like 4 (C. elegans)	9.05682	7.76036	9.15775	8.14888	8.1904	8.18253	10.1425	8.78902	8.82807	8.65703	9.57008	9.06434	10.1832	9.09609	543.518	0.809645	0.00285354
ATP6V1C1	528	ATP6C|ATP6D|VATC|Vma5	ATPase_ H+ transporting_ lysosomal 42kDa_ V1 subunit C1	11.2524	10.5367	10.9875	10.4594	10.822	10.456	11.5982	11.4782	11.1425	10.9426	11.402	11.1075	11.7225	11.0257	2223.06	0.52264	0.00285366
ACOT2	10965	CTE-IA|CTE1A|MTE1|PTE2|PTE2A|ZAP128	acyl-CoA thioesterase 2	7.2503	8.59814	7.17393	8.53859	8.11345	7.68935	6.47091	7.69047	7.43471	7.34802	7.09014	7.02176	6.10621	7.36347	189.739	-0.783654	0.00286657
DOT1L	84444	DOT1|KMT4	DOT1-like histone H3K79 methyltransferase	9.76329	9.95437	10.6737	10.3951	10.0346	10.8773	8.64037	9.03499	10.2456	9.43611	9.31527	10.0462	9.24207	9.8513	986.498	-0.716271	0.00287007
SLC25A24	29957	APC1|SCAMC-1	solute carrier family 25 (mitochondrial carrier; phosphate carrier)_ member 24	10.7302	10.086	10.1507	9.97035	10.3818	9.89739	11.7203	10.6065	10.6722	10.4014	11.0834	10.5476	11.2454	10.4736	1616.66	0.641052	0.00288511
GPR4	2828	-	G protein-coupled receptor 4	3.11638	5.09117	1.10246	5.83989	0	3.55575	6.06855	6.09009	6.58407	5.83551	5.36493	6.38414	5.27487	6.18204	44.6632	1.23906	0.00288805
IRF3	3661	-	interferon regulatory factor 3	9.17642	9.8918	9.31153	9.8103	9.78142	9.71465	8.43635	9.35452	8.98578	9.49834	8.79218	9.23211	8.75863	9.1799	646.941	-0.547127	0.00288831
NBN	4683	AT-V1|AT-V2|ATV|NBS|NBS1|P95	nibrin	9.83256	8.93824	9.47859	9.00357	9.39514	9.06882	10.3802	9.45969	9.85982	9.64119	9.85271	9.75041	10.1872	9.76063	814.943	0.543698	0.00289719
PAX8-AS1	654433	-	PAX8 antisense RNA 1	0	0	0	0	1.9429	0	2.67742	4.51193	1.08199	2.18614	3.58092	1.61501	2.08162	1.01647	3.71503	1.33247	0.00290038
AGT	183	ANHU|SERPINA8	angiotensinogen (serpin peptidase inhibitor_ clade A_ member 8)	1.06765	5.70419	3.17479	1.28866	0.962186	2.78005	0	0	2.12129	2.18614	0	0	0	0	5.38739	-1.30552	0.00290742
ZMIZ2	83637	NET27|TRAFIP20|ZIMP7|hZIMP7	zinc finger_ MIZ-type containing 2	10.4013	11.112	11.1945	11.597	11.0889	11.5014	10.5778	10.1177	11.0252	10.6651	10.7657	10.4627	10.4686	10.7349	1906.51	-0.548874	0.00292552
C12orf75	387882	AGD3|OCC-1|OCC1	chromosome 12 open reading frame 75	11.5684	10.3016	10.9579	10.6829	10.6833	11.0057	10.4993	9.38561	10.4757	8.7264	9.92863	10.6147	9.65459	10.4078	1449.23	-0.764915	0.00293938
NECAP1	25977	EIEE21	NECAP endocytosis associated 1	8.17071	8.50266	8.20302	8.17433	8.29863	7.7496	9.31097	8.64223	8.46742	8.7264	8.97097	8.27351	9.10481	8.3946	375.791	0.551432	0.00293953
PNMAL1	55228	-	paraneoplastic Ma antigen family-like 1	5.58882	2.64707	5.36289	4.50113	2.74191	4.82719	4.8066	5.11112	5.80039	5.01112	6.75792	6.95136	6.10621	6.29912	47.815	1.10564	0.00293957
C15orf38	348110	C15orf38|ARPIN	actin-related protein 2/3 complex inhibitor	10.2275	9.69774	10.3426	10.1321	9.91212	10.1443	11.0503	10.1522	10.626	10.3228	11.5132	10.2998	11.4883	10.3123	1498.49	0.677547	0.00294599
FNIP1	96459	-	folliculin interacting protein 1	9.70764	9.30188	9.87032	9.24913	9.32648	9.00433	10.7207	9.76808	9.97638	9.54023	10.1475	9.89965	10.3233	9.7016	904.863	0.585335	0.00294676
APPL2	55198	DIP13B	adaptor protein_ phosphotyrosine interaction_ PH domain and leucine zipper containing 2	10.7478	10.4617	10.8828	10.2368	9.93466	10.5389	11.6548	10.9661	10.7723	10.6072	11.6546	10.8155	11.5403	10.8001	1928.44	0.623164	0.00295336
INO80E	283899	CCDC95	INO80 complex subunit E	9.22215	9.65666	9.38268	9.61041	9.54916	9.73135	9.04225	9.26684	9.11054	9.41074	8.97097	9.08092	8.91173	9.28536	640.31	-0.383393	0.00296125
PRKD3	23683	EPK2|PKC-NU|PKD3|PRKCN|nPKC-NU	protein kinase D3	10.3896	10.3314	10.1579	10.0955	10.2688	9.65289	11.4178	10.2469	10.6003	10.5979	10.8386	10.4328	11.1364	10.459	1486.9	0.568621	0.00296709
TIFA	92610	T2BP|T6BP|TIFAA	TRAF-interacting protein with forkhead-associated domain	9.0419	8.51161	8.97578	8.62813	8.56018	8.38182	8.44196	7.90767	7.94678	7.87871	8.32303	8.4835	8.37428	8.15158	346.61	-0.482256	0.00296843
FLYWCH2	114984	-	FLYWCH family member 2	7.47134	7.66202	6.99087	7.87509	7.63798	8.00164	5.74474	7.14935	6.85855	7.30978	6.23511	7.19427	6.06035	7.28993	149.909	-0.737569	0.00298454
GRK5	2869	GPRK5	G protein-coupled receptor kinase 5	6.06093	7.33919	5.92254	6.13472	5.80733	5.52337	6.96732	7.31054	6.60077	7.59587	7.41253	6.62934	6.97731	7.0769	110.883	0.77032	0.00299029
FAM8A1	51439	AHCP	family with sequence similarity 8_ member A1	8.51127	8.04957	8.40206	8.72725	8.15724	7.7756	9.58127	8.85847	8.58539	8.82909	9.31527	8.32546	9.48054	8.48387	427.274	0.653089	0.00299517
RELB	5971	I-REL|IREL|REL-B	v-rel avian reticuloendotheliosis viral oncogene homolog B	8.40332	9.54201	8.36238	9.52963	9.63253	9.34753	7.39497	8.30216	9.25468	8.90799	7.83831	7.65932	7.65417	8.30877	436.297	-0.828359	0.0029985
RASA4B	100271927	-	RAS p21 protein activator 4B	4.37353	5.21317	4.89142	5.09547	4.31942	5.46067	0	1.81441	3.73188	4.52453	3.72082	2.35791	4.27197	3.83779	18.8889	-1.13659	0.00299917
NAP1L1	4673	NAP1|NAP1L|NRP	nucleosome assembly protein 1-like 1	13.0724	13.7353	13.0302	13.1178	13.0234	12.5029	14.193	14.0427	13.1634	14.0301	13.8875	13.2792	14.2028	13.1934	12032.3	0.641247	0.00301656
LAPTM4A	9741	HUMORF13|LAPTM4|MBNT|Mtrp	lysosomal protein transmembrane 4 alpha	10.757	10.6936	10.3766	10.4249	11.0055	10.3486	12.2097	11.3445	10.6957	11.2292	11.476	10.4981	11.8859	10.8149	2193.85	0.699832	0.0030251
WDR74	54663	-	WD repeat domain 74	7.54092	8.21204	7.767	8.19223	8.31591	8.06625	5.70798	7.37758	7.50736	7.67821	5.56385	7.40212	5.5649	7.39888	185.975	-0.893093	0.00303141
SNTB2	6645	D16S2531E|EST25263|SNT2B2|SNT3|SNTL	syntrophin_ beta 2 (dystrophin-associated protein A1_ 59kDa_ basic component 2)	4.88247	4.51145	5.14633	6.52214	5.62531	5.46067	5.32657	7.13219	6.78739	7.18859	5.48754	6.38414	6.73614	6.35428	72.3276	0.918674	0.00303493
KAT5	10524	ESA1|HTATIP|HTATIP1|PLIP|TIP|TIP60|ZC2HC5|cPLA2	K(lysine) acetyltransferase 5	8.91006	9.3886	8.85587	8.97075	9.22269	9.45397	8.33751	8.87145	8.86656	8.91438	8.49854	8.71715	8.40671	8.74692	478.127	-0.453671	0.00305678
DPH2	1802	DPH2L2	DPH2 homolog	8.53277	8.41955	8.45018	8.47858	8.26345	8.87205	6.8541	7.76471	8.33396	7.15304	7.38124	8.33009	7.08429	8.26626	279.381	-0.703453	0.00306552
PEAK1	79834	SGK269	pseudopodium-enriched atypical kinase 1	9.44722	9.13824	9.8181	9.71444	9.34764	9.25817	10.2032	9.92324	9.70045	9.79096	10.375	9.71366	10.4195	9.68197	891.466	0.511621	0.00306609
OGFRL1	79627	dJ331H24.1	opioid growth factor receptor-like 1	12.7945	11.874	12.6877	11.9512	12.1104	12.2372	12.2768	10.8198	11.7989	10.8574	11.4896	11.7972	11.6484	11.6725	3981.96	-0.658597	0.00307616
SRSF2	6427	PR264|SC-35|SC35|SFRS2|SFRS2A|SRp30b	serine/arginine-rich splicing factor 2	11.5648	11.4988	11.7113	11.3402	11.6778	11.7899	11.228	11.1716	11.491	11.2399	10.9983	11.348	11.0743	11.3737	2724.02	-0.349823	0.00307866
WDR77	79084	HKMT1069|MEP-50|MEP50|Nbla10071|p44|p44/Mep50	WD repeat domain 77	9.82386	9.61161	10.168	10.352	9.5763	10.1267	9.36806	9.45797	9.53871	9.01683	9.15182	9.81462	9.19775	9.74868	825.441	-0.515918	0.00309192
WWP1	11059	AIP5|Tiul1|hSDRP1	WW domain containing E3 ubiquitin protein ligase 1	10.6963	9.37723	10.8191	9.65757	9.57809	10.0609	11.8935	10.1585	10.715	10.3196	11.7321	10.3186	12.0188	10.5997	1788.85	0.888447	0.00310556
TUBB4B	10383	Beta2|TUBB2|TUBB2C	tubulin_ beta 4B class IVb	9.86513	10.9115	10.0912	10.1423	11.2099	10.568	9.11777	9.94059	9.8907	10.4232	9.31251	9.88714	9.12444	10.0143	1142.02	-0.706857	0.00312304
ALDH4A1	8659	ALDH4|P5CD|P5CDh	aldehyde dehydrogenase 4 family_ member A1	7.83902	7.92118	8.37739	8.19223	7.74388	8.7264	5.17317	7.73092	7.48954	6.94427	6.79005	7.73112	7.22603	7.70502	210.942	-0.814687	0.00312605
PYGL	5836	GSD6	phosphorylase_ glycogen_ liver	10.5854	12.1329	10.9268	10.5385	9.90071	9.69776	11.228	13.296	11.2868	12.4964	11.7849	11.46	11.89	11.2164	3177.69	0.967636	0.00313515
CCL8	6355	HC14|MCP-2|MCP2|SCYA10|SCYA8	chemokine (C-C motif) ligand 8	2.42869	3.7849	1.10246	5.83989	3.92827	2.29646	3.18517	7.74227	6.71254	8.96446	3.58092	4.1297	6.67659	6.14081	79.6207	1.33027	0.00313674
RPS6KA1	6195	HU-1|MAPKAPK1A|RSK|RSK1|p90Rsk	ribosomal protein S6 kinase_ 90kDa_ polypeptide 1	11.6445	11.9187	11.8059	11.9279	11.664	12.1524	10.8985	11.6037	11.5604	11.4599	11.4493	11.5417	11.1501	11.6116	3169.29	-0.423819	0.00313705
MIB1	57534	DIP-1|DIP1|LVNC7|MIB|ZZANK2|ZZZ6	mindbomb E3 ubiquitin protein ligase 1	9.78496	9.39667	9.86145	9.09967	9.27662	8.99883	10.6595	9.54156	9.94075	9.73795	10.4784	9.84407	10.6824	9.61579	937.561	0.648375	0.00313946
PPP1R14B	26472	PHI-1|PLCB3N|PNG|SOM172	protein phosphatase 1_ regulatory (inhibitor) subunit 14B	9.0177	9.20594	8.50588	8.90061	9.1305	9.01255	7.2362	8.44099	8.19791	8.10767	6.85223	8.84563	7.22603	8.74003	373.85	-0.781287	0.00314295
RABEP1	9135	RAB5EP|RABPT5	rabaptin_ RAB GTPase binding effector protein 1	11.4349	11.285	11.6053	11.3954	11.2414	10.9092	12.1355	11.9146	11.3714	11.8727	12.1372	11.6071	12.2261	11.3325	3225.45	0.512996	0.00314526
RAB7A	7879	PRO2706|RAB7	RAB7A_ member RAS oncogene family	12.4374	12.4054	12.2588	12.1045	12.3912	12.3121	12.7004	12.8395	12.4944	12.5677	12.6478	12.5274	12.66	12.4991	5794.82	0.295196	0.00315633
RPA3OS	729852	RPA3-AS1|RPA3OS|UMAD1	UBAP1-MVB12-associated (UMA) domain containing 1	8.1374	7.23502	7.86964	7.46799	7.86619	7.64774	9.31403	8.07861	8.22509	7.97143	8.48879	7.95154	8.79408	8.1201	289.212	0.66481	0.00316118
MAPKAPK2	9261	MAPKAP-K2|MK-2|MK2	mitogen-activated protein kinase-activated protein kinase 2	10.5029	10.9877	10.6461	10.7473	10.871	10.9653	10.1545	10.3672	10.682	10.3204	10.2521	10.4679	10.5288	10.5105	1543.94	-0.370794	0.00316451
MBNL2	10150	MBLL|MBLL39|PRO2032	muscleblind-like splicing regulator 2	8.20326	7.88492	8.49215	7.91876	8.26789	7.7298	10.2975	8.37324	8.0778	8.60008	9.39576	8.30678	9.78013	8.13592	431.344	0.874546	0.00317574
CEP290	80184	3H11Ag|BBS14|CT87|JBTS5|LCA10|MKS4|NPHP6|POC3|SLSN6|rd16	centrosomal protein 290kDa	7.61538	7.35253	7.50984	7.54804	7.78167	6.65491	8.98193	7.69632	7.85927	8.11877	8.38218	7.86482	8.25212	7.59482	237.422	0.66285	0.00317623
LMBR1L	55716	LIMR	limb development membrane protein 1-like	9.27925	9.27411	9.46928	9.82185	9.14507	9.90918	8.97808	9.13956	8.74413	8.99891	9.24747	8.93652	9.21355	9.05506	614.293	-0.452464	0.00318063
MBD3	53615	-	methyl-CpG binding domain protein 3	10.2275	11.0878	10.5522	10.5566	10.6573	11.0622	9.45105	10.399	10.2336	10.3458	10.0246	10.3163	9.5527	10.377	1362.5	-0.56595	0.00318941
CDC42SE2	56990	SPEC2	CDC42 small effector 2	11.0747	10.3794	10.6988	10.5907	10.7587	10.2101	12.1023	10.6494	11.3431	10.9217	11.2053	10.9859	11.6739	11.0627	2138.03	0.627003	0.00319734
TMEM194A	23306	TMEM194|TMEM194A|NEMP1	nuclear envelope integral membrane protein 1	9.21152	9.31556	9.57722	9.03566	9.50842	8.75933	10.5841	9.56412	9.39053	9.6527	10.2347	9.68863	10.2241	9.4421	811.166	0.611934	0.00320252
ENPP1	5167	ARHR2|COLED|M6S1|NPP1|NPPS|PC-1|PCA1|PDNP1	ectonucleotide pyrophosphatase/phosphodiesterase 1	4.21228	0	6.84012	2.41387	2.74191	4.429	1.88696	2.59319	1.08199	0	3.9655	2.03376	2.67537	1.01647	13.9033	-1.32805	0.00320429
BTN2A2	10385	BT2.2|BTF2|BTN2.2	butyrophilin_ subfamily 2_ member A2	6.30044	7.28457	6.75074	6.56675	5.94693	6.7628	8.04498	8.05604	6.06393	8.10395	7.99122	6.97521	7.85554	6.52425	154.978	0.852954	0.0032057
CHD9	80205	AD013|CHD-9|CReMM|KISH2|PRIC320	chromodomain helicase DNA binding protein 9	11.3514	10.6611	11.3241	10.7011	10.7097	10.637	12.1974	11.1252	11.2849	11.1973	11.8704	11.3022	12.0397	11.2213	2596.74	0.618496	0.00321272
DALRD3	55152	-	DALR anticodon binding domain containing 3	6.91248	7.97391	7.17393	7.60796	7.42364	7.79479	5.37428	6.93855	6.85855	7.033	6.51046	6.95136	5.5649	7.1924	136.484	-0.770994	0.00321321
TSEN15	116461	C1orf19|sen15	TSEN15 tRNA splicing endonuclease subunit	9.15439	7.99957	8.49215	8.13784	8.61005	8.31249	9.77812	8.70159	9.05406	8.58148	9.3507	8.96361	9.59954	9.0355	487.416	0.64268	0.00322719
CENPT	80152	C16orf56|CENP-T	centromere protein T	8.51991	9.05502	9.00184	9.44105	9.06049	9.50147	7.87298	8.46516	8.4352	8.89729	7.89849	8.73821	7.39257	8.8624	432.952	-0.677243	0.00322823
CCR3	1232	CC-CKR-3|CD193|CKR3|CMKBR3	chemokine (C-C motif) receptor 3	2.10032	4.41303	4.09262	4.07665	3.73632	3.29325	8.0152	3.4684	2.12129	5.62328	7.66725	4.56648	6.95242	2.34819	53.4273	1.32554	0.00322926
TMEM167A	153339	TMEM167	transmembrane protein 167A	11.2077	10.1097	10.6868	10.2098	10.6539	10.0221	11.9654	10.7948	11.0858	10.7999	11.3531	10.9244	11.6372	10.9694	2030.06	0.659891	0.00326747
TMBIM1	64114	LFG3|MST100|MSTP100|PP1201|RECS1	transmembrane BAX inhibitor motif containing 1	10.3848	11.1861	10.4706	9.97346	10.1033	10.5169	10.3357	11.6857	11.0406	11.362	11.2779	10.8989	11.119	11.1334	1916.48	0.618571	0.00326881
GPT2	84706	ALT2|GPT 2|MRT49	glutamic pyruvate transaminase (alanine aminotransferase) 2	7.20815	6.86798	7.52789	7.43829	7.3914	7.49965	4.87454	6.71483	6.4796	6.67023	6.60379	7.15304	5.77822	6.89045	121.15	-0.742706	0.00326888
FNBP1	23048	FBP17	formin binding protein 1	10.843	11.2427	11.1789	11.5355	11.3475	11.2816	10.634	10.6799	11.0969	10.6945	11.1336	10.8497	10.8065	10.7478	2093.4	-0.402316	0.00327989
LOC284648	284648	-	uncharacterized LOC284648	3.70666	4.64753	3.34733	4.50113	4.88009	3.55575	2.33566	3.67205	3.73188	1.27521	3.05501	3.03931	2.40883	2.61231	11.4006	-1.10355	0.00329019
DNAJC17	55192	-	DnaJ (Hsp40) homolog_ subfamily C_ member 17	6.95133	7.44882	6.26144	7.11694	7.63798	7.23509	5.70798	6.65603	6.46143	6.68025	5.03037	6.56792	4.62687	6.60227	103.074	-0.850763	0.00329135
SNX9	51429	SDP1|SH3PX1|SH3PXD3A|WISP	sorting nexin 9	9.57917	9.35751	9.71159	9.72308	9.39107	9.56991	10.1511	9.97468	9.94239	9.6527	9.93762	9.70834	10.1356	9.88134	881.386	0.36306	0.00329579
CHPT1	56994	CPT|CPT1	choline phosphotransferase 1	9.40586	9.83829	8.58127	9.11101	9.17141	8.99053	9.71003	9.84512	9.53002	9.93398	9.70468	9.82614	9.95947	9.56409	755.041	0.511354	0.00332466
CXorf57	55086	-	chromosome X open reading frame 57	4.03071	0.808994	3.88425	1.28866	3.102	2.97212	5.42046	3.2312	5.06141	4.11553	3.58092	4.29044	4.74753	4.83895	16.2642	1.16771	0.00332838
IFT140	9742	MZSDS|SRTD9|WDTC2|c305C8.4|c380F5.1|gs114	intraflagellar transport 140	6.06093	6.70075	7.0545	7.45618	7.16228	7.16799	5.11819	6.47736	6.22339	6.63973	6.34732	6.56792	5.8873	6.11974	96.8321	-0.704973	0.00335866
POC1A	25886	PIX2|SOFT|WDR51A	POC1 centriolar protein A	6.91248	8.11755	6.4625	7.00794	7.98974	7.25371	5.7806	6.17631	6.85855	6.79541	5.32163	7.09978	5.77822	6.86536	122.21	-0.849411	0.00336133
LMBRD1	55788	C6orf209|LMBD1|MAHCF|NESI	LMBR1 domain containing 1	10.1545	9.36576	9.92071	9.73657	9.78453	9.30577	11.4709	9.7983	10.0663	9.99449	10.8202	10.0377	11.1329	10.0579	1222.47	0.739159	0.00336941
CAMK2B	816	CAM2|CAMK2|CAMKB	calcium/calmodulin-dependent protein kinase II beta	5.41443	4.7316	5.895	4.07665	4.09765	6.17799	2.33566	3.35467	4.67654	2.18614	1.78114	4.68692	3.41933	4.67531	23.7118	-1.15939	0.00338348
CACFD1	11094	C9orf7|D9S2135|FLOWER	calcium channel flower domain containing 1	6.77486	8.09392	7.00382	7.49709	7.67191	7.40291	5.63151	7.48284	6.42438	7.04856	5.95244	6.73091	5.77822	6.61738	129.915	-0.798956	0.00338759
ORAI2	80228	C7orf19|CBCIP2|MEM142B|TMEM142B	ORAI calcium release-activated calcium modulator 2	9.56254	10.7874	9.81075	10.6778	10.4401	10.0112	8.74389	9.77224	9.77592	10.1469	9.32078	9.62974	9.37913	9.53852	972.988	-0.651657	0.00339219
PCNXL2	80003	-	pecanex-like 2 (Drosophila)	9.42439	10.1909	9.96112	9.77271	9.68666	9.9988	9.3443	8.39857	9.5793	9.1634	9.72974	9.40452	9.09915	9.16455	752.543	-0.554368	0.00339222
STXBP1	6812	MUNC18-1|NSEC1|P67|RBSEC1|UNC18	syntaxin binding protein 1	8.69799	9.43479	8.98234	8.80145	8.79389	8.86903	8.78859	9.81452	9.33921	9.68043	10.0296	9.43279	9.64102	9.19509	634.898	0.556323	0.0033959
TGOLN2	10618	TGN38|TGN46|TGN48|TGN51|TTGN2	trans-golgi network protein 2	11.8979	12.4084	12.2263	12.2279	12.0861	11.7499	12.4377	12.7506	12.6566	12.6176	12.551	12.1936	12.7175	12.2848	5300.7	0.411888	0.00340212
QPCTL	54814	gQC	glutaminyl-peptide cyclotransferase-like	7.76099	7.99107	8.19175	8.13784	7.56037	8.29013	7.72442	7.47606	7.72862	7.30331	7.56884	7.61446	7.03772	7.59482	214.52	-0.476716	0.00340658
ZBED6	100381270	MGR	zinc finger_ BED-type containing 6	8.39395	8.66381	8.56825	8.43413	8.25003	7.80113	10.0279	8.59605	8.74413	8.73123	9.68773	8.47516	9.82367	8.45472	478.8	0.754069	0.00341977
KIRREL3	84623	KIRRE|MRD4|NEPH2|PRO4502	kin of IRRE like 3 (Drosophila)	1.67447	0	1.72002	5.26747	3.38992	0	0	0	1.08199	1.27521	0	0	0	0	3.8589	-1.23211	0.00342134
LINC00884	401106	-	long intergenic non-protein coding RNA 884	3.82295	4.99239	4.51076	3.80602	4.01544	2.97212	0	0.878962	1.08199	1.27521	2.21893	4.04207	3.26617	0	9.42235	-1.28599	0.0034439
CSK	1445	-	c-src tyrosine kinase	11.2583	12.1384	11.8902	11.8859	11.9381	12.1975	10.3311	11.4905	11.7308	11.4602	10.9207	11.3974	10.8908	11.5105	3069.94	-0.603346	0.00344467
CELSR1	9620	ADGRC1|CDHF9|FMI2|HFMI2|ME2	cadherin_ EGF LAG seven-pass G-type receptor 1	0	0	1.10246	1.28866	0	0.984137	3.38473	1.42121	1.08199	1.27521	3.58092	3.50025	4.00778	0	3.82837	1.31297	0.0034617
GTPBP3	84705	COXPD23|GTPBG3|MSS1|MTGP1|THDF1	GTP binding protein 3 (mitochondrial)	7.65514	7.86179	8.29548	8.03841	7.90095	8.48389	7.08669	7.48284	7.49848	7.46281	7.45322	7.79282	7.29695	7.96926	219.372	-0.516847	0.00346197
DNAJC30	84277	WBSCR18	DnaJ (Hsp40) homolog_ subfamily C_ member 30	7.43525	7.82398	7.49156	7.81627	7.82455	7.87512	6.2585	7.42061	7.24591	7.30978	6.72506	7.32995	6.64587	7.50018	168.477	-0.579153	0.0034635
COA4	51287	CHCHD8|CMC3|E2IG2	cytochrome c oxidase assembly factor 4 homolog	8.78659	8.53812	8.01108	8.51032	8.76902	8.96534	7.42926	8.24744	7.80986	8.21501	6.89716	8.22956	7.35508	8.42067	305.826	-0.667926	0.00347119
ND6	4541	MTND6	NADH dehydrogenase_ subunit 6 (complex I)	7.49782	7.79007	7.10347	8.46979	8.13307	6.74975	6.23285	7.14935	6.77273	7.10919	6.18767	7.38441	5.83379	7.29933	156.256	-0.806475	0.0034721
EDIL3	10085	DEL1	EGF-like repeats and discoidin I-like domains 3	0	1.32422	1.10246	0	0.962186	0	0	3.2312	2.12129	2.88588	1.78114	1.61501	4.10132	2.02463	3.24753	1.31594	0.00347535
FYCO1	79443	CATC2|CTRCT18|RUFY3|ZFYVE7	FYVE and coiled-coil domain containing 1	5.48673	7.13822	7.24111	6.68275	5.80733	6.09784	6.83717	8.04692	7.11254	7.79353	7.34925	7.28295	7.20511	7.1924	135.848	0.772006	0.00348216
PLEKHA5	54477	PEPP-2|PEPP2	pleckstrin homology domain containing_ family A member 5	5.93736	4.46308	6.14933	6.76161	6.70543	6.07709	4.87454	5.03931	5.77118	3.92633	5.23092	5.25309	5.35302	5.45826	50.9469	-0.881562	0.00349854
JMJD8	339123	C16orf20|PP14397	jumonji domain containing 8	9.09202	9.31556	9.12848	9.22672	9.3992	9.86749	8.38487	8.96162	8.97621	8.81323	8.68521	9.05037	8.88238	9.14383	550.198	-0.468594	0.00350563
C19orf18	147685	-	chromosome 19 open reading frame 18	1.67447	0	2.48254	2.41387	0.962186	1.97614	3.71627	4.15227	2.94517	3.01823	2.21893	2.35791	4.18917	2.83547	6.34869	1.24003	0.00350568
DAZAP2	9802	PRTB	DAZ associated protein 2	12.446	12.543	12.3956	12.1309	12.5602	12.4602	13.7964	12.7801	12.788	12.7725	13.1863	12.4526	13.3934	12.5893	7161.54	0.57571	0.003517
HERC4	26091	-	HECT and RLD domain containing E3 ubiquitin protein ligase 4	9.99632	9.28633	9.92242	9.66015	9.42331	9.17272	11.0695	9.97106	9.89748	9.79096	10.355	10.0178	10.7408	9.9123	1049.17	0.637343	0.00352277
CLASRP	11129	CLASP|SFRS16|SWAP2	CLK4-associating serine/arginine rich protein	9.43585	10.5153	9.79034	10.2307	9.97328	10.4428	9.11427	9.61903	9.52347	9.90862	9.42419	9.64655	8.78354	9.68017	886.687	-0.58219	0.00352846
IDUA	3425	IDA|MPS1	iduronidase_ alpha-L-	9.23795	9.42693	10.1018	9.44852	8.87771	10.464	8.04498	8.90213	9.20912	8.84923	8.79218	9.33709	8.50413	9.32962	632.191	-0.708477	0.00353022
SLC25A13	10165	ARALAR2|CITRIN|CTLN2	solute carrier family 25 (aspartate/glutamate carrier)_ member 13	9.70953	9.48259	9.36522	8.97075	9.36018	9.308	10.0665	9.57368	9.98117	9.38645	9.85651	9.87133	10.0191	9.77081	805.727	0.436483	0.00355333
RIPK2	8767	CARD3|CARDIAK|CCK|GIG30|RICK|RIP2	receptor-interacting serine-threonine kinase 2	8.44475	8.67712	7.8045	7.86619	8.17154	8.15803	9.22576	8.55802	8.34887	8.58682	9.08218	8.70294	9.27758	8.47145	385.361	0.572036	0.00356115
MSANTD3	91283	C9orf30|L8	Myb/SANT-like DNA-binding domain containing 3	7.16473	7.19855	6.81094	6.48776	6.80666	6.85101	7.68713	7.54897	7.53369	7.12395	7.24881	7.60684	7.61506	6.93937	149.266	0.510035	0.00356676
GRAMD1A	57655	KIAA1533	GRAM domain containing 1A	10.118	11.2807	10.619	10.9928	10.9416	11.0125	9.51896	10.4952	10.446	10.6422	10.2764	10.1779	10.1176	10.3181	1513.18	-0.562077	0.00357443
ABCA5	23461	ABC13|EST90625	ATP-binding cassette_ sub-family A (ABC1)_ member 5	9.18731	8.23743	8.8379	9.1445	9.14749	8.26741	10.6607	8.88943	9.5793	9.09946	9.85461	9.14542	10.0488	9.21261	665.766	0.747089	0.00360361
WDFY1	57590	FENS-1|WDF1|ZFYVE17	WD repeat and FYVE domain containing 1	9.84464	9.66203	9.89486	9.65628	9.88344	9.5342	11.0027	9.89046	9.97157	10.0497	10.5703	10.042	10.9022	9.94561	1121.43	0.579873	0.00360676
TAB1	10454	3'-Tab1|MAP3K7IP1	TGF-beta activated kinase 1/MAP3K7 binding protein 1	8.44928	8.94486	9.01789	9.37518	8.95968	9.36689	7.48465	8.6573	8.60621	8.47896	8.49854	8.72421	7.89527	8.62138	422.482	-0.594742	0.00361845
MMP19	4327	MMP18|RASI-1	matrix metallopeptidase 19	3.4415	2.00287	2.15108	2.59706	4.01544	3.97011	2.95352	4.75545	5.06141	4.22915	4.85924	4.29044	4.62687	4.03073	15.6969	1.04925	0.00362486
ERO1LB	56605	ERO1LB|Ero1beta|ERO1B	endoplasmic reticulum oxidoreductase beta	7.65514	7.53323	7.4257	7.61859	7.33321	6.93414	9.38271	7.62453	7.55098	8.13709	8.49368	7.34834	8.94049	7.73996	256.231	0.797198	0.00362708
CCDC149	91050	-	coiled-coil domain containing 149	4.88247	4.46308	4.43627	3.47263	3.73632	4.13981	5.27723	7.13219	2.94517	6.41803	5.89452	3.74187	5.77822	4.49071	37.4116	1.1331	0.00363184
SEMA7A	8482	CD108|CDw108|H-SEMA-K1|H-Sema-L|JMH|SEMAK1|SEMAL	semaphorin 7A_ GPI membrane anchor (John Milton Hagen blood group)	8.62777	10.4044	9.29845	10.3343	10.0501	9.5073	8.40798	8.99758	9.7216	9.0597	8.81967	9.03059	8.69628	9.23971	690.605	-0.722215	0.00364217
PRKAR1A	5573	ACRDYS1|ADOHR|CAR|CNC|CNC1|PKR1|PPNAD1|PRKAR1|TSE1	protein kinase_ cAMP-dependent_ regulatory_ type I_ alpha	12.5729	12.252	12.3001	12.3191	12.2848	12.1147	13.6449	12.6101	12.634	12.4282	13.2089	12.4518	13.4844	12.5311	6708.1	0.602154	0.00364886
RPS2	6187	LLREP3|S2	ribosomal protein S2	13.3961	13.833	12.9854	13.2888	13.6452	13.806	13.0697	12.9995	12.9397	13.1303	13.0715	13.1935	13.006	13.2932	10032.9	-0.419674	0.00365054
SLC26A4	5172	DFNB4|EVA|PDS|TDH2B	solute carrier family 26 (anion exchanger)_ member 4	1.06765	0	1.10246	0.78367	0	1.56377	2.33566	2.78102	2.12129	1.94137	3.9655	2.35791	2.40883	1.01647	3.22252	1.30567	0.00365244
SSSCA1	10534	p27	Sjogren syndrome/scleroderma autoantigen 1	6.76035	7.06719	6.78115	7.67061	7.65843	7.88112	6.15304	6.96786	6.72783	6.83185	5.77119	6.99867	6.23563	6.86536	126.48	-0.691901	0.00365447
FLNB	2317	ABP-278|ABP-280|AOI|FH1|FLN-B|FLN1L|LRS1|SCT|TABP|TAP	filamin B_ beta	8.5285	10.6751	9.86323	9.58624	10.1169	9.38389	7.29935	9.2189	9.31158	9.49267	8.37691	9.08914	8.06161	8.83034	655.544	-0.860053	0.00365612
DCTPP1	79077	CDA03|RS21C6|XTP3TPA	dCTP pyrophosphatase 1	9.54147	8.83749	8.8379	9.23365	9.44898	9.64409	7.74271	8.40929	8.96335	8.24909	7.24881	9.10274	7.46475	9.04112	465.015	-0.777377	0.00366948
TCN1	6947	HC|TC-1|TC1|TCI	transcobalamin I (vitamin B12 binding protein_ R binder family)	4.12435	0	3.88425	4.90015	3.73632	2.78005	0	2.12307	2.45096	2.39535	1.14958	2.03376	2.67537	1.60688	7.22109	-1.27514	0.00367526
ZNF518B	85460	-	zinc finger protein 518B	9.39885	9.27411	9.22013	9.11665	8.83641	8.954	10.3492	9.34151	9.39053	9.38798	10.1161	9.40671	10.1287	9.38585	732.583	0.570466	0.00368536
DOPEY2	9980	21orf5|C21orf5	dopey family member 2	8.74666	9.8918	9.33222	8.93504	8.65825	9.07407	9.07149	10.19	9.97317	9.74633	10.1796	9.74695	9.74433	9.61014	762.214	0.61209	0.00369383
ADAM9	8754	CORD9|MCMP|MDC9|Mltng	ADAM metallopeptidase domain 9	12.1149	11.7443	12.0042	10.8507	11.8681	11.4224	13.1334	12.5704	11.9065	12.3331	12.6005	11.7918	12.8587	11.8263	4655.12	0.676794	0.00370696
CAMK1	8536	CAMKI	calcium/calmodulin-dependent protein kinase I	11.2124	10.7813	10.9981	10.928	10.9107	11.9536	10.502	10.7783	10.7035	10.6183	10.4064	10.5437	10.3148	10.9964	1901.13	-0.541994	0.00371268
STX2	2054	EPIM|EPM|STX2A|STX2B|STX2C	syntaxin 2	8.46727	8.43217	8.60272	8.46686	8.40739	8.47201	10.3904	8.7389	8.53415	8.80639	9.93223	8.57219	9.9657	8.45051	529.838	0.801042	0.00371331
TMC1	117531	DFNA36|DFNB11|DFNB7	transmembrane channel-like 1	1.67447	0	2.7519	3.72962	2.74191	1.97614	0	0	0	1.27521	0	0	0	1.01647	2.23292	-1.26621	0.003714
NFRKB	4798	INO80G	nuclear factor related to kappaB binding protein	8.7244	9.08929	9.17503	9.15732	8.75642	9.3013	8.63549	8.69867	8.78854	8.67469	8.59717	8.63343	8.74057	8.70156	461.322	-0.358986	0.00372476
DNAJC9	23234	HDJC9|JDD1|SB73	DnaJ (Hsp40) homolog_ subfamily C_ member 9	8.72065	8.70339	8.32674	8.31171	9.32222	8.59754	7.92996	7.91772	8.33396	8.32133	7.40218	8.3439	7.37394	8.40334	329.84	-0.613846	0.00372674
LYRM5	144363	-	LYR motif containing 5	8.09755	6.63678	7.34656	6.99167	6.97923	6.58314	8.91898	7.27971	7.57653	7.59056	8.32851	7.75887	8.39752	7.8655	214.502	0.773551	0.0037269
IMP4	92856	BXDC4	IMP4_ U3 small nucleolar ribonucleoprotein	9.00236	8.99888	8.46898	9.03169	8.99496	9.75604	7.48465	8.37324	8.59375	8.39013	7.64107	8.79628	7.59107	8.93958	415.97	-0.710087	0.00373529
UBE2D1	7321	E2(17)KB1|SFT|UBC4/5|UBCH5|UBCH5A	ubiquitin-conjugating enzyme E2D 1	8.56653	8.54974	8.21421	8.12671	8.37479	7.18748	9.43427	8.68991	8.73659	8.65194	9.19145	8.30678	9.29748	8.66203	404.521	0.639359	0.00375152
WDR19	57728	ATD5|CED4|DYF-2|IFT144|NPHP13|ORF26|Oseg6|PWDMP|SRTD5	WD repeat domain 19	7.40758	7.52147	7.75172	7.10942	6.92397	7.58297	9.06424	7.56823	7.51619	8.10767	8.89176	7.56816	8.72595	7.45042	246.671	0.768153	0.00375434
DDB1	1642	DDBA|UV-DDB1|XAP1|XPCE|XPE|XPE-BF	damage-specific DNA binding protein 1_ 127kDa	11.8139	11.9105	11.9671	12.2579	12.2845	12.1474	11.0253	11.6665	12.1002	11.5627	11.4889	11.5956	11.3348	11.7414	3613.5	-0.464979	0.00377431
VPS9D1	9605	ATP-BL|C16orf7	VPS9 domain containing 1	8.75766	9.55216	8.96257	9.25936	9.04762	9.47594	8.00765	8.99046	8.88712	8.71181	8.30647	8.72068	7.99614	8.8624	474.323	-0.567637	0.00377605
TRPT1	83707	-	tRNA phosphotransferase 1	8.2611	9.10316	8.10424	9.0056	8.37479	9.06882	7.61945	8.54835	7.78815	8.35301	7.86117	8.07257	7.3263	8.28057	328.076	-0.638283	0.00377703
CTBP1	1487	BARS	C-terminal binding protein 1	10.5803	10.9294	10.9327	11.1184	10.8769	11.3891	9.67474	10.5624	10.5951	10.5136	10.4635	10.7057	9.98884	10.7349	1667.73	-0.525508	0.00378256
RCC1	1104	CHC1|RCC1-I|SNHG3-RCC1	regulator of chromosome condensation 1	9.07159	9.57082	9.0986	8.8383	9.30933	9.29682	8.53411	8.64526	8.78854	8.80867	8.46411	9.13751	8.44736	8.97227	498.803	-0.457583	0.00379468
SIPA1	6494	SPA1	signal-induced proliferation-associated 1	11.7729	12.7023	12.4054	12.4801	12.2957	12.9167	10.5046	11.8916	12.049	12.047	11.7086	12.0353	11.4235	12.0211	4444.04	-0.644245	0.00380733
TFEC	22797	TCFEC|TFE-C|TFEC-L|TFECL|bHLHe34|hTFEC-L	transcription factor EC	11.7097	10.7664	11.5273	10.8852	11.0089	10.7222	12.5847	11.5719	11.3853	11.4649	12.2065	11.4377	12.4368	11.3715	3146.62	0.681584	0.00380805
KDM1B	221656	AOF1|C6orf193|LSD2|bA204B7.3|dJ298J15.2	lysine (K)-specific demethylase 1B	9.29192	8.72149	9.42903	8.84962	8.75958	8.57551	9.98243	9.44587	9.46538	9.2751	9.70889	9.21718	9.74614	9.12281	634.593	0.527469	0.00381098
XPNPEP3	63929	APP3|ICP55|NPHPL1	X-prolyl aminopeptidase 3_ mitochondrial	8.46279	8.30759	8.8523	8.40985	8.44321	8.43171	9.61641	8.81344	8.81382	8.51861	9.46705	8.8424	9.40229	8.70863	461.76	0.55233	0.00381295
N4BP1	9683	-	NEDD4 binding protein 1	9.79032	10.1136	9.9018	9.78457	9.65137	9.58285	10.3327	10.1554	10.4086	10.0065	10.4598	10.0363	10.3148	9.9077	1064.25	0.390953	0.00381522
RPP25L	138716	C9orf23|bA296L22.5	ribonuclease P/MRP 25kDa subunit-like	7.52383	7.9122	7.23013	7.96532	7.89521	7.99613	6.28371	7.54249	6.92636	7.74182	6.74159	6.86462	7.07279	7.2322	172.35	-0.623833	0.00383065
RYK	6259	D3S3195|JTK5|JTK5A|RYK1	receptor-like tyrosine kinase	7.02602	8.31442	7.40632	6.65202	7.38323	6.61228	8.77088	8.37689	7.56806	8.23555	8.3556	7.46243	8.71119	7.61755	239.249	0.776428	0.00384429
ADORA2B	136	ADORA2	adenosine A2b receptor	5.55559	6.06985	4.09262	6.22098	5.56878	5.36118	6.55612	7.69632	6.1796	6.90206	5.63633	6.13165	6.25612	6.50812	75.8091	0.873059	0.00384937
VAMP3	9341	CEB	vesicle-associated membrane protein 3	11.0488	10.377	10.5289	10.0955	10.54	10.4296	11.5516	10.6895	10.9741	10.7413	11.2644	10.8449	11.3711	10.9169	1866.54	0.520008	0.00385917
SLCO2B1	11309	OATP-B|OATP2B1|OATPB|SLC21A9	solute carrier organic anion transporter family_ member 2B1	12.9319	12.8618	13.5181	12.6321	12.4157	13.4009	13.093	13.8102	13.6343	13.4174	14.0431	13.315	13.8062	13.4987	10666.6	0.563056	0.00388059
QTRT1	81890	FP3235|TGT|TGUT	queuine tRNA-ribosyltransferase 1	7.59098	7.35915	7.31573	7.53687	7.66519	8.63351	5.37428	7.01541	7.19183	6.46518	6.00813	7.30193	6.25612	7.6473	156.614	-0.834944	0.00388982
RAG1	5896	RAG-1|RNF74	recombination activating gene 1	3.58016	2.81063	4.35772	3.27173	1.53432	3.43046	5.67025	5.33755	4.23811	4.05518	4.17464	2.03376	5.8873	4.55491	20.037	1.14655	0.0038968
ZGLP1	100125288	GATAD3|GLP-1|GLP1	zinc finger_ GATA-like protein 1	4.88247	5.89858	5.28013	5.58189	5.50996	5.69663	5.0015	4.70993	3.60519	4.52453	3.72082	4.90129	2.67537	5.27983	31.5024	-0.896263	0.0039096
G3BP2	9908	-	GTPase activating protein (SH3 domain) binding protein 2	11.1448	10.7387	11.1573	10.9011	10.9888	10.5073	12.1459	11.2611	11.3016	11.1704	11.6103	11.1676	11.9704	11.037	2499.93	0.559098	0.00391162
PSMB10	5699	LMP10|MECL1|beta2i	proteasome subunit beta 10	10.1208	10.7066	9.79221	10.3599	10.6316	10.85	9.19619	10.1123	9.78142	10.2165	9.2064	10.0077	9.12165	10.1015	1103.06	-0.630856	0.00392606
UGGT1	56886	HUGT1|UGCGL1|UGT1	UDP-glucose glycoprotein glucosyltransferase 1	10.9176	10.7034	11.2954	10.7024	10.9283	10.6901	11.6959	11.2602	11.3194	11.1225	11.4328	11.0651	11.6436	11.0544	2296.89	0.440756	0.00393264
ZBTB34	403341	ZNF918	zinc finger and BTB domain containing 34	9.72829	9.49767	9.79221	9.52115	9.12316	9.64586	10.8697	9.56572	9.76299	9.70642	10.8055	9.99607	10.7326	9.90308	1024.32	0.646257	0.00393531
FAM167A	83648	C8orf13|D8S265	family with sequence similarity 167_ member A	5.8578	5.27051	3.50142	6.63117	3.102	6.32604	7.08669	3.85048	8.07182	6.11221	7.40218	7.30193	7.5081	7.05487	100.886	1.1337	0.00393751
VPS51	738	ANG2|ANG3|C11orf2|C11orf3|FFR	vacuolar protein sorting 51 homolog (S. cerevisiae)	9.6732	10.8369	9.96775	10.5202	10.2566	10.6343	8.4137	9.89301	9.66913	10.1213	9.44704	9.8392	9.2395	9.91841	1022.87	-0.67104	0.00393965
MPP5	64398	PALS1	membrane protein_ palmitoylated 5 (MAGUK p55 subfamily member 5)	8.39395	7.79497	8.50132	7.87065	7.7629	7.74303	9.13172	8.36959	8.56851	8.03532	8.9138	8.34847	9.17642	8.48387	346.49	0.598599	0.00394419
UHMK1	127933	KIS|KIST|P-CIP2	U2AF homology motif (UHM) kinase 1	12.2567	11.3333	11.8727	11.6688	11.6024	11.1708	12.9302	11.8778	12.2357	11.7836	12.5318	12.1329	12.7658	12.0366	4384.03	0.608041	0.00394763
SLC39A14	23516	LZT-Hs4|NET34|ZIP14|cig19	solute carrier family 39 (zinc transporter)_ member 14	7.78985	6.5925	8.37739	7.87952	6.38368	7.7756	6.74943	6.74899	7.21371	6.11221	5.95244	7.34834	5.86079	6.77392	142.832	-0.836264	0.00394826
HMOX1	3162	HMOX1D|HO-1|HSP32|bK286B10	heme oxygenase 1	11.5911	12.4764	11.5979	11.6475	11.786	11.9436	12.0403	13.097	11.9641	12.4321	12.7621	12.358	12.4848	12.2998	4858.06	0.566064	0.00395278
ZFPL1	7542	D11S750|MCG4	zinc finger protein-like 1	7.68618	8.49065	8.00465	8.30184	8.10354	8.15308	7.11505	7.90767	7.66653	7.89171	7.50253	7.68847	7.59107	7.73304	235.454	-0.473127	0.00395558
NFATC1	4772	NF-ATC|NF-ATc1.2|NFAT2|NFATc	nuclear factor of activated T-cells_ cytoplasmic_ calcineurin-dependent 1	6.06093	7.1459	8.11622	8.64902	7.63798	7.46013	5.9476	7.1663	6.85855	7.01727	7.07718	6.47059	6.97731	6.54019	153.021	-0.817057	0.00395714
CEP250	11190	C-NAP1|CEP2|CNAP1	centrosomal protein 250kDa	9.33663	9.22782	9.17789	10.0001	9.54551	9.75604	7.70589	9.43016	8.934	9.06926	8.47897	9.10545	8.0847	8.97227	575.263	-0.670396	0.00396455
DUSP27	92235	-	dual specificity phosphatase 27 (putative)	4.51855	0	7.44483	2.41387	0.962186	6.03467	0	0	0	0	0	1.61501	1.05492	0	19.1516	-1.1451	0.00396963
GNB4	59345	CMTD1F	guanine nucleotide binding protein (G protein)_ beta polypeptide 4	11.8808	11.18	12.1468	10.229	11.0009	10.9092	12.8867	11.577	11.8552	11.369	12.7869	12.0913	12.9739	11.767	3980.26	0.819197	0.00397408
HIVEP3	59269	KBP-1|KBP1|KRC|SHN3|Schnurri-3|ZAS3|ZNF40C	human immunodeficiency virus type I enhancer binding protein 3	9.17095	10.0547	10.0465	9.71938	10.0527	9.86143	8.0152	9.2941	9.99229	9.37106	8.83515	9.01053	8.64283	8.89996	709.71	-0.684804	0.00398238
PLA2G15	23659	ACS|GXVPLA2|LLPL|LPLA2|LYPLA3	phospholipase A2_ group XV	10.1559	10.649	10.8355	10.4667	10.1737	10.7835	8.77088	10.6509	9.77039	9.74035	10.0042	9.81957	9.52553	9.94261	1165.55	-0.634359	0.00398591
ATG7	10533	APG7-LIKE|APG7L|GSA7	autophagy related 7	9.55835	9.58502	9.66953	9.16278	9.68333	9.43167	9.56851	10.3818	9.85287	10.1755	10.0347	9.69942	10.1301	9.7926	890.774	0.439815	0.00399283
CCDC66	285331	-	coiled-coil domain containing 66	7.5578	6.89557	7.38668	7.49132	7.51622	6.58314	8.40224	7.74227	7.50736	7.86559	8.14196	7.54444	8.10178	7.55614	201.384	0.579602	0.00399348
MED20	9477	PRO0213|TRFP	mediator complex subunit 20	7.50655	6.38748	7.23013	7.37072	6.75694	7.51517	8.19201	7.61838	7.62631	7.35429	8.07835	7.85842	7.80082	7.61755	187.869	0.578272	0.00400689
BIRC2	329	API1|HIAP2|Hiap-2|MIHB|RNF48|c-IAP1|cIAP1	baculoviral IAP repeat containing 2	10.1448	9.89408	9.98418	9.664	9.97735	9.15798	11.228	10.098	10.0572	10.3552	10.7423	9.95917	11.0518	10.0839	1232.82	0.642951	0.00401506
TXLNGY	246126	CYorf15A|CYorf15B|TXLNG2P	taxilin gamma pseudogene_ Y-linked	9.71142	8.49967	9.38515	9.78102	9.14507	8.80422	10.8498	9.53993	9.82471	9.79096	10.2067	9.51441	10.5044	9.55038	874.711	0.700575	0.00401968
SNORD20	6082	RNU20|U20	small nucleolar RNA_ C/D box 20	2.92145	0	3.34733	2.41387	1.9429	3.1416	5.70798	3.09617	3.95609	2.88588	4.73272	3.36234	5.10458	2.34819	13.0613	1.22722	0.00402198
SH3GLB2	56904	PP6569|PP9455|RRIG1	SH3-domain GRB2-like endophilin B2	9.61187	9.99959	9.88615	9.95889	9.93326	10.4142	9.23224	9.5705	9.62287	9.8752	9.41134	9.51441	9.0235	9.66571	850.725	-0.461112	0.00402626
WIPF1	7456	PRPL-2|WAS2|WASPIP|WIP	WAS/WASL interacting protein family_ member 1	11.0555	11.6909	11.7255	11.2854	11.4861	11.3085	12.2208	11.8304	11.7501	11.774	12.2815	11.5879	12.3474	11.582	3457.36	0.488757	0.00402883
ASB1	51665	ASB-1	ankyrin repeat and SOCS box containing 1	8.84964	9.10119	9.065	9.02371	9.03724	9.27649	7.78745	8.81074	8.88372	8.36549	8.24406	8.85852	8.10178	8.72616	438.275	-0.521022	0.00403234
SLC28A3	64078	CNT3	solute carrier family 28 (concentrative nucleoside transporter)_ member 3	1.67447	3.86154	3.99219	3.15972	4.51159	1.56377	1.23221	7.10607	4.15009	6.35684	4.73272	3.74187	5.42716	4.11831	28.181	1.24643	0.00403603
RNF185	91445	-	ring finger protein 185	9.02682	8.71892	8.8523	8.70247	8.75325	8.77874	9.0966	9.53341	8.96335	9.05778	9.39576	9.02774	9.45197	9.01283	529.394	0.39137	0.00403663
CCDC57	284001	-	coiled-coil domain containing 57	8.32659	8.95364	8.15157	9.04751	8.77527	9.18247	6.82005	8.29832	8.10146	8.52419	7.05091	8.25414	7.37394	8.40334	332.035	-0.739654	0.00404334
CRYBB2P1	1416	CRYB2B	crystallin_ beta B2 pseudogene 1	6.50578	7.2278	6.23971	7.21828	6.88977	6.92255	5.9476	6.40778	6.26589	6.31885	5.60054	6.32967	4.49519	6.44176	88.0696	-0.733262	0.00404438
SCN9A	6335	ETHA|FEB3B|GEFSP7|HSAN2D|NE-NA|NENA|Nav1.7|PN1|SFNP	sodium channel_ voltage gated_ type IX alpha subunit	2.92145	0.808994	4.09262	8.419	2.52138	5.17842	3.71627	2.3772	2.94517	0	3.84834	1.02259	1.65774	0	31.7318	-1.23935	0.00405777
PDCL3	79031	HTPHLP|PHLP2A|PHLP3|VIAF|VIAF1	phosducin-like 3	7.49782	7.61851	6.57093	7.032	7.63109	7.07686	5.9476	7.1408	6.32739	6.69021	6.11344	6.95136	6.46412	6.77392	121.398	-0.640494	0.00406727
ADRB1	153	ADRB1R|B1AR|BETA1AR|RHR	adrenoceptor beta 1	5.62131	4.00358	4.71361	7.16125	4.01544	6.44419	3.18517	4.84241	4.32107	4.47931	4.59403	4.79809	3.09479	4.9859	35.4406	-1.09617	0.00406819
WDR46	9277	BING4|C6orf11|FP221|UTP7	WD repeat domain 46	8.92965	9.47803	8.863	9.31107	9.17141	9.32129	7.48465	8.78902	8.655	8.72882	8.16664	8.89023	7.39257	8.87817	453.794	-0.668195	0.00407825
IGJ	3512	IGCJ|IGJ|JCH|JCHAIN	joining chain of multimeric IgA and IgM	2.42869	0	4.35772	7.2391	4.24921	2.78005	0	0	0	1.27521	2.21893	0	0	0	14.4944	-1.15998	0.00408101
LOC283440	283440	-	uncharacterized LOC283440	1.06765	0	1.10246	1.95829	0	0.984137	2.95352	1.81441	1.69327	3.62793	3.84834	2.62242	2.67537	1.01647	3.85284	1.28775	0.00408778
LPPR2	64748	PRG4	lipid phosphate phosphatase-related protein type 2	5.93736	8.46938	6.67177	7.83918	5.41696	5.92281	7.47374	8.84273	8.79218	9.03842	7.82286	8.1532	7.89527	7.96926	245.846	0.98848	0.00409687
TREM2	54209	TREM-2|Trem2a|Trem2b|Trem2c	triggering receptor expressed on myeloid cells 2	11.0849	11.0036	11.2695	9.75836	10.4062	11.3706	8.64037	11.288	9.51248	9.32068	9.12374	9.78118	9.39075	10.2151	1365.57	-0.887813	0.00410149
PSMB9	5698	LMP2|PSMB6i|RING12|beta1i	proteasome subunit beta 9	6.41605	6.78186	5.23689	6.62063	7.40761	6.34353	3.38473	5.81705	5.64805	6.18443	5.08318	6.13165	5.23414	5.52389	67.5644	-0.902539	0.00410626
TP53I13	90313	DSCP1	tumor protein p53 inducible protein 13	8.98998	9.8168	8.96257	9.35783	9.51778	9.8855	8.51827	8.93466	8.97941	9.26181	8.74789	9.02203	8.51267	9.12809	577.103	-0.531903	0.00411436
FBXO31	79791	FBX14|FBXO14|Fbx31|MRT45|pp2386	F-box protein 31	7.15366	7.29151	7.77458	7.91445	7.7629	8.20183	6.12542	7.23219	7.33843	6.76747	6.72506	7.59919	6.33527	7.26136	162.981	-0.674669	0.0041409
PTPDC1	138639	PTP9Q22	protein tyrosine phosphatase domain containing 1	6.92554	6.84928	5.92254	5.44522	6.79439	6.72328	7.33596	7.05236	7.24591	7.14582	7.32753	6.95136	7.6071	6.93937	123.823	0.639182	0.0041445
MITF	4286	CMM8|MI|WS2|WS2A|bHLHe32	microphthalmia-associated transcription factor	8.11476	8.09392	7.71281	7.67571	8.42342	7.62647	9.94934	8.848	7.88677	8.0431	9.70257	8.03901	9.62929	7.71207	395.671	0.877738	0.00414927
ALG6	29929	CDG1C	ALG6_ alpha-1_3-glucosyltransferase	7.73895	5.96955	7.4637	6.77117	7.23673	6.73658	9.03113	7.23219	7.65057	7.10919	8.20289	7.49579	8.52959	7.85279	206.705	0.829538	0.00416553
C1orf54	79630	-	chromosome 1 open reading frame 54	5.65308	3.21286	5.0497	4.30445	5.13493	5.52337	3.98568	3.4684	3.95609	3.99219	3.05501	4.29044	3.90775	4.35306	21.5195	-0.945504	0.00417135
ING1	3621	p24ING1c|p33|p33ING1|p33ING1b|p47|p47ING1a	inhibitor of growth family_ member 1	7.2503	7.2422	7.52789	7.28654	7.75025	7.48397	6.93587	6.8257	6.55008	7.36676	6.54852	6.90243	7.15144	6.96322	142.818	-0.48581	0.0041735
SENP7	57337	-	SUMO1/sentrin specific peptidase 7	9.2195	8.51754	9.13143	8.81538	8.71795	8.11796	10.6727	9.04189	9.05709	9.33185	9.94299	8.92738	10.1965	8.87503	650.672	0.771733	0.00417958
NPC1	4864	NPC	Niemann-Pick disease_ type C1	9.89865	10.1936	10.3976	10.0042	9.47997	10.2673	10.6928	10.5283	10.5741	9.80821	11.5036	10.7225	10.9696	10.4548	1427.8	0.616979	0.00418471
SMG1P5	595101	-	SMG1 pseudogene 5	4.03071	6.20834	4.5816	4.82869	3.83548	5.05651	3.71627	3.85048	3.84833	3.99219	2.82629	4.50226	2.08162	4.03073	20.3157	-1.03519	0.0041956
AGGF1	55109	GPATC7|GPATCH7|HSU84971|HUS84971|VG5Q	angiogenic factor with G patch and FHA domains 1	9.95868	9.31897	9.69572	9.47216	9.72919	9.53038	10.2567	10.1532	9.92426	9.91394	9.85461	9.85536	10.1425	9.95753	930.202	0.375322	0.00420968
RFX3	5991	-	regulatory factor X_ 3 (influences HLA class II expression)	7.57449	6.82077	7.91834	7.37072	7.14305	7.11807	9.13172	7.48959	7.63445	7.53087	8.47897	7.88384	8.82183	7.62504	238.897	0.762089	0.0042114
ELMO3	79767	CED-12|CED12|ELMO-3	engulfment and cell motility 3	6.78923	6.5925	6.34526	7.00794	6.20977	7.39455	5.74474	6.5307	5.71093	6.17027	5.77119	6.40185	5.05867	6.29912	83.365	-0.697309	0.00421882
CLTB	1212	LCB	clathrin_ light chain B	9.00852	9.35751	8.66927	9.71567	9.77363	9.78831	7.87298	9.19224	8.68271	9.14542	8.05209	8.75897	7.82844	9.08526	530.731	-0.707837	0.0042208
PCDH8	5100	ARCADLIN|PAPC	protocadherin 8	0	0	0	0	0	0.984137	0	6.33467	3.60519	4.28277	0	1.02259	2.40883	3.0287	3.1995	1.24457	0.00422834
ENTHD2	146705	C17orf56	ENTH domain containing 2	9.31196	9.8711	9.7175	9.87824	9.57091	10.1957	8.6501	9.3471	9.28341	9.43314	9.45708	9.36895	8.72228	9.48598	724.667	-0.512028	0.00424115
PSMG3-AS1	114796	-	PSMG3 antisense RNA 1 (head to head)	5.96294	6.69029	7.07919	6.58854	5.83156	6.92255	4.93941	5.92059	5.85709	5.72363	6.00813	6.06652	3.90775	6.00952	69.5889	-0.804751	0.00426971
LIN7C	55327	LIN-7-C|LIN-7C|MALS-3|MALS3|VELI3	lin-7 homolog C (C. elegans)	10.1738	8.4846	9.75821	9.09206	8.93753	9.09228	10.7717	9.75553	9.9986	9.30132	10.3482	10.0987	10.559	9.8513	931.867	0.718815	0.00427616
CORO1A	11151	CLABP|CLIPINA|HCORO1|IMD8|TACO|p57	coronin_ actin binding protein_ 1A	13.3552	14.0411	13.3135	13.4727	13.7607	14.17	11.8827	13.4828	12.9741	13.4618	12.4531	13.245	12.1688	13.2649	10392.9	-0.692353	0.00431623
ACTR5	79913	Arp5|INO80M	ARP5 actin-related protein 5 homolog (yeast)	7.95189	7.9122	7.93196	7.81627	8.15244	8.24897	7.02824	7.52288	7.56806	7.74182	7.40218	7.81942	7.34555	7.82051	216.773	-0.441416	0.00431994
TRABD	80305	LP6054|PP2447	TraB domain containing	10.5416	11.4708	10.9217	11.1609	10.9982	11.5465	9.61889	10.7156	10.6742	10.8999	10.2521	10.6623	9.87755	10.7885	1795.9	-0.609994	0.00432685
CSNK1G2	1455	CK1g2	casein kinase 1_ gamma 2	10.7321	11.226	10.9183	11.0786	10.9841	11.4136	9.8537	10.691	10.7888	10.7269	10.5077	10.7322	10.2524	10.8092	1796.2	-0.481159	0.00433183
CCDC47	57003	GK001|MSTP041	coiled-coil domain containing 47	11.001	10.6883	10.7858	10.8008	10.9582	10.5883	11.6163	11.2007	11.0383	11.2016	11.0818	10.9829	11.2689	11.0207	2103.71	0.371028	0.00433593
TMEM132A	54972	GBP|HSPA5BP1	transmembrane protein 132A	4.29515	5.74522	5.94958	7.13926	5.59732	6.03467	2.67742	5.14572	5.40351	4.76958	3.05501	5.3291	4.42456	5.20178	42.4432	-1.02736	0.00433953
KLHDC1	122773	MST025	kelch domain containing 1	6.34001	3.61822	6.26144	5.82161	5.73211	4.96911	7.93792	5.9984	6.26589	6.23971	7.31654	6.32967	7.55018	5.70454	88.4366	0.983129	0.00434316
SLC26A6	65010	-	solute carrier family 26 (anion exchanger)_ member 6	9.31196	9.39183	9.6997	9.59165	9.00032	10.1179	8.60081	9.06919	9.16208	8.9828	8.79218	9.32089	8.11866	9.20512	605.359	-0.579478	0.00434444
MPND	84954	-	MPN domain containing	7.74633	8.15989	7.91148	8.64643	8.16202	8.32134	6.95168	7.28748	7.97267	7.64788	7.57807	7.82599	7.62296	7.8968	237.123	-0.534576	0.00435627
RELL1	768211	-	RELT-like 1	8.67496	8.71892	8.70937	8.21693	8.45105	8.5266	8.95865	9.04877	8.90067	8.93546	9.04937	8.4835	9.17103	9.05506	445.837	0.394367	0.00435717
H2AFX	3014	H2A.X|H2A/X|H2AX	H2A histone family_ member X	9.42439	10.6811	9.83813	10.1331	10.9928	10.0029	8.41939	9.15875	9.86501	10.0564	9.01241	9.7744	8.99026	9.71921	933.72	-0.736661	0.00436232
EML3	256364	ELP95	echinoderm microtubule associated protein like 3	9.93464	10.2921	10.5784	10.3543	10.1402	10.6858	8.98961	9.65251	10.1078	9.98543	9.52068	9.97108	9.56096	10.1787	1065.36	-0.536909	0.00436907
VNN1	8876	HDLCQ8|Tiff66	vanin 1	0	0	3.17479	4.54638	4.83287	1.56377	0	0.878962	1.69327	1.94137	0	0	0	0	4.69761	-1.23773	0.00437731
PPP1R11	6992	HCG-V|HCGV|IPP3|TCTE5|TCTEX5	protein phosphatase 1_ regulatory (inhibitor) subunit 11	9.20618	8.83036	9.03377	9.11101	9.27883	9.24195	10.4416	9.5545	9.25995	9.6153	9.90315	9.19196	9.98424	9.25187	717.186	0.557371	0.00438314
EBP	10682	CDPX2|CHO2|CPX|CPXD	emopamil binding protein (sterol isomerase)	10.5202	10.0164	10.1923	10.412	10.3961	10.9821	8.75745	10.2288	9.87877	9.64504	8.84665	10.0462	8.68499	10.2225	1063.72	-0.719234	0.00438324
ZNF467	168544	EZI|Zfp467	zinc finger protein 467	8.52421	10.2212	9.25576	9.74022	9.01361	9.49562	8.09568	8.86107	8.52543	9.20392	9.14873	8.7417	8.2264	8.78757	549.068	-0.675422	0.0043846
RNASEH1-AS1	100506054	-	RNASEH1 antisense RNA 1	6.03705	6.03719	5.55115	5.83989	5.90188	6.32604	3.18517	5.6821	4.23811	5.07331	2.21893	5.21353	3.80026	5.6468	41.4496	-0.991334	0.00441256
NUP50	10762	NPAP60|NPAP60L	nucleoporin 50kDa	9.69243	9.43792	9.51071	9.26444	9.60469	9.44388	10.1252	9.55127	9.83357	9.57691	9.90682	9.91823	10.0663	9.93056	846.093	0.369675	0.00442819
BCR	613	ALL|BCR1|CML|D22S11|D22S662|PHL	breakpoint cluster region	7.89324	7.79497	8.4783	8.40678	8.09855	8.71972	6.12542	7.70794	7.8662	7.06396	7.75938	8.03334	6.93981	7.70502	235.261	-0.701754	0.00443003
STX3	6809	STX3A	syntaxin 3	10.2156	10.5483	10.0481	10.1992	10.4742	10.1166	10.7628	10.91	10.4062	10.7062	10.7758	10.469	10.8254	10.4164	1462.89	0.382995	0.00443025
ST3GAL6	10402	SIAT10|ST3GALVI	ST3 beta-galactoside alpha-2_3-sialyltransferase 6	10.7751	10.4377	10.3208	9.79045	10.2157	9.5606	11.03	10.8717	10.5258	10.7526	10.7927	10.626	11.1899	10.4485	1534.74	0.535381	0.00443454
GPR97	222487	GPR97|PB99|PGR26|ADGRG3	adhesion G protein-coupled receptor G3	4.82784	7.99533	3.99219	5.39663	5.59732	4.87606	6.65601	6.34959	8.52543	8.26249	6.4312	7.99302	7.11825	7.8655	141.182	1.11392	0.00443918
DCXR	51181	DCR|HCR2|HCRII|KIDCR|P34H|PNTSU|SDR20C1|XR	dicarbonyl/L-xylulose reductase	9.1207	9.02826	8.64467	9.03764	9.00831	9.57362	7.60951	8.66328	8.63892	8.4904	7.70986	8.69578	7.88872	9.01568	428.937	-0.632695	0.00444462
SPIN4	139886	-	spindlin family_ member 4	7.13128	6.52342	7.34656	7.13186	6.44777	7.02362	8.74389	6.84688	7.83125	6.88483	8.16664	7.56816	7.98391	7.30867	179.797	0.749863	0.0044529
SGTA	6449	SGT|alphaSGT|hSGT	small glutamine-rich tetratricopeptide repeat (TPR)-containing_ alpha	8.90677	9.41108	9.27726	9.16096	9.39717	9.74457	8.05234	8.86627	9.08999	8.71912	8.70641	9.02203	8.42039	9.1386	529.58	-0.524835	0.0044577
EBI3	10148	IL-27B|IL27B	Epstein-Barr virus induced 3	8.96488	9.39022	9.065	9.33384	10.0643	9.64938	8.0152	8.26722	8.88372	9.39104	6.99688	7.32995	8.39752	9.22252	510.364	-0.830288	0.00447654
MANBA	4126	MANB1	mannosidase_ beta A_ lysosomal	10.1697	10.6638	10.4542	10.265	10.4302	9.91504	11.4221	10.8437	10.4156	11.0251	11.381	10.352	11.3136	10.3501	1685.34	0.58338	0.00447997
DCP2	167227	NUDT20	decapping mRNA 2	11.7792	10.8286	11.5882	11.0977	10.8964	10.7819	12.7828	10.9722	11.7369	11.3818	12.2748	11.7483	12.5703	11.6456	3362.53	0.718685	0.00448
RDH10	157506	SDR16C4	retinol dehydrogenase 10 (all-trans)	6.65446	6.77197	7.09138	6.85449	6.52408	7.02362	7.17015	7.32571	7.59332	6.97717	7.62335	7.21445	7.16233	7.24199	138.151	0.456969	0.00448013
WDR90	197335	C16orf15|C16orf16|C16orf17|C16orf18|C16orf19	WD repeat domain 90	7.60729	7.9167	8.24181	7.61859	7.76919	8.76583	6.12542	6.43602	7.66653	7.43939	6.54852	7.82599	5.80627	7.65464	191.888	-0.824999	0.00448131
ADCY1	107	AC1|DFNB44	adenylate cyclase 1 (brain)	0	2.46256	1.72002	1.95829	5.47962	0	0	6.54374	1.08199	0	1.14958	0	1.65774	0	4.18872	-1.2328	0.00448834
ATF7IP	55729	AM|ATF-IP|MCAF|MCAF1|p621	activating transcription factor 7 interacting protein	9.25616	9.19857	9.62412	9.33545	9.31364	9.05827	10.7045	9.52193	9.67899	9.77935	10.2141	9.51848	10.1644	9.26871	826.972	0.584774	0.00451217
SH3TC1	54436	-	SH3 domain and tetratricopeptide repeats 1	11.1095	11.636	11.6085	11.0939	11.3859	11.9154	9.94934	11.3966	10.9268	10.9751	10.7227	11.0113	10.559	11.1156	2310.77	-0.571821	0.00452074
RAP1B	5908	K-REV|RAL1B	RAP1B_ member of RAS oncogene family	10.2143	9.8442	9.61992	9.8458	10.1008	9.06355	10.8424	10.4587	10.1832	10.5122	10.033	10.2259	10.407	10.1175	1143.83	0.519682	0.00452617
FABP5	2171	E-FABP|EFABP|KFABP|PA-FABP|PAFABP	fatty acid binding protein 5 (psoriasis-associated)	6.54017	6.62584	5.71765	6.01106	6.70543	6.82636	4.1036	6.09009	5.28452	5.37434	3.72082	6.15272	3.41933	5.89018	59.4926	-0.955194	0.0045317
BTN3A1	11119	BT3.1|BTF5|BTN3.1|CD277	butyrophilin_ subfamily 3_ member A1	7.66297	7.51555	7.6809	7.82547	7.53109	7.63359	8.76641	8.08308	7.41596	8.54354	9.19445	7.87753	8.94681	7.44195	280.44	0.710433	0.0045505
LRRC20	55222	-	leucine rich repeat containing 20	6.98916	7.2278	6.60533	6.65202	7.62417	7.25371	4.73531	5.58457	6.89962	6.14154	5.48754	6.87734	5.35302	6.74669	99.0055	-0.830004	0.004556
SNAPC4	6621	PTFalpha|SNAP190	small nuclear RNA activating complex_ polypeptide 4_ 190kDa	8.99928	9.51409	9.31413	10.2133	9.5103	10.0329	8.53935	8.49567	9.58351	9.11248	8.71898	9.22715	8.10743	9.22005	626.863	-0.660747	0.00456597
WSB2	55884	SBA2	WD repeat and SOCS box containing 2	10.1874	9.88034	9.92922	9.47363	9.90785	10.1051	10.4966	10.4212	10.2874	9.899	10.7017	10.1598	10.6805	10.3089	1184.42	0.445744	0.00459078
RBM43	375287	C2orf38	RNA binding motif protein 43	5.8578	5.43	5.65334	5.34635	5.21077	5.13892	6.73123	5.7285	5.96422	5.68432	6.36875	6.25369	6.88825	5.45826	60.3479	0.701318	0.00459351
SPATA7	55812	HEL-S-296|HSD-3.1|HSD3|LCA3	spermatogenesis associated 7	6.28023	6.40038	6.62223	6.42857	5.85538	5.82664	7.59951	6.34959	6.44303	6.67023	7.91315	6.40185	8.09042	6.54019	114.504	0.810337	0.00459995
RAB8B	51762	-	RAB8B_ member RAS oncogene family	11.1766	10.1215	10.6717	10.2203	10.57	10.1051	12.1325	10.7879	11.0566	10.672	11.4104	10.8245	11.7811	10.7943	2050.74	0.68781	0.00460048
ANKRD29	147463	-	ankyrin repeat domain 29	0	0	0	0	0	0	2.33566	0	2.45096	2.18614	4.17464	3.36234	0	1.01647	2.8166	1.20613	0.00461618
PTGER2	5732	EP2	prostaglandin E receptor 2 (subtype EP2)_ 53kDa	7.26065	7.95655	6.55341	7.94011	8.50852	7.40291	7.27442	6.39345	7.37772	7.17448	5.77119	5.82539	6.96492	6.95135	155.024	-0.807363	0.00462021
RTN3	10313	ASYIP|HAP|NSPL2|NSPLII|RTN3-A1	reticulon 3	11.0087	11.348	11.089	10.7448	11.1144	10.8144	12.184	11.5295	11.2984	11.5	11.5876	11.1102	11.7007	11.1652	2607.37	0.493215	0.00463946
FDPS	2224	FPPS|FPS	farnesyl diphosphate synthase	11.406	10.9936	10.9319	11.2837	11.4077	11.3421	9.8389	10.9824	10.6483	10.6032	9.74006	10.9851	9.51919	11.0384	1879.75	-0.660043	0.00464464
LY6E	4061	RIG-E|RIGE|SCA-2|SCA2|TSA-1	lymphocyte antigen 6 complex_ locus E	7.47134	4.7316	4.99885	5.74604	6.70543	6.41141	6.67519	6.50428	7.06519	6.14154	7.39175	9.38016	7.11825	8.25181	152.906	1.07468	0.00464852
RCHY1	25898	ARNIP|CHIMP|PIRH2|PRO1996|RNF199|ZCHY|ZNF363	ring finger and CHY zinc finger domain containing 1_ E3 ubiquitin protein ligase	8.98062	8.63681	8.6652	8.55529	8.29428	8.23499	9.7759	9.1092	8.9307	8.5788	9.32352	8.87763	9.64297	8.7909	495.668	0.56973	0.00464994
PPP2R5B	5526	B56B|PR61B	protein phosphatase 2_ regulatory subunit B'_ beta	8.52421	9.45657	8.5726	9.29293	9.02941	9.16291	8.03017	8.88943	8.1702	8.86249	8.24985	8.29735	8.41128	8.62886	428.926	-0.546324	0.00466846
NUFIP2	57532	182-FIP|82-FIP|FIP-82|PIG1	nuclear fragile X mental retardation protein interacting protein 2	11.3502	10.8202	11.5528	11.1166	10.9794	10.6901	12.2858	11.3795	11.3555	11.2292	11.9495	11.6099	12.0241	11.398	2851.63	0.555516	0.0046694
ADCY10P1	221442	-	adenylate cyclase 10 (soluble) pseudogene 1	7.07375	6.73171	7.07919	7.70094	7.61722	6.73658	8.74389	8.36225	7.25649	8.11877	7.94916	7.19427	8.49554	7.11998	211.11	0.741756	0.00467203
UGT3A1	133688	-	UDP glycosyltransferase 3 family_ polypeptide A1	3.11638	2.00287	1.10246	0	2.93316	2.78005	0	0.878962	0	0	0	1.02259	0	0	1.87175	-1.22188	0.00468109
PLEKHJ1	55111	GNRPX	pleckstrin homology domain containing_ family J member 1	8.8902	9.15927	8.45018	9.41079	9.23182	9.45799	7.69654	8.64526	8.4537	8.73123	8.10413	8.82937	7.59107	8.95155	440.611	-0.640613	0.00470199
PPP6R2	9701	KIAA0685|PP6R2|SAP190|SAPS2	protein phosphatase 6_ regulatory subunit 2	9.87864	10.418	10.3477	10.4689	10.0069	10.7795	8.90686	9.87249	9.95543	10.0055	9.82197	9.96216	9.30241	9.98546	1056.31	-0.549054	0.00470285
IDH3G	3421	H-IDHG	isocitrate dehydrogenase 3 (NAD+) gamma	9.84808	10.2686	9.73703	9.77628	10.1058	10.6485	9.15922	9.98188	9.46766	9.85321	9.19145	9.63162	8.8423	9.59304	885.973	-0.562853	0.00472044
LSS	4047	OSC	lanosterol synthase (2_3-oxidosqualene-lanosterol cyclase)	11.1216	10.3589	11.5018	11.2774	10.9007	11.7425	9.12825	10.491	11.0337	9.98138	9.71308	10.8212	9.55683	10.959	1767.59	-0.770214	0.00472686
LOC148413	148413	-	uncharacterized LOC148413	6.68551	6.78186	6.76603	7.60796	6.50914	7.34333	5.06102	6.14244	6.55008	6.60857	6.08782	6.5362	6.1286	6.57156	98.399	-0.674803	0.00472766
SMPDL3A	10924	ASM3A|ASML3a|yR36GH4.1	sphingomyelin phosphodiesterase_ acid-like 3A	5.96294	7.97391	5.36289	7.13926	7.90095	5.75004	9.61641	7.64886	7.32844	8.30523	8.94267	6.55214	9.12444	6.9273	250.224	1.06356	0.00474628
NDST2	8509	HSST2|NST2	N-deacetylase/N-sulfotransferase (heparan glucosaminyl) 2	9.80277	10.1816	10.5006	10.7641	10.443	10.3069	9.49757	10.0508	10.1019	10.1112	9.79847	9.59552	9.94061	9.88447	1104.84	-0.458949	0.00474891
ATP11C	286410	ATPIG|ATPIQ	ATPase_ class VI_ type 11C	9.18731	8.26943	9.21178	8.19933	8.11345	8.80106	10.5624	8.55802	9.08109	8.87564	9.96426	9.25421	10.1711	9.02987	619.507	0.794438	0.00477759
RECQL4	9401	RECQ4	RecQ helicase-like 4	9.06275	9.65801	9.50161	9.30615	10.1083	10.148	7.15657	8.20295	9.35406	8.89299	7.64107	9.43709	7.1294	9.31347	582.947	-0.883007	0.00478389
MCC	4163	MCC1	mutated in colorectal cancers	7.74633	7.45501	7.5979	8.92437	8.28992	7.85698	8.31324	8.95187	8.98259	8.59744	8.61969	8.31148	9.07341	8.89687	359.536	0.629365	0.00478889
ANKIB1	54467	-	ankyrin repeat and IBR domain containing 1	9.66932	9.37559	9.76393	9.38611	9.44898	9.14308	10.645	9.81183	9.71587	9.71254	10.3401	9.70478	10.5986	9.57187	920.696	0.56436	0.00479554
COL8A2	1296	FECD|FECD1|PPCD|PPCD2	collagen_ type VIII_ alpha 2	9.4808	10.7911	9.51976	9.05536	9.25887	9.66337	7.50623	8.3212	9.63508	8.28237	8.92107	9.46683	8.23158	9.0071	626.975	-0.823584	0.00480017
INPP5J	27124	INPP5|PIB5PA|PIPP	inositol polyphosphate-5-phosphatase J	3.58016	3.32537	3.64062	3.47263	2.74191	5.05651	1.88696	0	3.60519	0	0	2.62242	0	1.60688	7.18548	-1.26583	0.00480513
ZFP36	7538	G0S24|GOS24|NUP475|RNF162A|TIS11|TTP|zfp-36	ZFP36 ring finger protein	13.7346	15.4417	14.8592	13.9392	14.6925	14.7995	13.9315	13.7859	13.6463	14.8355	13.3589	13.1081	14.0791	13.3974	19841.9	-0.747429	0.00480955
N4BP2	55728	B3BP	NEDD4 binding protein 2	9.75782	9.12276	9.94274	9.74265	9.27883	8.91361	11.1993	9.07369	10.3218	9.79903	10.5966	9.93505	10.8476	9.76063	1046.57	0.744628	0.00481798
ITPRIP	85450	DANGER|KIAA1754|bA127L20|bA127L20.2	inositol 1_4_5-trisphosphate receptor interacting protein	9.91184	10.7381	10.3311	10.1487	10.5564	10.5227	9.27372	9.80508	10.2147	10.2455	9.82585	9.88714	9.71318	9.91536	1116.65	-0.48725	0.00482865
FUT10	84750	-	fucosyltransferase 10 (alpha (1_3) fucosyltransferase)	7.40758	7.53323	7.75172	7.73554	7.3914	7.27208	8.9028	7.93266	7.65057	8.08521	8.53217	7.62957	8.56286	7.54037	244.297	0.617322	0.00486534
PRUNE2	158471	BMCC1|BNIPXL|C9orf65|KIAA0367	prune homolog 2 (Drosophila)	1.67447	0	2.97878	2.20399	1.9429	1.97614	4.1036	2.12307	4.15009	2.18614	4.44058	2.62242	3.80026	3.19907	7.52155	1.19398	0.00487328
SSR4	6748	CDG1Y|TRAPD	signal sequence receptor_ delta	10.8745	10.7677	10.1346	10.8239	11.0744	11.5634	9.49757	10.712	10.0588	10.4187	9.63564	10.4403	9.29748	10.714	1503.99	-0.6873	0.00487853
TST	7263	RDS	thiosulfate sulfurtransferase (rhodanese)	8.80792	8.74444	8.25812	8.91362	8.72119	9.23728	7.47374	8.55158	8.11315	8.49892	7.96331	8.49592	7.36454	8.42497	356.265	-0.59737	0.00490376
ACVRL1	94	ACVRLK1|ALK-1|ALK1|HHT|HHT2|ORW2|SKR3|TSR-I	activin A receptor type II-like 1	7.85959	8.68769	7.55454	7.98188	7.71813	8.14812	7.96154	9.13311	8.69443	8.6106	8.53691	8.88394	8.31694	8.75035	341.067	0.575429	0.00494703
TMED7	51014	CGI-109|p24gamma3|p27	transmembrane p24 trafficking protein 7	10.9769	10.1656	10.782	9.9261	10.3179	9.42758	11.8946	10.7357	10.8771	10.5192	11.4624	10.6494	11.7133	10.5969	1860.28	0.724117	0.00496647
DPH1	1801	DPH2L|DPH2L1|OVCA1	diphthamide biosynthesis 1	7.39823	7.93897	8.18608	8.24465	7.91802	8.41527	6.78517	7.42061	7.67444	7.40957	7.65858	7.75887	7.41096	7.70502	216.522	-0.523947	0.00496759
TMC7	79905	-	transmembrane channel-like 7	4.03071	0	6.67177	5.09547	0.962186	5.01347	1.23221	0.878962	0	0	3.05501	2.84587	0	1.60688	14.2479	-1.20638	0.00496933
KANK2	25959	ANKRD25|MXRA3|PPKWH|SIP	KN motif and ankyrin repeat domains 2	6.03705	7.64043	7.98518	5.87579	6.29934	7.10788	4.49751	5.81705	6.51527	6.60857	5.92377	6.34806	5.62913	5.86507	92.7114	-0.888844	0.00498186
MGC16275	85001	-	uncharacterized protein MGC16275	4.03071	0	3.99219	3.80602	3.62984	4.13981	5.81558	4.00925	4.54467	4.65225	5.83417	4.95025	5.14907	3.83779	22.9934	1.06949	0.00499883
VPS13C	54832	-	vacuolar protein sorting 13 homolog C (S. cerevisiae)	12.1049	11.6421	12.4023	12.025	11.5874	11.4403	13.406	12.1499	12.2566	12.1643	12.9656	12.1764	13.1103	11.9989	5247.86	0.662573	0.0050076
BCL2L12	83596	-	BCL2-like 12 (proline rich)	7.87987	8.54974	7.60642	8.10797	8.4666	8.2303	6.80271	7.64281	7.48954	8.11138	7.32753	7.58376	7.06119	7.90298	229.588	-0.594945	0.0050082
TTC9C	283237	-	tetratricopeptide repeat domain 9C	7.74633	8.08596	7.92517	7.98188	8.20438	7.82622	7.37166	7.78131	7.46239	7.80274	7.53132	7.60684	7.31658	7.63992	215.304	-0.385831	0.00501272
TRPM7	54822	ALSPDC|CHAK|CHAK1|LTRPC7|LTrpC-7|TRP-PLIK	transient receptor potential cation channel_ subfamily M_ member 7	11.2348	10.5939	11.0521	10.5921	10.7837	10.3733	12.0559	11.1627	11.0887	11.0658	11.6649	11.125	11.81	10.8712	2322.4	0.577577	0.00501418
CEP120	153241	CCDC100|SRTD13	centrosomal protein 120kDa	9.15993	8.74191	8.9256	8.92008	9.1595	8.26282	10.2991	9.22093	9.18994	9.32707	9.8355	8.99894	9.95634	9.00997	632.362	0.620769	0.00502232
PRKCI	5584	DXS1179E|PKCI|nPKC-iota	protein kinase C_ iota	8.83587	8.46017	8.8197	8.2651	8.49342	8.16297	9.54525	8.57716	9.03576	8.53251	9.38791	8.97252	9.47618	8.88443	470.209	0.541843	0.00505077
UCK2	7371	TSA903|UK|UMPK	uridine-cytidine kinase 2	9.20885	8.77695	9.10763	8.8061	8.9842	9.53989	7.39497	8.13136	8.94058	7.90031	8.14817	8.91202	8.11305	8.9092	426.32	-0.646854	0.00509085
PRRC1	133619	-	proline-rich coiled-coil 1	9.5688	9.04479	9.92752	8.88308	9.16189	9.24427	10.7254	9.74851	9.79237	9.30132	10.3292	9.75386	10.3557	9.59686	871.729	0.627209	0.00509373
FMR1	2332	FMRP|FRAXA|POF|POF1	fragile X mental retardation 1	9.15717	8.78435	9.22013	9.03566	8.97607	8.53043	10.0665	9.00938	9.17608	9.27345	9.87909	9.30451	10.1245	9.23482	647.87	0.568614	0.0051065
ODF2	4957	CT134|ODF2/1|ODF2/2|ODF84	outer dense fiber of sperm tails 2	8.91334	9.25115	9.16065	9.09587	9.6082	9.37754	8.64037	8.51234	9.0296	9.04425	8.41346	8.99603	8.20549	8.93355	506.647	-0.480288	0.00510813
MRPS34	65993	MRP-S12|MRP-S34|MRPS12	mitochondrial ribosomal protein S34	9.58742	10.2428	8.7251	9.96619	10.1231	10.2053	7.76078	9.60977	8.75908	9.34924	7.66725	9.54661	7.61506	9.31579	682.46	-0.848903	0.00511028
MUTYH	4595	MYH	mutY DNA glycosylase	7.5324	7.35253	7.54571	7.67571	7.7629	8.21613	6.09726	7.19962	7.02863	7.34171	6.5856	7.43689	6.17237	7.47551	162.006	-0.652018	0.00512539
POLD4	57804	POLDS|p12	polymerase (DNA-directed)_ delta 4_ accessory subunit	10.3777	10.9764	10.3853	10.6746	10.5941	11.1236	9.9805	10.3998	10.1324	10.58	9.90315	10.3611	9.73888	10.4012	1398.15	-0.484186	0.00512703
SERPINF2	5345	A2AP|AAP|ALPHA-2-PI|API|PLI	serpin peptidase inhibitor_ clade F (alpha-2 antiplasmin_ pigment epithelium derived factor)_ member 2	8.21395	8.71117	7.7049	8.53017	8.23649	8.78835	7.68713	7.84587	7.70565	7.94257	8.16051	7.99302	7.79383	8.06053	281.77	-0.48478	0.00513325
DPCD	25911	-	deleted in primary ciliary dyskinesia homolog (mouse)	5.52157	5.43	5.47877	5.53776	6.28187	6.19735	5.32657	5.17952	4.90884	4.43263	4.26884	5.4361	3.09479	5.24133	39.5881	-0.814045	0.00515361
FOSB	2354	AP-1|G0S3|GOS3|GOSB	FBJ murine osteosarcoma viral oncogene homolog B	12.8998	13.99	14.6714	12.1254	13.7889	14.1151	13.1849	12.5855	13.1821	13.8382	11.7295	11.5068	12.1194	12.1182	10068.5	-0.911285	0.00516118
CMPK2	129607	TMPK2|TYKi|UMP-CMPK2	cytidine monophosphate (UMP-CMP) kinase 2_ mitochondrial	9.95709	10.4164	9.85967	11.1901	9.60293	9.43167	10.5246	10.1479	11.2134	10.7709	10.9378	11.4489	11.1644	11.1958	1657.7	0.703827	0.00516511
SLC11A2	4891	DCT1|DMT1|NRAMP2	solute carrier family 11 (proton-coupled divalent metal ion transporter)_ member 2	11.1329	11.0068	11.3503	10.889	11.0546	10.8277	11.9027	11.2348	11.5491	11.3729	11.7196	11.0128	12.1138	11.2919	2643.33	0.492528	0.00517365
SLC10A7	84068	C4orf13|P7	solute carrier family 10_ member 7	8.32166	7.18371	7.77458	7.21828	7.39953	7.41123	9.29866	7.71372	8.21428	7.80274	8.68093	7.77255	8.99331	7.93348	278.671	0.737234	0.00518929
CEP131	22994	AZ1|AZI1|ZA1	centrosomal protein 131kDa	7.00155	7.33919	7.41605	7.72574	7.59617	8.12808	5.81558	6.89853	7.02863	7.33538	6.34732	7.21445	6.4103	7.22236	147.414	-0.660549	0.00520295
MFSD3	113655	-	major facilitator superfamily domain containing 3	8.28664	8.25884	8.4215	8.53298	8.17628	9.17028	6.57666	8.11399	7.92705	7.5029	7.59635	8.33931	7.18388	8.2274	281.645	-0.678565	0.0052054
SH3PXD2A	9644	FISH|SH3MD1|TKS5	SH3 and PX domains 2A	10.9396	10.6537	11.3228	10.7599	10.305	10.9339	10.7916	11.6432	11.3536	11.1267	12.1821	11.3645	11.4958	11.2379	2392.06	0.567789	0.00521523
SPC24	147841	SPBC24	SPC24_ NDC80 kinetochore complex component	4.82784	6.92265	4.83455	4.79159	6.87819	5.55373	2.95352	4.40171	4.73822	5.79917	3.58092	5.04345	4.10132	4.83895	39.8958	-1.0344	0.00521848
CREB3	10488	LUMAN|LZIP|sLZIP	cAMP responsive element binding protein 3	8.46279	8.40682	7.99819	8.62286	8.83341	8.81052	7.33596	8.53862	7.87994	8.19767	7.67587	8.06147	7.67714	8.12539	303.67	-0.541759	0.0052259
A2M-AS1	144571	-	A2M antisense RNA 1 (head to head)	6.15269	6.78186	5.09883	6.32851	6.31661	6.07709	7.14287	6.8257	6.34731	6.68025	7.41253	6.93928	7.33596	6.38991	100.449	0.669232	0.00523608
KCNE3	10008	HOKPP|HYPP|MiRP2	potassium channel_ voltage gated subfamily E regulatory beta subunit 3	10.2262	10.6389	10.1123	9.95889	10.3632	10.0153	11.5925	10.6792	9.89579	10.9913	11.3266	10.4013	11.4007	10.387	1636.57	0.648511	0.00524636
ZMPSTE24	10269	FACE-1|FACE1|HGPS|PRO1|STE24|Ste24p	zinc metallopeptidase STE24	10.1901	9.43636	9.95112	9.63156	9.83333	9.1179	11.0094	10.1575	10.1338	9.92874	10.5668	9.95318	10.7793	9.93359	1117.37	0.592793	0.00525893
TMEM87B	84910	-	transmembrane protein 87B	9.99011	9.57082	10.1752	9.70574	9.6117	9.62277	10.5714	10.2116	10.3431	9.85653	10.3044	9.97257	10.6681	10.0299	1085.77	0.456454	0.00527471
JUNB	3726	AP-1	jun B proto-oncogene	13.8209	15.0137	14.4409	14.3213	14.4914	14.7759	12.89	14.0508	13.4197	14.866	12.5118	13.3479	13.1375	13.6237	17472.6	-0.775571	0.00529363
MIR142	406934	MIRN142|mir-142	microRNA 142	4.21228	4.19344	5.58602	7.1829	4.45034	5.94589	5.22614	3.4684	4.96151	4.33447	3.42599	4.2123	4.18917	4.55491	33.6098	-1.04617	0.00529866
EIF2AK2	5610	EIF2AK1|PKR|PPP1R83|PRKR	eukaryotic translation initiation factor 2-alpha kinase 2	9.15993	8.74191	8.77884	8.71243	9.13781	8.36051	9.5914	8.94206	9.22537	8.81323	9.58389	9.70478	9.69266	9.19257	575.936	0.514876	0.00530749
GTF2H1	2965	BTF2|P62|TFB1|TFIIH	general transcription factor IIH_ polypeptide 1_ 62kDa	9.77055	9.18931	9.44337	9.32575	9.30285	9.27421	10.1477	9.83587	9.52565	9.58894	10.0954	9.54462	10.0561	9.71219	809.398	0.424039	0.00531197
NREP	9315	C5orf13|D4S114|P311|PRO1873|PTZ17|SEZ17	neuronal regeneration related protein	8.12046	7.31895	7.7285	7.50857	7.61722	7.9166	9.42863	7.24821	8.23582	7.01727	9.61785	8.69218	8.97489	8.34553	325.432	0.840216	0.00531905
PFKFB2	5208	PFK-2/FBPase-2	6-phosphofructo-2-kinase/fructose-2_6-biphosphatase 2	9.80631	9.90657	10.2761	9.72308	9.20425	9.53038	10.5469	10.1436	10.1092	10.2896	10.6501	9.9696	10.5754	9.93509	1096.67	0.501874	0.00531953
CLDND1	56650	C3orf4|GENX-3745	claudin domain containing 1	9.61993	9.04273	9.01469	9.33222	9.39514	8.74953	11.1419	9.26291	9.7349	9.56614	10.2477	9.17661	10.3885	9.51249	851.094	0.731359	0.00532222
ARPC4	10093	ARC20|P20-ARC	actin related protein 2/3 complex_ subunit 4_ 20kDa	11.5342	11.6144	11.5385	11.3911	11.7681	11.8369	10.8561	11.4846	11.3536	11.1841	10.927	11.2247	10.8627	11.5316	2694.19	-0.409613	0.00533691
RTEL1	51750	C20orf41|DKCA4|DKCB5|NHL|PFBMFT3|RTEL	regulator of telomere elongation helicase 1	4.71195	4.69017	4.71361	5.49223	4.97013	5.58347	1.88696	4.00925	4.67654	4.61092	2.82629	4.43505	4.18917	3.93748	22.9047	-0.901204	0.00534111
HIRIP3	8479	-	HIRA interacting protein 3	7.00155	7.78516	7.17393	7.73065	8.35404	7.83242	5.06102	6.89853	6.89962	7.50854	5.70533	7.41961	5.01126	6.73288	147.345	-0.891729	0.00534385
MIR5010	100847046	mir-5010	microRNA 5010	4.03071	5.21317	4.09262	4.40614	3.38992	4.36195	2.33566	4.08253	2.12129	3.35505	2.55434	3.20985	1.65774	3.83779	12.7072	-1.03792	0.00535626
EIF4EBP1	1978	4E-BP1|4EBP1|BP-1|PHAS-I	eukaryotic translation initiation factor 4E binding protein 1	9.47637	9.65128	9.04634	9.38766	9.72919	9.9033	8.52885	9.38742	8.88712	9.20218	8.48879	9.24198	8.73328	9.32502	617.185	-0.519757	0.00535841
TMEM238	388564	-	transmembrane protein 238	4.51855	5.82393	4.1865	4.71439	5.05489	5.52337	4.31396	3.2312	3.84833	4.52453	3.42599	4.36455	3.26617	4.78644	23.1806	-0.894275	0.00537601
KBTBD8	84541	TA-KRP	kelch repeat and BTB (POZ) domain containing 8	9.31693	7.678	9.19494	8.20992	8.95141	8.52277	8.36139	6.5307	8.51225	6.90206	7.53132	7.95754	8.05578	8.055	317.518	-0.78795	0.0053843
MAFK	7975	NFE2U|P18	v-maf avian musculoaponeurotic fibrosarcoma oncogene homolog K	7.36984	8.04547	7.91834	8.06586	7.78167	8.64413	6.88736	7.37029	7.57653	7.77961	7.32753	7.7241	7.14046	7.48378	209.442	-0.555324	0.00538436
POLB	5423	-	polymerase (DNA directed)_ beta	8.51559	8.43217	8.76369	8.92865	8.50852	8.19221	8.3495	8.10523	7.27741	8.24233	7.99122	7.95754	8.34111	7.98682	315.462	-0.493495	0.00538638
L2HGDH	79944	C14orf160|L2HGA	L-2-hydroxyglutarate dehydrogenase	6.77486	5.82393	6.81094	6.04298	6.69226	6.65491	7.26179	7.03401	7.19183	6.83185	6.89716	7.21445	6.82109	7.08779	114	0.52423	0.00539382
SLC38A9	153129	URLC11	solute carrier family 38_ member 9	8.85648	8.13695	8.61121	8.32475	8.37891	8.00164	9.62876	8.78902	8.66694	8.69954	9.08542	8.54057	9.41601	8.78757	437.764	0.557319	0.00539996
DLEU7	220107	-	deleted in lymphocytic leukemia_ 7	5.96294	6.89557	5.40256	5.24019	6.46336	4.96911	6.93587	7.30289	6.4055	7.54191	6.95498	6.06652	7.27704	6.11974	95.3061	0.822495	0.00540514
SRM	6723	PAPT|SPDSY|SPS1|SRML1	spermidine synthase	8.80438	8.4132	9.04321	8.79911	8.90365	9.66858	7.28694	8.35117	8.74037	7.65806	7.63224	8.74863	7.58298	8.78087	386.588	-0.711497	0.00544093
GTF3C5	9328	TFIIIC63|TFIIICepsilon|TFiiiC2-63	general transcription factor IIIC_ polypeptide 5_ 63kDa	8.95536	9.44883	9.17503	9.41384	9.41732	9.67031	7.66811	8.92473	8.95364	9.09759	8.32851	8.92738	7.95287	9.11218	520.175	-0.615069	0.00545655
PLXDC2	84898	TEM7R	plexin domain containing 2	13.4295	13.6423	14.1006	13.0567	13.1772	12.9964	14.503	13.9398	13.7669	13.9646	14.5653	13.6474	14.6446	13.4105	14983.1	0.62175	0.00546189
FAM20C	56975	DMP-4|DMP4|GEF-CK|RNS	family with sequence similarity 20_ member C	9.82211	10.3721	10.6084	10.399	10.5816	10.8599	8.9508	10.1177	10.0127	9.78401	10.2905	9.97405	9.66612	10.0157	1153.22	-0.548186	0.0054642
SIKE1	80143	SIKE	suppressor of IKBKE 1	9.2716	8.13309	8.97578	8.69244	8.66501	8.47994	9.91749	9.03959	9.05709	8.64428	9.64005	9.4794	9.60754	9.17225	561.412	0.587396	0.00547214
ABHD3	171586	LABH3	abhydrolase domain containing 3	9.90856	9.67137	10.0133	9.89473	9.89785	9.43982	10.5087	10.8036	9.81042	10.452	10.5089	9.86656	10.728	9.82062	1137.88	0.521996	0.00547262
CNST	163882	C1orf71|PPP1R64	consortin_ connexin sorting protein	8.94897	8.46324	8.82336	9.56028	8.5995	8.36051	8.39068	8.30981	8.40224	8.28894	8.11051	8.29262	8.51692	8.29474	380.856	-0.502005	0.00547635
BBS10	79738	C12orf58	Bardet-Biedl syndrome 10	7.9646	7.16114	7.91834	7.66035	7.0532	7.39455	9.00105	7.73661	7.78085	7.77494	8.78023	7.85842	8.55875	8.04944	257.324	0.656755	0.00547701
UQCRHL	440567	-	ubiquinol-cytochrome c reductase hinge protein like	4.77106	5.84296	3.99219	5.21238	5.44863	4.49306	2.33566	4.21879	3.4663	4.47931	1.78114	4.74357	2.08162	4.20088	21.4113	-1.05005	0.00547734
CD34	947	-	CD34 molecule	5.7146	6.82077	5.86691	11.5626	3.102	3.1416	6.38034	1.81441	6.89962	5.10342	4.91857	6.21415	6.3919	5.86507	267.107	-1.22463	0.00548292
TELO2	9894	CLK2|TEL2	telomere maintenance 2	9.02379	8.83512	9.56635	9.28628	9.22954	10.0635	6.67519	8.51234	8.934	8.74323	7.51219	9.02774	7.45592	9.08254	487.381	-0.822522	0.00548597
HRAS	3265	C-BAS/HAS|C-H-RAS|C-HA-RAS1|CTLO|H-RASIDX|HAMSV|HRAS1|RASH1|p21ras	Harvey rat sarcoma viral oncogene homolog	7.07375	7.75032	6.9106	7.28654	7.54581	7.97945	5.17317	7.05236	6.36697	7.05628	5.32163	7.01026	5.5649	7.17207	128.329	-0.820389	0.00548749
NFKB1	4790	EBP-1|KBF1|NF-kB1|NF-kappa-B|NF-kappaB|NFKB-p105|NFKB-p50|NFkappaB|p105|p50	nuclear factor of kappa light polypeptide gene enhancer in B-cells 1	9.62194	10.1215	10.0667	9.98993	10.1784	10.0897	8.57552	9.43716	9.9907	9.67292	9.11425	9.46473	9.31711	9.76234	850.091	-0.526196	0.00550858
TMEM30A	55754	C6orf67|CDC50A	transmembrane protein 30A	12.7593	12.5706	12.8038	12.6085	12.3787	11.9194	13.7269	13.1899	12.8324	12.8092	13.1415	12.6223	13.5007	12.6768	7603.59	0.548265	0.00551348
RBAK	57786	ZNF769	RB-associated KRAB zinc finger	9.10356	8.44156	8.99537	8.57998	8.26789	8.09234	9.78034	8.98569	8.97301	8.66966	9.41649	9.08092	9.51919	9.0495	510.182	0.565925	0.00551685
CCDC69	26112	-	coiled-coil domain containing 69	11.2388	11.45	10.8401	11.0231	11.4509	11.1349	11.5175	11.5559	11.4581	11.6656	11.6103	11.4815	11.6547	11.4309	2724.13	0.336667	0.00551705
PICK1	9463	PICK|PRKCABP	protein interacting with PRKCA 1	7.83902	8.34811	8.1281	8.31498	8.51227	8.76259	6.82005	8.24345	7.84533	7.97551	7.10298	7.85199	7.29695	7.90298	257.238	-0.605842	0.00551712
LIN28B	389421	CSDD2	lin-28 homolog B (C. elegans)	8.91662	8.65576	9.16353	9.49542	9.08084	8.44392	9.96111	9.42313	9.35406	9.19346	9.70889	9.56834	9.90051	9.08526	648.265	0.528999	0.00552998
NCK2	8440	GRB4|NCKbeta	NCK adaptor protein 2	9.16545	9.78148	9.44811	9.69573	9.57271	9.79627	8.21839	9.66896	8.99843	8.98078	8.80403	9.13222	9.08777	9.09609	631.911	-0.521944	0.00553232
ACBD5	91452	-	acyl-CoA binding domain containing 5	9.89367	9.49917	9.64907	9.26106	9.69988	9.42962	10.7762	9.85299	9.71587	9.76057	10.4623	9.88084	10.6343	9.7876	986.594	0.553307	0.00553502
NECAP2	55707	-	NECAP endocytosis associated 2	10.4908	10.6903	10.2327	10.3733	10.3808	10.3975	10.9846	10.8613	10.4274	10.9867	10.8433	10.5888	10.9095	10.6648	1607.6	0.353485	0.00553559
MIR630	693215	MIRN630|hsa-mir-630	microRNA 630	0	0	1.72002	0	0	0	3.38473	1.42121	0	1.27521	2.82629	2.03376	3.68411	2.02463	2.78196	1.23376	0.00554259
RGS4	5999	RGP4|SCZD9	regulator of G-protein signaling 4	0	2.95753	1.72002	0	4.24921	2.55843	0	0	0	0	0	0	1.05492	0	2.36054	-1.1375	0.00554308
HDLBP	3069	HBP|PRO2900|VGL	high density lipoprotein binding protein	12.0507	12.3263	12.2315	12.0591	12.3751	12.4704	11.4564	11.9972	11.9531	11.8925	12.075	12.0077	11.7082	11.9884	4281.02	-0.356194	0.00554505
SEL1L3	23231	Sel-1L3	sel-1 suppressor of lin-12-like 3 (C. elegans)	8.17071	5.89858	7.32608	7.16125	8.82137	8.12808	7.44051	4.51193	7.64253	4.80666	5.63633	6.41934	6.01299	6.96322	151.326	-1.02979	0.00555176
KCTD20	222658	C6orf69|dJ108K11.3	potassium channel tetramerization domain containing 20	11.3574	10.9531	11.0254	10.7802	11.2397	10.9582	12.0287	11.1852	11.5816	11.225	11.716	11.2469	11.8518	11.2824	2627.82	0.464963	0.00555283
CNPY4	245812	PRAT4B	canopy FGF signaling regulator 4	7.71657	7.97391	7.10347	7.24598	7.24577	7.40291	7.96154	8.21522	7.48054	8.22189	8.0587	8.01044	7.86224	7.92743	220.164	0.484471	0.00556752
KIF16B	55614	C20orf23|KISC20ORF|SNX23	kinesin family member 16B	8.07427	7.9868	8.33189	7.99826	8.02167	8.13312	8.84047	8.53862	8.18689	8.3686	9.00216	8.37113	9.10198	8.12539	339.466	0.493676	0.00557121
EIF5A	1984	EIF-5A|EIF5A1|eIF5AI	eukaryotic translation initiation factor 5A	11.1223	11.1276	11.254	10.8279	11.2671	11.6223	10.4416	10.8211	10.966	10.5233	10.5575	11.0441	10.5351	11.0901	2020.29	-0.44012	0.00559342
PAN3	255967	-	PAN3 poly(A) specific ribonuclease subunit	9.63791	9.60047	10.0117	9.75234	9.42927	9.34101	11.2361	9.60666	10.0436	9.92663	10.9618	9.83269	10.9391	9.63076	1119.62	0.69874	0.00560552
OTUB1	55611	HSPC263|OTB1|OTU1	OTU deubiquitinase_ ubiquitin aldehyde binding 1	10.0071	10.4124	10.1375	10.2934	10.3307	10.592	9.67712	10.1754	9.95055	10.0583	9.68559	9.87609	9.64879	10.1255	1093.17	-0.384693	0.0056119
PXMP2	5827	PMP22	peroxisomal membrane protein 2_ 22kDa	7.45341	7.46118	6.75074	6.63117	7.98974	7.72314	6.2585	6.36436	6.92636	6.76747	5.77119	7.15304	6.21485	7.17207	129.624	-0.699792	0.00562183
ZMYND11	10771	BRAM1|BS69|MRD30	zinc finger_ MYND-type containing 11	10.1531	9.32743	9.7467	9.62631	9.50089	9.62813	11.0065	9.93689	10.0451	9.71741	10.4051	10.0823	10.7179	9.93359	1069.32	0.572485	0.00562288
SLC12A3	6559	NCC|NCCT|TSC	solute carrier family 12 (sodium/chloride transporter)_ member 3	3.11638	3.61822	3.76757	4.71439	2.93316	4.05746	0	1.42121	2.71913	1.6464	0	3.36234	2.90027	3.0287	7.95826	-1.16308	0.00562471
ABCA8	10351	-	ATP-binding cassette_ sub-family A (ABC1)_ member 8	2.42869	1.32422	2.7519	1.66198	1.9429	0	3.71627	2.59319	3.60519	3.25128	3.72082	2.62242	3.41933	2.34819	6.04541	1.13937	0.00562531
LEPROT	54741	LEPR|OB-RGRP|OBRGRP|VPS55	leptin receptor overlapping transcript	10.946	10.5019	10.8464	10.4594	10.7492	10.3518	11.7652	10.9386	10.9482	11.0349	11.328	10.7278	11.6066	10.8361	2029.74	0.511065	0.00562983
VPS54	51542	HCC8|PPP1R164|SLP-8p|VPS54L|WR|hVps54L	vacuolar protein sorting 54 homolog (S. cerevisiae)	9.3488	8.96237	9.31932	8.64902	8.94587	8.51508	10.2262	9.37289	9.23074	9.36175	9.89394	9.21468	10.1035	9.04392	666.372	0.592858	0.00563108
KLHL22	84861	KELCHL	kelch-like family member 22	8.25075	8.43844	8.64467	8.68488	8.39525	9.31466	6.95168	7.97176	8.3685	7.75136	7.62335	8.44131	7.38329	8.4756	315.088	-0.656593	0.00563152
ZBTB7B	51043	CKROX|THPOK|ZBTB15|ZFP-67|ZFP67|ZNF857B|c-KROX|hcKROX	zinc finger and BTB domain containing 7B	10.7823	11.3354	11.2183	11.5278	11.07	11.6994	10.319	10.9312	10.9408	11.0231	10.8904	10.8221	10.7731	10.9568	2133.21	-0.442128	0.00563755
DISP2	85455	DISPB|HsT16908	dispatched homolog 2 (Drosophila)	6.08442	7.44259	6.67177	7.13186	6.53887	6.77574	4.58121	6.1252	6.38636	6.12695	6.13861	6.61422	5.9389	5.9391	86.4982	-0.706794	0.00566083
ESRRA	2101	ERR1|ERRa|ERRalpha|ESRL1|NR3B1	estrogen-related receptor alpha	9.56044	10.0038	9.65729	9.89583	9.78917	10.18	8.79299	9.58476	9.3417	9.60218	9.39576	9.62598	9.09347	9.58346	784.822	-0.444887	0.00566365
LITAF	9516	PIG7|SIMPLE|TP53I7	lipopolysaccharide-induced TNF factor	12.2273	12.1092	11.6285	11.8746	12.3306	12.115	12.7484	12.3274	12.3823	12.167	12.8348	12.3247	12.929	12.3317	5218.14	0.449557	0.00567198
PDCD4	27250	H731	programmed cell death 4 (neoplastic transformation inhibitor)	9.22215	10.0248	9.67562	9.64852	9.49141	8.69609	11.2264	9.53831	9.67308	10.0593	10.7101	9.84892	10.9696	9.56993	1054.68	0.744056	0.00569126
KIAA2022	340533	MRX98|XPN	KIAA2022	5.55559	3.61822	5.51541	6.91612	4.17542	5.72358	7.5169	5.47996	6.95262	5.68432	7.28307	6.59895	7.06119	6.87796	84.9749	0.976076	0.00569503
MPP3	4356	DLG3	membrane protein_ palmitoylated 3 (MAGUK p55 subfamily member 3)	5.7146	4.13289	5.23689	7.57012	5.17335	6.49201	3.85726	4.40171	5.74137	5.19017	4.26884	5.17286	4.18917	5.24133	46.2108	-1.01509	0.00571374
AKNA	80709	-	AT-hook transcription factor	11.3949	11.8723	12.4543	12.1843	11.6108	12.4064	10.8339	11.2028	11.9073	11.5778	11.6304	11.5367	11.2364	11.54	3418.69	-0.546038	0.0057199
NPM3	10360	PORMIN|TMEM123	nucleophosmin/nucleoplasmin 3	7.90648	8.02895	7.27356	7.74527	7.86619	8.23499	6.65601	7.32571	7.22452	7.21642	6.23511	7.79282	6.42846	7.67645	181.31	-0.656083	0.00572649
CUL4B	8450	CUL-4B|MRXHF2|MRXS15|MRXSC|SFM2	cullin 4B	9.99322	9.70945	10.1993	9.35147	9.54551	9.37116	11.5088	9.79694	10.0946	9.81732	10.8978	10.0363	10.9525	9.92298	1199.33	0.714601	0.00572896
C12orf57	113246	C10|GRCC10	chromosome 12 open reading frame 57	7.79698	8.868	6.68792	8.54974	8.71795	8.19702	6.65601	7.74791	6.88606	8.32133	6.06175	7.01026	5.39057	7.55614	217.702	-0.916376	0.00573284
PTGES2	80142	C9orf15|GBF-1|GBF1|PGES2|mPGES-2	prostaglandin E synthase 2	9.15993	9.80714	9.27726	9.60374	9.3581	10.0922	8.16514	9.4476	8.99212	8.9828	8.22656	9.23952	8.28738	9.31347	603.817	-0.629166	0.00573507
UEVLD	55293	ATTP|UEV3	UEV and lactate/malate dehyrogenase domains	8.77581	8.53519	8.4549	8.23432	8.24553	7.92242	9.37687	8.66924	8.88712	8.57343	8.99184	8.67408	9.34845	8.54442	418.757	0.508756	0.0057418
LOC151174	151174	-	uncharacterized LOC151174	5.62131	6.19359	5.94958	6.75198	6.20977	6.46031	4.93941	5.2764	5.64805	5.85334	4.85924	5.74442	4.42456	6.11974	56.5085	-0.723237	0.00575367
SCP2	6342	NLTP|NSL-TP|SCP-2|SCP-CHI|SCP-X|SCPX	sterol carrier protein 2	10.8871	10.0321	10.3841	10.054	10.6247	9.94827	11.2946	10.8749	10.6179	10.682	10.8755	10.6512	11.2512	10.6784	1647.18	0.502834	0.00575505
SEC62	7095	Dtrp1|HTP1|TLOC1|TP-1	SEC62 homolog_ preprotein translocation factor	11.5679	11.1189	11.0951	10.7926	11.2809	10.4779	12.2665	11.4976	11.3567	11.4847	11.5553	11.4177	12.062	11.3709	2792.71	0.540587	0.00576195
METTL17	64745	METT11D1	methyltransferase like 17	9.5771	9.79986	9.73897	10.0392	9.90214	9.95823	9.11777	9.62057	9.45853	9.5512	9.44955	9.6814	9.0235	9.57187	792.704	-0.383507	0.005766
LINC00565	100861555	-	long intergenic non-protein coding RNA 565	2.10032	4.30741	4.51076	4.54638	3.25313	1.56377	0	2.78102	1.08199	1.6464	2.82629	0	2.40883	2.83547	7.31453	-1.21308	0.00577058
SRF	6722	MCM1	serum response factor	9.58947	10.0091	10.2092	9.92931	9.73562	10.3551	9.12127	9.21075	9.80142	9.52223	9.67917	9.59552	9.72425	9.55823	862.731	-0.4373	0.00578032
CXCL5	6374	ENA-78|SCYB5	chemokine (C-X-C motif) ligand 5	0	0	0	1.66198	0	0	4.66032	1.42121	2.94517	3.45186	0	0	3.55779	2.02463	4.18704	1.20952	0.0057814
MARS	4141	CMT2U|ILFS2|ILLD|METRS|MRS|MTRNS|SPG70	methionyl-tRNA synthetase	10.8143	10.977	11.1072	11.3044	11.1389	11.4534	9.78034	10.9005	10.8694	10.7814	10.3868	10.8179	10.2486	10.8255	1870.98	-0.503986	0.00578855
BNC2	54796	BSN2	basonuclin 2	9.35847	8.84695	9.31413	8.76602	8.44713	9.1179	10.2407	8.98808	9.62695	9.0188	10.2067	9.40012	10.1077	9.25187	691.21	0.63135	0.00579217
STAG3L5P-PVRIG2P-PILRB	101752399	LOC101735302-LOC101752334-PILRB	STAG3L5P-PVRIG2P-PILRB readthrough	7.68618	7.57934	8.20863	8.29854	8.02693	8.49957	7.68713	7.34817	7.45322	7.65298	7.72655	7.68124	7.58298	7.74684	227.555	-0.456599	0.0058152
FBLIM1	54751	CAL|FBLP-1|FBLP1	filamin binding LIM protein 1	1.06765	0.808994	0	0.78367	0	0	4.40865	2.3772	1.69327	0.774143	0	1.61501	2.90027	2.02463	2.96754	1.23146	0.00582031
KDM8	79831	JMJD5	lysine (K)-specific demethylase 8	5.91133	6.30756	5.94958	6.31549	5.99062	6.65491	4.73531	5.58457	5.51342	6.00462	5.60054	5.92673	5.27487	5.6468	58.1335	-0.597433	0.00582647
DMXL1	1657	-	Dmx-like 1	10.9339	10.6765	10.8993	10.656	10.5771	10.1873	12.2122	10.86	11.0421	10.9786	11.729	10.7119	11.9292	10.728	2228.14	0.656483	0.00582814
ZNF580	51157	-	zinc finger protein 580	8.38924	9.55793	9.08647	9.34027	8.72766	9.42758	7.7336	8.76696	8.85268	8.79028	8.43901	8.65575	7.94027	8.53649	450.013	-0.593875	0.00583292
FNTA	2339	FPTA|PGGT1A|PTAR2	farnesyltransferase_ CAAX box_ alpha	9.9102	9.33081	9.40482	9.12226	9.47997	9.41729	10.2115	9.91825	9.54088	9.68168	10.033	9.8245	10.1329	9.74352	848.493	0.424995	0.00583443
DAPK1	1612	DAPK	death-associated protein kinase 1	11.7913	11.6563	11.1064	11.9266	12.0839	12.0916	11.737	12.204	12.7765	12.3534	12.1953	12.2025	12.4527	12.5279	4489.74	0.499583	0.00583811
PSMC5	5705	S8|SUG-1|SUG1|TBP10|TRIP1|p45|p45/SUG	proteasome 26S subunit_ ATPase 5	9.92979	10.008	9.48323	10.0754	10.54	10.41	9.09304	9.99142	9.32672	9.86754	9.02596	9.71189	8.90201	9.70867	889.324	-0.57383	0.00584377
ACSM3	6296	SA|SAH	acyl-CoA synthetase medium-chain family member 3	1.67447	4.9579	1.10246	4.07665	1.53432	0.984137	3.38473	4.66292	5.54828	6.72936	3.58092	4.1297	5.42716	4.55491	23.4891	1.20298	0.00584579
LPAR6	10161	ARWH1|HYPT8|LAH3|P2RY5|P2Y5	lysophosphatidic acid receptor 6	12.5029	11.3736	11.9905	12.112	11.736	11.4105	13.5483	11.9742	12.2749	12.1652	12.8511	12.1556	13.1634	12.2943	5340.94	0.685776	0.00585799
AP2B1	163	ADTB2|AP105B|AP2-BETA|CLAPB1	adaptor-related protein complex 2_ beta 1 subunit	10.7358	10.6307	10.874	10.3512	10.6411	10.6379	11.662	10.9582	11.0198	10.6638	11.5258	10.813	11.4675	10.8353	1998.94	0.488401	0.00588031
[truncated: 23,441 more rows]

## Sheet: Fig 2e IPA Pathway analysis
Ingenuity Canonical Pathways	-log(p-value)	Ratio	Molecules
[truncated: 810 more rows]

[truncated: 3 more sheets: Fig 2d Up in KO IPA URA, Fig 2h, Fig 2k]
