# Supplementary material for: Transcriptional and epigenetic targets of MEF2C in human microglia contribute to cellular functions related to autism risk and age-related disease
Source: Nat Immunol. 2025 Oct 22;26(11):1989–2003. doi: 10.1038/s41590-025-02299-0 (PMC12571900; doi:10.1038/s41590-025-02299-0)
Supplement: Supplementary file 7 — Lipidomics ANOVA results and normalized measurements. [file 41590_2025_2299_MOESM7_ESM.xlsx]

## Sheet: Fig 4c ANOVA
ANOVA Results				CTRL_invitro	HET_invitro	KO_invitro	CTRL_invitro	HET_invitro	KO_invitro	HET_invitro/CTRL_invitro	KO_invitro/CTRL_invitro		ID
Metabolite (Report Name)	Metabolite (Stats Name)	INCHIKEY	SMILES	Mean	Mean	Mean	STDEV	STDEV	STDEV	Fold Difference	Fold Difference	Metabolite	Group	Ontology	f.value	.-log(p)	p.value	FDR	Tukey's HSD (Specific Group differences with p<0.05)
PC 31:0	PC_31_0_X_137	LLHISNQVRRYJGL-UHFFFAOYSA-N	O=C(OCC(OC(=O)CCCCCCCCCCCCCCC)COP(=O)([O-])OCC[N+](C)(C)C)CCCCCCCCCCCCCC	3.02498e+06	3.15395e+06	8.39278e+06	1.37756e+06	1.28421e+06	6.35422e+06	1.04264	2.77449	PC_31_0_X_137	PC 31:0	PC	12.692	3.7605	0.00017357	0.021247	KO_invitro-CTRL_invitro; KO_invitro-HET_invitro
MMPE 34:1_MMPE 16:0_18:1	MMPE_34_1_MMPE_16_0_18_1_X_122	YAOJJIUXLIFZQN-UHFFFAOYSA-N	O=C(OCC(OC(=O)CCCCCCCC=CCCCCCCCC)COP(=O)(O)OCCNC)CCCCCCCCCCCCCCC	788133	834513	1.40557e+06	269838	222018	378572	1.05885	1.78341	MMPE_34_1_MMPE_16_0_18_1_X_122	MMPE 34:1_MMPE 16:0_18:1	MMPE	11.818	3.5726	0.00026755	0.021247	KO_invitro-CTRL_invitro; KO_invitro-HET_invitro
PE 36:1_PE 18:0_18:1	PE_36_1_PE_18_0_18_1_X_263	JQKOHRZNEOQNJE-UHFFFAOYSA-N	O=C(OCC(OC(=O)CCCCCCCC=CCCCCCCCC)COP(=O)(O)OCCN)CCCCCCCCCCCCCCCCC	4.63757e+07	5.14866e+07	1.21191e+08	1.49999e+07	2.22859e+07	8.76143e+07	1.11021	2.61324	PE_36_1_PE_18_0_18_1_X_263	PE 36:1_PE 18:0_18:1	PE	11.676	3.5416	0.00028732	0.021247	KO_invitro-CTRL_invitro; KO_invitro-HET_invitro
PC 34:4	PC_34_4_X_157	FJCUMLVANOXIFV-UHFFFAOYSA-N	O=C(OCC(OC(=O)CCCCCCCC=CCC=CCCCC)COP(=O)([O-])OCC[N+](C)(C)C)CCCCCCCC=CCC=CCCCC	4.95599e+06	7.2575e+06	1.26801e+07	2.0922e+06	2.83266e+06	5.09129e+06	1.46439	2.55853	PC_34_4_X_157	PC 34:4	PC	11.405	3.4815	0.00033001	0.021247	KO_invitro-CTRL_invitro; KO_invitro-HET_invitro
PE P-38:4_PE P-18:0_20:4	PE_P_38_4_PE_P_18_0_20_4_X_328	ZTZQZGHJLWFLFQ-UHFFFAOYSA-N	O=C(OC(COC=CCCCCCCCCCCCCCCCC)COP(=O)(O)OCCN)CCCCCCC=CCC=CCC=CCC=CCC	1.37095e+07	1.41705e+07	5.23507e+07	8.55673e+06	5.90134e+06	6.44867e+07	1.03363	3.81858	PE_P_38_4_PE_P_18_0_20_4_X_328	PE P-38:4_PE P-18:0_20:4	EtherPE	11.268	3.4508	0.00035413	0.021247	KO_invitro-CTRL_invitro; KO_invitro-HET_invitro
PE O-34:1_PE O-18:1_16:0	PE_O_34_1_PE_O_18_1_16_0_X_286	KJDVLWWPMOBWGU-UHFFFAOYSA-N	O=C(OC(COCCCCCCCCC=CCCCCCCCC)COP(=O)(O)OCCN)CCCCCCCCCCCCCCC	4.00359e+06	4.63066e+06	1.60503e+07	2.02819e+06	2.08633e+06	1.9561e+07	1.15663	4.00899	PE_O_34_1_PE_O_18_1_16_0_X_286	PE O-34:1_PE O-18:1_16:0	EtherPE	11.21	3.438	0.00036475	0.021247	KO_invitro-CTRL_invitro; KO_invitro-HET_invitro
PE P-40:5_PE P-18:0_22:5	PE_P_40_5_PE_P_18_0_22_5_X_331	QIJJGYHBXLEBJV-UHFFFAOYSA-N	O=C(OC(COC=CCCCCCCCCCCCCCCCC)COP(=O)(O)OCCN)CCCCCC=CCC=CCC=CCC=CCC=CCC	1.13459e+07	1.17385e+07	4.0061e+07	4.92941e+06	4.90159e+06	4.57218e+07	1.0346	3.53089	PE_P_40_5_PE_P_18_0_22_5_X_331	PE P-40:5_PE P-18:0_22:5	EtherPE	10.409	3.255	0.0005559	0.026853	KO_invitro-CTRL_invitro; KO_invitro-HET_invitro
PE 36:1	PE_36_1_X_260	SKTBDTXIWASXOF-UHFFFAOYSA-N	O=C(OCC(OC(=O)CCCCCCCCCCCCCCCCCCC=CCCCCCCCCCC)COP(=O)(O)OCCN)CCCC	6.51452e+06	6.11036e+06	1.45561e+07	2.53365e+06	2.99345e+06	9.87299e+06	0.93796	2.23441	PE_36_1_X_260	PE 36:1	PE	10.342	3.2394	0.00057624	0.026853	KO_invitro-CTRL_invitro; KO_invitro-HET_invitro
PC 32:3	PC_32_3_X_144	AGQKQQAJRFTOGL-UHFFFAOYSA-N	O=C(OCC(OC(=O)CCCCCCCC=CCC=CCC=CCC)COP(=O)([O-])OCC[N+](C)(C)C)CCCCCCCCCCCCC	1.63027e+06	2.22001e+06	5.02718e+06	975863	1.02996e+06	3.1131e+06	1.36174	3.08364	PC_32_3_X_144	PC 32:3	PC	10.025	3.1648	0.0006843	0.028894	KO_invitro-CTRL_invitro; KO_invitro-HET_invitro
PC 38:3	PC_38_3_X_185	KJDCENXZHMAYTN-UHFFFAOYSA-N	O=C(OCC(OC(=O)CCCCCCCC=CCC=CCCCCC)COP(=O)([O-])OCC[N+](C)(C)C)CCCCCCCCCC=CCCCCCCCC	1.11268e+08	1.17149e+08	2.50147e+08	4.44676e+07	5.06785e+07	1.43925e+08	1.05286	2.24816	PC_38_3_X_185	PC 38:3	PC	9.7643	3.1028	0.00078928	0.028894	KO_invitro-CTRL_invitro; KO_invitro-HET_invitro
PC 40:4	PC_40_4_X_199	AAYOXXRTLLISDA-UHFFFAOYSA-N	O=C(OCC(OC(=O)CCCCCCCCCC=CCC=CCCCCC)COP(=O)([O-])OCC[N+](C)(C)C)CCCCCCCCCC=CCC=CCCCCC	1.78691e+07	2.16325e+07	4.77875e+07	1.23907e+07	1.12955e+07	2.74306e+07	1.21061	2.6743	PC_40_4_X_199	PC 40:4	PC	9.7262	3.0936	0.00080605	0.028894	KO_invitro-CTRL_invitro; KO_invitro-HET_invitro
PS 34:0_PS 16:0_18:0	PS_34_0_PS_16_0_18_0_X_390	UYGORIHCWHGAJE-UHFFFAOYSA-N	O=C(OCC(OC(=O)CCCCCCCCCCCCCCCCC)COP(=O)(O)OCC(N)C(=O)O)CCCCCCCCCCCCCCC	1.91117e+07	2.72303e+07	5.21542e+07	1.01506e+07	8.50254e+06	4.01422e+07	1.4248	2.72892	PS_34_0_PS_16_0_18_0_X_390	PS 34:0_PS 16:0_18:0	PS	9.455	3.0282	0.0009372	0.029331	KO_invitro-CTRL_invitro
PC 42:5	PC_42_5_X_206	HNYMNDJOEIRZLV-UHFFFAOYSA-N	O=C(OCC(OC(=O)CCCCCCCCCCCCCC=CCC=CCC=CCC=CCC=CCC)COP(=O)([O-])OCC[N+](C)(C)C)CCCCCCCCCCC	2.61841e+06	4.70445e+06	9.61056e+06	2.65908e+06	3.71704e+06	5.66216e+06	1.79668	3.67038	PC_42_5_X_206	PC 42:5	PC	9.4418	3.025	0.00094414	0.029331	KO_invitro-CTRL_invitro
DMPE 32:0_DMPE 16:0_16:0	DMPE_32_0_DMPE_16_0_16_0_X_48	SKWDCOTXHWCSGS-UHFFFAOYSA-N	O=C(OCC(OC(=O)CCCCCCCCCCCCCCC)COP(=O)(O)OCCN(C)C)CCCCCCCCCCCCCCC	8.54422e+06	9.44925e+06	1.98554e+07	3.69733e+06	2.84234e+06	1.47516e+07	1.10592	2.32384	DMPE_32_0_DMPE_16_0_16_0_X_48	DMPE 32:0_DMPE 16:0_16:0	DMPE	8.8103	2.8692	0.0013515	0.037514	KO_invitro-CTRL_invitro; KO_invitro-HET_invitro
Cer 34:0;O2_Cer 18:0;O2/16:0	Cer_34_0_O2_Cer_18_0_O2_16_0_X_5	GCGTXOVNNFGTPQ-UHFFFAOYSA-N	O=C(NC(CO)C(O)CCCCCCCCCCCCCCC)CCCCCCCCCCCCCCC	1.49429e+06	1.87497e+06	9.94831e+06	1.033e+06	1.08655e+06	1.66967e+07	1.25476	6.65756	Cer_34_0_O2_Cer_18_0_O2_16_0_X_5	Cer 34:0;O2_Cer 18:0;O2/16:0	Cer_NDS	8.76	2.8565	0.0013914	0.037514	KO_invitro-CTRL_invitro; KO_invitro-HET_invitro
PE O-38:5_PE O-18:1_20:4	PE_O_38_5_PE_O_18_1_20_4_X_302	VLIJZYIABFUKFN-UHFFFAOYSA-N	O=C(OC(COCCCCCCCCC=CCCCCCCCC)COP(=O)(O)OCCN)CCCCCCC=CCC=CCC=CCC=CCC	2.90556e+07	3.24872e+07	8.92097e+07	1.79969e+07	1.10205e+07	9.74711e+07	1.1181	3.07031	PE_O_38_5_PE_O_18_1_20_4_X_302	PE O-38:5_PE O-18:1_20:4	EtherPE	8.6899	2.8389	0.001449	0.037514	KO_invitro-CTRL_invitro; KO_invitro-HET_invitro
PE O-40:7_PE O-18:1_22:6	PE_O_40_7_PE_O_18_1_22_6_X_311	IVBLZGVNSKPGOR-UHFFFAOYSA-N	O=C(OC(COCCCCCCCCC=CCCCCCCCC)COP(=O)(O)OCCN)CCC=CCC=CCC=CCC=CCC=CCC=CCC	6.64166e+06	5.98518e+06	2.16936e+07	5.32058e+06	2.68912e+06	2.2811e+07	0.901157	3.26629	PE_O_40_7_PE_O_18_1_22_6_X_311	PE O-40:7_PE O-18:1_22:6	EtherPE	8.5874	2.8131	0.001538	0.037719	KO_invitro-CTRL_invitro; KO_invitro-HET_invitro
CL 72:5_CL 18:1_18:1_18:1_18:2	CL_72_5_CL_18_1_18_1_18_1_18_2_X_31	HWEUSTZTLDFZJQ-UHFFFAOYSA-N	O=C(OCC(OC(=O)CCCCCCCC=CCCCCCCCC)COP(=O)(O)OCC(O)COP(=O)(O)OCC(OC(=O)CCCCCCCC=CCCCCCCCC)COC(=O)CCCCCCCC=CCCCCCCCC)CCCCCCCC=CCC=CCCCCC	1.04999e+06	1.21578e+06	3.33317e+06	331071	442133	2.90774e+06	1.1579	3.17448	CL_72_5_CL_18_1_18_1_18_1_18_2_X_31	CL 72:5_CL 18:1_18:1_18:1_18:2	CL	8.4997	2.7908	0.0016189	0.037719	KO_invitro-CTRL_invitro; KO_invitro-HET_invitro
PE O-40:6_PE O-18:1_22:5	PE_O_40_6_PE_O_18_1_22_5_X_310	NKXPONDLZHZZND-UHFFFAOYSA-N	O=C(OC(COCCCCCCCCC=CCCCCCCCC)COP(=O)(O)OCCN)CCCCCC=CCC=CCC=CCC=CCC=CCC	2.30583e+07	2.48873e+07	6.30293e+07	9.69722e+06	7.43079e+06	6.31754e+07	1.07932	2.73348	PE_O_40_6_PE_O_18_1_22_5_X_310	PE O-40:6_PE O-18:1_22:5	EtherPE	8.0359	2.6715	0.0021305	0.047084	KO_invitro-CTRL_invitro; KO_invitro-HET_invitro
CL 77:2_CL 17:0_24:0_18:1_18:1	CL_77_2_CL_17_0_24_0_18_1_18_1_X_38	LSWPIXGERSTCOM-UHFFFAOYSA-N	O=C(OCC(OC(=O)CCCCCCCCCCCCCCCC)COP(=O)(O)OCC(O)COP(=O)(O)OCC(OC(=O)CCCCCCCCCCCCCCCCCCCCCCC)COC(=O)CCCCCCCC=CCCCCCCCC)CCCCCCCC=CCCCCCCCC	2.14986e+07	3.15661e+07	1.41679e+07	6.09924e+06	1.67875e+07	7.19275e+06	1.46829	0.659014	CL_77_2_CL_17_0_24_0_18_1_18_1_X_38	CL 77:2_CL 17:0_24:0_18:1_18:1	CL	7.9651	2.6531	0.0022229	0.047084	KO_invitro-HET_invitro
PC 34:4	PC_34_4_X_156	FJCUMLVANOXIFV-UHFFFAOYSA-N	O=C(OCC(OC(=O)CCCCCCCC=CCC=CCCCC)COP(=O)([O-])OCC[N+](C)(C)C)CCCCCCCC=CCC=CCCCC	5.05262e+06	9.05804e+06	1.45787e+07	2.53034e+06	7.87032e+06	7.39868e+06	1.79274	2.88537	PC_34_4_X_156	PC 34:4	PC	7.8888	2.6331	0.0023274	0.047154	KO_invitro-CTRL_invitro
PC 40:2	PC_40_2_X_197	AEUCYCQYAUFAKH-UHFFFAOYSA-N	O=C(OCC(OC(=O)CCCCCCCCCC=CCCCCCCCC)COP(=O)([O-])OCC[N+](C)(C)C)CCCCCCCCCC=CCCCCCCCC	7.00561e+06	6.77161e+06	1.46971e+07	2.91876e+06	3.46289e+06	8.44999e+06	0.966599	2.09791	PC_40_2_X_197	PC 40:2	PC	7.81	2.6124	0.0024409	0.047395	KO_invitro-CTRL_invitro; KO_invitro-HET_invitro
PE 38:2_PE 18:1_20:1	PE_38_2_PE_18_1_20_1_X_272	UITCASPZWUAJBW-UHFFFAOYSA-N	O=C(OCC(OC(=O)CCCCCCCCCC=CCCCCCCCC)COP(=O)(O)OCCN)CCCCCCCC=CCCCCCCCC	3.44661e+06	2.68354e+06	6.64528e+06	1.55297e+06	1.57294e+06	3.74941e+06	0.778603	1.92806	PE_38_2_PE_18_1_20_1_X_272	PE 38:2_PE 18:1_20:1	PE	7.6084	2.5591	0.0027598	0.051443	KO_invitro-HET_invitro
PC 34:0	PC_34_0_X_149	RTWAYAIMWLNAJW-UHFFFAOYSA-N	O=C(OCC(OC(=O)CCCCCCCCCCCCCCCC)COP(=O)([O-])OCC[N+](C)(C)C)CCCCCCCCCCCCCCCC	2.18645e+08	1.8655e+08	5.21617e+08	1.08269e+08	1.22196e+08	5.04519e+08	0.853209	2.38568	PC_34_0_X_149	PC 34:0	PC	7.5376	2.5403	0.0028822	0.051658	KO_invitro-CTRL_invitro; KO_invitro-HET_invitro
PE P-38:3_PE P-18:0_20:3	PE_P_38_3_PE_P_18_0_20_3_X_326	ADYILQKXUHGAJF-UHFFFAOYSA-N	O=C(OC(COC=CCCCCCCCCCCCCCCCC)COP(=O)(O)OCCN)CCCCCCCCCC=CCC=CCC=CCC	5.41796e+06	5.05055e+06	1.30929e+07	1.37202e+06	1.74921e+06	1.23469e+07	0.932186	2.41658	PE_P_38_3_PE_P_18_0_20_3_X_326	PE P-38:3_PE P-18:0_20:3	EtherPE	7.2597	2.4656	0.0034229	0.058841	KO_invitro-CTRL_invitro; KO_invitro-HET_invitro
PE 38:3_PE 18:0_20:3	PE_38_3_PE_18_0_20_3_X_275	MSYFXMJDQLPRGO-UHFFFAOYSA-N	O=C(OCC(OC(=O)CCCCCCCCCC=CCC=CCC=CCC)COP(=O)(O)OCCN)CCCCCCCCCCCCCCCCC	1.69805e+07	2.1338e+07	3.72114e+07	5.54561e+06	8.27209e+06	2.31969e+07	1.25662	2.19142	PE_38_3_PE_18_0_20_3_X_275	PE 38:3_PE 18:0_20:3	PE	7.1819	2.4445	0.0035932	0.058841	KO_invitro-CTRL_invitro; KO_invitro-HET_invitro
PC 36:6_PC 18:3_18:3	PC_36_6_PC_18_3_18_3_X_181	XXKFQTJOJZELMD-UHFFFAOYSA-N	O=C(OCC(OC(=O)CCCCCCCC=CCC=CCC=CCC)COP(=O)([O-])OCC[N+](C)(C)C)CCCCCCCC=CCC=CCC=CCC	1.28198e+07	1.62915e+07	2.61008e+07	4.50396e+06	7.51065e+06	1.19265e+07	1.27081	2.03598	PC_36_6_PC_18_3_18_3_X_181	PC 36:6_PC 18:3_18:3	PC	7.1517	2.4363	0.0036618	0.058841	KO_invitro-CTRL_invitro; KO_invitro-HET_invitro
PC 38:2	PC_38_2_X_184	HJYITXYOCDILBF-UHFFFAOYSA-N	O=C(OCC(OC(=O)CCCCCCCC=CCCCCCCCCC)COP(=O)([O-])OCC[N+](C)(C)C)CCCCCCCC=CCCCCCCCCC	5.73431e+07	5.08391e+07	1.19958e+08	2.25479e+07	2.58229e+07	7.96043e+07	0.886577	2.09194	PC_38_2_X_184	PC 38:2	PC	7.0677	2.4134	0.00386	0.059958	KO_invitro-CTRL_invitro; KO_invitro-HET_invitro
CL 72:6_CL 18:1_18:2_18:1_18:2	CL_72_6_CL_18_1_18_2_18_1_18_2_X_32	SUUFUECQWJPUFA-UHFFFAOYSA-N	O=C(OCC(OC(=O)CCCCCCCC=CCCCCCCCC)COP(=O)(O)OCC(O)COP(=O)(O)OCC(OC(=O)CCCCCCCC=CCCCCCCCC)COC(=O)CCCCCCCC=CCC=CCCCCC)CCCCCCCC=CCC=CCCCCC	4.58287e+06	5.95815e+06	1.14803e+07	1.23225e+06	2.02913e+06	8.40568e+06	1.30009	2.50504	CL_72_6_CL_18_1_18_2_18_1_18_2_X_32	CL 72:6_CL 18:1_18:2_18:1_18:2	CL	6.848	2.353	0.0044359	0.066681	KO_invitro-CTRL_invitro; KO_invitro-HET_invitro
PE O-38:4_PE O-18:1_20:3	PE_O_38_4_PE_O_18_1_20_3_X_299	HQFUXXUGGNZWBH-UHFFFAOYSA-N	O=C(OC(COCCCCCCCCC=CCCCCCCCC)COP(=O)(O)OCCN)CCCCCCCCCC=CCC=CCC=CCC	1.28631e+07	1.33428e+07	2.90127e+07	3.57647e+06	3.95838e+06	2.57485e+07	1.0373	2.25549	PE_O_38_4_PE_O_18_1_20_3_X_299	PE O-38:4_PE O-18:1_20:3	EtherPE	6.4174	2.2326	0.005854	0.079033	KO_invitro-CTRL_invitro; KO_invitro-HET_invitro
PS 36:1	PS_36_1_X_395	LQAACNXADXLQGE-UHFFFAOYSA-N	O=C(OCC(OC(=O)CCCCCCCCCCCCCCCCCCC=CCCCCCCCCCC)COP(=O)(O)OCC(N)C(=O)O)CCCC	3.00232e+07	3.4517e+07	6.86591e+07	1.01137e+07	1.83263e+07	4.6569e+07	1.14968	2.28686	PS_36_1_X_395	PS 36:1	PS	6.3903	2.2249	0.0059582	0.079033	KO_invitro-CTRL_invitro; KO_invitro-HET_invitro
CL 72:7_CL 18:1_18:2_18:2_18:2	CL_72_7_CL_18_1_18_2_18_2_18_2_X_33	WSEKMBMSQDAXBT-UHFFFAOYSA-N	O=C(OCC(OC(=O)CCCCCCCC=CCC=CCCCCC)COP(=O)(O)OCC(O)COP(=O)(O)OCC(OC(=O)CCCCCCCC=CCCCCCCCC)COC(=O)CCCCCCCC=CCC=CCCCCC)CCCCCCCC=CCC=CCCCCC	1.07952e+07	1.40092e+07	2.17322e+07	2.12854e+06	5.81813e+06	1.0592e+07	1.29773	2.01314	CL_72_7_CL_18_1_18_2_18_2_18_2_X_33	CL 72:7_CL 18:1_18:2_18:2_18:2	CL	6.3826	2.2227	0.005988	0.079033	KO_invitro-CTRL_invitro
Cer 42:1;O2_Cer 18:0;O2/24:1	Cer_42_1_O2_Cer_18_0_O2_24_1_X_12	YUULKFVZRXQHPM-UHFFFAOYSA-N	O=C(NC(CO)C(O)CCCCCCCCCCCCCCC)CCCCCCCCCCCCCC=CCCCCCCCC	1.61604e+06	1.60587e+06	4.96643e+06	531945	916366	5.4504e+06	0.993707	3.07321	Cer_42_1_O2_Cer_18_0_O2_24_1_X_12	Cer 42:1;O2_Cer 18:0;O2/24:1	Cer_NDS	6.3778	2.2213	0.0060071	0.079033	KO_invitro-CTRL_invitro; KO_invitro-HET_invitro
PC 34:3	PC_34_3_X_154	WWRDYQGDVGTJLY-UHFFFAOYSA-N	O=C(OCC(OC(=O)CCCCCCCCCCCCC=CCC=CCC=CCCCCCCC)COP(=O)([O-])OCC[N+](C)(C)C)CCCCC	2.06437e+08	2.77755e+08	4.032e+08	6.86904e+07	1.21892e+08	1.78661e+08	1.34547	1.95314	PC_34_3_X_154	PC 34:3	PC	6.3529	2.2143	0.0061056	0.079033	KO_invitro-CTRL_invitro
CL 74:8_CL 18:1_18:2_18:2_20:3	CL_74_8_CL_18_1_18_2_18_2_20_3_X_35	QOUCEUBWITVYLZ-UHFFFAOYSA-N	O=C(OCC(OC(=O)CCCCCCCC=CCCCCCCCC)COP(=O)(O)OCC(O)COP(=O)(O)OCC(OC(=O)CCCCCCCC=CCC=CCCCCC)COC(=O)CCCCCCCCCC=CCC=CCC=CCC)CCCCCCCC=CCC=CCCCCC	2.33318e+06	3.01419e+06	5.27584e+06	682196	1.34347e+06	3.58646e+06	1.29188	2.26122	CL_74_8_CL_18_1_18_2_18_2_20_3_X_35	CL 74:8_CL 18:1_18:2_18:2_20:3	CL	5.9948	2.1116	0.0077343	0.09741	KO_invitro-CTRL_invitro
PC 34:5_PC 16:1_18:4	PC_34_5_PC_16_1_18_4_X_159	ZNSRWHZSOOOECB-UHFFFAOYSA-N	O=C(OCC(OC(=O)CCCCC=CCC=CCC=CCC=CCC)COP(=O)([O-])OCC[N+](C)(C)C)CCCCCCCC=CCCCCCC	5.73039e+06	7.6641e+06	1.22464e+07	3.0182e+06	4.4555e+06	4.74686e+06	1.33745	2.1371	PC_34_5_PC_16_1_18_4_X_159	PC 34:5_PC 16:1_18:4	PC	5.8652	2.0739	0.0084349	0.10271	KO_invitro-CTRL_invitro
PC 32:2_PC 16:1_16:1	PC_32_2_PC_16_1_16_1_X_143	GPWHCUUIQMGELX-UHFFFAOYSA-N	O=C(OCC(OC(=O)CCCCCCCC=CCCCCCC)COP(=O)([O-])OCC[N+](C)(C)C)CCCCCCCC=CCCCCCC	7.79415e+07	1.40646e+08	2.03246e+08	4.15657e+07	1.19578e+08	8.5788e+07	1.80451	2.60768	PC_32_2_PC_16_1_16_1_X_143	PC 32:2_PC 16:1_16:1	PC	5.8371	2.0657	0.0085958	0.10271	KO_invitro-CTRL_invitro
PC 40:5	PC_40_5_X_200	HNCLFWCLQUEVGH-UHFFFAOYSA-N	O=C(OCC(OC(=O)CCCCCCCCCCCCCCCCCC=CCC=CCC=CCC=CCC=CCC)COP(=O)([O-])OCC[N+](C)(C)C)CCCCC	3.2243e+07	3.64482e+07	7.00927e+07	2.23952e+07	1.94807e+07	4.40521e+07	1.13042	2.17389	PC_40_5_X_200	PC 40:5	PC	5.6267	2.0039	0.0099113	0.11547	KO_invitro-CTRL_invitro; KO_invitro-HET_invitro
PC 38:1	PC_38_1_X_183	IIVNVBKTUYAZNY-UHFFFAOYSA-N	O=C(OCC(OC(=O)CCCCCCCCCCCCCCCCCCCCC=CCCCCCCCCCC)COP(=O)([O-])OCC[N+](C)(C)C)CCCC	1.40261e+07	1.30357e+07	3.04855e+07	7.00028e+06	6.83823e+06	2.61823e+07	0.929392	2.17349	PC_38_1_X_183	PC 38:1	PC	5.5657	1.9858	0.010332	0.11614	KO_invitro-CTRL_invitro; KO_invitro-HET_invitro
CL 74:9_CL 40:3_34:6	CL_74_9_CL_40_3_34_6_X_37	AIQMKIGHHGAHAG-UHFFFAOYSA-N	O=C(OCC(OC(=O)CCCCCCCCCCC)COP(=O)(O)OCC(O)COP(=O)(O)OCC(OC(=O)CCCCCCCCCCCCCCCCC)COC(=O)CCCCCCCCC=CCC=CCC=CCCCCC)CCC=CCC=CCC=CCC=CCC=CCC=CCC	1.28518e+06	1.7172e+06	2.93267e+06	328882	578450	2.08098e+06	1.33615	2.28191	CL_74_9_CL_40_3_34_6_X_37	CL 74:9_CL 40:3_34:6	CL	5.5466	1.9801	0.010468	0.11614	KO_invitro-CTRL_invitro
FA 20:2	FA_20_2_X_66	XSXIVVZCUAHUJO-UHFFFAOYSA-N	O=C(O)CCCCCCCCCC=CCC=CCCCCC	1.5223e+06	944126	1.69219e+06	438087	532792	905389	0.620196	1.1116	FA_20_2_X_66	FA 20:2	FA	5.3917	1.9339	0.011643	0.12618	HET_invitro-CTRL_invitro; KO_invitro-HET_invitro
PC 35:2	PC_35_2_X_161	HJLYXMFZEJDPNP-UHFFFAOYSA-N	O=C(OCC(OC(=O)CCCCCCCCCCCCCCCCCC=CCC=CCCCCCCC)COP(=O)([O-])OCC[N+](C)(C)C)CCCC	16592768	1.74104e+07	2.89991e+07	7.00429e+06	6.84645e+06	1.34509e+07	1.04928	1.7477	PC_35_2_X_161	PC 35:2	PC	5.221	1.8825	0.013107	0.13516	KO_invitro-CTRL_invitro; KO_invitro-HET_invitro
PE 38:3_PE 18:0_20:3	PE_38_3_PE_18_0_20_3_X_274	MSYFXMJDQLPRGO-UHFFFAOYSA-N	O=C(OCC(OC(=O)CCCCCCCCCC=CCC=CCC=CCC)COP(=O)(O)OCCN)CCCCCCCCCCCCCCCCC	6.10609e+06	6.8423e+06	1.72105e+07	2.29909e+06	2.74007e+06	1.98253e+07	1.12057	2.81858	PE_38_3_PE_18_0_20_3_X_274	PE 38:3_PE 18:0_20:3	PE	5.1636	1.8651	0.013642	0.13516	KO_invitro-CTRL_invitro; KO_invitro-HET_invitro
PC O-40:1	PC_O_40_1_X_245	JOTSLSREISNQOX-UHFFFAOYSA-N	O=C(OC(COCCCCCCCCCCCC)COP(=O)([O-])OCC[N+](C)(C)C)CCCCCCCCCCCCCCCCCC=CCCCCCCCC	3.58106e+06	3.07608e+06	1.73763e+06	1.33982e+06	1.88004e+06	1.17242e+06	0.858986	0.485228	PC_O_40_1_X_245	PC O-40:1	EtherPC	5.1569	1.8631	0.013706	0.13516	KO_invitro-CTRL_invitro
DMPE 34:3_DMPE 16:1_18:2	DMPE_34_3_DMPE_16_1_18_2_X_55	FSIJUHLMXMISMX-UHFFFAOYSA-N	O=C(OCC(OC(=O)CCCCCCCC=CCC=CCCCCC)COP(=O)(O)OCCN(C)C)CCCCCCCC=CCCCCCC	4.74154e+06	6.65145e+06	9.13765e+06	1.81988e+06	3.00599e+06	4.68713e+06	1.4028	1.92715	DMPE_34_3_DMPE_16_1_18_2_X_55	DMPE 34:3_DMPE 16:1_18:2	DMPE	5.1378	1.8573	0.01389	0.13516	KO_invitro-CTRL_invitro
DMPE 32:2_DMPE 16:1_16:1	DMPE_32_2_DMPE_16_1_16_1_X_51	PYECRQLIFUYLEH-UHFFFAOYSA-N	O=C(OCC(OC(=O)CCCCCCCC=CCCCCCC)COP(=O)(O)OCCN(C)C)CCCCCCCC=CCCCCCC	4.4335e+06	6.52493e+06	9.28717e+06	2.14358e+06	3.42101e+06	3.92808e+06	1.47173	2.09477	DMPE_32_2_DMPE_16_1_16_1_X_51	DMPE 32:2_DMPE 16:1_16:1	DMPE	5.1346	1.8563	0.013922	0.13516	KO_invitro-CTRL_invitro
PC 38:4	PC_38_4_X_186	TWXNOZDNXVHOLP-UHFFFAOYSA-N	O=C(OCC(OC(=O)CCCCCCCC=CCC=CCCCCCC)COP(=O)([O-])OCC[N+](C)(C)C)CCCCCCCC=CCC=CCCCCCC	2.53266e+08	2.59135e+08	4.27178e+08	9.83268e+07	1.12188e+08	2.229e+08	1.02317	1.68668	PC_38_4_X_186	PC 38:4	PC	5.052	1.8311	0.014753	0.1403	KO_invitro-CTRL_invitro; KO_invitro-HET_invitro
DG 52:9	DG_52_9_X_46	AMDQULUVYHBFGA-UHFFFAOYSA-N	O=C(OCC(OC(=O)CCCCCCCCCC=CCC=CCC=CCC=CCC=CCC=CCC=CCC=CCC=CCC)CO)CCCCCCCCCCCCC	6.21944e+06	5.56637e+06	1.2523e+07	2.49425e+06	3.03531e+06	9.73582e+06	0.894995	2.01353	DG_52_9_X_46	DG 52:9	DG	5.0073	1.8175	0.015225	0.1407	KO_invitro-HET_invitro
PC O-39:9	PC_O_39_9_X_244	QRPDXORQBIAFOX-UHFFFAOYSA-N	O=C(OC(COCCC=CCC=CCC=CCC=CCC)COP(=O)([O-])OCC[N+](C)(C)C)CCCCCCCC=CCC=CCC=CCC=CCC=CCC	1.27265e+07	1.04758e+07	2.34742e+07	6.61165e+06	7.84592e+06	1.97445e+07	0.823144	1.84451	PC_O_39_9_X_244	PC O-39:9	EtherPC	4.9912	1.8125	0.015398	0.1407	KO_invitro-HET_invitro
PE 36:2_PE 18:1_18:1	PE_36_2_PE_18_1_18_1_X_264	MWRBNPKJOOWZPW-UHFFFAOYSA-N	O=C(OCC(OC(=O)CCCCCCCC=CCCCCCCCC)COP(=O)(O)OCCN)CCCCCCCC=CCCCCCCCC	5.29497e+07	4.48124e+07	8.4306e+07	2.08834e+07	2.22985e+07	4.49702e+07	0.84632	1.59219	PE_36_2_PE_18_1_18_1_X_264	PE 36:2_PE 18:1_18:1	PE	4.8999	1.7844	0.016428	0.14722	KO_invitro-HET_invitro
CL 70:4_CL 16:1_18:1_18:1_18:1	CL_70_4_CL_16_1_18_1_18_1_18_1_X_26	NSHXPPPROQLOLP-UHFFFAOYSA-N	O=C(OCC(OC(=O)CCCCCCCC=CCCCCCC)COP(=O)(O)OCC(O)COP(=O)(O)OCC(OC(=O)CCCCCCCC=CCCCCCCCC)COC(=O)CCCCCCCC=CCCCCCCCC)CCCCCCCC=CCCCCCCCC	783868	1.07197e+06	2.36589e+06	304243	481528	2.05477e+06	1.36754	3.01822	CL_70_4_CL_16_1_18_1_18_1_18_1_X_26	CL 70:4_CL 16:1_18:1_18:1_18:1	CL	4.7199	1.7286	0.01868	0.16425	KO_invitro-CTRL_invitro
CL 74:9_CL 18:2_18:2_18:2_20:3	CL_74_9_CL_18_2_18_2_18_2_20_3_X_36	YWYQKEGRCZMXGW-UHFFFAOYSA-N	O=C(OCC(OC(=O)CCCCCCCC=CCC=CCCCCC)COP(=O)(O)OCC(O)COP(=O)(O)OCC(OC(=O)CCCCCCCC=CCC=CCCCCC)COC(=O)CCCCCCCCCC=CCC=CCC=CCC)CCCCCCCC=CCC=CCCCCC	4.17162e+06	5.35413e+06	7.8618e+06	778139	2.55981e+06	3.8438e+06	1.28347	1.88459	CL_74_9_CL_18_2_18_2_18_2_20_3_X_36	CL 74:9_CL 18:2_18:2_18:2_20:3	CL	4.6219	1.698	0.020045	0.17093	KO_invitro-CTRL_invitro
FA 28:7	FA_28_7_X_75	HVSUZLSWJNESIE-UHFFFAOYSA-N	O=C(O)CCCCCC=CCC=CCC=CCC=CCC=CCC=CCC=CCC	5.17372e+06	6.00207e+06	8.02432e+06	1.05623e+06	2.05648e+06	3.04193e+06	1.16011	1.55098	FA_28_7_X_75	FA 28:7	FA	4.5846	1.6863	0.020593	0.17093	KO_invitro-CTRL_invitro
PE 38:2_PE 18:1_20:1	PE_38_2_PE_18_1_20_1_X_273	UITCASPZWUAJBW-UHFFFAOYSA-N	O=C(OCC(OC(=O)CCCCCCCCCC=CCCCCCCCC)COP(=O)(O)OCCN)CCCCCCCC=CCCCCCCCC	8.58986e+06	7.92737e+06	1.43766e+07	3.52459e+06	4.5727e+06	7.9982e+06	0.922875	1.67368	PE_38_2_PE_18_1_20_1_X_273	PE 38:2_PE 18:1_20:1	PE	4.5708	1.682	0.020799	0.17093	KO_invitro-HET_invitro
PC 36:2_PC 18:1_18:1	PC_36_2_PC_18_1_18_1_X_167	SNKAWJBJQDLSFF-UHFFFAOYSA-N	O=C(OCC(OC(=O)CCCCCCCC=CCCCCCCCC)COP(=O)([O-])OCC[N+](C)(C)C)CCCCCCCC=CCCCCCCCC	7.18446e+08	6.49762e+08	1.14344e+09	2.6147e+08	2.75282e+08	7.19362e+08	0.904399	1.59155	PC_36_2_PC_18_1_18_1_X_167	PC 36:2_PC 18:1_18:1	PC	4.5541	1.6767	0.021052	0.17093	KO_invitro-HET_invitro
PE 38:4_PE 18:0_20:4	PE_38_4_PE_18_0_20_4_X_276	YEHAZLUVAZKVRO-UHFFFAOYSA-N	O=C(OCC(OC(=O)CCCCCCC=CCC=CCC=CCC=CCC)COP(=O)(O)OCCN)CCCCCCCCCCCCCCCCC	3.24848e+07	4.00846e+07	7.26763e+07	1.85252e+07	1.97152e+07	6.18146e+07	1.23395	2.23724	PE_38_4_PE_18_0_20_4_X_276	PE 38:4_PE 18:0_20:4	PE	4.5177	1.6652	0.021616	0.17093	KO_invitro-CTRL_invitro
PC 34:2_PC 16:0_18:2	PC_34_2_PC_16_0_18_2_X_153	JLPULHDHAOZNQI-UHFFFAOYSA-N	O=C(OCC(OC(=O)CCCCCCCC=CCC=CCCCCC)COP(=O)([O-])OCC[N+](C)(C)C)CCCCCCCCCCCCCCC	3.87592e+07	6.11612e+07	4.33343e+07	1.50822e+07	1.83826e+07	2.13219e+07	1.57798	1.11804	PC_34_2_PC_16_0_18_2_X_153	PC 34:2_PC 16:0_18:2	PC	4.5161	1.6647	0.021642	0.17093	HET_invitro-CTRL_invitro
PC 40:5	PC_40_5_X_201	HNCLFWCLQUEVGH-UHFFFAOYSA-N	O=C(OCC(OC(=O)CCCCCCCCCCCCCCCCCC=CCC=CCC=CCC=CCC=CCC)COP(=O)([O-])OCC[N+](C)(C)C)CCCCC	9.66576e+06	1.114e+07	1.92668e+07	6.92027e+06	4.65942e+06	1.34067e+07	1.15252	1.9933	PC_40_5_X_201	PC 40:5	PC	4.4736	1.6513	0.022321	0.17336	KO_invitro-CTRL_invitro
DMPE 38:5_DMPE 16:0_22:5	DMPE_38_5_DMPE_16_0_22_5_X_62	NWMHWQQZOHCWEX-UHFFFAOYSA-N	O=C(OCC(OC(=O)CCCCCC=CCC=CCC=CCC=CCC=CCC)COP(=O)(O)OCCN(C)C)CCCCCCCCCCCCCCC	8.33805e+06	8.88157e+06	1.6596e+07	3.74195e+06	2.66437e+06	1.32462e+07	1.06519	1.99039	DMPE_38_5_DMPE_16_0_22_5_X_62	DMPE 38:5_DMPE 16:0_22:5	DMPE	4.4398	1.6406	0.022878	0.17477	KO_invitro-CTRL_invitro
PC 36:6	PC_36_6_X_180	XXKFQTJOJZELMD-UHFFFAOYSA-N	O=C(OCC(OC(=O)CCCCCCCC=CCC=CCC=CCC)COP(=O)([O-])OCC[N+](C)(C)C)CCCCCCCC=CCC=CCC=CCC	2.25028e+06	3.63908e+06	5.65077e+06	1.43238e+06	3.46304e+06	2.98597e+06	1.61717	2.51114	PC_36_6_X_180	PC 36:6	PC	4.3656	1.617	0.024155	0.18155	KO_invitro-CTRL_invitro
PS 36:1_PS 18:0_18:1	PS_36_1_PS_18_0_18_1_X_396	AJFWREUFUPEYII-UHFFFAOYSA-N	O=C(OCC(OC(=O)CCCCCCCC=CCCCCCCCC)COP(=O)(O)OCC(N)C(=O)O)CCCCCCCCCCCCCCCCC	1.00909e+08	1.17385e+08	1.93216e+08	3.3089e+07	5.66037e+07	1.25353e+08	1.16328	1.91477	PS_36_1_PS_18_0_18_1_X_396	PS 36:1_PS 18:0_18:1	PS	4.3032	1.5971	0.025286	0.18253	KO_invitro-CTRL_invitro
PC 38:6	PC_38_6_X_193	ZZCKHSDYCDDKIG-UHFFFAOYSA-N	O=C(OCC(OC(=O)CCCCCCCCC=CCC=CCC=CCC)COP(=O)([O-])OCC[N+](C)(C)C)CCCCCCCCC=CCC=CCC=CCC	6.1525e+07	7.4199e+07	1.21056e+08	2.72733e+07	4.15847e+07	6.1568e+07	1.206	1.96758	PC_38_6_X_193	PC 38:6	PC	4.2937	1.5941	0.025464	0.18253	KO_invitro-CTRL_invitro
PC 36:4_PC 18:2_18:2	PC_36_4_PC_18_2_18_2_X_176	FVXDQWZBHIXIEJ-UHFFFAOYSA-N	O=C(OCC(OC(=O)CCCCCCCC=CCC=CCCCCC)COP(=O)([O-])OCC[N+](C)(C)C)CCCCCCCC=CCC=CCCCCC	2.16588e+08	2.65336e+08	3.62685e+08	5.77703e+07	1.29964e+08	1.0648e+08	1.22508	1.67454	PC_36_4_PC_18_2_18_2_X_176	PC 36:4_PC 18:2_18:2	PC	4.2821	1.5903	0.025684	0.18253	KO_invitro-CTRL_invitro
PC 30:1	PC_30_1_X_134	XGGMHQYOVYWRLV-UHFFFAOYSA-N	O=C(OCC(OC(=O)CCCCCCCC=CCCCCCC)COP(=O)([O-])OCC[N+](C)(C)C)CCCCCCCCCCCCC	3.78719e+07	6.81882e+07	9.04875e+07	2.76305e+07	6.47168e+07	4.10194e+07	1.8005	2.3893	PC_30_1_X_134	PC 30:1	PC	4.2732	1.5875	0.025852	0.18253	KO_invitro-CTRL_invitro
DMPE 36:4_DMPE 18:2_18:2	DMPE_36_4_DMPE_18_2_18_2_X_61	OUZIZLCUHUZKOQ-UHFFFAOYSA-N	O=C(OCC(OC(=O)CCCCCCCC=CCC=CCCCCC)COP(=O)(O)OCCN(C)C)CCCCCCCC=CCC=CCCCCC	4.27105e+06	5.45633e+06	6.89687e+06	1.16294e+06	2.42069e+06	2.10699e+06	1.27752	1.6148	DMPE_36_4_DMPE_18_2_18_2_X_61	DMPE 36:4_DMPE 18:2_18:2	DMPE	4.2296	1.5735	0.026698	0.18541	KO_invitro-CTRL_invitro
PC 36:3_PC 18:0_18:3	PC_36_3_PC_18_0_18_3_X_169	WZCLAXMADUBPSG-UHFFFAOYSA-N	O=C(OCC(OC(=O)CCCCCCCC=CCC=CCC=CCC)COP(=O)([O-])OCC[N+](C)(C)C)CCCCCCCCCCCCCCCCC	2.44555e+07	2.04327e+07	4.28401e+07	1.27569e+07	1.37092e+07	3.52018e+07	0.835503	1.75175	PC_36_3_PC_18_0_18_3_X_169	PC 36:3_PC 18:0_18:3	PC	4.2116	1.5677	0.027056	0.18541	KO_invitro-HET_invitro
PA 36:1_PA 18:0_18:1	PA_36_1_PA_18_0_18_1_X_124	HHMKVXGZZUOMHM-UHFFFAOYSA-N	O=C(OCC(OC(=O)CCCCCCCC=CCCCCCCCC)COP(=O)(O)O)CCCCCCCCCCCCCCCCC	6.20314e+06	7.31671e+06	1.20202e+07	2.01799e+06	3.24189e+06	8.45477e+06	1.17952	1.93776	PA_36_1_PA_18_0_18_1_X_124	PA 36:1_PA 18:0_18:1	PA	4.173	1.5553	0.027842	0.18753	KO_invitro-CTRL_invitro
PC 32:4_PC 16:1_16:3	PC_32_4_PC_16_1_16_3_X_145	XIFWHKOMGVAOAU-UHFFFAOYSA-N	O=C(OCC(OC(=O)CCCCCC=CCC=CCC=CCC)COP(=O)([O-])OCC[N+](C)(C)C)CCCCCCCC=CCCCCCC	4.09521e+06	6.04994e+06	9.03585e+06	3.19344e+06	4.93367e+06	3.76307e+06	1.47732	2.20644	PC_32_4_PC_16_1_16_3_X_145	PC 32:4_PC 16:1_16:3	PC	4.1465	1.5468	0.028395	0.18753	KO_invitro-CTRL_invitro
PC 36:3_PC 18:1_18:2	PC_36_3_PC_18_1_18_2_X_170	GDWULUGDXGHJIJ-UHFFFAOYSA-N	O=C(OCC(OC(=O)CCCCCCCC=CCC=CCCCCC)COP(=O)([O-])OCC[N+](C)(C)C)CCCCCCCC=CCCCCCCCC	7.94234e+08	7.78731e+08	1.1954e+09	2.24038e+08	2.99049e+08	5.8719e+08	0.980481	1.5051	PC_36_3_PC_18_1_18_2_X_170	PC 36:3_PC 18:1_18:2	PC	4.1381	1.5441	0.028572	0.18753	KO_invitro-HET_invitro
PE O-34:0_PE O-18:0_16:0	PE_O_34_0_PE_O_18_0_16_0_X_284	FENSRZKRANTRCP-UHFFFAOYSA-N	O=C(OC(COCCCCCCCCCCCCCCCCCC)COP(=O)(O)OCCN)CCCCCCCCCCCCCCC	2.1154e+07	2.27123e+07	1.33564e+07	6.68099e+06	1.30477e+07	6.44021e+06	1.07367	0.63139	PE_O_34_0_PE_O_18_0_16_0_X_284	PE O-34:0_PE O-18:0_16:0	EtherPE	4.0999	1.5317	0.029396	0.19025
SM 32:1;O2	SM_32_1_O2_X_409	WVZYDPLIGWKWEU-UHFFFAOYSA-N	O=C(NC(COP(=O)([O-])OCC[N+](C)(C)C)C(O)C=CCCCCCCC)CCCCCCCCCCCCCCCCCCC	4.09403e+06	8.29647e+06	8.80023e+06	1.77184e+06	5.06541e+06	5.59404e+06	2.02648	2.14953	SM_32_1_O2_X_409	SM 32:1;O2	SM	4.0655	1.5206	0.03016	0.19253	KO_invitro-CTRL_invitro
PC 38:5	PC_38_5_X_189	LSNIXSHXTMSKGF-UHFFFAOYSA-N	O=C(OCC(OC(=O)CCCCCCCCCC=CCC=CCC=CCC)COP(=O)([O-])OCC[N+](C)(C)C)CCCCCCCC=CCC=CCCCCC	6.66717e+07	7.43418e+07	1.1282e+08	2.21416e+07	4.41319e+07	4.39221e+07	1.11504	1.69217	PC_38_5_X_189	PC 38:5	PC	3.9897	1.4959	0.031922	0.20102
PC 40:6_PC 18:1_22:5	PC_40_6_PC_18_1_22_5_X_202	LQILTFYUCKNMSR-UHFFFAOYSA-N	O=C(OCC(OC(=O)CCCCCC=CCC=CCC=CCC=CCC=CCC)COP(=O)([O-])OCC[N+](C)(C)C)CCCCCCCC=CCCCCCCCC	5.48974e+07	5.42898e+07	8.8254e+07	2.64541e+07	3.01619e+07	4.7885e+07	0.988931	1.60762	PC_40_6_PC_18_1_22_5_X_202	PC 40:6_PC 18:1_22:5	PC	3.895	1.4649	0.034281	0.213
PC 36:1	PC_36_1_X_164	MZZHKIPFYPOYKP-UHFFFAOYSA-N	O=C(OCC(OC(=O)CCCCCCCCCC=CCCCCCCCC)COP(=O)([O-])OCC[N+](C)(C)C)CCCCCCCCCCCCCCC	3.22441e+08	2.87022e+08	5.55578e+08	1.32623e+08	1.39962e+08	4.26468e+08	0.890152	1.72304	PC_36_1_X_164	PC 36:1	PC	3.874	1.4581	0.03483	0.21356	KO_invitro-HET_invitro
PC 40:7	PC_40_7_X_204	FPEVDFOXMCHLKL-UHFFFAOYSA-N	O=C(OCC(OC(=O)CCC=CCC=CCC=CCC=CCC=CCC=CCC)COP(=O)([O-])OCC[N+](C)(C)C)CCCCCCCC=CCCCCCCCC	2.2281e+07	2.51828e+07	4.09393e+07	1.20612e+07	1.73e+07	1.99139e+07	1.13024	1.83741	PC_40_7_X_204	PC 40:7	PC	3.8352	1.4453	0.035865	0.2137
PC 37:7	PC_37_7_X_182	GQIULIXPAHRSNV-UHFFFAOYSA-N	O=C(OCC(OC(=O)CCCC=CCC=CCC=CCC=CCC=CCC)COP(=O)([O-])OCC[N+](C)(C)C)CCCCCCCC=CCC=CCCCC	3135041	3.46041e+06	5.93019e+06	972558	2.04566e+06	3.9585e+06	1.10378	1.89158	PC_37_7_X_182	PC 37:7	PC	3.803	1.4347	0.036755	0.2137
PS 38:3_PS 18:0_20:3	PS_38_3_PS_18_0_20_3_X_401	WHUMBFDYURAXQS-UHFFFAOYSA-N	O=C(OCC(OC(=O)CCCCCCCCCC=CCC=CCC=CCC)COP(=O)(O)OCC(N)C(=O)O)CCCCCCCCCCCCCCCCC	4.18346e+07	5.64102e+07	7.70058e+07	1.26506e+07	1.87985e+07	5.51111e+07	1.34841	1.84072	PS_38_3_PS_18_0_20_3_X_401	PS 38:3_PS 18:0_20:3	PS	3.7851	1.4288	0.037256	0.2137	KO_invitro-CTRL_invitro
PC 36:4	PC_36_4_X_172	ROAWVQALUMGMDA-UHFFFAOYSA-N	O=C(OCC(OC(=O)CCCCCCCCCCCCCCCCC=CCC=CCC=CCC=CCC)COP(=O)([O-])OCC[N+](C)(C)C)CCCCC	1.18914e+07	1.36698e+07	1.97011e+07	4.16255e+06	7.75227e+06	6.68169e+06	1.14956	1.65675	PC_36_4_X_172	PC 36:4	PC	3.7826	1.428	0.037329	0.2137
PS 40:5_PS 18:0_22:5	PS_40_5_PS_18_0_22_5_X_406	PZEFRSYCROBXSJ-UHFFFAOYSA-N	O=C(OCC(OC(=O)CCCCCC=CCC=CCC=CCC=CCC=CCC)COP(=O)(O)OCC(N)C(=O)O)CCCCCCCCCCCCCCCCC	1.5425e+07	2.06284e+07	3.04802e+07	5.6093e+06	6.64955e+06	2.63779e+07	1.33734	1.97603	PS_40_5_PS_18_0_22_5_X_406	PS 40:5_PS 18:0_22:5	PS	3.7784	1.4266	0.037447	0.2137	KO_invitro-CTRL_invitro
DG 50:9	DG_50_9_X_43	FSKMPLGIRIBOTQ-UHFFFAOYSA-N	O=C(OCC(OC(=O)CCCCCCCCCC=CCC=CCC=CCC=CCC=CCC=CCC=CCC=CCC=CCC)CO)CCCCCCCCCCC	9.01179e+06	8.34928e+06	1.49401e+07	3.22987e+06	4.03422e+06	9.95266e+06	0.926484	1.65784	DG_50_9_X_43	DG 50:9	DG	3.7729	1.4248	0.037604	0.2137	KO_invitro-HET_invitro
CL 72:8_CL 18:2_18:2_18:2_18:2	CL_72_8_CL_18_2_18_2_18_2_18_2_X_34	LSHJMDWWJIYXEM-UHFFFAOYSA-N	O=C(OCC(OC(=O)CCCCCCCC=CCC=CCCCCC)COP(=O)(O)OCC(O)COP(=O)(O)OCC(OC(=O)CCCCCCCC=CCC=CCCCCC)COC(=O)CCCCCCCC=CCC=CCCCCC)CCCCCCCC=CCC=CCCCCC	1.47775e+07	2.00337e+07	2.57223e+07	2.82669e+06	1.00599e+07	8.88368e+06	1.35569	1.74064	CL_72_8_CL_18_2_18_2_18_2_18_2_X_34	CL 72:8_CL 18:2_18:2_18:2_18:2	CL	3.6836	1.3952	0.040257	0.22384	KO_invitro-CTRL_invitro
PC 33:2	PC_33_2_X_148	CPIDWQSKVHOULA-UHFFFAOYSA-N	O=C(OCC(OC(=O)CCCCCCCCCCCCCCCC=CCC=CCCCCCCC)COP(=O)([O-])OCC[N+](C)(C)C)CCCC	8.457e+06	1.13619e+07	1.50546e+07	2.8681e+06	5.6764e+06	3.78836e+06	1.34349	1.78013	PC_33_2_X_148	PC 33:2	PC	3.6806	1.3942	0.040349	0.22384	KO_invitro-CTRL_invitro
PC 30:1_PC 14:0_16:1	PC_30_1_PC_14_0_16_1_X_135	XGGMHQYOVYWRLV-UHFFFAOYSA-N	O=C(OCC(OC(=O)CCCCCCCC=CCCCCCC)COP(=O)([O-])OCC[N+](C)(C)C)CCCCCCCCCCCCC	2.77554e+06	6.5938e+06	5.46577e+06	2.01554e+06	5.51873e+06	2.82259e+06	2.37568	1.96926	PC_30_1_PC_14_0_16_1_X_135	PC 30:1_PC 14:0_16:1	PC	3.6643	1.3888	0.040855	0.22398
PC 42:8	PC_42_8_X_207	CBZKQAMOIDIGQS-UHFFFAOYSA-N	O=C(OCC(OC(=O)CCCCCCCC=CCC=CCC=CCC=CCC)COP(=O)([O-])OCC[N+](C)(C)C)CCCCCCCC=CCC=CCC=CCC=CCC	7.5747e+06	9.14133e+06	1.57375e+07	5.29814e+06	7.54971e+06	8.81926e+06	1.20682	2.07764	PC_42_8_X_207	PC 42:8	PC	3.5785	1.3601	0.043637	0.23396
Phosphocholine	Phosphocholine_X_361	YHHSONZFOIEMCP-UHFFFAOYSA-N	C[N+](C)(C)CCOP(O)([O-])=O	2.60869e+07	2.73119e+07	4.33817e+07	1.11715e+07	1.06091e+07	2.43456e+07	1.04696	1.66297	Phosphocholine_X_361	Phosphocholine	Others	3.5773	1.3597	0.04368	0.23396
LPE 16:0	LPE_16_0_X_102	YVYMBNSKXOXSKW-UHFFFAOYSA-N	O=C(OCC(O)COP(=O)(O)OCCN)CCCCCCCCCCCCCCC	939731	1.05412e+06	1.83977e+06	427772	483685	1.28877e+06	1.12172	1.95776	LPE_16_0_X_102	LPE 16:0	LPE	3.5465	1.3494	0.044729	0.23686	KO_invitro-CTRL_invitro
PI 36:2;O3_PI 18:0_18:2;O3	PI_36_2_O3_PI_18_0_18_2_O3_X_367	PNTNCBQKPUEYCF-UHFFFAOYSA-N	O=C(OCC(OC(=O)CCCCCCCC(O)C=CC(O)C(O)CC=CCC)COP(=O)(O)OC1C(O)C(O)C(O)C(O)C1O)CCCCCCCCCCCCCCCCC	3.23107e+06	3.32168e+06	6.25185e+06	2.07897e+06	2.11618e+06	3.64689e+06	1.02804	1.93492	PI_36_2_O3_PI_18_0_18_2_O3_X_367	PI 36:2;O3_PI 18:0_18:2;O3	OxPI	3.5104	1.3373	0.045992	0.24081
PC 30:0_PC 14:0_16:0	PC_30_0_PC_14_0_16_0_X_133	RFVFQQWKPSOBED-UHFFFAOYSA-N	O=C(OCC(OC(=O)CCCCCCCCCCCCCCC)COP(=O)([O-])OCC[N+](C)(C)C)CCCCCCCCCCCCC	1.86743e+07	3.22066e+07	2.15768e+07	9.64931e+06	1.3534e+07	9.29978e+06	1.72465	1.15543	PC_30_0_PC_14_0_16_0_X_133	PC 30:0_PC 14:0_16:0	PC	3.4536	1.3182	0.048065	0.24887	HET_invitro-CTRL_invitro
PC O-34:0_PC O-18:0_16:0	PC_O_34_0_PC_O_18_0_16_0_X_216	GTFLTTXDLGEBAI-UHFFFAOYSA-N	O=C(OC(COCCCCCCCCCCCCCCCCCC)COP(=O)([O-])OCC[N+](C)(C)C)CCCCCCCCCCCCCCC	2.33742e+07	1.9497e+07	4.55995e+07	6.22111e+06	1.0454e+07	5.31923e+07	0.834128	1.95085	PC_O_34_0_PC_O_18_0_16_0_X_216	PC O-34:0_PC O-18:0_16:0	EtherPC	3.4229	1.3078	0.049225	0.25173	KO_invitro-HET_invitro
PE 34:1_PE 16:0_18:1	PE_34_1_PE_16_0_18_1_X_255	FHQVHHIBKUMWTI-UHFFFAOYSA-N	O=C(OCC(OC(=O)CCCCCCCC=CCCCCCCCC)COP(=O)(O)OCCN)CCCCCCCCCCCCCCC	5.13606e+07	4.8946e+07	7.66625e+07	2.07306e+07	1.74451e+07	3.79378e+07	0.952986	1.49263	PE_34_1_PE_16_0_18_1_X_255	PE 34:1_PE 16:0_18:1	PE	3.4106	1.3037	0.049697	0.25173
CL 66:5_CL 16:1_16:1_16:1_18:2	CL_66_5_CL_16_1_16_1_16_1_18_2_X_23	WVCOJLSQRPPOKH-UHFFFAOYSA-N	O=C(OCC(OC(=O)CCCCCCCC=CCCCCCC)COP(=O)(O)OCC(O)COP(=O)(O)OCC(OC(=O)CCCCCCCC=CCCCCCC)COC(=O)CCCCCCCC=CCCCCCC)CCCCCCCC=CCC=CCCCCC	5.18358e+06	5.67907e+06	3.38703e+06	2.14864e+06	3.00953e+06	2.1832e+06	1.09559	0.653415	CL_66_5_CL_16_1_16_1_16_1_18_2_X_23	CL 66:5_CL 16:1_16:1_16:1_18:2	CL	3.38	1.2933	0.050898	0.25504
PE O-40:5_PE O-18:1_22:4	PE_O_40_5_PE_O_18_1_22_4_X_309	AXKTVZFNYZPELI-UHFFFAOYSA-N	O=C(OC(COCCCCCCCCC=CCCCCCCCC)COP(=O)(O)OCCN)CCCCCCCCC=CCC=CCC=CCC=CCC	5.75023e+06	5.97921e+06	1.34931e+07	2.34448e+06	1.98384e+06	1.59023e+07	1.03982	2.34653	PE_O_40_5_PE_O_18_1_22_4_X_309	PE O-40:5_PE O-18:1_22:4	EtherPE	3.3274	1.2755	0.053033	0.26291
PS 38:4_PS 18:0_20:4	PS_38_4_PS_18_0_20_4_X_402	IULWELDCBXQXED-UHFFFAOYSA-N	O=C(OCC(OC(=O)CCCCCCC=CCC=CCC=CCC=CCC)COP(=O)(O)OCC(N)C(=O)O)CCCCCCCCCCCCCCCCC	1.07861e+07	1.57209e+07	2.37471e+07	5.66617e+06	7.87479e+06	2.18496e+07	1.45752	2.20164	PS_38_4_PS_18_0_20_4_X_402	PS 38:4_PS 18:0_20:4	PS	3.2682	1.2553	0.055555	0.27251	KO_invitro-CTRL_invitro
Cer 36:1;O2_Cer 18:1;O2/18:0	Cer_36_1_O2_Cer_18_1_O2_18_0_X_7	VODZWWMEJITOND-UHFFFAOYSA-N	O=C(NC(CO)C(O)C=CCCCCCCCCCCCCC)CCCCCCCCCCCCCCCCC	2.54993e+06	2.01765e+06	6.97205e+06	1.20531e+06	1.51148e+06	1.09452e+07	0.791255	2.73421	Cer_36_1_O2_Cer_18_1_O2_18_0_X_7	Cer 36:1;O2_Cer 18:1;O2/18:0	Cer_NS	3.2182	1.2382	0.057786	0.27891	KO_invitro-HET_invitro
PS 32:0_PS 16:0_16:0	PS_32_0_PS_16_0_16_0_X_388	KLFKZIQAIPDJCW-UHFFFAOYSA-N	O=C(OCC(OC(=O)CCCCCCCCCCCCCCC)COP(=O)(O)OCC(N)C(=O)O)CCCCCCCCCCCCCCC	1.95877e+07	3.93948e+07	3.33895e+07	7.98765e+06	2.36481e+07	1.56268e+07	2.0112	1.70461	PS_32_0_PS_16_0_16_0_X_388	PS 32:0_PS 16:0_16:0	PS	3.2123	1.2362	0.058055	0.27891
LPC 18:0/0:0	LPC_18_0_0_0_X_93	IHNKQIMGVNPMTC-UHFFFAOYSA-N	O=C(OCC(O)COP(=O)([O-])OCC[N+](C)(C)C)CCCCCCCCCCCCCCCCC	1.93772e+06	1.53464e+06	2.85052e+06	877021	929503	1.63627e+06	0.791983	1.47106	LPC_18_0_0_0_X_93	LPC 18:0/0:0	LPC	3.1914	1.229	0.059019	0.28064	KO_invitro-HET_invitro
CAR 16:1	CAR_16_1_X_2	JFAGPSOZZSTLRF-UHFFFAOYSA-N	O=C([O-])CC(OC(=O)CCCCCCCC=CCCCCCC)C[N+](C)(C)C	719569	1.10387e+06	1.67797e+06	291265	940534	1.08651e+06	1.53408	2.33191	CAR_16_1_X_2	CAR 16:1	CAR	3.1721	1.2224	0.059929	0.28209
PC 28:0_PC 14:0_14:0	PC_28_0_PC_14_0_14_0_X_129	CITHEXJVPOWHKC-UHFFFAOYSA-N	O=C(OCC(OC(=O)CCCCCCCCCCCCC)COP(=O)([O-])OCC[N+](C)(C)C)CCCCCCCCCCCCC	1.84543e+07	3.33657e+07	3.82725e+07	1.3358e+07	3.09786e+07	1.47183e+07	1.80802	2.07391	PC_28_0_PC_14_0_14_0_X_129	PC 28:0_PC 14:0_14:0	PC	3.126	1.2065	0.062154	0.28964	KO_invitro-CTRL_invitro
PC O-38:2_PC O-18:1_20:1	PC_O_38_2_PC_O_18_1_20_1_X_233	OALUPVKKQYLXOY-UHFFFAOYSA-N	O=C(OC(COCCCCCCCCC=CCCCCCCCC)COP(=O)([O-])OCC[N+](C)(C)C)CCCCCCCCCC=CCCCCCCCC	5.96695e+06	4.38974e+06	3.46388e+06	1.91487e+06	2.86267e+06	2.56884e+06	0.735675	0.580512	PC_O_38_2_PC_O_18_1_20_1_X_233	PC O-38:2_PC O-18:1_20:1	EtherPC	3.109	1.2007	0.063001	0.29068
CL 70:5_CL 16:1_18:1_18:1_18:2	CL_70_5_CL_16_1_18_1_18_1_18_2_X_27	RQDYMPBDKOFJQR-UHFFFAOYSA-N	O=C(OCC(OC(=O)CCCCCCCC=CCCCCCCCC)COP(=O)(O)OCC(O)COP(=O)(O)OCC(OC(=O)CCCCCCCC=CCCCCCC)COC(=O)CCCCCCCC=CCCCCCCCC)CCCCCCCC=CCC=CCCCCC	3.92973e+06	5.40805e+06	8.02518e+06	1.25415e+06	1.77549e+06	5.55082e+06	1.37619	2.04217	CL_70_5_CL_16_1_18_1_18_1_18_2_X_27	CL 70:5_CL 16:1_18:1_18:1_18:2	CL	3.0672	1.1862	0.065132	0.29513
FA 20:1	FA_20_1_X_65	BITHHVVYSMSWAG-UHFFFAOYSA-N	O=C(O)CCCCCCCCCC=CCCCCCCCC	5.09078e+06	3.36614e+06	5.43984e+06	2.2973e+06	1.89263e+06	3.03664e+06	0.661223	1.06857	FA_20_1_X_65	FA 20:1	FA	3.0652	1.1855	0.065233	0.29513
PS 40:6_PS 18:0_22:6	PS_40_6_PS_18_0_22_6_X_407	LYYHRRPTEXPVOR-UHFFFAOYSA-N	O=C(OCC(OC(=O)CCC=CCC=CCC=CCC=CCC=CCC=CCC)COP(=O)(O)OCC(N)C(=O)O)CCCCCCCCCCCCCCCCC	7.92142e+06	1.18711e+07	1.85476e+07	4.06854e+06	5.09536e+06	1.6347e+07	1.49861	2.34145	PS_40_6_PS_18_0_22_6_X_407	PS 40:6_PS 18:0_22:6	PS	3.0191	1.1695	0.06768	0.30326
PI 32:2_PI 16:1_16:1	PI_32_2_PI_16_1_16_1_X_362	HBPXEBWVNAJRCA-UHFFFAOYSA-N	O=C(OCC(OC(=O)CCCCCCCC=CCCCCCC)COP(=O)(O)OC1C(O)C(O)C(O)C(O)C1O)CCCCCCCC=CCCCCCC	573333	1.46789e+06	1.33616e+06	408363	1.53675e+06	637967	2.56027	2.33051	PI_32_2_PI_16_1_16_1_X_362	PI 32:2_PI 16:1_16:1	PI	2.9937	1.1607	0.069065	0.30652
PI 36:4_PI 16:1_20:3	PI_36_4_PI_16_1_20_3_X_371	FQASJLMRKVHMOH-UHFFFAOYSA-N	O=C(OCC(OC(=O)CCCCCCCCCC=CCC=CCC=CCC)COP(=O)(O)OC1C(O)C(O)C(O)C(O)C1O)CCCCCCCC=CCCCCCC	3.97437e+06	6.30941e+06	6.11939e+06	1.08879e+06	3.02429e+06	2.2091e+06	1.58752	1.53971	PI_36_4_PI_16_1_20_3_X_371	PI 36:4_PI 16:1_20:3	PI	2.9796	1.1558	0.069849	0.30707
PC 32:1_PC 16:0_16:1	PC_32_1_PC_16_0_16_1_X_142	QIBZFHLFHCIUOT-UHFFFAOYSA-N	O=C(OCC(OC(=O)CCCCCCCC=CCCCCCC)COP(=O)([O-])OCC[N+](C)(C)C)CCCCCCCCCCCCCCC	3.63933e+07	5.63047e+07	4.17733e+07	1.72358e+07	1.85715e+07	2.32574e+07	1.54712	1.14783	PC_32_1_PC_16_0_16_1_X_142	PC 32:1_PC 16:0_16:1	PC	2.9584	1.1484	0.071048	0.30943
PI 34:3_PI 16:1_18:2	PI_34_3_PI_16_1_18_2_X_365	OVRGKBVGFTUEIT-UHFFFAOYSA-N	O=C(OCC(OC(=O)CCCCCCCC=CCC=CCCCCC)COP(=O)(O)OC1C(O)C(O)C(O)C(O)C1O)CCCCCCCC=CCCCCCC	1.51456e+06	2.52709e+06	2.66872e+06	547029	1.63502e+06	1.15379e+06	1.66853	1.76204	PI_34_3_PI_16_1_18_2_X_365	PI 34:3_PI 16:1_18:2	PI	2.9417	1.1426	0.07201	0.31071
DMPE 34:0_DMPE 16:0_18:0	DMPE_34_0_DMPE_16_0_18_0_X_52	YIUMLXHZEKGJGI-UHFFFAOYSA-N	O=C(OCC(OC(=O)CCCCCCCCCCCCCCCCC)COP(=O)(O)OCCN(C)C)CCCCCCCCCCCCCCC	6.70022e+06	6.15404e+06	1.18827e+07	3.35727e+06	3.5262e+06	1.08099e+07	0.918483	1.77348	DMPE_34_0_DMPE_16_0_18_0_X_52	DMPE 34:0_DMPE 16:0_18:0	DMPE	2.9173	1.1341	0.073432	0.31394
PE P-40:6_PE P-18:1_22:5	PE_P_40_6_PE_P_18_1_22_5_X_332	MERDTQWSAMFCRO-UHFFFAOYSA-N	O=C(OC(COC=CCCCCCCC=CCCCCCCCC)COP(=O)(O)OCCN)CCCCCC=CCC=CCC=CCC=CCC=CCC	3.35213e+07	3.53818e+07	5.38213e+07	1.11112e+07	1.31924e+07	3.53304e+07	1.0555	1.60559	PE_P_40_6_PE_P_18_1_22_5_X_332	PE P-40:6_PE P-18:1_22:5	EtherPE	2.8913	1.125	0.074988	0.31768
PC 35:1	PC_35_1_X_160	UDFVSWVZXSXCNP-UHFFFAOYSA-N	O=C(OCC(OC(=O)CCCCCCCCCCCCCCCCCCCC=CCCCCCCCC)COP(=O)([O-])OCC[N+](C)(C)C)CCCC	1.91206e+07	1.66499e+07	2.81447e+07	6.19554e+06	8.29275e+06	1.65445e+07	0.87078	1.47195	PC_35_1_X_160	PC 35:1	PC	2.8684	1.117	0.076383	0.32067
PG 36:5_PG 18:2_18:3	PG_36_5_PG_18_2_18_3_X_341	VTAJEODPKJDTAS-UHFFFAOYSA-N	O=C(OCC(OC(=O)CCCCCCCC=CCC=CCC=CCC)COP(=O)(O)OCC(O)CO)CCCCCCCC=CCC=CCCCCC	1.17798e+06	2.11114e+06	1.79957e+06	271762	1.22681e+06	639625	1.79217	1.52767	PG_36_5_PG_18_2_18_3_X_341	PG 36:5_PG 18:2_18:3	PG	2.8384	1.1065	0.078256	0.32251
LPE 16:0	LPE_16_0_X_103	YVYMBNSKXOXSKW-UHFFFAOYSA-N	O=C(OCC(O)COP(=O)(O)OCCN)CCCCCCCCCCCCCCC	2.2736e+06	2.92307e+06	4.41229e+06	986742	1.26106e+06	3.01047e+06	1.28566	1.94066	LPE_16_0_X_103	LPE 16:0	LPE	2.834	1.1049	0.078537	0.32251
PC 38:4_PC 18:0_20:4	PC_38_4_PC_18_0_20_4_X_187	HAKKEJDMTIQLJH-UHFFFAOYSA-N	O=C(OCC(OC(=O)CCCCCCC=CCC=CCC=CCC=CCC)COP(=O)([O-])OCC[N+](C)(C)C)CCCCCCCCCCCCCCCCC	1.53772e+07	1.79045e+07	3.22839e+07	1.02678e+07	9.84157e+06	2.89381e+07	1.16435	2.09947	PC_38_4_PC_18_0_20_4_X_187	PC 38:4_PC 18:0_20:4	PC	2.8284	1.1029	0.078897	0.32251
LPE 20:3	LPE_20_3_X_107	UEONHLLDVDPRRN-UHFFFAOYSA-N	O=C(OCC(O)COP(=O)(O)OCCN)CCCCCCCCCC=CCC=CCC=CCC	1.59587e+06	1.65362e+06	2.66667e+06	635404	896752	1.5514e+06	1.03619	1.67098	LPE_20_3_X_107	LPE 20:3	LPE	2.7237	1.066	0.085899	0.34808
PE O-36:2_PE O-18:1_18:1	PE_O_36_2_PE_O_18_1_18_1_X_290	GHNXVMPBTBKJRP-UHFFFAOYSA-N	O=C(OC(COCCCCCCCCC=CCCCCCCCC)COP(=O)(O)OCCN)CCCCCCCC=CCCCCCCCC	2.0059e+07	1.81317e+07	3.74348e+07	5.2807e+06	8.75516e+06	3.83752e+07	0.90392	1.86624	PE_O_36_2_PE_O_18_1_18_1_X_290	PE O-36:2_PE O-18:1_18:1	EtherPE	2.6797	1.0504	0.089036	0.35252
FA 20:3	FA_20_3_X_67	AHANXAKGNAKFSK-UHFFFAOYSA-N	O=C(O)CCCCCCCCCC=CCC=CCC=CCC	6.71785e+06	5.08602e+06	8.2e+06	3.26196e+06	4.38497e+06	3.73631e+06	0.75709	1.22063	FA_20_3_X_67	FA 20:3	FA	2.6775	1.0496	0.089197	0.35252
LPE 20:4	LPE_20_4_X_110	JPNPIRVRGLGTRE-UHFFFAOYSA-N	O=C(OCC(O)COP(=O)(O)OCCN)CCCCCCC=CCC=CCC=CCC=CCC	1.24071e+07	1.80182e+07	2.51013e+07	6.61181e+06	1.10076e+07	1.60441e+07	1.45225	2.02315	LPE_20_4_X_110	LPE 20:4	LPE	2.6766	1.0493	0.089264	0.35252
PC 28:0	PC_28_0_X_128	ZSAAJXQMYINYJW-UHFFFAOYSA-N	O=C(OCC(OC(=O)CCCC)COP(=O)([O-])OCC[N+](C)(C)C)CCCCCCCCCCCCCCCCCCCCCC	2.22489e+06	3.20876e+06	4.22637e+06	1.63947e+06	2.71849e+06	1.77978e+06	1.44221	1.89959	PC_28_0_X_128	PC 28:0	PC	2.6419	1.037	0.091835	0.35962
LPC O-16:0	LPC_O_16_0_X_99	RKKJZVVEVRCBJA-UHFFFAOYSA-N	O=P([O-])(OCC[N+](C)(C)C)OCC(OCCCCCCCCCCCCCCCC)CO	5.74981e+06	4.95253e+06	2.94238e+06	2.51217e+06	4.26968e+06	1.51292e+06	0.861339	0.511736	LPC_O_16_0_X_99	LPC O-16:0	EtherLPC	2.5955	1.0205	0.095396	0.36582
PE P-36:2_PE P-18:1_18:1	PE_P_36_2_PE_P_18_1_18_1_X_322	CFANDHZPOSNKNO-UHFFFAOYSA-N	O=C(OC(COC=CCCCCCCC=CCCCCCCCC)COP(=O)(O)OCCN)CCCCCCCC=CCCCCCCCC	1.85199e+07	1.60294e+07	2.7859e+07	4.72937e+06	8.54321e+06	1.95254e+07	0.865522	1.50427	PE_P_36_2_PE_P_18_1_18_1_X_322	PE P-36:2_PE P-18:1_18:1	EtherPE	2.5935	1.0197	0.095558	0.36582
PE P-32:0_PE P-16:0_16:0	PE_P_32_0_PE_P_16_0_16_0_X_319	FDULCEKAOVWBTQ-UHFFFAOYSA-N	O=C(OC(COC=CCCCCCCCCCCCCCC)COP(=O)(O)OCCN)CCCCCCCCCCCCCCC	7.2909e+06	8.52892e+06	1.2103e+07	3.09973e+06	3.2421e+06	7.13221e+06	1.1698	1.66002	PE_P_32_0_PE_P_16_0_16_0_X_319	PE P-32:0_PE P-16:0_16:0	EtherPE	2.5907	1.0188	0.095773	0.36582
FA 22:3	FA_22_3_X_70	RILVNGKQIULBOQ-UHFFFAOYSA-N	O=C(O)CCCCCCCCC=CCC=CCC=CCCCCC	787003	756514	1.24604e+06	496350	702105	622169	0.961259	1.58328	FA_22_3_X_70	FA 22:3	FA	2.5748	1.013	0.097042	0.36766
PC 35:6	PC_35_6_X_163	JMDPPRZTSAKSPB-UHFFFAOYSA-N	O=C(OCC(OC(=O)CCCC=CCC=CCC=CCC=CCC=CCC)COP(=O)([O-])OCC[N+](C)(C)C)CCCCCCCC=CCCCCC	6.0547e+06	1.03373e+07	1.22218e+07	4.07831e+06	5.69984e+06	7.39171e+06	1.70731	2.01856	PC_35_6_X_163	PC 35:6	PC	2.5594	1.0075	0.09828	0.36934
PC O-33:0	PC_O_33_0_X_215	LXEGSWFXNDUGIV-UHFFFAOYSA-N	O=C(OC(COCCCCCCCC)COP(=O)([O-])OCC[N+](C)(C)C)CCCCCCCCCCCCCCCCCCCCCCCC	7.77887e+06	7.59987e+06	4.59478e+06	3.72588e+06	4.9569e+06	2.85616e+06	0.976989	0.590674	PC_O_33_0_X_215	PC O-33:0	EtherPC	2.5495	1.004	0.09908	0.36937
PE 40:6_PE 18:1_22:5	PE_40_6_PE_18_1_22_5_X_281	IZEXFAOLFRVCJS-UHFFFAOYSA-N	O=C(OCC(OC(=O)CCCCCC=CCC=CCC=CCC=CCC=CCC)COP(=O)(O)OCCN)CCCCCCCC=CCCCCCCCC	1.64191e+07	1.66094e+07	2.41814e+07	7.03884e+06	5.56257e+06	1.33755e+07	1.01159	1.47276	PE_40_6_PE_18_1_22_5_X_281	PE 40:6_PE 18:1_22:5	PE	2.5262	0.99564	0.10101	0.37106
PE O-38:2_PE O-16:1_22:1	PE_O_38_2_PE_O_16_1_22_1_X_296	CPCDMYAHSAXVCA-UHFFFAOYSA-N	O=C(OC(COCCCCCCCCC=CCCCCCC)COP(=O)(O)OCCN)CCCCCCCCCCCC=CCCCCCCCC	3.39144e+06	3.06286e+06	5.78495e+06	558883	1.29999e+06	4.93318e+06	0.903116	1.70575	PE_O_38_2_PE_O_16_1_22_1_X_296	PE O-38:2_PE O-16:1_22:1	EtherPE	2.5248	0.99513	0.10113	0.37106
LPE 20:4	LPE_20_4_X_109	JPNPIRVRGLGTRE-UHFFFAOYSA-N	O=C(OCC(O)COP(=O)(O)OCCN)CCCCCCC=CCC=CCC=CCC=CCC	6.8108e+06	9.19019e+06	1.33417e+07	3.34577e+06	6.88724e+06	8.642e+06	1.34936	1.9589	LPE_20_4_X_109	LPE 20:4	LPE	2.5097	0.98972	0.1024	0.37278
PC 35:4	PC_35_4_X_162	ICNFUYAKIADVFC-UHFFFAOYSA-N	O=C(OCC(OC(=O)CCCCCCCCCC=CCC=CCC=CCC)COP(=O)([O-])OCC[N+](C)(C)C)CCCCCCCC=CCCCCC	1.23137e+07	1.40519e+07	1.99949e+07	5.82375e+06	7.10115e+06	1.11558e+07	1.14116	1.62379	PC_35_4_X_162	PC 35:4	PC	2.3964	0.94886	0.1125	0.40638
PI 38:3_PI 18:0_20:3	PI_38_3_PI_18_0_20_3_X_373	GGSSNEAFVQRIHU-UHFFFAOYSA-N	O=C(OCC(OC(=O)CCCCCCCCCC=CCC=CCC=CCC)COP(=O)(O)OC1C(O)C(O)C(O)C(O)C1O)CCCCCCCCCCCCCCCCC	1.26184e+08	1.31314e+08	1.96695e+08	4.48413e+07	5.51923e+07	1.26673e+08	1.04066	1.5588	PI_38_3_PI_18_0_20_3_X_373	PI 38:3_PI 18:0_20:3	PI	2.3571	0.93461	0.11625	0.41505
PE O-44:6_PE O-24:2_20:4	PE_O_44_6_PE_O_24_2_20_4_X_318	ARUYZDQWJVSCEX-UHFFFAOYSA-N	O=C(OC(COCCCCCCCCCCCCC=CCC=CCCCCCCC)COP(=O)(O)OCCN)CCCCCCC=CCC=CCC=CCC=CCC	2.21424e+06	1.77415e+06	1.23548e+06	1.33065e+06	928871	742975	0.80125	0.557973	PE_O_44_6_PE_O_24_2_20_4_X_318	PE O-44:6_PE O-24:2_20:4	EtherPE	2.3515	0.9326	0.11679	0.41505
DMPE 36:3_DMPE 18:1_18:2	DMPE_36_3_DMPE_18_1_18_2_X_59	XNCALILGAVSVAG-UHFFFAOYSA-N	O=C(OCC(OC(=O)CCCCCCCC=CCC=CCCCCC)COP(=O)(O)OCCN(C)C)CCCCCCCC=CCCCCCCCC	1.03164e+07	1.15675e+07	1.61957e+07	4.15119e+06	3.57843e+06	1.06547e+07	1.12128	1.5699	DMPE_36_3_DMPE_18_1_18_2_X_59	DMPE 36:3_DMPE 18:1_18:2	DMPE	2.3436	0.92971	0.11757	0.41505
PE O-42:2_PE O-18:1_24:1	PE_O_42_2_PE_O_18_1_24_1_X_315	ZYALYJYRHZTGMQ-UHFFFAOYSA-N	O=C(OC(COCCCCCCCCC=CCCCCCCCC)COP(=O)(O)OCCN)CCCCCCCCCCCCCC=CCCCCCCCC	1.1989e+06	1.60131e+06	2.40336e+06	705222	944495	2.19676e+06	1.33564	2.00463	PE_O_42_2_PE_O_18_1_24_1_X_315	PE O-42:2_PE O-18:1_24:1	EtherPE	2.3182	0.92048	0.12009	0.42043
PI 36:1_PI 18:0_18:1	PI_36_1_PI_18_0_18_1_X_366	YOBFISPJJWPPTK-UHFFFAOYSA-N	O=C(OCC(OC(=O)CCCCCCCC=CCCCCCCCC)COP(=O)(O)OC1C(O)C(O)C(O)C(O)C1O)CCCCCCCCCCCCCCCCC	5.42204e+06	5.84776e+06	8.73403e+06	2.14759e+06	3.40889e+06	5.12085e+06	1.07852	1.61084	PI_36_1_PI_18_0_18_1_X_366	PI 36:1_PI 18:0_18:1	PI	2.3049	0.91565	0.12144	0.42043
PC 36:4_PC 16:0_20:4	PC_36_4_PC_16_0_20_4_X_174	JAVWFBAAZSHHAD-UHFFFAOYSA-N	O=C(OCC(OC(=O)CCCCCCC=CCC=CCC=CCC=CCC)COP(=O)([O-])OCC[N+](C)(C)C)CCCCCCCCCCCCCCC	4.99082e+06	8.47865e+06	6.48132e+06	3.5669e+06	4.63482e+06	3.83019e+06	1.69885	1.29865	PC_36_4_PC_16_0_20_4_X_174	PC 36:4_PC 16:0_20:4	PC	2.2977	0.913	0.12218	0.42043
PC 38:7	PC_38_7_X_195	JCGCBSQRKKZNJS-UHFFFAOYSA-N	O=C(OCC(OC(=O)CCCCCCCCCCC=CCC=CCC=CCC=CCC=CCC=CCC)COP(=O)([O-])OCC[N+](C)(C)C)CCC=CCCC	3.7302e+06	5.19376e+06	6.52299e+06	1.59611e+06	3.46478e+06	2.47682e+06	1.39236	1.7487	PC_38_7_X_195	PC 38:7	PC	2.2855	0.90858	0.12343	0.42043
PC O-41:10	PC_O_41_10_X_250	QJOBPVWPIDGAEF-UHFFFAOYSA-N	O=C(OC(COCCC=CCC=CCC=CCC=CCC)COP(=O)([O-])OCC[N+](C)(C)C)CCCCCCC=CCC=CCC=CCC=CCC=CCC=CCC	1.89043e+07	1.5661e+07	2.46033e+07	8.06469e+06	8.7952e+06	1.62774e+07	0.828438	1.30147	PC_O_41_10_X_250	PC O-41:10	EtherPC	2.2741	0.90441	0.12462	0.42043
PE O-32:2_PE O-16:1_16:1	PE_O_32_2_PE_O_16_1_16_1_X_283	LXPNPYVUDOMVDN-UHFFFAOYSA-N	O=C(OC(COCCCCCCCCC=CCCCCCC)COP(=O)(O)OCCN)CCCCCCCC=CCCCCCC	1.43752e+07	1.32236e+07	9.7215e+06	6.43055e+06	5.63627e+06	4.39959e+06	0.919889	0.676269	PE_O_32_2_PE_O_16_1_16_1_X_283	PE O-32:2_PE O-16:1_16:1	EtherPE	2.2487	0.89514	0.12731	0.42043
LPC 18:2/0:0	LPC_18_2_0_0_X_95	SPJFYYJXNPEZDW-UHFFFAOYSA-N	O=C(OCC(O)COP(=O)([O-])OCC[N+](C)(C)C)CCCCCCCC=CCC=CCCCCC	2.7034e+06	3.77767e+06	4.36457e+06	960174	2.71131e+06	1.50438e+06	1.39738	1.61448	LPC_18_2_0_0_X_95	LPC 18:2/0:0	LPC	2.2457	0.89402	0.12764	0.42043
PC O-38:5_PC O-18:1_20:4	PC_O_38_5_PC_O_18_1_20_4_X_238	YPEVVVCDYBKGNI-UHFFFAOYSA-N	O=C(OC(COCCCCCCCCC=CCCCCCCCC)COP(=O)([O-])OCC[N+](C)(C)C)CCCCCCC=CCC=CCC=CCC=CCC	1.1409e+07	1.63303e+07	8.05494e+06	5.97434e+06	1.15591e+07	4.17672e+06	1.43136	0.706018	PC_O_38_5_PC_O_18_1_20_4_X_238	PC O-38:5_PC O-18:1_20:4	EtherPC	2.2368	0.89079	0.12859	0.42043
PI 36:5_PI 16:1_20:4	PI_36_5_PI_16_1_20_4_X_372	HBRQUUCXZMGFFA-UHFFFAOYSA-N	O=C(OCC(OC(=O)CCCCCCC=CCC=CCC=CCC=CCC)COP(=O)(O)OC1C(O)C(O)C(O)C(O)C1O)CCCCCCCC=CCCCCCC	1.7265e+06	3.58629e+06	2.96075e+06	876885	3.09489e+06	1.75259e+06	2.07721	1.71489	PI_36_5_PI_16_1_20_4_X_372	PI 36:5_PI 16:1_20:4	PI	2.2317	0.8889	0.12915	0.42043
PE O-42:6_PE O-22:2_20:4	PE_O_42_6_PE_O_22_2_20_4_X_317	FVCPWAWPGKONEA-UHFFFAOYSA-N	O=C(OC(COCCCCCCCCCCCCC=CCC=CCCCCC)COP(=O)(O)OCCN)CCCCCCC=CCC=CCC=CCC=CCC	3.93421e+06	3.29497e+06	2.27742e+06	2.25552e+06	1.61354e+06	837663	0.837517	0.578876	PE_O_42_6_PE_O_22_2_20_4_X_317	PE O-42:6_PE O-22:2_20:4	EtherPE	2.2285	0.88775	0.12949	0.42043
PC 34:3_PC 14:0_20:3	PC_34_3_PC_14_0_20_3_X_155	HQHLCPLWRWZWII-UHFFFAOYSA-N	O=C(OCC(OC(=O)CCCCCCCCCC=CCC=CCC=CCC)COP(=O)([O-])OCC[N+](C)(C)C)CCCCCCCCCCCCC	1.15146e+07	1.32181e+07	1.79562e+07	5.33264e+06	7.19582e+06	7.03065e+06	1.14794	1.55943	PC_34_3_PC_14_0_20_3_X_155	PC 34:3_PC 14:0_20:3	PC	2.2252	0.88651	0.12986	0.42043
LPE 20:3	LPE_20_3_X_108	UEONHLLDVDPRRN-UHFFFAOYSA-N	O=C(OCC(O)COP(=O)(O)OCCN)CCCCCCCCCC=CCC=CCC=CCC	3.24905e+06	4.04883e+06	5.71052e+06	1.37463e+06	2.13517e+06	3.32282e+06	1.24616	1.75759	LPE_20_3_X_108	LPE 20:3	LPE	2.2165	0.88335	0.13081	0.42043
PE 21:4	PE_21_4_X_251	ICESZOLLCDJCCE-UHFFFAOYSA-N	O=C(OCC(OC(=O)CCC=CCC=CCC=CCC=CCC)COP(=O)(O)OCCN)CCCC	2.95559e+06	3.42049e+06	4.75129e+06	2.22908e+06	1.46601e+06	2.53193e+06	1.1573	1.60756	PE_21_4_X_251	PE 21:4	PE	2.2165	0.88332	0.13082	0.42043
PE 23:5	PE_23_5_X_252	UYFJPCUKGNRUBU-UHFFFAOYSA-N	O=C(OCC(OC(=O)CC=CCC=CCC=CCC=CCC=CCC)COP(=O)(O)OCCN)CCCC	1.74322e+06	1.99356e+06	2.64103e+06	828082	611615	1.54536e+06	1.14361	1.51503	PE_23_5_X_252	PE 23:5	PE	2.1568	0.8614	0.13759	0.43917
DG 52:10	DG_52_10_X_44	JVIRYZHXCMQZPP-UHFFFAOYSA-N	O=C(OCC(OC(=O)CCCCCCC=CCC=CCC=CCC=CCC=CCC=CCC=CCC=CCC=CCC=CCC)CO)CCCCCCCCCCCCC	5.36404e+07	5.11e+07	7.72297e+07	1.91127e+07	2.41985e+07	4.46241e+07	0.95264	1.43977	DG_52_10_X_44	DG 52:10	DG	2.1397	0.85509	0.13961	0.43992
PC 36:5	PC_36_5_X_178	CQFURSURYXJXCF-UHFFFAOYSA-N	O=C(OCC(OC(=O)CCCCCCCCCCCCCC=CCC=CCC=CCC=CCC=CCC)COP(=O)([O-])OCC[N+](C)(C)C)CCCCC	6.32729e+07	8.97239e+07	1.13728e+08	2.96923e+07	5.53593e+07	5.41388e+07	1.41805	1.79742	PC_36_5_X_178	PC 36:5	PC	2.1387	0.85475	0.13972	0.43992
CAR 18:1	CAR_18_1_X_3	IPOLTUVFXFHAHI-UHFFFAOYSA-N	O=C([O-])CC(OC(=O)CCCCCCCC=CCCCCCCCC)C[N+](C)(C)C	1.75081e+06	1.54959e+06	2.52942e+06	648985	1.14156e+06	1.50727e+06	0.88507	1.44471	CAR_18_1_X_3	CAR 18:1	CAR	2.1271	0.85046	0.1411	0.43999
PI 38:4_PI 18:0_20:4	PI_38_4_PI_18_0_20_4_X_375	OJESNYFIPWSOPO-UHFFFAOYSA-N	O=C(OCC(OC(=O)CCCCCCC=CCC=CCC=CCC=CCC)COP(=O)(O)OC1C(O)C(O)C(O)C(O)C1O)CCCCCCCCCCCCCCCCC	3.05209e+08	3.03048e+08	4.75552e+08	1.32575e+08	1.47255e+08	3.52705e+08	0.992921	1.55812	PI_38_4_PI_18_0_20_4_X_375	PI 38:4_PI 18:0_20:4	PI	2.1217	0.84847	0.14175	0.43999
PC O-28:0_PC O-12:0_16:0	PC_O_28_0_PC_O_12_0_16_0_X_208	GRIADPAVFFUMCY-UHFFFAOYSA-N	O=C(OC(COCCCCCCCCCCCC)COP(=O)([O-])OCC[N+](C)(C)C)CCCCCCCCCCCCCCC	1.96053e+07	2.02329e+07	3.56907e+07	7.75268e+06	1.01966e+07	2.97004e+07	1.03201	1.82046	PC_O_28_0_PC_O_12_0_16_0_X_208	PC O-28:0_PC O-12:0_16:0	EtherPC	2.1093	0.84391	0.14325	0.43999
PC 40:1	PC_40_1_X_196	XUCOLWONUSFHRC-UHFFFAOYSA-N	O=C(OCC(OC(=O)CCCCCCCCCCCCCC=CCCCCCCCC)COP(=O)([O-])OCC[N+](C)(C)C)CCCCCCCCCCCCCCC	6.15237e+06	5.99165e+06	9.12243e+06	3.47115e+06	3.52431e+06	5.14086e+06	0.973878	1.48275	PC_40_1_X_196	PC 40:1	PC	2.0983	0.83982	0.1446	0.43999
LPE 22:5	LPE_22_5_X_113	OSRWIBSZJTWIKA-UHFFFAOYSA-N	O=C(OCC(O)COP(=O)(O)OCCN)CCCCCC=CCC=CCC=CCC=CCC=CCC	4.71978e+06	5.94154e+06	8.80347e+06	1.87405e+06	3.80731e+06	6.89547e+06	1.25886	1.86523	LPE_22_5_X_113	LPE 22:5	LPE	2.0959	0.83894	0.1449	0.43999
PE 38:4_PE 18:0_20:4	PE_38_4_PE_18_0_20_4_X_277	YEHAZLUVAZKVRO-UHFFFAOYSA-N	O=C(OCC(OC(=O)CCCCCCC=CCC=CCC=CCC=CCC)COP(=O)(O)OCCN)CCCCCCCCCCCCCCCCC	6.00228e+07	7.52048e+07	1.05132e+08	3.65186e+07	3.12591e+07	8.65118e+07	1.25294	1.75153	PE_38_4_PE_18_0_20_4_X_277	PE 38:4_PE 18:0_20:4	PE	2.0918	0.83742	0.14541	0.43999
LPE 22:6	LPE_22_6_X_115	XEVRBOQZSXWGQO-UHFFFAOYSA-N	O=C(OCC(O)COP(=O)(O)OCCN)CCC=CCC=CCC=CCC=CCC=CCC=CCC	1.61469e+06	2.03883e+06	3.0958e+06	943861	1.65175e+06	2.18227e+06	1.26268	1.91728	LPE_22_6_X_115	LPE 22:6	LPE	2.0557	0.82406	0.14995	0.45081
PC 38:6	PC_38_6_X_192	ZZCKHSDYCDDKIG-UHFFFAOYSA-N	O=C(OCC(OC(=O)CCCCCCCCC=CCC=CCC=CCC)COP(=O)([O-])OCC[N+](C)(C)C)CCCCCCCCC=CCC=CCC=CCC	914665	1.33498e+06	1.48984e+06	535897	741076	564115	1.45953	1.62883	PC_38_6_X_192	PC 38:6	PC	2.0398	0.81814	0.15201	0.45407
PS 30:0_PS 14:0_16:0	PS_30_0_PS_14_0_16_0_X_387	CMEYODOSAQTQFO-UHFFFAOYSA-N	O=C(OCC(OC(=O)CCCCCCCCCCCCCCC)COP(=O)(O)OCC(N)C(=O)O)CCCCCCCCCCCCC	1.52567e+06	3.76637e+06	2.43364e+06	725792	3.43639e+06	1.31597e+06	2.46867	1.59513	PS_30_0_PS_14_0_16_0_X_387	PS 30:0_PS 14:0_16:0	PS	2.0284	0.81392	0.15349	0.45558
PE P-40:7_PE P-18:1_22:6	PE_P_40_7_PE_P_18_1_22_6_X_333	UKPNUUDYLNCIOE-UHFFFAOYSA-N	O=C(OC(COC=CCCCCCCC=CCCCCCCCC)COP(=O)(O)OCCN)CCC=CCC=CCC=CCC=CCC=CCC=CCC	1.85627e+07	1.76613e+07	2.84016e+07	1.09285e+07	1.09125e+07	1.69121e+07	0.951439	1.53004	PE_P_40_7_PE_P_18_1_22_6_X_333	PE P-40:7_PE P-18:1_22:6	EtherPE	1.9681	0.79149	0.16163	0.4755
PI 36:3_PI 16:0_20:3	PI_36_3_PI_16_0_20_3_X_369	UIRZYDCTGNCXNQ-UHFFFAOYSA-N	O=C(OCC(OC(=O)CCCCCCCCCC=CCC=CCC=CCC)COP(=O)(O)OC1C(O)C(O)C(O)C(O)C1O)CCCCCCCCCCCCCCC	4.38446e+07	5.86659e+07	6.1615e+07	1.47132e+07	2.7499e+07	1.58882e+07	1.33804	1.4053	PI_36_3_PI_16_0_20_3_X_369	PI 36:3_PI 16:0_20:3	PI	1.957	0.78735	0.16318	0.4755
Cer 34:1;O2_Cer 18:1;O2/16:0	Cer_34_1_O2_Cer_18_1_O2_16_0_X_6	YDNKGFDKKRUKPY-UHFFFAOYSA-N	O=C(NC(CO)C(O)C=CCCCCCCCCCCCCC)CCCCCCCCCCCCCCC	2.74792e+07	2.5001e+07	7.01416e+07	1.39826e+07	2.04237e+07	1.16604e+08	0.909818	2.55254	Cer_34_1_O2_Cer_18_1_O2_16_0_X_6	Cer 34:1;O2_Cer 18:1;O2/16:0	Cer_NS	1.9564	0.78712	0.16326	0.4755
PC O-36:3_PC O-16:0_20:3	PC_O_36_3_PC_O_16_0_20_3_X_225	FBBXBJITXQXKMG-UHFFFAOYSA-N	O=C(OC(COCCCCCCCCCCCCCCCC)COP(=O)([O-])OCC[N+](C)(C)C)CCCCCCCCCC=CCC=CCC=CCC	9.48641e+07	9.05513e+07	6.37491e+07	3.26778e+07	5.63978e+07	3.30079e+07	0.954537	0.672005	PC_O_36_3_PC_O_16_0_20_3_X_225	PC O-36:3_PC O-16:0_20:3	EtherPC	1.9443	0.78257	0.16498	0.47752
PC O-30:0_PC O-16:0_14:0	PC_O_30_0_PC_O_16_0_14_0_X_209	WYKBXGAXGHENAM-UHFFFAOYSA-N	O=C(OC(COCCCCCCCCCCCCCCCC)COP(=O)([O-])OCC[N+](C)(C)C)CCCCCCCCCCCCC	1.96372e+08	1.82254e+08	1.36767e+08	5.94078e+07	9.78049e+07	5.6491e+07	0.928103	0.696469	PC_O_30_0_PC_O_16_0_14_0_X_209	PC O-30:0_PC O-16:0_14:0	EtherPC	1.935	0.77912	0.1663	0.47836
LPE 20:5	LPE_20_5_X_111	KCWGBXXAJHVZNN-UHFFFAOYSA-N	O=C(OCC(O)COP(=O)(O)OCCN)CCCC=CCC=CCC=CCC=CCC=CCC	4.31849e+06	6.52257e+06	7.49642e+06	1.55904e+06	3.81551e+06	3.59229e+06	1.51038	1.73589	LPE_20_5_X_111	LPE 20:5	LPE	1.9255	0.77556	0.16767	0.47934
PC O-39:10	PC_O_39_10_X_243	DBXJOCSZUPYVJQ-UHFFFAOYSA-N	O=C(OC(COCCC=CCC=CCC=CCC=CCC)COP(=O)([O-])OCC[N+](C)(C)C)CCCCC=CCC=CCC=CCC=CCC=CCC=CCC	3.79234e+07	3.63947e+07	2.14855e+07	2.48808e+07	2.17725e+07	1.34664e+07	0.959688	0.56655	PC_O_39_10_X_243	PC O-39:10	EtherPC	1.9105	0.76994	0.16985	0.48132
PC O-36:5_PC O-16:0_20:5	PC_O_36_5_PC_O_16_0_20_5_X_228	YHSSHPWVFALMBA-UHFFFAOYSA-N	O=C(OC(COCCCCCCCCCCCCCCCC)COP(=O)([O-])OCC[N+](C)(C)C)CCCC=CCC=CCC=CCC=CCC=CCC	6.28305e+07	6.2978e+07	3.57088e+07	2.61218e+07	5.52748e+07	1.54596e+07	1.00235	0.568336	PC_O_36_5_PC_O_16_0_20_5_X_228	PC O-36:5_PC O-16:0_20:5	EtherPC	1.9066	0.76847	0.17042	0.48132
PE 36:5_PE 16:0_20:5	PE_36_5_PE_16_0_20_5_X_271	KHLRCNXJXSYNCK-UHFFFAOYSA-N	O=C(OCC(OC(=O)CCCC=CCC=CCC=CCC=CCC=CCC)COP(=O)(O)OCCN)CCCCCCCCCCCCCCC	2.56814e+06	5.35508e+06	4.69889e+06	990820	5.11752e+06	1.81747e+06	2.0852	1.82969	PE_36_5_PE_16_0_20_5_X_271	PE 36:5_PE 16:0_20:5	PE	1.8842	0.76008	0.17375	0.48495
PE P-34:1_PE P-18:1_16:0	PE_P_34_1_PE_P_18_1_16_0_X_320	ZOSSFCIAXYNTHL-UHFFFAOYSA-N	O=C(OC(COC=CCCCCCCC=CCCCCCCCC)COP(=O)(O)OCCN)CCCCCCCCCCCCCCC	6.3395e+07	5.73919e+07	8.97676e+07	2.0787e+07	2.6816e+07	5.75516e+07	0.905306	1.416	PE_P_34_1_PE_P_18_1_16_0_X_320	PE P-34:1_PE P-18:1_16:0	EtherPE	1.8839	0.75998	0.17379	0.48495
PC 34:1_PC 16:0_18:1	PC_34_1_PC_16_0_18_1_X_151	WTJKGGKOPKCXLL-UHFFFAOYSA-N	O=C(OCC(OC(=O)CCCCCCCC=CCCCCCCCC)COP(=O)([O-])OCC[N+](C)(C)C)CCCCCCCCCCCCCCC	8.38195e+07	1.09682e+08	8.36375e+07	3.67938e+07	3.71313e+07	5.51681e+07	1.30855	0.997829	PC_34_1_PC_16_0_18_1_X_151	PC 34:1_PC 16:0_18:1	PC	1.8675	0.75381	0.17627	0.48895
LPE 22:5	LPE_22_5_X_114	OSRWIBSZJTWIKA-UHFFFAOYSA-N	O=C(OCC(O)COP(=O)(O)OCCN)CCCCCC=CCC=CCC=CCC=CCC=CCC	9.25701e+06	1.29524e+07	1.73579e+07	4.09028e+06	7.10705e+06	1.37364e+07	1.3992	1.87511	LPE_22_5_X_114	LPE 22:5	LPE	1.8486	0.74671	0.17918	0.49407
PC 38:4_PC 20:1_18:3	PC_38_4_PC_20_1_18_3_X_188	NOWQIXJSMOBJLS-UHFFFAOYSA-N	O=C(OCC(OC(=O)CCCCCCCC=CCC=CCC=CCC)COP(=O)([O-])OCC[N+](C)(C)C)CCCCCCCCCC=CCCCCCCCC	3.63794e+07	3.09161e+07	4.69617e+07	1.63008e+07	1.56679e+07	3.22824e+07	0.849825	1.29089	PC_38_4_PC_20_1_18_3_X_188	PC 38:4_PC 20:1_18:3	PC	1.8285	0.73911	0.18234	0.49939
LPE 22:6	LPE_22_6_X_116	XEVRBOQZSXWGQO-UHFFFAOYSA-N	O=C(OCC(O)COP(=O)(O)OCCN)CCC=CCC=CCC=CCC=CCC=CCC=CCC	2.55622e+06	3.49381e+06	4.98258e+06	1.51894e+06	2.59339e+06	3.45324e+06	1.36679	1.9492	LPE_22_6_X_116	LPE 22:6	LPE	1.8227	0.73695	0.18325	0.49939
PI 36:4_PI 16:0_20:4	PI_36_4_PI_16_0_20_4_X_370	VWRYMIZQLPXULA-UHFFFAOYSA-N	O=C(OCC(OC(=O)CCCCCCC=CCC=CCC=CCC=CCC)COP(=O)(O)OC1C(O)C(O)C(O)C(O)C1O)CCCCCCCCCCCCCCC	5.54448e+07	7.7922e+07	8.25151e+07	2.98308e+07	3.63543e+07	3.99193e+07	1.4054	1.48824	PI_36_4_PI_16_0_20_4_X_370	PI 36:4_PI 16:0_20:4	PI	1.7645	0.71495	0.19277	0.51831
PC O-40:5_PC O-18:0_22:5	PC_O_40_5_PC_O_18_0_22_5_X_246	HJDYJUQFSIJNGA-UHFFFAOYSA-N	O=C(OC(COCCCCCCCCCCCCCCCCCC)COP(=O)([O-])OCC[N+](C)(C)C)CCCCCC=CCC=CCC=CCC=CCC=CCC	1.49958e+07	1.08521e+07	2.02112e+07	6.36889e+06	6.89239e+06	1.85783e+07	0.723674	1.34778	PC_O_40_5_PC_O_18_0_22_5_X_246	PC O-40:5_PC O-18:0_22:5	EtherPC	1.7613	0.71374	0.19331	0.51831
PS 36:3_PS 18:1_18:2	PS_36_3_PS_18_1_18_2_X_400	MWONMGIZXLAUBR-UHFFFAOYSA-N	O=C(OCC(OC(=O)CCCCCCCC=CCC=CCCCCC)COP(=O)(O)OCC(N)C(=O)O)CCCCCCCC=CCCCCCCCC	1.1014e+07	1.94814e+07	1.62052e+07	2.88756e+06	1.1193e+07	6.36896e+06	1.76878	1.47133	PS_36_3_PS_18_1_18_2_X_400	PS 36:3_PS 18:1_18:2	PS	1.76	0.71324	0.19353	0.51831
PE 36:2_PE 18:1_18:1	PE_36_2_PE_18_1_18_1_X_265	MWRBNPKJOOWZPW-UHFFFAOYSA-N	O=C(OCC(OC(=O)CCCCCCCC=CCCCCCCCC)COP(=O)(O)OCCN)CCCCCCCC=CCCCCCCCC	1.01572e+08	9.46743e+07	1.29422e+08	4.19683e+07	4.48835e+07	5.95534e+07	0.932087	1.27418	PE_36_2_PE_18_1_18_1_X_265	PE 36:2_PE 18:1_18:1	PE	1.743	0.7068	0.19643	0.52306
PE P-38:5_PE P-16:0_22:5	PE_P_38_5_PE_P_16_0_22_5_X_329	GZEZURLIXRQSDE-UHFFFAOYSA-N	O=C(OC(COC=CCCCCCCCCCCCCCC)COP(=O)(O)OCCN)CCCCCC=CCC=CCC=CCC=CCC=CCC	1.69473e+08	1.90035e+08	2.52555e+08	7.67352e+07	7.39529e+07	1.61286e+08	1.12133	1.49024	PE_P_38_5_PE_P_16_0_22_5_X_329	PE P-38:5_PE P-16:0_22:5	EtherPE	1.7329	0.70296	0.19817	0.5247
PE O-38:7_PE O-18:2_20:5	PE_O_38_7_PE_O_18_2_20_5_X_306	MJNUFJMYDPWHNM-UHFFFAOYSA-N	O=C(OC(COCCCCCCCCC=CCC=CCCCCC)COP(=O)(O)OCCN)CCCC=CCC=CCC=CCC=CCC=CCC	2.56697e+07	2.83751e+07	3.43788e+07	9.22265e+06	1.19662e+07	1.28273e+07	1.10539	1.33928	PE_O_38_7_PE_O_18_2_20_5_X_306	PE O-38:7_PE O-18:2_20:5	EtherPE	1.7185	0.69749	0.20068	0.52835
PS 38:5_PS 16:0_22:5	PS_38_5_PS_16_0_22_5_X_404	PRLNJPGDUBCFBJ-UHFFFAOYSA-N	O=C(OCC(OC(=O)CCCCCC=CCC=CCC=CCC=CCC=CCC)COP(=O)(O)OCC(N)C(=O)O)CCCCCCCCCCCCCCC	9.14319e+06	1.49473e+07	1.35782e+07	3.51799e+06	7.28738e+06	8.27514e+06	1.6348	1.48507	PS_38_5_PS_16_0_22_5_X_404	PS 38:5_PS 16:0_22:5	PS	1.6987	0.68998	0.20418	0.53178
PI 40:5_PI 18:0_22:5	PI_40_5_PI_18_0_22_5_X_381	QLABQLNIHHHJCI-UHFFFAOYSA-N	O=C(OCC(OC(=O)CCCCCC=CCC=CCC=CCC=CCC=CCC)COP(=O)(O)OC1C(O)C(O)C(O)C(O)C1O)CCCCCCCCCCCCCCCCC	1.78593e+07	1.81841e+07	2.44039e+07	7.06814e+06	9.03549e+06	1.31881e+07	1.01819	1.36645	PI_40_5_PI_18_0_22_5_X_381	PI 40:5_PI 18:0_22:5	PI	1.6982	0.6898	0.20427	0.53178
NAE 28:4	NAE_28_4_X_123	SRIIWQVYWQXSSS-UHFFFAOYSA-N	O=C(NCCO)CCCCCCCCCCCCCCC=CCC=CCC=CCC=CCC	619764	729366	1.05346e+06	307894	500639	626303	1.17685	1.69978	NAE_28_4_X_123	NAE 28:4	NAE	1.6821	0.68366	0.20718	0.53341
PC 31:1	PC_31_1_X_138	HSZBCYMTLQVWGT-UHFFFAOYSA-N	O=C(OCC(OC(=O)CCCCCCCCCCCCCCCC=CCCCCCCCC)COP(=O)([O-])OCC[N+](C)(C)C)CCCC	1.32686e+07	1.70562e+07	1.96289e+07	5.92785e+06	8.51564e+06	5.69186e+06	1.28545	1.47935	PC_31_1_X_138	PC 31:1	PC	1.6821	0.68364	0.20718	0.53341
PC O-34:3_PC O-16:1_18:2	PC_O_34_3_PC_O_16_1_18_2_X_221	AXCLECQLCBWNLZ-UHFFFAOYSA-N	O=C(OC(COCCCCCCCCC=CCCCCCC)COP(=O)([O-])OCC[N+](C)(C)C)CCCCCCCC=CCC=CCCCCC	8.2837e+07	1.00088e+08	1.13079e+08	3.02462e+07	5.46418e+07	3.75383e+07	1.20825	1.36508	PC_O_34_3_PC_O_16_1_18_2_X_221	PC O-34:3_PC O-16:1_18:2	EtherPC	1.6473	0.67038	0.21361	0.54693
PC 36:4_PC 18:1_18:3	PC_36_4_PC_18_1_18_3_X_175	FVQGNFUBHWGFCY-UHFFFAOYSA-N	O=C(OCC(OC(=O)CCCCCCCC=CCC=CCC=CCC)COP(=O)([O-])OCC[N+](C)(C)C)CCCCCCCC=CCCCCCCCC	8.01361e+07	7.9579e+07	4.89491e+07	5.22356e+07	4.52775e+07	3.08893e+07	0.993048	0.610825	PC_36_4_PC_18_1_18_3_X_175	PC 36:4_PC 18:1_18:3	PC	1.6273	0.66273	0.2174	0.55361
LPE O-18:2	LPE_O_18_2_X_118	URGVIWXYPWWBQO-UHFFFAOYSA-N	O=P(O)(OCCN)OCC(O)COC=CCCCCCCC=CCCCCCCCC	1.94823e+06	2.11078e+06	3.35101e+06	877908	1.05112e+06	1.88622e+06	1.08343	1.72003	LPE_O_18_2_X_118	LPE O-18:2	EtherLPE	1.6188	0.65949	0.21903	0.55473
PC O-36:2_PC O-18:1_18:1	PC_O_36_2_PC_O_18_1_18_1_X_224	SLADRSJRKVHHAA-UHFFFAOYSA-N	O=C(OC(COCCCCCCCCC=CCCCCCCCC)COP(=O)([O-])OCC[N+](C)(C)C)CCCCCCCC=CCCCCCCCC	8.94195e+07	7.24326e+07	1.14186e+08	2.49449e+07	4.83527e+07	8.49781e+07	0.810031	1.27697	PC_O_36_2_PC_O_18_1_18_1_X_224	PC O-36:2_PC O-18:1_18:1	EtherPC	1.6119	0.65686	0.22036	0.55508
Carnitine	Carnitine_X_4	PHIQHXFUZVPYII-ZCFIWIBFSA-N	C[N+](C)(C)C[C@H](O)CC([O-])=O	3.79932e+06	3.83615e+06	2.57285e+06	1.40206e+06	2.49219e+06	1.55562e+06	1.0097	0.677187	Carnitine_X_4	Carnitine	Others	1.5889	0.64805	0.22488	0.56252
PS 36:2	PS_36_2_X_397	WTBFLCSPLLEDEM-UHFFFAOYSA-N	O=C(OCC(OC(=O)CCCCCCCC=CCCCCCCCC)COP(=O)(O)OCC(N)C(=O)O)CCCCCCCC=CCCCCCCCC	1.22887e+07	1.53777e+07	1.71881e+07	4.19324e+06	5.82984e+06	7.80654e+06	1.25137	1.3987	PS_36_2_X_397	PS 36:2	PS	1.5798	0.64455	0.2267	0.56252
PE 36:1;O_PE 18:1_18:0;O	PE_36_1_O_PE_18_1_18_0_O_X_261	HGCHGUAXBSPLBW-UHFFFAOYSA-N	O=C(OCC(OC(=O)CCCCCCCC(O)CCCCCCCCC)COP(=O)(O)OCCN)CCCCCCCC=CCCCCCCCC	2.16436e+06	3.70364e+06	2.54782e+06	1.16279e+06	2.32503e+06	1.61882e+06	1.71119	1.17717	PE_36_1_O_PE_18_1_18_0_O_X_261	PE 36:1;O_PE 18:1_18:0;O	OxPE	1.5786	0.64409	0.22694	0.56252
PG 36:2_PG 18:1_18:1	PG_36_2_PG_18_1_18_1_X_338	DSNRWDQKZIEDDB-UHFFFAOYSA-N	O=C(OCC(OC(=O)CCCCCCCC=CCCCCCCCC)COP(=O)(O)OCC(O)CO)CCCCCCCC=CCCCCCCCC	1.14087e+08	1.6675e+08	2.91707e+08	5.9787e+07	1.4031e+08	2.04098e+08	1.46161	2.55689	PG_36_2_PG_18_1_18_1_X_338	PG 36:2_PG 18:1_18:1	PG	1.557	0.63581	0.23131	0.57032
PC 40:8	PC_40_8_X_205	BFCSBEFTXQRIOJ-UHFFFAOYSA-N	O=C(OCC(OC(=O)CCCCCCC=CCC=CCC=CCC=CCC)COP(=O)([O-])OCC[N+](C)(C)C)CCCCCCC=CCC=CCC=CCC=CCC	3.69363e+06	4.70518e+06	6.11577e+06	1.937e+06	3.24265e+06	3.03258e+06	1.27387	1.65576	PC_40_8_X_205	PC 40:8	PC	1.5499	0.63306	0.23278	0.57065
DMPE 36:3_DMPE 18:1_18:2	DMPE_36_3_DMPE_18_1_18_2_X_58	XNCALILGAVSVAG-UHFFFAOYSA-N	O=C(OCC(OC(=O)CCCCCCCC=CCC=CCCCCC)COP(=O)(O)OCCN(C)C)CCCCCCCC=CCCCCCCCC	1.63198e+07	1.57263e+07	2.0584e+07	5.29237e+06	5.23339e+06	9.40631e+06	0.963633	1.26129	DMPE_36_3_DMPE_18_1_18_2_X_58	DMPE 36:3_DMPE 18:1_18:2	DMPE	1.5445	0.63098	0.23389	0.57065
PE O-42:11	PE_O_42_11_X_314	NVRPODRXMPTRAE-UHFFFAOYSA-N	O=C(OC(COCCCC=CCC=CCC=CCC=CCC)COP(=O)(O)OCCN)CCCC=CCC=CCC=CCC=CCC=CCC=CCC=CCC	2.44008e+07	2.22652e+07	1.49276e+07	1.47812e+07	1.39229e+07	9.11785e+06	0.912478	0.611767	PE_O_42_11_X_314	PE O-42:11	EtherPE	1.5168	0.62032	0.23971	0.58089
PE O-32:1_PE O-16:1_16:0	PE_O_32_1_PE_O_16_1_16_0_X_282	ZOBVVYDBLUMXCG-UHFFFAOYSA-N	O=C(OC(COCCCCCCCCC=CCCCCCC)COP(=O)(O)OCCN)CCCCCCCCCCCCCCC	1.69866e+07	2.16334e+07	2.33413e+07	7.56671e+06	7.2116e+06	1.20129e+07	1.27355	1.3741	PE_O_32_1_PE_O_16_1_16_0_X_282	PE O-32:1_PE O-16:1_16:0	EtherPE	1.5102	0.61778	0.24111	0.58089
CL 70:6_CL 34:3_36:3	CL_70_6_CL_34_3_36_3_X_29	YABGKSCXXTZYTB-UHFFFAOYSA-N	O=C(OCC(OC(=O)CCCCCCCCCCC)COP(=O)(O)OCC(O)COP(=O)(O)OCC(OC(=O)CCCCCCCCCCCCC)COC(=O)CCCCCCCCC=CCC=CCC=CCCCCC)CCCCCCCCC=CCC=CCC=CCCCCC	2.12893e+06	2.3824e+06	3.54952e+06	477034	1.11757e+06	2.34606e+06	1.11906	1.66728	CL_70_6_CL_34_3_36_3_X_29	CL 70:6_CL 34:3_36:3	CL	1.5016	0.61446	0.24296	0.58089
Cer 42:2;O2_Cer 18:1;O2/24:1	Cer_42_2_O2_Cer_18_1_O2_24_1_X_20	VJSBNBBOSZJDKB-UHFFFAOYSA-N	O=C(NC(CO)C(O)C=CCCCCCCCCCCCCC)CCCCCCCCCCCCCC=CCCCCCCCC	3.56627e+07	2.9651e+07	6.3428e+07	1.36882e+07	2.15249e+07	8.7022e+07	0.831429	1.77855	Cer_42_2_O2_Cer_18_1_O2_24_1_X_20	Cer 42:2;O2_Cer 18:1;O2/24:1	Cer_NS	1.5011	0.61425	0.24308	0.58089
PC 33:1	PC_33_1_X_147	ZEWLMKXMNQOCOQ-UHFFFAOYSA-N	O=C(OCC(OC(=O)CCCCCCCC=CCCCCCCCC)COP(=O)([O-])OCC[N+](C)(C)C)CCCCCCCCCCCCCC	5.08045e+07	5.00567e+07	6.41294e+07	1.80044e+07	2.10382e+07	2.28491e+07	0.985281	1.26228	PC_33_1_X_147	PC 33:1	PC	1.4698	0.60217	0.24994	0.59423
PE 36:3_PE 18:1_18:2	PE_36_3_PE_18_1_18_2_X_266	GKAFCSRKMWFPSJ-UHFFFAOYSA-N	O=C(OCC(OC(=O)CCCCCCCC=CCC=CCCCCC)COP(=O)(O)OCCN)CCCCCCCC=CCCCCCCCC	2.43492e+07	2.44035e+07	3.14663e+07	1.07701e+07	1.15244e+07	9.57399e+06	1.00223	1.2923	PE_36_3_PE_18_1_18_2_X_266	PE 36:3_PE 18:1_18:2	PE	1.4579	0.59755	0.25261	0.5972
Cer 40:1;O2_Cer 18:1;O2/22:0	Cer_40_1_O2_Cer_18_1_O2_22_0_X_10	KEPQASGDXIEOIL-UHFFFAOYSA-N	O=C(NC(CO)C(O)C=CCCCCCCCCCCCCC)CCCCCCCCCCCCCCCCCCCCC	7.0907e+06	5.23963e+06	1.05236e+07	3.03124e+06	4.45343e+06	1.56293e+07	0.738944	1.48414	Cer_40_1_O2_Cer_18_1_O2_22_0_X_10	Cer 40:1;O2_Cer 18:1;O2/22:0	Cer_NS	1.4529	0.5956	0.25375	0.5972
PC 30:0_PC 14:0_16:0	PC_30_0_PC_14_0_16_0_X_132	RFVFQQWKPSOBED-UHFFFAOYSA-N	O=C(OCC(OC(=O)CCCCCCCCCCCCCCC)COP(=O)([O-])OCC[N+](C)(C)C)CCCCCCCCCCCCC	5.85012e+08	6.89267e+08	8.15609e+08	2.67239e+08	3.00938e+08	3.21106e+08	1.17821	1.39418	PC_30_0_PC_14_0_16_0_X_132	PC 30:0_PC 14:0_16:0	PC	1.4469	0.59331	0.25509	0.59735
Cer 42:3;O2_Cer 18:1;O2/24:2	Cer_42_3_O2_Cer_18_1_O2_24_2_X_22	GGSZJXUUQMDAST-UHFFFAOYSA-N	O=C(NC(CO)C(O)C=CCCCCCCCCCCCCC)CCCCCCCCCCCC=CCC=CCCCCCCC	5906556	5.44188e+06	9.27254e+06	2.04269e+06	4.20612e+06	9.97489e+06	0.921329	1.56987	Cer_42_3_O2_Cer_18_1_O2_24_2_X_22	Cer 42:3;O2_Cer 18:1;O2/24:2	Cer_NS	1.4108	0.57927	0.26347	0.61389
PC O-36:1_PC O-16:0_20:1	PC_O_36_1_PC_O_16_0_20_1_X_223	RZVLQGOIANISBO-UHFFFAOYSA-N	O=C(OC(COCCCCCCCCCCCCCCCC)COP(=O)([O-])OCC[N+](C)(C)C)CCCCCCCCCC=CCCCCCCCC	1.58655e+07	1.11912e+07	1.5232e+07	4.66643e+06	6.70123e+06	1.43601e+07	0.705381	0.960067	PC_O_36_1_PC_O_16_0_20_1_X_223	PC O-36:1_PC O-16:0_20:1	EtherPC	1.3903	0.57131	0.26834	0.62193
PC 38:5	PC_38_5_X_190	SWOKEJBWARJLGN-UHFFFAOYSA-N	O=C(OCC(OC(=O)CCCCCCC=CCC=CCC=CCC=CCC)COP(=O)([O-])OCC[N+](C)(C)C)CCCCCCCC=CCCCCCCCC	240273231	2.45711e+08	3.46682e+08	1.48514e+08	1.59807e+08	2.18556e+08	1.02263	1.44287	PC_38_5_X_190	PC 38:5	PC	1.3851	0.5693	0.26959	0.62193
PC 32:0_PC 16:0_16:0	PC_32_0_PC_16_0_16_0_X_140	KILNVBDSWZSGLL-UHFFFAOYSA-N	O=C(OCC(OC(=O)CCCCCCCCCCCCCCC)COP(=O)([O-])OCC[N+](C)(C)C)CCCCCCCCCCCCCCC	1.39771e+09	1.64592e+09	1.85366e+09	6.50607e+08	7.30223e+08	7.99113e+08	1.17759	1.32621	PC_32_0_PC_16_0_16_0_X_140	PC 32:0_PC 16:0_16:0	PC	1.3682	0.56271	0.27371	0.62832
PI 38:4_PI 18:1_20:3	PI_38_4_PI_18_1_20_3_X_376	CXNBRAHXDUJOGO-UHFFFAOYSA-N	O=C(OCC(OC(=O)CCCCCCCCCC=CCC=CCC=CCC)COP(=O)(O)OC1C(O)C(O)C(O)C(O)C1O)CCCCCCCC=CCCCCCCCC	1.79977e+08	2.28414e+08	3.01794e+08	6.16112e+07	9.08871e+07	2.08319e+08	1.26912	1.67684	PI_38_4_PI_18_1_20_3_X_376	PI 38:4_PI 18:1_20:3	PI	1.3592	0.55921	0.27593	0.6303
DMPE 36:2_DMPE 18:1_18:1	DMPE_36_2_DMPE_18_1_18_1_X_57	XHPZRQBHFOVLEJ-UHFFFAOYSA-N	O=C(OCC(OC(=O)CCCCCCCC=CCCCCCCCC)COP(=O)(O)OCCN(C)C)CCCCCCCC=CCCCCCCCC	1.59108e+07	1.52457e+07	2.09973e+07	6.29011e+06	7.12585e+06	1.30673e+07	0.958197	1.31969	DMPE_36_2_DMPE_18_1_18_1_X_57	DMPE 36:2_DMPE 18:1_18:1	DMPE	1.342	0.55249	0.28023	0.637
CL 68:6_CL 16:1_18:2_16:1_18:2	CL_68_6_CL_16_1_18_2_16_1_18_2_X_25	BEYPDBGNUSYQIM-UHFFFAOYSA-N	O=C(OCC(OC(=O)CCCCCCCC=CCCCCCC)COP(=O)(O)OCC(O)COP(=O)(O)OCC(OC(=O)CCCCCCCC=CCCCCCC)COC(=O)CCCCCCCC=CCC=CCCCCC)CCCCCCCC=CCC=CCCCCC	1.38414e+07	1.58176e+07	1.17687e+07	3.79397e+06	7.89833e+06	6.58618e+06	1.14277	0.850251	CL_68_6_CL_16_1_18_2_16_1_18_2_X_25	CL 68:6_CL 16:1_18:2_16:1_18:2	CL	1.3343	0.54945	0.28219	0.63836
PC O-36:3_PC O-18:1_18:2	PC_O_36_3_PC_O_18_1_18_2_X_226	MFZLAZYUXHHSIA-UHFFFAOYSA-N	O=C(OC(COCCCCCCCCC=CCCCCCCCC)COP(=O)([O-])OCC[N+](C)(C)C)CCCCCCCC=CCC=CCCCCC	1.41342e+08	1.31951e+08	1.65175e+08	3.73588e+07	6.92134e+07	5.85167e+07	0.933556	1.16862	PC_O_36_3_PC_O_18_1_18_2_X_226	PC O-36:3_PC O-18:1_18:2	EtherPC	1.3235	0.54524	0.28495	0.64147
PC O-32:0_PC O-16:0_16:0	PC_O_32_0_PC_O_16_0_16_0_X_211	WOTHHEHCEYHCFE-UHFFFAOYSA-N	O=C(OC(COCCCCCCCCCCCCCCCC)COP(=O)([O-])OCC[N+](C)(C)C)CCCCCCCCCCCCCCC	6.78321e+08	7.06894e+08	5.15477e+08	2.01469e+08	4.29985e+08	2.54035e+08	1.04212	0.759931	PC_O_32_0_PC_O_16_0_16_0_X_211	PC O-32:0_PC O-16:0_16:0	EtherPC	1.3131	0.54118	0.28762	0.64438
FA 18:3	FA_18_3_X_64	DTOSIQBPPRVQHS-UHFFFAOYSA-N	O=C(O)CCCCCCCC=CCC=CCC=CCC	939705	977921	1.2678e+06	371721	527705	534053	1.04067	1.34915	FA_18_3_X_64	FA 18:3	FA	1.2944	0.53386	0.29251	0.65219
LPC 18:1/0:0	LPC_18_1_0_0_X_94	YAMUFBLWGFFICM-UHFFFAOYSA-N	O=C(OCC(O)COP(=O)([O-])OCC[N+](C)(C)C)CCCCCCCC=CCCCCCCCC	6.42676e+06	5.60526e+06	7.83357e+06	2.18482e+06	3.18752e+06	3.96682e+06	0.872174	1.2189	LPC_18_1_0_0_X_94	LPC 18:1/0:0	LPC	1.2791	0.52784	0.29659	0.65815
PS 38:4_PS 18:1_20:3	PS_38_4_PS_18_1_20_3_X_403	VYKUHSAPTTXFOP-UHFFFAOYSA-N	O=C(OCC(OC(=O)CCCCCCCCCC=CCC=CCC=CCC)COP(=O)(O)OCC(N)C(=O)O)CCCCCCCC=CCCCCCCCC	1.44685e+07	2.19881e+07	2.23215e+07	4.62867e+06	1.08506e+07	1.14271e+07	1.51972	1.54277	PS_38_4_PS_18_1_20_3_X_403	PS 38:4_PS 18:1_20:3	PS	1.2647	0.52219	0.30048	0.66361
Cer 42:2;O2_Cer 18:1;O2/24:1	Cer_42_2_O2_Cer_18_1_O2_24_1_X_17	VJSBNBBOSZJDKB-UHFFFAOYSA-N	O=C(NC(CO)C(O)C=CCCCCCCCCCCCCC)CCCCCCCCCCCCCC=CCCCCCCCC	2.00921e+07	1.70284e+07	3.31276e+07	7.57868e+06	1.15388e+07	4.28656e+07	0.847517	1.64878	Cer_42_2_O2_Cer_18_1_O2_24_1_X_17	Cer 42:2;O2_Cer 18:1;O2/24:1	Cer_NS	1.2575	0.51936	0.30244	0.6648
Cer 40:1;O2_Cer 18:1;O2/22:0	Cer_40_1_O2_Cer_18_1_O2_22_0_X_9	KEPQASGDXIEOIL-UHFFFAOYSA-N	O=C(NC(CO)C(O)C=CCCCCCCCCCCCCC)CCCCCCCCCCCCCCCCCCCCC	1.12034e+07	8.36696e+06	1.55159e+07	4.52861e+06	6.53776e+06	2.24556e+07	0.746826	1.38493	Cer_40_1_O2_Cer_18_1_O2_22_0_X_9	Cer 40:1;O2_Cer 18:1;O2/22:0	Cer_NS	1.2483	0.51574	0.30497	0.66551
PC 36:5_PC 16:0_20:5	PC_36_5_PC_16_0_20_5_X_179	KLTHQSWIRFFBRI-UHFFFAOYSA-N	O=C(OCC(OC(=O)CCCC=CCC=CCC=CCC=CCC=CCC)COP(=O)([O-])OCC[N+](C)(C)C)CCCCCCCCCCCCCCC	5.43676e+07	4.85128e+07	3.45975e+07	3.35118e+07	2.84284e+07	2.11097e+07	0.892312	0.636363	PC_36_5_PC_16_0_20_5_X_179	PC 36:5_PC 16:0_20:5	PC	1.2459	0.51482	0.30562	0.66551
LPE 18:1	LPE_18_1_X_104	PYVRVRFVLRNJLY-UHFFFAOYSA-N	O=C(OCC(O)COP(=O)(O)OCCN)CCCCCCCC=CCCCCCCCC	3.77772e+06	3.84045e+06	6.15317e+06	1.79529e+06	2.25949e+06	4.36745e+06	1.01661	1.6288	LPE_18_1_X_104	LPE 18:1	LPE	1.2281	0.50779	0.31061	0.66892
PG 34:1_PG 16:0_18:1	PG_34_1_PG_16_0_18_1_X_335	PAZGBAOHGQRCBP-UHFFFAOYSA-N	O=C(OCC(OC(=O)CCCCCCCC=CCCCCCCCC)COP(=O)(O)OCC(O)CO)CCCCCCCCCCCCCCC	5.0524e+06	1.04181e+07	4.86003e+06	2.11447e+06	8.76848e+06	2.62339e+06	2.06202	0.961925	PG_34_1_PG_16_0_18_1_X_335	PG 34:1_PG 16:0_18:1	PG	1.2268	0.5073	0.31096	0.66892
PE 36:5	PE_36_5_X_270	KHLRCNXJXSYNCK-UHFFFAOYSA-N	O=C(OCC(OC(=O)CCCC=CCC=CCC=CCC=CCC=CCC)COP(=O)(O)OCCN)CCCCCCCCCCCCCCC	4.96497e+06	7.3914e+06	7.91203e+06	2.43229e+06	6.5642e+06	3.63585e+06	1.48871	1.59357	PE_36_5_X_270	PE 36:5	PE	1.2194	0.50435	0.31308	0.66892
PI 34:2_PI 16:1_18:1	PI_34_2_PI_16_1_18_1_X_364	GXAHXPDRXNWFIX-UHFFFAOYSA-N	O=C(OCC(OC(=O)CCCCCCCC=CCCCCCCCC)COP(=O)(O)OC1C(O)C(O)C(O)C(O)C1O)CCCCCCCC=CCCCCCC	2.68142e+07	3.18211e+07	3.62092e+07	1.34296e+07	1.15842e+07	1.71662e+07	1.18673	1.35038	PI_34_2_PI_16_1_18_1_X_364	PI 34:2_PI 16:1_18:1	PI	1.2166	0.50325	0.31387	0.66892
PC 40:7	PC_40_7_X_203	QFOVTMHNARYFIU-UHFFFAOYSA-N	O=C(OCC(OC(=O)CCCCCCC=CCC=CCC=CCC=CCC)COP(=O)([O-])OCC[N+](C)(C)C)CCCCCCCCCC=CCC=CCC=CCC	1.50533e+07	1.49238e+07	2.15144e+07	1.01526e+07	7.97108e+06	1.24407e+07	0.991396	1.42921	PC_40_7_X_203	PC 40:7	PC	1.2046	0.49852	0.31731	0.66892
LPC 20:3	LPC_20_3_X_96	XUDGAAFUMTTZCO-UHFFFAOYSA-N	O=C(OCC(O)COP(=O)([O-])OCC[N+](C)(C)C)CCCCCCCCCC=CCC=CCC=CCC	1.92298e+06	2.78191e+06	3.08344e+06	1.02034e+06	2.49811e+06	1.66918e+06	1.44667	1.60347	LPC_20_3_X_96	LPC 20:3	LPC	1.2041	0.49834	0.31744	0.66892
Cer 42:2;O2_Cer 18:1;O2/24:1	Cer_42_2_O2_Cer_18_1_O2_24_1_X_19	VJSBNBBOSZJDKB-UHFFFAOYSA-N	O=C(NC(CO)C(O)C=CCCCCCCCCCCCCC)CCCCCCCCCCCCCC=CCCCCCCCC	5.25846e+07	4.41668e+07	8.54149e+07	2.05636e+07	2.98543e+07	1.10143e+08	0.839919	1.62433	Cer_42_2_O2_Cer_18_1_O2_24_1_X_19	Cer 42:2;O2_Cer 18:1;O2/24:1	Cer_NS	1.1953	0.49486	0.31999	0.66892
SHexCer 40:1;O3	SHexCer_40_1_O3_X_408	MRHOAGVMNHYIOP-UHFFFAOYSA-N	O=C(NC(COC1OC(CO)C(O)C(OS(=O)(=O)O)C1O)C(O)C=CCCCCCCC)C(O)CCCCCCCCCCCCCCCCCCCCCCCCCC	1.72694e+06	2.34049e+06	2.09789e+06	991219	1.01032e+06	850626	1.35528	1.2148	SHexCer_40_1_O3_X_408	SHexCer 40:1;O3	SHexCer	1.1921	0.49358	0.32094	0.66892
PC 36:4_PC 16:0_20:4	PC_36_4_PC_16_0_20_4_X_173	JAVWFBAAZSHHAD-UHFFFAOYSA-N	O=C(OCC(OC(=O)CCCCCCC=CCC=CCC=CCC=CCC)COP(=O)([O-])OCC[N+](C)(C)C)CCCCCCCCCCCCCCC	1.55471e+08	1.90029e+08	2.34794e+08	1.11976e+08	1.23333e+08	1.45511e+08	1.22228	1.51021	PC_36_4_PC_16_0_20_4_X_173	PC 36:4_PC 16:0_20:4	PC	1.1918	0.49347	0.32102	0.66892
DMPE 36:4_DMPE 16:0_20:4	DMPE_36_4_DMPE_16_0_20_4_X_60	LIIHDRINQJPFJK-UHFFFAOYSA-N	O=C(OCC(OC(=O)CCCCCCC=CCC=CCC=CCC=CCC)COP(=O)(O)OCCN(C)C)CCCCCCCCCCCCCCC	2.8062e+06	3.09885e+06	4.19803e+06	1.71601e+06	2.67192e+06	2.21053e+06	1.10429	1.49598	DMPE_36_4_DMPE_16_0_20_4_X_60	DMPE 36:4_DMPE 16:0_20:4	DMPE	1.1834	0.49017	0.32347	0.66892
PI 40:4_PI 18:0_22:4	PI_40_4_PI_18_0_22_4_X_380	VTYLJIRGLIZEIC-UHFFFAOYSA-N	O=C(OCC(OC(=O)CCCCCCCCC=CCC=CCC=CCC=CCC)COP(=O)(O)OC1C(O)C(O)C(O)C(O)C1O)CCCCCCCCCCCCCCCCC	7.865e+06	7.38248e+06	1.05005e+07	3.79823e+06	3.10076e+06	7.08723e+06	0.93865	1.3351	PI_40_4_PI_18_0_22_4_X_380	PI 40:4_PI 18:0_22:4	PI	1.1822	0.4897	0.32382	0.66892
13-Docosenamide	13_Docosenamide_X_1	UAUDZVJPLUQNMU-KTKRTIGZSA-N	CCCCCCCC\C=C/CCCCCCCCCCCC(N)=O	4.30507e+06	1.88584e+07	1.01481e+07	3.51598e+06	2.96648e+07	1.96078e+07	4.38052	2.35724	13_Docosenamide_X_1	13-Docosenamide	Others	1.1802	0.4889	0.32441	0.66892
PE O-38:5_PE O-18:2_20:3	PE_O_38_5_PE_O_18_2_20_3_X_303	KDKDOORFPQYZGM-UHFFFAOYSA-N	O=C(OC(COCCCCCCCCC=CCC=CCCCCC)COP(=O)(O)OCCN)CCCCCCCCCC=CCC=CCC=CCC	2.84543e+07	3.00705e+07	3.64584e+07	6.84601e+06	1.1119e+07	1.65854e+07	1.0568	1.2813	PE_O_38_5_PE_O_18_2_20_3_X_303	PE O-38:5_PE O-18:2_20:3	EtherPE	1.1655	0.48307	0.3288	0.67355
HexCer 42:1;O2_HexCer 18:1;O2/24:0	HexCer_42_1_O2_HexCer_18_1_O2_24_0_X_84	POQRWMRXUOPCLD-UHFFFAOYSA-N	O=C(NC(COC1OC(CO)C(O)C(O)C1O)C(O)C=CCCCCCCCCCCCCC)CCCCCCCCCCCCCCCCCCCCCCC	5.77472e+06	8.57765e+06	6.20711e+06	1.88056e+06	4.70563e+06	2.3882e+06	1.48538	1.07488	HexCer_42_1_O2_HexCer_18_1_O2_24_0_X_84	HexCer 42:1;O2_HexCer 18:1;O2/24:0	HexCer_NS	1.1613	0.48143	0.33004	0.67355
TG 54:5_TG 16:0_18:1_20:4	TG_54_5_TG_16_0_18_1_20_4_X_452	WNGNQJVTTOEUDY-UHFFFAOYSA-N	O=C(OCC(OC(=O)CCCCCCCC=CCCCCCCCC)COC(=O)CCCCCCCCCCCCCCC)CCCCCCC=CCC=CCC=CCC=CCC	1.00148e+07	8.25197e+06	5.57777e+06	8.62326e+06	7.62405e+06	6.68263e+06	0.823977	0.556952	TG_54_5_TG_16_0_18_1_20_4_X_452	TG 54:5_TG 16:0_18:1_20:4	TG	1.1582	0.48018	0.33099	0.67355
PC 34:2	PC_34_2_X_152	RXPVDHQFHIMZPN-UHFFFAOYSA-N	O=C(OCC(OC(=O)CCCCCCCC=CCCCCCCC)COP(=O)([O-])OCC[N+](C)(C)C)CCCCCCCC=CCCCCCCC	1.22363e+09	1.31069e+09	1.57746e+09	4.13721e+08	5.76317e+08	7.27561e+08	1.07114	1.28916	PC_34_2_X_152	PC 34:2	PC	1.1438	0.47449	0.33536	0.67431
GM3 34:1;O2	GM3_34_1_O2_X_76	CCRZUCCBXKMPQW-UHFFFAOYSA-N	O=C(O)C1(OC2C(O)C(OC(CO)C2O)OC3C(O)C(O)C(OCC(NC(=O)CCCCCCCCCCCCCCCCC)C(O)C=CCCCCCCCCCCC)OC3CO)OC(C(O)C(O)CO)C(N=C(O)C)C(O)C1	5.57779e+06	6.20139e+06	7.79446e+06	2.0291e+06	2.28981e+06	3.35024e+06	1.1118	1.39741	GM3_34_1_O2_X_76	GM3 34:1;O2	GM3	1.1434	0.47431	0.3355	0.67431
HexCer 42:2;O2_HexCer 18:1;O2/24:1	HexCer_42_2_O2_HexCer_18_1_O2_24_1_X_88	WBOZIXHPUPAOIA-UHFFFAOYSA-N	O=C(NC(COC1OC(CO)C(O)C(O)C1O)C(O)C=CCCCCCCCCCCCCC)CCCCCCCCCCCCCC=CCCCCCCCC	1.0719e+07	1.5733e+07	1.32507e+07	2.74224e+06	8.77316e+06	4.42243e+06	1.46777	1.23619	HexCer_42_2_O2_HexCer_18_1_O2_24_1_X_88	HexCer 42:2;O2_HexCer 18:1;O2/24:1	HexCer_NS	1.1427	0.47404	0.33571	0.67431
PC 32:1	PC_32_1_X_141	KXKFHTLYVUKVHF-UHFFFAOYSA-N	O=C(OCC(OC(=O)CCCCCCCCCCCCCCC=CCCCCCCCCCC)COP(=O)([O-])OCC[N+](C)(C)C)CCCC	1.097e+09	1.1858e+09	1.47808e+09	4.85774e+08	4.70506e+08	8.20562e+08	1.08094	1.34738	PC_32_1_X_141	PC 32:1	PC	1.1348	0.47089	0.33815	0.67563
TG 54:3_TG 18:1_18:1_18:1	TG_54_3_TG_18_1_18_1_18_1_X_462	PHYFQTYBJUILEZ-UHFFFAOYSA-N	O=C(OCC(OC(=O)CCCCCCCC=CCCCCCCCC)COC(=O)CCCCCCCC=CCCCCCCCC)CCCCCCCC=CCCCCCCCC	1.17103e+07	8.25883e+06	5.03127e+06	1.27557e+07	5.53064e+06	4.01849e+06	0.705259	0.429643	TG_54_3_TG_18_1_18_1_18_1_X_462	TG 54:3_TG 18:1_18:1_18:1	TG	1.1312	0.46946	0.33926	0.67563
PS 32:1_PS 16:0_16:1	PS_32_1_PS_16_0_16_1_X_389	SQYNOJCBJMSMAA-UHFFFAOYSA-N	O=C(OCC(OC(=O)CCCCCCCC=CCCCCCC)COP(=O)(O)OCC(N)C(=O)O)CCCCCCCCCCCCCCC	1.08205e+07	1.77831e+07	1.16244e+07	4.4513e+06	1.08072e+07	6.06202e+06	1.64346	1.07429	PS_32_1_PS_16_0_16_1_X_389	PS 32:1_PS 16:0_16:1	PS	1.1227	0.4661	0.3419	0.67709
TG 50:2_TG 16:0_16:1_18:1	TG_50_2_TG_16_0_16_1_18_1_X_466	TWJCMQZMAPGUSG-UHFFFAOYSA-N	O=C(OCC(OC(=O)CCCCCCCC=CCCCCCC)COC(=O)CCCCCCCCCCCCCCC)CCCCCCCC=CCCCCCCCC	4.01903e+07	2.76869e+07	1.68902e+07	4.38437e+07	1.70553e+07	1.15688e+07	0.688895	0.420255	TG_50_2_TG_16_0_16_1_18_1_X_466	TG 50:2_TG 16:0_16:1_18:1	TG	1.1149	0.46302	0.34433	0.67709
PC O-38:3	PC_O_38_3_X_234	JQEOVXRIBKQIGX-UHFFFAOYSA-N	O=C(OC(COCCCCCCCCCC)COP(=O)([O-])OCC[N+](C)(C)C)CCCCCCCCCCCCC=CCC=CCC=CCCCCCCC	1.16741e+07	8.78495e+06	1.16853e+07	3.61632e+06	5.20135e+06	8.28568e+06	0.752515	1.00096	PC_O_38_3_X_234	PC O-38:3	EtherPC	1.1149	0.46299	0.34435	0.67709
LPC 16:1	LPC_16_1_X_92	LFUDDCMNKWEORN-UHFFFAOYSA-N	O=C(OCC(O)COP(=O)([O-])OCC[N+](C)(C)C)CCCCCCCC=CCCCCCC	2.38827e+06	3.48949e+06	3.77931e+06	1.05164e+06	2.8615e+06	2.14336e+06	1.4611	1.58245	LPC_16_1_X_92	LPC 16:1	LPC	1.1024	0.45802	0.34832	0.68201
GM3 42:2;O2	GM3_42_2_O2_X_78	NYPWYNQKTMNUTR-UHFFFAOYSA-N	O=C(O)C1(OC2C(O)C(OC(CO)C2O)OC3C(O)C(O)C(OCC(NC(=O)CCCCCCCCCCCCCCCC=CCCCCCCCC)C(O)C=CCCCCCCCCCCC)OC3CO)OC(C(O)C(O)CO)C(N=C(O)C)C(O)C1	9.44887e+06	8.45974e+06	1.10879e+07	3.80104e+06	2.26657e+06	4.05683e+06	0.895318	1.17346	GM3_42_2_O2_X_78	GM3 42:2;O2	GM3	1.0798	0.44903	0.35561	0.69336
FA 22:5	FA_22_5_X_72	YUFFSWGQGVEMMI-UHFFFAOYSA-N	O=C(O)CCCCCC=CCC=CCC=CCC=CCC=CCC	8.59394e+06	7.3582e+06	9.29741e+06	4.29761e+06	6.47715e+06	4.63969e+06	0.856208	1.08186	FA_22_5_X_72	FA 22:5	FA	1.0654	0.44331	0.36032	0.69963
TG O-50:1_TG O-18:1_16:0_16:0	TG_O_50_1_TG_O_18_1_16_0_16_0_X_446	XBBSAJXNKNWKFB-UHFFFAOYSA-N	O=C(OCC(OC(=O)CCCCCCCCCCCCCCC)COCCCCCCCCC=CCCCCCCCC)CCCCCCCCCCCCCCC	4.21038e+06	5.10514e+06	2.54232e+06	2.28706e+06	3.72163e+06	2.36243e+06	1.21251	0.603824	TG_O_50_1_TG_O_18_1_16_0_16_0_X_446	TG O-50:1_TG O-18:1_16:0_16:0	EtherTG	1.0586	0.44059	0.36259	0.69999
PE 32:0_PE 16:0_16:0	PE_32_0_PE_16_0_16_0_X_253	SLKDGVPOSSLUAI-UHFFFAOYSA-N	O=C(OCC(OC(=O)CCCCCCCCCCCCCCC)COP(=O)(O)OCCN)CCCCCCCCCCCCCCC	1.2029e+07	1.59863e+07	1.45436e+07	5.69044e+06	7.93384e+06	4.80867e+06	1.32898	1.20904	PE_32_0_PE_16_0_16_0_X_253	PE 32:0_PE 16:0_16:0	PE	1.0518	0.43788	0.36486	0.69999
PE 34:3_PE 16:1_18:2	PE_34_3_PE_16_1_18_2_X_259	SSRRIJSEUKHYFB-UHFFFAOYSA-N	O=C(OCC(OC(=O)CCCCCCCC=CCC=CCCCCC)COP(=O)(O)OCCN)CCCCCCCC=CCCCCCC	4.08167e+06	6.5306e+06	5.77235e+06	1.81485e+06	5.92838e+06	1.80731e+06	1.59998	1.41421	PE_34_3_PE_16_1_18_2_X_259	PE 34:3_PE 16:1_18:2	PE	1.0513	0.43769	0.36502	0.69999
TG 52:3_TG 16:0_18:1_18:2	TG_52_3_TG_16_0_18_1_18_2_X_463	KGLAHZTWGPHKFF-UHFFFAOYSA-N	O=C(OCC(OC(=O)CCCCCCCC=CCCCCCCCC)COC(=O)CCCCCCCCCCCCCCC)CCCCCCCC=CCC=CCCCCC	3.88734e+07	2.64428e+07	1.62316e+07	4.45974e+07	1.85671e+07	1.30482e+07	0.680227	0.41755	TG_52_3_TG_16_0_18_1_18_2_X_463	TG 52:3_TG 16:0_18:1_18:2	TG	1.046	0.43555	0.36682	0.70056
PG 34:3_PG 16:1_18:2	PG_34_3_PG_16_1_18_2_X_337	PTJBFPPEYDFAAQ-UHFFFAOYSA-N	O=C(OCC(OC(=O)CCCCCCCC=CCC=CCCCCC)COP(=O)(O)OCC(O)CO)CCCCCCCC=CCCCCCC	2.81847e+06	5.54286e+06	3.05842e+06	988350	4.56671e+06	725745	1.96662	1.08514	PG_34_3_PG_16_1_18_2_X_337	PG 34:3_PG 16:1_18:2	PG	1.0283	0.42846	0.37285	0.70675
CL 70:6_CL 16:1_18:2_18:1_18:2	CL_70_6_CL_16_1_18_2_18_1_18_2_X_28	BJHNOJXHKQLGJS-UHFFFAOYSA-N	O=C(OCC(OC(=O)CCCCCCCC=CCCCCCC)COP(=O)(O)OCC(O)COP(=O)(O)OCC(OC(=O)CCCCCCCC=CCCCCCCCC)COC(=O)CCCCCCCC=CCC=CCCCCC)CCCCCCCC=CCC=CCCCCC	1.2899e+07	1.54088e+07	1.88298e+07	2.8999e+06	5.87813e+06	1.09793e+07	1.19458	1.45979	CL_70_6_CL_16_1_18_2_18_1_18_2_X_28	CL 70:6_CL 16:1_18:2_18:1_18:2	CL	1.0271	0.42798	0.37327	0.70675
TG 54:3_TG 18:1_18:1_18:1	TG_54_3_TG_18_1_18_1_18_1_X_454	PHYFQTYBJUILEZ-UHFFFAOYSA-N	O=C(OCC(OC(=O)CCCCCCCC=CCCCCCCCC)COC(=O)CCCCCCCC=CCCCCCCCC)CCCCCCCC=CCCCCCCCC	3.45762e+07	2.08131e+07	1.21105e+07	4.03913e+07	1.58936e+07	1.02095e+07	0.601951	0.350257	TG_54_3_TG_18_1_18_1_18_1_X_454	TG 54:3_TG 18:1_18:1_18:1	TG	1.0216	0.42582	0.37513	0.70675
PC O-32:2_PC O-16:1_16:1	PC_O_32_2_PC_O_16_1_16_1_X_214	MZDGVRYVGYDNAO-UHFFFAOYSA-N	O=C(OC(COCCCCCCCCC=CCCCCCC)COP(=O)([O-])OCC[N+](C)(C)C)CCCCCCCC=CCCCCCC	7.03335e+07	9.10652e+07	1.06819e+08	3.52252e+07	7.10055e+07	6.47304e+07	1.29476	1.51875	PC_O_32_2_PC_O_16_1_16_1_X_214	PC O-32:2_PC O-16:1_16:1	EtherPC	1.0188	0.42467	0.37612	0.70675
TG 52:2_TG 16:0_18:1_18:1	TG_52_2_TG_16_0_18_1_18_1_X_457	JFISYPWOVQNHLS-UHFFFAOYSA-N	O=C(OCC(OC(=O)CCCCCCCC=CCCCCCCCC)COC(=O)CCCCCCCCCCCCCCC)CCCCCCCC=CCCCCCCCC	7.5636e+07	5.03185e+07	2.72166e+07	8.84588e+07	3.75978e+07	2.25357e+07	0.665271	0.359837	TG_52_2_TG_16_0_18_1_18_1_X_457	TG 52:2_TG 16:0_18:1_18:1	TG	1.0124	0.42213	0.37833	0.70777
PC 36:2_PC 16:0_20:2	PC_36_2_PC_16_0_20_2_X_166	ZRTZULWIAWDUBY-UHFFFAOYSA-N	O=C(OCC(OC(=O)CCCCCCCCCC=CCC=CCCCCC)COP(=O)([O-])OCC[N+](C)(C)C)CCCCCCCCCCCCCCC	2.2674e+07	3.02764e+07	2.95273e+07	9.20396e+06	1.41996e+07	1.7366e+07	1.33529	1.30225	PC_36_2_PC_16_0_20_2_X_166	PC 36:2_PC 16:0_20:2	PC	0.99795	0.41632	0.38342	0.70777
PG 36:4_PG 18:2_18:2	PG_36_4_PG_18_2_18_2_X_340	AKWGRDPPGYFWIW-UHFFFAOYSA-N	O=C(OCC(OC(=O)CCCCCCCC=CCC=CCCCCC)COP(=O)(O)OCC(O)CO)CCCCCCCC=CCC=CCCCCC	9.36764e+06	1.51539e+07	1.11772e+07	3.13295e+06	9.48522e+06	3.72459e+06	1.61769	1.19317	PG_36_4_PG_18_2_18_2_X_340	PG 36:4_PG 18:2_18:2	PG	0.99362	0.41459	0.38496	0.70777
PE O-40:8_PE O-18:2_22:6	PE_O_40_8_PE_O_18_2_22_6_X_313	VVEHXBSUSFPSAC-UHFFFAOYSA-N	O=C(OC(COCCCCCCCCC=CCC=CCCCCC)COP(=O)(O)OCCN)CCC=CCC=CCC=CCC=CCC=CCC=CCC	3.46268e+07	3.38557e+07	4.77625e+07	2.38271e+07	1.80072e+07	2.89895e+07	0.977731	1.37935	PE_O_40_8_PE_O_18_2_22_6_X_313	PE O-40:8_PE O-18:2_22:6	EtherPE	0.99018	0.41321	0.38618	0.70777
DMPE 32:0_DMPE 16:0_16:0	DMPE_32_0_DMPE_16_0_16_0_X_49	SKWDCOTXHWCSGS-UHFFFAOYSA-N	O=C(OCC(OC(=O)CCCCCCCCCCCCCCC)COP(=O)(O)OCCN(C)C)CCCCCCCCCCCCCCC	3.22945e+07	4.03206e+07	3.88977e+07	1.50617e+07	1.77388e+07	1.69817e+07	1.24853	1.20447	DMPE_32_0_DMPE_16_0_16_0_X_49	DMPE 32:0_DMPE 16:0_16:0	DMPE	0.98831	0.41246	0.38685	0.70777
TG 54:2_TG 16:0_18:1_20:1	TG_54_2_TG_16_0_18_1_20_1_X_456	FPUBLSPUCGHELU-UHFFFAOYSA-N	O=C(OCC(OC(=O)CCCCCCCC=CCCCCCCCC)COC(=O)CCCCCCCCCCCCCCC)CCCCCCCCCC=CCCCCCCCC	2.23041e+07	1.42993e+07	8.06146e+06	2.59587e+07	1.04586e+07	7.17243e+06	0.641106	0.361434	TG_54_2_TG_16_0_18_1_20_1_X_456	TG 54:2_TG 16:0_18:1_20:1	TG	0.98561	0.41137	0.38782	0.70777
PE O-38:5_PE O-16:0_22:5	PE_O_38_5_PE_O_16_0_22_5_X_300	CFQRNKTWTBEFHB-UHFFFAOYSA-N	O=C(OC(COCCCCCCCCCCCCCCCC)COP(=O)(O)OCCN)CCCCCC=CCC=CCC=CCC=CCC=CCC	4.94525e+07	4.42763e+07	3.91546e+07	1.98502e+07	1.6166e+07	2.08096e+07	0.895331	0.791762	PE_O_38_5_PE_O_16_0_22_5_X_300	PE O-38:5_PE O-16:0_22:5	EtherPE	0.98333	0.41046	0.38864	0.70777
PS 38:6_PS 16:0_22:6	PS_38_6_PS_16_0_22_6_X_405	PWBBJQOVCTWPIM-UHFFFAOYSA-N	O=C(OCC(OC(=O)CCC=CCC=CCC=CCC=CCC=CCC=CCC)COP(=O)(O)OCC(N)C(=O)O)CCCCCCCCCCCCCCC	1.76105e+06	3.43033e+06	2.94974e+06	847743	2.41763e+06	2.14277e+06	1.94788	1.67499	PS_38_6_PS_16_0_22_6_X_405	PS 38:6_PS 16:0_22:6	PS	0.98282	0.41025	0.38882	0.70777
PI 38:6_PI 18:2_20:4	PI_38_6_PI_18_2_20_4_X_379	IDBHHLONPONREV-UHFFFAOYSA-N	O=C(OCC(OC(=O)CCCCCCC=CCC=CCC=CCC=CCC)COP(=O)(O)OC1C(O)C(O)C(O)C(O)C1O)CCCCCCCC=CCC=CCCCCC	8.1995e+06	1.04761e+07	1.10062e+07	2.33309e+06	4.11962e+06	5.84038e+06	1.27765	1.3423	PI_38_6_PI_18_2_20_4_X_379	PI 38:6_PI 18:2_20:4	PI	0.9711	0.40555	0.39305	0.7127
PE 38:6_PE 18:1_20:5	PE_38_6_PE_18_1_20_5_X_280	AMKOUQLHUASJMB-UHFFFAOYSA-N	O=C(OCC(OC(=O)CCCC=CCC=CCC=CCC=CCC=CCC)COP(=O)(O)OCCN)CCCCCCCC=CCCCCCCCC	7.12089e+06	9.12101e+06	9.65562e+06	3.06416e+06	4.71218e+06	4.4006e+06	1.28088	1.35596	PE_38_6_PE_18_1_20_5_X_280	PE 38:6_PE 18:1_20:5	PE	0.95969	0.40096	0.39723	0.71748
PC O-34:1_PC O-26:1_8:0	PC_O_34_1_PC_O_26_1_8_0_X_218	DQKIORYXLLOJNX-UHFFFAOYSA-N	O=C(OC(COCCCCCCCCCCCCCCC=CCCCCCCCCCC)COP(=O)([O-])OCC[N+](C)(C)C)CCCCCCC	6.59476e+08	6.06665e+08	8.50426e+08	2.14216e+08	3.49963e+08	6.72244e+08	0.919919	1.28955	PC_O_34_1_PC_O_26_1_8_0_X_218	PC O-34:1_PC O-26:1_8:0	EtherPC	0.94918	0.39673	0.40111	0.72058
HexCer 42:2;O2_HexCer 18:1;O2/24:1	HexCer_42_2_O2_HexCer_18_1_O2_24_1_X_85	WBOZIXHPUPAOIA-UHFFFAOYSA-N	O=C(NC(COC1OC(CO)C(O)C(O)C1O)C(O)C=CCCCCCCCCCCCCC)CCCCCCCCCCCCCC=CCCCCCCCC	1.8528e+07	1.81223e+07	2.32766e+07	6.23389e+06	9.15577e+06	8.99049e+06	0.9781	1.25629	HexCer_42_2_O2_HexCer_18_1_O2_24_1_X_85	HexCer 42:2;O2_HexCer 18:1;O2/24:1	HexCer_NS	0.94669	0.39573	0.40204	0.72058
MGDG 34:1_MGDG 16:0_18:1	MGDG_34_1_MGDG_16_0_18_1_X_121	GJPFUHJUTMNEJR-UHFFFAOYSA-N	O=C(OCC(OC(=O)CCCCCCCC=CCCCCCCCC)COC1OC(CO)C(O)C(O)C1O)CCCCCCCCCCCCCCC	2.4879e+07	2.00338e+07	2.59862e+07	9.74043e+06	9.35151e+06	1.82151e+07	0.805247	1.0445	MGDG_34_1_MGDG_16_0_18_1_X_121	MGDG 34:1_MGDG 16:0_18:1	MGDG	0.93043	0.38918	0.40815	0.72873
FA 22:4	FA_22_4_X_71	IGFLWIHPPADNDL-UHFFFAOYSA-N	O=C(O)CCCCCCCCC=CCC=CCC=CCC=CCC	3.19246e+06	2.55551e+06	3.16648e+06	1.91706e+06	2.42954e+06	1.919e+06	0.800481	0.991862	FA_22_4_X_71	FA 22:4	FA	0.91271	0.38203	0.41492	0.73799
PE 36:4_PE 16:0_20:4	PE_36_4_PE_16_0_20_4_X_268	NQIMLWFRWGTTOZ-UHFFFAOYSA-N	O=C(OCC(OC(=O)CCCCCCC=CCC=CCC=CCC=CCC)COP(=O)(O)OCCN)CCCCCCCCCCCCCCC	7.15765e+06	1.12499e+07	1.02027e+07	4.56601e+06	7.71593e+06	6.43219e+06	1.57173	1.42542	PE_36_4_PE_16_0_20_4_X_268	PE 36:4_PE 16:0_20:4	PE	0.90684	0.37966	0.41719	0.73921
FA 18:2	FA_18_2_X_63	OYHQOLUKZRVURQ-UHFFFAOYSA-N	O=C(O)CCCCCCCC=CCC=CCCCCC	1.29215e+07	1.08713e+07	1.29789e+07	5.87915e+06	5.47471e+06	3.86703e+06	0.841331	1.00444	FA_18_2_X_63	FA 18:2	FA	0.89906	0.37652	0.42022	0.74175
Cer 42:3;O2_Cer 18:1;O2/24:2	Cer_42_3_O2_Cer_18_1_O2_24_2_X_21	GGSZJXUUQMDAST-UHFFFAOYSA-N	O=C(NC(CO)C(O)C=CCCCCCCCCCCCCC)CCCCCCCCCCCC=CCC=CCCCCCCC	1.01353e+07	9.89401e+06	1.49527e+07	3.52028e+06	7.24845e+06	1.56128e+07	0.97619	1.4753	Cer_42_3_O2_Cer_18_1_O2_24_2_X_21	Cer 42:3;O2_Cer 18:1;O2/24:2	Cer_NS	0.88485	0.37078	0.42582	0.7463
PC 38:6_PC 16:0_22:6	PC_38_6_PC_16_0_22_6_X_194	IESVDEZGAHUQJU-UHFFFAOYSA-N	O=C(OCC(OC(=O)CCC=CCC=CCC=CCC=CCC=CCC=CCC)COP(=O)([O-])OCC[N+](C)(C)C)CCCCCCCCCCCCCCC	4.34006e+07	4.33422e+07	6.10016e+07	2.68618e+07	2.69506e+07	3.36331e+07	0.998654	1.40555	PC_38_6_PC_16_0_22_6_X_194	PC 38:6_PC 16:0_22:6	PC	0.88379	0.37035	0.42624	0.7463
PI 36:2_PI 18:1_18:1	PI_36_2_PI_18_1_18_1_X_368	LALGUHSIWLNTNW-UHFFFAOYSA-N	O=C(OCC(OC(=O)CCCCCCCC=CCCCCCCCC)COP(=O)(O)OC1C(O)C(O)C(O)C(O)C1O)CCCCCCCC=CCCCCCCCC	3.95671e+07	3.68153e+07	4.49025e+07	1.64108e+07	1.66212e+07	1.57056e+07	0.930453	1.13484	PI_36_2_PI_18_1_18_1_X_368	PI 36:2_PI 18:1_18:1	PI	0.88036	0.36896	0.4276	0.7463
PE P-36:4_PE P-16:0_20:4	PE_P_36_4_PE_P_16_0_20_4_X_324	YITZQGLIICATLN-UHFFFAOYSA-N	O=C(OC(COC=CCCCCCCCCCCCCCC)COP(=O)(O)OCCN)CCCCCCC=CCC=CCC=CCC=CCC	1.41522e+08	1.57336e+08	1.92405e+08	8.81611e+07	7.46675e+07	1.08592e+08	1.11174	1.35953	PE_P_36_4_PE_P_16_0_20_4_X_324	PE P-36:4_PE P-16:0_20:4	EtherPE	0.87324	0.36608	0.43045	0.74846
DG 52:11	DG_52_11_X_45	KXZXHYRNCVVDTI-UHFFFAOYSA-N	O=C(OCC(OC(=O)CCCCCCC=CCC=CCC=CCC=CCC=CCC=CCC=CCC=CCC=CCC=CCC)CO)CCCCCCCC=CCCCC	1.08013e+07	1.27674e+07	1.45602e+07	4.15419e+06	8.42305e+06	5.57723e+06	1.18202	1.348	DG_52_11_X_45	DG 52:11	DG	0.85997	0.3607	0.43581	0.75497
PC O-36:4_PC O-16:0_20:4	PC_O_36_4_PC_O_16_0_20_4_X_227	SOUZQPFUXRVDGK-UHFFFAOYSA-N	O=C(OC(COCCCCCCCCCCCCCCCC)COP(=O)([O-])OCC[N+](C)(C)C)CCCCCCC=CCC=CCC=CCC=CCC	3.37197e+08	3.63345e+08	2.42654e+08	1.73644e+08	2.70976e+08	1.45486e+08	1.07755	0.71962	PC_O_36_4_PC_O_16_0_20_4_X_227	PC O-36:4_PC O-16:0_20:4	EtherPC	0.85159	0.35731	0.43923	0.75808
TG 52:2_TG 16:0_18:1_18:1	TG_52_2_TG_16_0_18_1_18_1_X_464	JFISYPWOVQNHLS-UHFFFAOYSA-N	O=C(OCC(OC(=O)CCCCCCCC=CCCCCCCCC)COC(=O)CCCCCCCCCCCCCCC)CCCCCCCC=CCCCCCCCC	27009081	2.07222e+07	1.1702e+07	2.98215e+07	1.43969e+07	8.98773e+06	0.767232	0.433263	TG_52_2_TG_16_0_18_1_18_1_X_464	TG 52:2_TG 16:0_18:1_18:1	TG	0.84079	0.35293	0.44368	0.76294
GM3 42:1;O2	GM3_42_1_O2_X_77	ARTKZHWMIARTLV-UHFFFAOYSA-N	O=C(O)C1(OC2C(O)C(OC(CO)C2O)OC3C(O)C(O)C(OCC(NC(=O)CCCCCCCCCCCCCCCCCCCCCCCCC)C(O)C=CCCCCCCCCCCC)OC3CO)OC(C(O)C(O)CO)C(N=C(O)C)C(O)C1	7.14572e+06	6.75084e+06	8.89277e+06	3.13243e+06	2.15181e+06	4.79027e+06	0.94474	1.24449	GM3_42_1_O2_X_77	GM3 42:1;O2	GM3	0.83257	0.34959	0.44711	0.766
PE 36:3_PE 18:1_18:2	PE_36_3_PE_18_1_18_2_X_267	GKAFCSRKMWFPSJ-UHFFFAOYSA-N	O=C(OCC(OC(=O)CCCCCCCC=CCC=CCCCCC)COP(=O)(O)OCCN)CCCCCCCC=CCCCCCCCC	4.52742e+07	4.7613e+07	5.56909e+07	2.09695e+07	1.90255e+07	1.84024e+07	1.05166	1.23008	PE_36_3_PE_18_1_18_2_X_267	PE 36:3_PE 18:1_18:2	PE	0.82547	0.34671	0.45008	0.76643
HexCer 42:2;O2_HexCer 18:1;O2/24:1	HexCer_42_2_O2_HexCer_18_1_O2_24_1_X_86	WBOZIXHPUPAOIA-UHFFFAOYSA-N	O=C(NC(COC1OC(CO)C(O)C(O)C1O)C(O)C=CCCCCCCCCCCCCC)CCCCCCCCCCCCCC=CCCCCCCCC	1.56619e+07	1.56583e+07	1.97895e+07	5.39107e+06	7.996e+06	7.76049e+06	0.999772	1.26354	HexCer_42_2_O2_HexCer_18_1_O2_24_1_X_86	HexCer 42:2;O2_HexCer 18:1;O2/24:1	HexCer_NS	0.82002	0.34449	0.45239	0.76643
Cer 42:1;O2_Cer 18:1;O2/24:0	Cer_42_1_O2_Cer_18_1_O2_24_0_X_16	ZJVVOYPTFQEGPH-UHFFFAOYSA-N	O=C(NC(CO)C(O)C=CCCCCCCCCCCCCC)CCCCCCCCCCCCCCCCCCCCCCC	1.24646e+07	1.09428e+07	1.73331e+07	5.79568e+06	8.76354e+06	2.20215e+07	0.877911	1.39058	Cer_42_1_O2_Cer_18_1_O2_24_0_X_16	Cer 42:1;O2_Cer 18:1;O2/24:0	Cer_NS	0.8194	0.34424	0.45265	0.76643
PE 36:4_PE 16:0_20:4	PE_36_4_PE_16_0_20_4_X_269	NQIMLWFRWGTTOZ-UHFFFAOYSA-N	O=C(OCC(OC(=O)CCCCCCC=CCC=CCC=CCC=CCC)COP(=O)(O)OCCN)CCCCCCCCCCCCCCC	1.38074e+07	1.99213e+07	1.58989e+07	9.70588e+06	1.25082e+07	1.0426e+07	1.4428	1.15148	PE_36_4_PE_16_0_20_4_X_269	PE 36:4_PE 16:0_20:4	PE	0.81321	0.34172	0.45528	0.76643
PC O-38:4_PC O-18:0_20:4	PC_O_38_4_PC_O_18_0_20_4_X_235	PTKWWHCMNOQBSL-UHFFFAOYSA-N	O=C(OC(COCCCCCCCCCCCCCCCCCC)COP(=O)([O-])OCC[N+](C)(C)C)CCCCCCC=CCC=CCC=CCC=CCC	1.86694e+07	1.66052e+07	2.64823e+07	9.71135e+06	1.31613e+07	2.8384e+07	0.889432	1.41848	PC_O_38_4_PC_O_18_0_20_4_X_235	PC O-38:4_PC O-18:0_20:4	EtherPC	0.8089	0.33997	0.45712	0.76643
Cer 42:2;O2_Cer 18:1;O2/24:1	Cer_42_2_O2_Cer_18_1_O2_24_1_X_18	VJSBNBBOSZJDKB-UHFFFAOYSA-N	O=C(NC(CO)C(O)C=CCCCCCCCCCCCCC)CCCCCCCCCCCCCC=CCCCCCCCC	1.06419e+07	1.09577e+07	1.35007e+07	3.30976e+06	6.01e+06	5.03677e+06	1.02967	1.26863	Cer_42_2_O2_Cer_18_1_O2_24_1_X_18	Cer 42:2;O2_Cer 18:1;O2/24:1	Cer_NS	0.80345	0.33775	0.45946	0.76643
PS 34:2_PS 16:1_18:1	PS_34_2_PS_16_1_18_1_X_394	ISTSBKDAWNZURU-UHFFFAOYSA-N	O=C(OCC(OC(=O)CCCCCCCC=CCCCCCCCC)COP(=O)(O)OCC(N)C(=O)O)CCCCCCCC=CCCCCCC	1.74323e+07	2.46587e+07	2.09938e+07	5.60126e+06	1.14879e+07	1.07328e+07	1.41454	1.20431	PS_34_2_PS_16_1_18_1_X_394	PS 34:2_PS 16:1_18:1	PS	0.7992	0.33602	0.4613	0.76643
TG 54:2_TG 18:0_18:1_18:1	TG_54_2_TG_18_0_18_1_18_1_X_461	RYNHWWNZNIGDAQ-UHFFFAOYSA-N	O=C(OCC(OC(=O)CCCCCCCC=CCCCCCCCC)COC(=O)CCCCCCCCCCCCCCCCC)CCCCCCCC=CCCCCCCCC	8.72024e+06	5.75085e+06	3.23647e+06	1.00815e+07	4.02777e+06	2.75914e+06	0.659483	0.371144	TG_54_2_TG_18_0_18_1_18_1_X_461	TG 54:2_TG 18:0_18:1_18:1	TG	0.79914	0.33599	0.46132	0.76643
LPC 16:0/0:0	LPC_16_0_0_0_X_91	ASWBNKHCZGQVJV-UHFFFAOYSA-N	O=C(OCC(O)COP(=O)([O-])OCC[N+](C)(C)C)CCCCCCCCCCCCCCC	7.50158e+06	8.38817e+06	1.03973e+07	3.52219e+06	5.49278e+06	4.94428e+06	1.11819	1.38602	LPC_16_0_0_0_X_91	LPC 16:0/0:0	LPC	0.7972	0.33521	0.46216	0.76643
TG 56:3_TG 18:1_18:1_20:1	TG_56_3_TG_18_1_18_1_20_1_X_448	QXMHHXQBBKDSSL-UHFFFAOYSA-N	O=C(OCC(OC(=O)CCCCCCCC=CCCCCCCCC)COC(=O)CCCCCCCCCC=CCCCCCCCC)CCCCCCCC=CCCCCCCCC	8.96786e+06	5.59383e+06	3.0912e+06	1.04194e+07	4.32003e+06	2.79203e+06	0.623764	0.344697	TG_56_3_TG_18_1_18_1_20_1_X_448	TG 56:3_TG 18:1_18:1_20:1	TG	0.78442	0.33	0.46774	0.77293
PI 40:6_PI 18:1_22:5	PI_40_6_PI_18_1_22_5_X_383	CVDYOYNJWLXMAW-UHFFFAOYSA-N	O=C(OCC(OC(=O)CCCCCC=CCC=CCC=CCC=CCC=CCC)COP(=O)(O)OC1C(O)C(O)C(O)C(O)C1O)CCCCCCCC=CCCCCCCCC	2.12254e+07	2.3002e+07	2.68585e+07	7.45044e+06	8.91781e+06	1.22623e+07	1.0837	1.2654	PI_40_6_PI_18_1_22_5_X_383	PI 40:6_PI 18:1_22:5	PI	0.76678	0.3228	0.47555	0.77889
PE O-40:3_PE O-16:1_24:2	PE_O_40_3_PE_O_16_1_24_2_X_308	IAQMPOXRWSDFIT-UHFFFAOYSA-N	O=C(OC(COCCCCCCCCC=CCCCCCC)COP(=O)(O)OCCN)CCCCCCCCCCCC=CCC=CCCCCCCC	3.35799e+06	3.18083e+06	4.35671e+06	581334	1.47709e+06	3.02497e+06	0.947244	1.29742	PE_O_40_3_PE_O_16_1_24_2_X_308	PE O-40:3_PE O-16:1_24:2	EtherPE	0.76415	0.32173	0.47673	0.77889
PE O-40:7_PE O-18:2_22:5	PE_O_40_7_PE_O_18_2_22_5_X_312	ZGFRFFVTVBULAT-UHFFFAOYSA-N	O=C(OC(COCCCCCCCCC=CCC=CCCCCC)COP(=O)(O)OCCN)CCCCCC=CCC=CCC=CCC=CCC=CCC	4.67573e+07	5.06167e+07	6.04909e+07	1.43396e+07	1.82146e+07	3.52517e+07	1.08254	1.29372	PE_O_40_7_PE_O_18_2_22_5_X_312	PE O-40:7_PE O-18:2_22:5	EtherPE	0.7625	0.32105	0.47747	0.77889
PE 34:1_PE 16:0_18:1	PE_34_1_PE_16_0_18_1_X_256	FHQVHHIBKUMWTI-UHFFFAOYSA-N	O=C(OCC(OC(=O)CCCCCCCC=CCCCCCCCC)COP(=O)(O)OCCN)CCCCCCCCCCCCCCC	9.72625e+07	9.89026e+07	1.18267e+08	3.94469e+07	2.97788e+07	5.59188e+07	1.01686	1.21596	PE_34_1_PE_16_0_18_1_X_256	PE 34:1_PE 16:0_18:1	PE	0.75992	0.32	0.47863	0.77889
Cer 42:0;O2_Cer 18:0;O2/24:0	Cer_42_0_O2_Cer_18_0_O2_24_0_X_11	BPLYVSYSBPLDOA-UHFFFAOYSA-N	O=C(NC(CO)C(O)CCCCCCCCCCCCCCC)CCCCCCCCCCCCCCCCCCCCCCC	3.0989e+07	3.18804e+07	4.11851e+07	1.03294e+07	2.12854e+07	2.21241e+07	1.02876	1.32902	Cer_42_0_O2_Cer_18_0_O2_24_0_X_11	Cer 42:0;O2_Cer 18:0;O2/24:0	Cer_NDS	0.75754	0.31903	0.4797	0.77889
FA 20:4	FA_20_4_X_68	HQPCSDADVLFHHO-UHFFFAOYSA-N	O=C(O)CCCCCCC=CCC=CCC=CCC=CCC	1.11286e+07	1.13855e+07	1.55539e+07	7.12674e+06	9.86039e+06	1.03462e+07	1.02308	1.39765	FA_20_4_X_68	FA 20:4	FA	0.71242	0.30056	0.50054	0.80707
Cer 42:1;O2_Cer 18:1;O2/24:0	Cer_42_1_O2_Cer_18_1_O2_24_0_X_15	ZJVVOYPTFQEGPH-UHFFFAOYSA-N	O=C(NC(CO)C(O)C=CCCCCCCCCCCCCC)CCCCCCCCCCCCCCCCCCCCCCC	2.10947e+07	1.90025e+07	2.82392e+07	8.91502e+06	1.49959e+07	3.38695e+07	0.900821	1.33869	Cer_42_1_O2_Cer_18_1_O2_24_0_X_15	Cer 42:1;O2_Cer 18:1;O2/24:0	Cer_NS	0.71005	0.29959	0.50166	0.80707
PC O-37:10	PC_O_37_10_X_231	BIFQLFQOARTJBK-UHFFFAOYSA-N	O=C(OC(COCCC=CCC=CCC=CCC=CCC)COP(=O)([O-])OCC[N+](C)(C)C)CCC=CCC=CCC=CCC=CCC=CCC=CCC	3.23313e+07	2.72284e+07	2.35293e+07	1.9224e+07	1.67279e+07	1.23323e+07	0.842169	0.727757	PC_O_37_10_X_231	PC O-37:10	EtherPC	0.70156	0.29611	0.5057	0.80707
PG 44:10_PG 22:4_22:6	PG_44_10_PG_22_4_22_6_X_357	NMXDCYBWFBLANN-UHFFFAOYSA-N	O=C(OCC(OC(=O)CCC=CCC=CCC=CCC=CCC=CCC=CCC)COP(=O)(O)OCC(O)CO)CCCCCCCCC=CCC=CCC=CCC=CCC	2.64364e+06	3.10901e+06	3.81076e+06	1.56541e+06	2.40367e+06	2.18415e+06	1.17603	1.44148	PG_44_10_PG_22_4_22_6_X_357	PG 44:10_PG 22:4_22:6	PG	0.69652	0.29404	0.50811	0.80707
PG 38:3_PG 18:1_20:2	PG_38_3_PG_18_1_20_2_X_342	QYNYDIBIMCZYDQ-UHFFFAOYSA-N	O=C(OCC(OC(=O)CCCCCCCCCC=CCC=CCCCCC)COP(=O)(O)OCC(O)CO)CCCCCCCC=CCCCCCCCC	1.75819e+07	1.26391e+07	2.13847e+07	1.13325e+07	8.22093e+06	1.57974e+07	0.718867	1.21629	PG_38_3_PG_18_1_20_2_X_342	PG 38:3_PG 18:1_20:2	PG	0.6964	0.29399	0.50817	0.80707
LPC 20:4	LPC_20_4_X_97	GOMVPVRDBLLHQC-UHFFFAOYSA-N	O=C(OCC(O)COP(=O)([O-])OCC[N+](C)(C)C)CCCCCCC=CCC=CCC=CCC=CCC	4.77114e+06	7.60449e+06	6.89221e+06	4.79859e+06	8.32963e+06	4.87004e+06	1.59385	1.44456	LPC_20_4_X_97	LPC 20:4	LPC	0.69526	0.29352	0.50872	0.80707
DMPE 36:1_DMPE 16:0_20:1	DMPE_36_1_DMPE_16_0_20_1_X_56	YLPUQEXVDOOZCV-UHFFFAOYSA-N	O=C(OCC(OC(=O)CCCCCCCCCC=CCCCCCCCC)COP(=O)(O)OCCN(C)C)CCCCCCCCCCCCCCC	9.08926e+06	8.70706e+06	1.16705e+07	4.32025e+06	3.75237e+06	8.64629e+06	0.95795	1.28398	DMPE_36_1_DMPE_16_0_20_1_X_56	DMPE 36:1_DMPE 16:0_20:1	DMPE	0.69429	0.29312	0.50918	0.80707
Cer 42:1;O2_Cer 18:1;O2/24:0	Cer_42_1_O2_Cer_18_1_O2_24_0_X_14	ZJVVOYPTFQEGPH-UHFFFAOYSA-N	O=C(NC(CO)C(O)C=CCCCCCCCCCCCCC)CCCCCCCCCCCCCCCCCCCCCCC	8.26921e+06	7.58662e+06	1.09686e+07	3.49622e+06	6.14565e+06	1.29837e+07	0.917455	1.32644	Cer_42_1_O2_Cer_18_1_O2_24_0_X_14	Cer 42:1;O2_Cer 18:1;O2/24:0	Cer_NS	0.68519	0.28939	0.51358	0.81023
PS 36:2_PS 18:1_18:1	PS_36_2_PS_18_1_18_1_X_398	WTBFLCSPLLEDEM-UHFFFAOYSA-N	O=C(OCC(OC(=O)CCCCCCCC=CCCCCCCCC)COP(=O)(O)OCC(N)C(=O)O)CCCCCCCC=CCCCCCCCC	4.68429e+07	5.3477e+07	5.90544e+07	1.63593e+07	1.83427e+07	2.74388e+07	1.14162	1.26069	PS_36_2_PS_18_1_18_1_X_398	PS 36:2_PS 18:1_18:1	PS	0.683	0.28849	0.51465	0.81023
PG 44:10_PG 22:5_22:5	PG_44_10_PG_22_5_22_5_X_358	CSHJHZDRNJSEJU-UHFFFAOYSA-N	O=C(OCC(OC(=O)CCCCCC=CCC=CCC=CCC=CCC=CCC)COP(=O)(O)OCC(O)CO)CCCCCC=CCC=CCC=CCC=CCC=CCC	2.49462e+06	3.12109e+06	3.46806e+06	1.26375e+06	2.46995e+06	1.60992e+06	1.25113	1.39022	PG_44_10_PG_22_5_22_5_X_358	PG 44:10_PG 22:5_22:5	PG	0.67895	0.28683	0.51662	0.81059
PC 36:1_PC 16:0_20:1	PC_36_1_PC_16_0_20_1_X_165	MZZHKIPFYPOYKP-UHFFFAOYSA-N	O=C(OCC(OC(=O)CCCCCCCCCC=CCCCCCCCC)COP(=O)([O-])OCC[N+](C)(C)C)CCCCCCCCCCCCCCC	1.238e+07	1.53437e+07	1.62712e+07	5.28779e+06	5.76398e+06	1.23072e+07	1.23939	1.31431	PC_36_1_PC_16_0_20_1_X_165	PC 36:1_PC 16:0_20:1	PC	0.66987	0.28309	0.52109	0.81398
PC 29:0	PC_29_0_X_130	JERIBPHBOOFETI-UHFFFAOYSA-N	O=C(OCC(OC(=O)CCCCCCCCCCCCCC)COP(=O)([O-])OCC[N+](C)(C)C)CCCCCCCCCCCCC	7.03413e+06	9.18684e+06	9.26569e+06	3.36062e+06	5.00598e+06	3.56603e+06	1.30604	1.31725	PC_29_0_X_130	PC 29:0	PC	0.66679	0.28182	0.52261	0.81398
TG 54:5_TG 18:1_18:2_18:2	TG_54_5_TG_18_1_18_2_18_2_X_460	VVEBTVMJPTZDHO-UHFFFAOYSA-N	O=C(OCC(OC(=O)CCCCCCCC=CCC=CCCCCC)COC(=O)CCCCCCCC=CCCCCCCCC)CCCCCCCC=CCC=CCCCCC	1.08009e+07	8.6134e+06	6.27287e+06	1.13899e+07	8.99023e+06	6.6816e+06	0.797472	0.580774	TG_54_5_TG_18_1_18_2_18_2_X_460	TG 54:5_TG 18:1_18:2_18:2	TG	0.66275	0.28016	0.52461	0.81398
DG 20:1	DG_20_1_X_40	HENITMZDNCZIMM-UHFFFAOYSA-N	O=C(OCC(OC(=O)CCCCCCC=CCCC)CO)CCCCCCC	444928	1.51864e+06	1.48398e+06	576180	1.45287e+06	2.47979e+06	3.41321	3.33532	DG_20_1_X_40	DG 20:1	DG	0.66042	0.2792	0.52577	0.81398
PC 34:4_PC 16:1_18:3	PC_34_4_PC_16_1_18_3_X_158	MMUCLZZSNHBNFL-UHFFFAOYSA-N	O=C(OCC(OC(=O)CCCCCCCC=CCC=CCC=CCC)COP(=O)([O-])OCC[N+](C)(C)C)CCCCCCCC=CCCCCCC	6.66477e+07	5.88397e+07	5.01217e+07	3.7237e+07	3.28979e+07	2.66093e+07	0.882846	0.752039	PC_34_4_PC_16_1_18_3_X_158	PC 34:4_PC 16:1_18:3	PC	0.65046	0.2751	0.53076	0.81733
PE O-36:3_PE O-18:2_18:1	PE_O_36_3_PE_O_18_2_18_1_X_291	KTJAFMBXBPVGGI-UHFFFAOYSA-N	O=C(OC(COCCCCCCCCC=CCC=CCCCCC)COP(=O)(O)OCCN)CCCCCCCC=CCCCCCCCC	4.17128e+07	4.01193e+07	4.94287e+07	1.01763e+07	1.98435e+07	2.86181e+07	0.961798	1.18498	PE_O_36_3_PE_O_18_2_18_1_X_291	PE O-36:3_PE O-18:2_18:1	EtherPE	0.64895	0.27448	0.53152	0.81733
PE O-34:1_PE O-18:1_16:0	PE_O_34_1_PE_O_18_1_16_0_X_285	KJDVLWWPMOBWGU-UHFFFAOYSA-N	O=C(OC(COCCCCCCCCC=CCCCCCCCC)COP(=O)(O)OCCN)CCCCCCCCCCCCCCC	9.87949e+06	1.28487e+07	6.84204e+06	5.60406e+06	1.09969e+07	3.40522e+06	1.30054	0.69255	PE_O_34_1_PE_O_18_1_16_0_X_285	PE O-34:1_PE O-18:1_16:0	EtherPE	0.64564	0.27312	0.53319	0.81733
TG 56:4_TG 18:0_18:1_20:3	TG_56_4_TG_18_0_18_1_20_3_X_442	JRSOEXBBHGXQPU-UHFFFAOYSA-N	O=C(OCC(OC(=O)CCCCCCCC=CCCCCCCCC)COC(=O)CCCCCCCCCCCCCCCCC)CCCCCCCCCC=CCC=CCC=CCC	1.045e+07	6.50517e+06	3.71163e+06	1.05704e+07	5.64414e+06	3.49348e+06	0.622502	0.355179	TG_56_4_TG_18_0_18_1_20_3_X_442	TG 56:4_TG 18:0_18:1_20:3	TG	0.63885	0.27032	0.53664	0.81738
LPE 18:2	LPE_18_2_X_105	DBHKHNGBVGWQJE-UHFFFAOYSA-N	O=C(OCC(O)COP(=O)(O)OCCN)CCCCCCCC=CCC=CCCCCC	1.05906e+06	1.06628e+06	1.32673e+06	592526	659811	736143	1.00682	1.25274	LPE_18_2_X_105	LPE 18:2	LPE	0.6357	0.26902	0.53825	0.81738
FA 24:1	FA_24_1_X_74	GWHCXVQVJPWHRF-UHFFFAOYSA-N	O=C(O)CCCCCCCCCCCCCC=CCCCCCCCC	9.51051e+06	8.0751e+06	8.1186e+06	5.41429e+06	7.6656e+06	6.23176e+06	0.849071	0.853645	FA_24_1_X_74	FA 24:1	FA	0.63523	0.26882	0.53849	0.81738
LPC O-18:1	LPC_O_18_1_X_101	LGYDTKYITBAFRQ-UHFFFAOYSA-N	O=P([O-])(OCC[N+](C)(C)C)OCC(OCCCCCCCCC=CCCCCCCCC)CO	3.5858e+06	3.03198e+06	3.28486e+06	1.68271e+06	2.64945e+06	1.77478e+06	0.845553	0.916075	LPC_O_18_1_X_101	LPC O-18:1	EtherLPC	0.61523	0.26057	0.54882	0.82698
PC 36:5	PC_36_5_X_177	CQFURSURYXJXCF-UHFFFAOYSA-N	O=C(OCC(OC(=O)CCCCCCCCCCCCCC=CCC=CCC=CCC=CCC=CCC)COP(=O)([O-])OCC[N+](C)(C)C)CCCCC	8.96119e+06	2.18359e+07	3.4607e+07	2.63863e+06	2.46673e+07	5.51774e+07	2.43672	3.86187	PC_36_5_X_177	PC 36:5	PC	0.61446	0.26025	0.54923	0.82698
TG 58:2_TG 16:0_18:1_24:1	TG_58_2_TG_16_0_18_1_24_1_X_450	QBFPWMQTMYVTPZ-UHFFFAOYSA-N	O=C(OCC(OC(=O)CCCCCCCC=CCCCCCCCC)COC(=O)CCCCCCCCCCCCCCC)CCCCCCCCCCCCCC=CCCCCCCCC	6.01397e+06	3.47994e+06	2.26315e+06	3.58863e+06	2.46238e+06	1.65866e+06	0.578642	0.376316	TG_58_2_TG_16_0_18_1_24_1_X_450	TG 58:2_TG 16:0_18:1_24:1	TG	0.61006	0.25843	0.55153	0.82698
TG 54:4_TG 16:0_18:1_20:3	TG_54_4_TG_16_0_18_1_20_3_X_458	QEDYDAHKODHMGH-UHFFFAOYSA-N	O=C(OCC(OC(=O)CCCCCCCC=CCCCCCCCC)COC(=O)CCCCCCCCCCCCCCC)CCCCCCCCCC=CCC=CCC=CCC	1.05631e+07	8.49847e+06	5.17675e+06	1.13918e+07	6.71084e+06	4.59817e+06	0.804546	0.490081	TG_54_4_TG_16_0_18_1_20_3_X_458	TG 54:4_TG 16:0_18:1_20:3	TG	0.60933	0.25813	0.55191	0.82698
PI O-38:5_PI O-18:1_20:4	PI_O_38_5_PI_O_18_1_20_4_X_386	VKRDRDRLFSZIGY-UHFFFAOYSA-N	O=C(OC(COCCCCCCCCC=CCCCCCCCC)COP(=O)(O)OC1C(O)C(O)C(O)C(O)C1O)CCCCCCC=CCC=CCC=CCC=CCC	1.482e+07	2.88135e+07	2.78379e+07	8.32189e+06	2.38395e+07	2.14942e+07	1.94424	1.87841	PI_O_38_5_PI_O_18_1_20_4_X_386	PI O-38:5_PI O-18:1_20:4	EtherPI	0.60312	0.25556	0.55519	0.82922
PG 40:7_PG 18:2_22:5	PG_40_7_PG_18_2_22_5_X_351	LOQVZAVLOYOOSB-UHFFFAOYSA-N	O=C(OCC(OC(=O)CCCCCC=CCC=CCC=CCC=CCC=CCC)COP(=O)(O)OCC(O)CO)CCCCCCCC=CCC=CCCCCC	7.6829e+06	1.05516e+07	9.85402e+06	3.2647e+06	7.00997e+06	2.95041e+06	1.37338	1.28259	PG_40_7_PG_18_2_22_5_X_351	PG 40:7_PG 18:2_22:5	PG	0.59561	0.25245	0.55917	0.83251
HexCer 42:2;O2_HexCer 18:1;O2/24:1	HexCer_42_2_O2_HexCer_18_1_O2_24_1_X_87	WBOZIXHPUPAOIA-UHFFFAOYSA-N	O=C(NC(COC1OC(CO)C(O)C(O)C1O)C(O)C=CCCCCCCCCCCCCC)CCCCCCCCCCCCCC=CCCCCCCCC	4.45374e+07	4.49331e+07	5.35259e+07	1.5196e+07	2.24562e+07	1.90514e+07	1.00888	1.20182	HexCer_42_2_O2_HexCer_18_1_O2_24_1_X_87	HexCer 42:2;O2_HexCer 18:1;O2/24:1	HexCer_NS	0.58754	0.24911	0.56349	0.83626
PS 34:1_PS 16:0_18:1	PS_34_1_PS_16_0_18_1_X_392	OIWCYIUQAVBPGV-UHFFFAOYSA-N	O=C(OCC(OC(=O)CCCCCCCC=CCCCCCCCC)COP(=O)(O)OCC(N)C(=O)O)CCCCCCCCCCCCCCC	8.4951e+07	1.02064e+08	8.92399e+07	2.72119e+07	4.25484e+07	5.57723e+07	1.20144	1.05049	PS_34_1_PS_16_0_18_1_X_392	PS 34:1_PS 16:0_18:1	PS	0.5738	0.24342	0.57092	0.8446
PE O-34:3_PE O-16:1_18:2	PE_O_34_3_PE_O_16_1_18_2_X_288	RIQAKBUOHSSMTC-UHFFFAOYSA-N	O=C(OC(COCCCCCCCCC=CCCCCCC)COP(=O)(O)OCCN)CCCCCCCC=CCC=CCCCCC	3.70941e+07	3.39043e+07	3.05245e+07	1.30604e+07	1.13059e+07	9.39798e+06	0.914009	0.822893	PE_O_34_3_PE_O_16_1_18_2_X_288	PE O-34:3_PE O-16:1_18:2	EtherPE	0.56688	0.24056	0.5747	0.84645
LPE 22:4	LPE_22_4_X_112	RSVFMXVZJZRSQQ-UHFFFAOYSA-N	O=C(OCC(O)COP(=O)(O)OCCN)CCCCCCCCC=CCC=CCC=CCC=CCC	2.08378e+06	2.6957e+06	2.92895e+06	987855	1.34566e+06	2.13032e+06	1.29366	1.40559	LPE_22_4_X_112	LPE 22:4	LPE	0.56001	0.2377	0.57849	0.84645
TG 52:3_TG 16:0_18:1_18:2	TG_52_3_TG_16_0_18_1_18_2_X_455	KGLAHZTWGPHKFF-UHFFFAOYSA-N	O=C(OCC(OC(=O)CCCCCCCC=CCCCCCCCC)COC(=O)CCCCCCCCCCCCCCC)CCCCCCCC=CCC=CCCCCC	1.54738e+07	1.16819e+07	7.61942e+06	1.70786e+07	8.53342e+06	6.48806e+06	0.754947	0.492408	TG_52_3_TG_16_0_18_1_18_2_X_455	TG 52:3_TG 16:0_18:1_18:2	TG	0.55747	0.23665	0.5799	0.84645
PG 32:2_PG 14:0_18:2	PG_32_2_PG_14_0_18_2_X_334	BCWWDWIJORDPRN-UHFFFAOYSA-N	O=C(OCC(OC(=O)CCCCCCCC=CCC=CCCCCC)COP(=O)(O)OCC(O)CO)CCCCCCCCCCCCC	554113	1.36804e+06	565630	284459	1.14337e+06	176946	2.46887	1.02078	PG_32_2_PG_14_0_18_2_X_334	PG 32:2_PG 14:0_18:2	PG	0.55466	0.23548	0.58146	0.84645
PG 40:6_PG 18:1_22:5	PG_40_6_PG_18_1_22_5_X_348	JAMPNNNOPHDTDM-UHFFFAOYSA-N	O=C(OCC(OC(=O)CCCCCC=CCC=CCC=CCC=CCC=CCC)COP(=O)(O)OCC(O)CO)CCCCCCCC=CCCCCCCCC	5.07644e+06	4.90534e+06	6.47407e+06	2.06584e+06	1.9674e+06	3.03531e+06	0.966295	1.27532	PG_40_6_PG_18_1_22_5_X_348	PG 40:6_PG 18:1_22:5	PG	0.55223	0.23448	0.58281	0.84645
TG 54:4_TG 18:1_18:1_18:2	TG_54_4_TG_18_1_18_1_18_2_X_453	JTMWOTXEVWLTTO-UHFFFAOYSA-N	O=C(OCC(OC(=O)CCCCCCCC=CCCCCCCCC)COC(=O)CCCCCCCC=CCCCCCCCC)CCCCCCCC=CCC=CCCCCC	9.55278e+06	7.27176e+06	5.62749e+06	1.03813e+07	6.83884e+06	6.08441e+06	0.761219	0.589095	TG_54_4_TG_18_1_18_1_18_2_X_453	TG 54:4_TG 18:1_18:1_18:2	TG	0.55176	0.23428	0.58307	0.84645
FA 22:6	FA_22_6_X_73	MBMBGCFOFBJSGT-UHFFFAOYSA-N	O=C(O)CCC=CCC=CCC=CCC=CCC=CCC=CCC	2.42914e+06	2.03126e+06	2.70848e+06	1.45367e+06	1.69725e+06	1.86449e+06	0.836204	1.115	FA_22_6_X_73	FA 22:6	FA	0.52796	0.22439	0.5965	0.86142
TG 56:5_TG 18:1_18:1_20:3	TG_56_5_TG_18_1_18_1_20_3_X_459	XSHMZQHXHKCIMM-UHFFFAOYSA-N	O=C(OCC(OC(=O)CCCCCCCC=CCCCCCCCC)COC(=O)CCCCCCCCCC=CCC=CCC=CCC)CCCCCCCC=CCCCCCCCC	7.26059e+06	6.1236e+06	4.3974e+06	7.96445e+06	5.90534e+06	4.87751e+06	0.843403	0.605653	TG_56_5_TG_18_1_18_1_20_3_X_459	TG 56:5_TG 18:1_18:1_20:3	TG	0.52694	0.22397	0.59708	0.86142
DMPE 30:0_DMPE 14:0_16:0	DMPE_30_0_DMPE_14_0_16_0_X_47	SGCCCNLCHZNZIU-UHFFFAOYSA-N	O=C(OCC(OC(=O)CCCCCCCCCCCCCCC)COP(=O)(O)OCCN(C)C)CCCCCCCCCCCCC	1.72402e+07	1.96236e+07	1.86797e+07	8.85822e+06	6.4018e+06	6.33673e+06	1.13825	1.08349	DMPE_30_0_DMPE_14_0_16_0_X_47	DMPE 30:0_DMPE 14:0_16:0	DMPE	0.51214	0.21781	0.60561	0.86651
TG 52:4_TG 16:1_18:1_18:2	TG_52_4_TG_16_1_18_1_18_2_X_451	WHSWXEYWNPTUPW-UHFFFAOYSA-N	O=C(OCC(OC(=O)CCCCCCCC=CCCCCCCCC)COC(=O)CCCCCCCC=CCCCCCC)CCCCCCCC=CCC=CCCCCC	1.27175e+07	8.76474e+06	7.19217e+06	1.42211e+07	8.44951e+06	7.39437e+06	0.689186	0.565532	TG_52_4_TG_16_1_18_1_18_2_X_451	TG 52:4_TG 16:1_18:1_18:2	TG	0.50396	0.21439	0.61039	0.86651
PC O-34:1_PC O-18:1_16:0	PC_O_34_1_PC_O_18_1_16_0_X_217	IQLHTKSHLGLPMG-UHFFFAOYSA-N	O=C(OC(COCCCCCCCCC=CCCCCCCCC)COP(=O)([O-])OCC[N+](C)(C)C)CCCCCCCCCCCCCCC	2.22343e+07	2.91312e+07	2.4774e+07	7.70921e+06	1.52563e+07	1.8778e+07	1.31019	1.11422	PC_O_34_1_PC_O_18_1_16_0_X_217	PC O-34:1_PC O-18:1_16:0	EtherPC	0.49972	0.21263	0.61287	0.86651
SM 41:2;O2_SM 18:1;O2/23:1	SM_41_2_O2_SM_18_1_O2_23_1_X_427	BFGIWFDXBGGGCM-UHFFFAOYSA-N	O=C(NC(COP(=O)([O-])OCC[N+](C)(C)C)C(O)C=CCCCCCCCCCCCCC)CCCCCCCCCCC=CCCCCCCCCCC	8573933	8.15325e+06	6.54529e+06	5.21796e+06	6.90411e+06	2.10458e+06	0.950935	0.763394	SM_41_2_O2_SM_18_1_O2_23_1_X_427	SM 41:2;O2_SM 18:1;O2/23:1	SM	0.49957	0.21257	0.61296	0.86651
LPE 18:2	LPE_18_2_X_106	DBHKHNGBVGWQJE-UHFFFAOYSA-N	O=C(OCC(O)COP(=O)(O)OCCN)CCCCCCCC=CCC=CCCCCC	2.12171e+06	2.3785e+06	2.77412e+06	1.16719e+06	1.39455e+06	1.61992e+06	1.12103	1.30749	LPE_18_2_X_106	LPE 18:2	LPE	0.49882	0.21225	0.6134	0.86651
TG 50:2_TG 16:0_16:1_18:1	TG_50_2_TG_16_0_16_1_18_1_X_465	TWJCMQZMAPGUSG-UHFFFAOYSA-N	O=C(OCC(OC(=O)CCCCCCCC=CCCCCCC)COC(=O)CCCCCCCCCCCCCCC)CCCCCCCC=CCCCCCCCC	1.6602e+07	1.18407e+07	8.26396e+06	1.72002e+07	7.90332e+06	5.78707e+06	0.713211	0.497771	TG_50_2_TG_16_0_16_1_18_1_X_465	TG 50:2_TG 16:0_16:1_18:1	TG	0.49559	0.21091	0.61531	0.86651
PE O-38:5_PE O-16:1_22:4	PE_O_38_5_PE_O_16_1_22_4_X_301	OZSVECGNTALICE-UHFFFAOYSA-N	O=C(OC(COCCCCCCCCC=CCCCCCC)COP(=O)(O)OCCN)CCCCCCCCC=CCC=CCC=CCC=CCC	5.1815e+07	5.40262e+07	4.82061e+07	2.13707e+07	1.72603e+07	3.14259e+07	1.04268	0.930352	PE_O_38_5_PE_O_16_1_22_4_X_301	PE O-38:5_PE O-16:1_22:4	EtherPE	0.49455	0.21047	0.61592	0.86651
LPC 22:5	LPC_22_5_X_98	BIEOSECQPGGZMF-UHFFFAOYSA-N	O=C(OCC(O)COP(=O)([O-])OCC[N+](C)(C)C)CCCCCC=CCC=CCC=CCC=CCC=CCC	2.7965e+06	3.91377e+06	3.80299e+06	2.1911e+06	4.24408e+06	2.50607e+06	1.39952	1.35991	LPC_22_5_X_98	LPC 22:5	LPC	0.49443	0.21042	0.616	0.86651
TG 58:8_TG 16:0_20:3_22:5	TG_58_8_TG_16_0_20_3_22_5_X_445	NKPYLLVANQBKPD-UHFFFAOYSA-N	O=C(OCC(OC(=O)CCCCCCCCCC=CCC=CCC=CCC)COC(=O)CCCCCCCCCCCCCCC)CCCCCC=CCC=CCC=CCC=CCC=CCC	3.31479e+06	2.96055e+06	1.65487e+06	2.51842e+06	3.85986e+06	1.28054e+06	0.893132	0.499237	TG_58_8_TG_16_0_20_3_22_5_X_445	TG 58:8_TG 16:0_20:3_22:5	TG	0.49216	0.20947	0.61734	0.86651
Cer 40:0;O2_Cer 18:0;O2/22:0	Cer_40_0_O2_Cer_18_0_O2_22_0_X_8	SXPRAKSDHOEHIG-UHFFFAOYSA-N	O=C(NC(CO)C(O)CCCCCCCCCCCCCCC)CCCCCCCCCCCCCCCCCCCCC	1.01484e+07	1.10696e+07	1.27459e+07	3.82335e+06	7.70961e+06	6.15156e+06	1.09077	1.25596	Cer_40_0_O2_Cer_18_0_O2_22_0_X_8	Cer 40:0;O2_Cer 18:0;O2/22:0	Cer_NDS	0.48684	0.20726	0.6205	0.86833
PC O-38:7_PC O-18:2_20:5	PC_O_38_7_PC_O_18_2_20_5_X_242	DBCXCFBGWOEMJV-UHFFFAOYSA-N	O=C(OC(COCCCCCCCCC=CCC=CCCCCC)COP(=O)([O-])OCC[N+](C)(C)C)CCCC=CCC=CCC=CCC=CCC=CCC	8.26235e+06	1.40661e+07	1.18617e+07	5.93919e+06	1.3797e+07	7.65217e+06	1.70243	1.43563	PC_O_38_7_PC_O_18_2_20_5_X_242	PC O-38:7_PC O-18:2_20:5	EtherPC	0.47759	0.20339	0.62605	0.87347
PC 34:1	PC_34_1_X_150	LUVCJAYPIYFSQI-UHFFFAOYSA-N	O=C(OCC(OC(=O)CCCCCCCCCCCCCCC=CCCCCCCCCCCCC)COP(=O)([O-])OCC[N+](C)(C)C)CCCC	2.8431e+09	2.67582e+09	3.41671e+09	1.16984e+09	1.11382e+09	2.49637e+09	0.941164	1.20176	PC_34_1_X_150	PC 34:1	PC	0.46263	0.19714	0.63512	0.88348
PI O-36:4_PI O-16:0_20:4	PI_O_36_4_PI_O_16_0_20_4_X_385	WYUJHUHIPXIISK-UHFFFAOYSA-N	O=C(OC(COCCCCCCCCCCCCCCCC)COP(=O)(O)OC1C(O)C(O)C(O)C(O)C1O)CCCCCCC=CCC=CCC=CCC=CCC	4.8382e+06	7.56853e+06	7.17094e+06	2.21854e+06	5.33611e+06	4.29702e+06	1.56433	1.48215	PI_O_36_4_PI_O_16_0_20_4_X_385	PI O-36:4_PI O-16:0_20:4	EtherPI	0.45704	0.1948	0.63856	0.88412
Cer 42:1;O2_Cer 18:0;O2/24:1	Cer_42_1_O2_Cer_18_0_O2_24_1_X_13	YUULKFVZRXQHPM-UHFFFAOYSA-N	O=C(NC(CO)C(O)CCCCCCCCCCCCCCC)CCCCCCCCCCCCCC=CCCCCCCCC	1.63904e+07	1.90365e+07	2.19858e+07	5.46655e+06	1.25169e+07	1.24921e+07	1.16144	1.34138	Cer_42_1_O2_Cer_18_0_O2_24_1_X_13	Cer 42:1;O2_Cer 18:0;O2/24:1	Cer_NDS	0.45169	0.19256	0.64186	0.88412
PE O-38:6_PE O-16:1_22:5	PE_O_38_6_PE_O_16_1_22_5_X_304	CWZGHHQNICLNJN-UHFFFAOYSA-N	O=C(OC(COCCCCCCCCC=CCCCCCC)COP(=O)(O)OCCN)CCCCCC=CCC=CCC=CCC=CCC=CCC	2.54945e+08	2.86307e+08	3.02971e+08	1.06329e+08	1.03467e+08	1.72926e+08	1.12301	1.18838	PE_O_38_6_PE_O_16_1_22_5_X_304	PE O-38:6_PE O-16:1_22:5	EtherPE	0.44868	0.1913	0.64372	0.88412
PE 38:4_PE 18:1_20:3	PE_38_4_PE_18_1_20_3_X_278	FHPKJOCRZAXOEW-UHFFFAOYSA-N	O=C(OCC(OC(=O)CCCCCCCCCC=CCC=CCC=CCC)COP(=O)(O)OCCN)CCCCCCCC=CCCCCCCCC	1.89057e+07	2.00876e+07	2.27993e+07	8.71015e+06	7.72646e+06	1.14167e+07	1.06252	1.20595	PE_38_4_PE_18_1_20_3_X_278	PE 38:4_PE 18:1_20:3	PE	0.44764	0.19087	0.64436	0.88412
SM 40:2;O2_SM 18:1;O2/22:1	SM_40_2_O2_SM_18_1_O2_22_1_X_426	VBFKEZGCUWHGSK-UHFFFAOYSA-N	O=C(NC(COP(=O)([O-])OCC[N+](C)(C)C)C(O)C=CCCCCCCCCCCCCC)CCCCCCCCCCCC=CCCCCCCCC	6.31365e+07	8.07324e+07	5.18256e+07	4.90158e+07	6.6171e+07	2.80241e+07	1.2787	0.820851	SM_40_2_O2_SM_18_1_O2_22_1_X_426	SM 40:2;O2_SM 18:1;O2/22:1	SM	0.44651	0.1904	0.64506	0.88412
PG 40:6_PG 18:1_22:5	PG_40_6_PG_18_1_22_5_X_349	JAMPNNNOPHDTDM-UHFFFAOYSA-N	O=C(OCC(OC(=O)CCCCCC=CCC=CCC=CCC=CCC=CCC)COP(=O)(O)OCC(O)CO)CCCCCCCC=CCCCCCCCC	2.11252e+07	2.29679e+07	2.65317e+07	7.64664e+06	1.21698e+07	1.04771e+07	1.08723	1.25593	PG_40_6_PG_18_1_22_5_X_349	PG 40:6_PG 18:1_22:5	PG	0.43878	0.18716	0.64989	0.88717
PC 32:0	PC_32_0_X_139	UXYMBTVVBCRHHL-UHFFFAOYSA-N	O=C(OCC(OC(=O)CCCC)COP(=O)([O-])OCC[N+](C)(C)C)CCCCCCCCCCCCCCCCCCCCCCCCCC	4.41151e+07	4.95507e+07	3.87822e+07	2.68843e+07	2.77407e+07	2.19842e+07	1.12322	0.879114	PC_32_0_X_139	PC 32:0	PC	0.43106	0.18392	0.65475	0.88717
HexCer 38:1;O2_HexCer 18:1;O2/20:0	HexCer_38_1_O2_HexCer_18_1_O2_20_0_X_79	DFELABABMXOKTD-UHFFFAOYSA-N	O=C(NC(COC1OC(CO)C(O)C(O)C1O)C(O)C=CCCCCCCCCCCCCC)CCCCCCCCCCCCCCCCCCC	4.4984e+06	4.64134e+06	5.20958e+06	1.59124e+06	2.63274e+06	1.82866e+06	1.03178	1.1581	HexCer_38_1_O2_HexCer_18_1_O2_20_0_X_79	HexCer 38:1;O2_HexCer 18:1;O2/20:0	HexCer_NS	0.42913	0.18311	0.65597	0.88717
PE 38:5_PE 18:1_20:4	PE_38_5_PE_18_1_20_4_X_279	ZYMZKMQPPJPQHY-UHFFFAOYSA-N	O=C(OCC(OC(=O)CCCCCCC=CCC=CCC=CCC=CCC)COP(=O)(O)OCCN)CCCCCCCC=CCCCCCCCC	4.48333e+07	4.69589e+07	5.29106e+07	2.80798e+07	1.61027e+07	3.11641e+07	1.04741	1.18016	PE_38_5_PE_18_1_20_4_X_279	PE 38:5_PE 18:1_20:4	PE	0.42635	0.18195	0.65774	0.88717
PC O-34:2_PC O-16:1_18:1	PC_O_34_2_PC_O_16_1_18_1_X_220	WDQJCKHLEYAETE-UHFFFAOYSA-N	O=C(OC(COCCCCCCCCC=CCCCCCC)COP(=O)([O-])OCC[N+](C)(C)C)CCCCCCCC=CCCCCCCCC	1.04672e+08	1.10798e+08	1.29012e+08	4.80125e+07	9.12799e+07	9.28631e+07	1.05852	1.23254	PC_O_34_2_PC_O_16_1_18_1_X_220	PC O-34:2_PC O-16:1_18:1	EtherPC	0.42331	0.18067	0.65967	0.88717
PC 38:5_PC 18:1_20:4	PC_38_5_PC_18_1_20_4_X_191	SWOKEJBWARJLGN-UHFFFAOYSA-N	O=C(OCC(OC(=O)CCCCCCC=CCC=CCC=CCC=CCC)COP(=O)([O-])OCC[N+](C)(C)C)CCCCCCCC=CCCCCCCCC	4.13723e+07	3.75537e+07	3.33359e+07	2.29696e+07	1.83107e+07	1.85977e+07	0.907702	0.805754	PC_38_5_PC_18_1_20_4_X_191	PC 38:5_PC 18:1_20:4	PC	0.42278	0.18045	0.66001	0.88717
ST 27:1;O	ST_27_1_O_X_441	HVYWMOMLDIMFJA-UHFFFAOYSA-N	OC1CC2=CCC3C(CCC4(C)C(CCC34)C(C)CCCC(C)C)C2(C)CC1	3.4819e+07	2.86099e+07	2.11633e+07	3.19435e+07	1.84078e+07	1.43534e+07	0.821675	0.607809	ST_27_1_O_X_441	ST 27:1;O	ST	0.42182	0.18005	0.66062	0.88717
TG 56:6_TG 16:0_18:1_22:5	TG_56_6_TG_16_0_18_1_22_5_X_443	PIUUVQYTIKPYIJ-UHFFFAOYSA-N	O=C(OCC(OC(=O)CCCCCCCC=CCCCCCCCC)COC(=O)CCCCCCCCCCCCCCC)CCCCCC=CCC=CCC=CCC=CCC=CCC	1.29229e+07	1.13684e+07	5.58694e+06	1.15996e+07	1.16425e+07	4.76789e+06	0.879707	0.432329	TG_56_6_TG_16_0_18_1_22_5_X_443	TG 56:6_TG 16:0_18:1_22:5	TG	0.41198	0.17592	0.66693	0.89097
PG 42:8_PG 20:3_22:5	PG_42_8_PG_20_3_22_5_X_355	UFGBCFIVDBKKRX-UHFFFAOYSA-N	O=C(OCC(OC(=O)CCCCCC=CCC=CCC=CCC=CCC=CCC)COP(=O)(O)OCC(O)CO)CCCCCCCCCC=CCC=CCC=CCC	4.5083e+06	5.6731e+06	5.66605e+06	2.48613e+06	4.20477e+06	2.51463e+06	1.25837	1.2568	PG_42_8_PG_20_3_22_5_X_355	PG 42:8_PG 20:3_22:5	PG	0.40848	0.17445	0.6692	0.89097
TG 60:3_TG 18:1_18:1_24:1	TG_60_3_TG_18_1_18_1_24_1_X_447	PHZQINHSUNAFFE-UHFFFAOYSA-N	O=C(OCC(OC(=O)CCCCCCCC=CCCCCCCCC)COC(=O)CCCCCCCCCCCCCC=CCCCCCCCC)CCCCCCCC=CCCCCCCCC	3.20656e+06	1.96668e+06	1.46967e+06	2.73187e+06	1.32744e+06	832708	0.613329	0.458332	TG_60_3_TG_18_1_18_1_24_1_X_447	TG 60:3_TG 18:1_18:1_24:1	TG	0.40601	0.17341	0.67079	0.89097
PC O-40:6_PC O-18:1_22:5	PC_O_40_6_PC_O_18_1_22_5_X_248	ZCAILPAGIIBRNC-UHFFFAOYSA-N	O=C(OC(COCCCCCCCCC=CCCCCCCCC)COP(=O)([O-])OCC[N+](C)(C)C)CCCCCC=CCC=CCC=CCC=CCC=CCC	1.90267e+08	1.82881e+08	1.99387e+08	8.04439e+07	1.34819e+08	1.06331e+08	0.96118	1.04793	PC_O_40_6_PC_O_18_1_22_5_X_248	PC O-40:6_PC O-18:1_22:5	EtherPC	0.4029	0.17211	0.67281	0.89097
PE P-36:3_PE P-16:0_20:3	PE_P_36_3_PE_P_16_0_20_3_X_323	FUKISTPVIDDUQU-UHFFFAOYSA-N	O=C(OC(COC=CCCCCCCCCCCCCCC)COP(=O)(O)OCCN)CCCCCCCCCC=CCC=CCC=CCC	3.11814e+07	2.94842e+07	3.35858e+07	1.18303e+07	1.23512e+07	1.25214e+07	0.945568	1.07711	PE_P_36_3_PE_P_16_0_20_3_X_323	PE P-36:3_PE P-16:0_20:3	EtherPE	0.39603	0.16922	0.6773	0.89097
PG 38:7_PG 16:1_22:6	PG_38_7_PG_16_1_22_6_X_346	BRJYLBKRWAAAEC-UHFFFAOYSA-N	O=C(OCC(OC(=O)CCC=CCC=CCC=CCC=CCC=CCC=CCC)COP(=O)(O)OCC(O)CO)CCCCCCCC=CCCCCCC	2.38853e+06	3.4482e+06	2.95861e+06	1.19776e+06	2.55565e+06	1.15583e+06	1.44365	1.23867	PG_38_7_PG_16_1_22_6_X_346	PG 38:7_PG 16:1_22:6	PG	0.39122	0.16719	0.68047	0.89097
PE P-36:5_PE P-16:0_20:5	PE_P_36_5_PE_P_16_0_20_5_X_325	RLLOITCRNQRGJD-UHFFFAOYSA-N	O=C(OC(COC=CCCCCCCCCCCCCCC)COP(=O)(O)OCCN)CCCC=CCC=CCC=CCC=CCC=CCC	2.27504e+07	2.37022e+07	2.61385e+07	8.79236e+06	1.20612e+07	1.0093e+07	1.04184	1.14892	PE_P_36_5_PE_P_16_0_20_5_X_325	PE P-36:5_PE P-16:0_20:5	EtherPE	0.39101	0.1671	0.68061	0.89097
PG 44:11_PG 22:5_22:6	PG_44_11_PG_22_5_22_6_X_359	XLPVYDBPWNWRKK-UHFFFAOYSA-N	O=C(OCC(OC(=O)CCC=CCC=CCC=CCC=CCC=CCC=CCC)COP(=O)(O)OCC(O)CO)CCCCCC=CCC=CCC=CCC=CCC=CCC	5.48939e+06	6.74942e+06	7.67082e+06	3.13131e+06	5.62465e+06	5.27715e+06	1.22954	1.39739	PG_44_11_PG_22_5_22_6_X_359	PG 44:11_PG 22:5_22:6	PG	0.38981	0.1666	0.68139	0.89097
PE 32:1_PE 16:0_16:1	PE_32_1_PE_16_0_16_1_X_254	CZOSTDZGCCEZTJ-UHFFFAOYSA-N	O=C(OCC(OC(=O)CCCCCCCC=CCCCCCC)COP(=O)(O)OCCN)CCCCCCCCCCCCCCC	1.39103e+07	1.60855e+07	1.2941e+07	7.77505e+06	7.23169e+06	6.11944e+06	1.15637	0.930318	PE_32_1_PE_16_0_16_1_X_254	PE 32:1_PE 16:0_16:1	PE	0.38825	0.16594	0.68243	0.89097
SM 40:0;O2	SM_40_0_O2_X_422	UVNXOIDHLJUGEM-UHFFFAOYSA-N	O=C(NC(COP(=O)([O-])OCC[N+](C)(C)C)C(O)CCCCCCCCC)CCCCCCCCCCCCCCCCCCCCCCCCCCC	7.28102e+06	5.38788e+06	4.69207e+06	7.39123e+06	5.25689e+06	3.4124e+06	0.739989	0.644425	SM_40_0_O2_X_422	SM 40:0;O2	SM	0.38804	0.16585	0.68257	0.89097
PC 31:0	PC_31_0_X_136	UPVBZWRJIFGZJK-UHFFFAOYSA-N	O=C(OCC(OC(=O)CCCC)COP(=O)([O-])OCC[N+](C)(C)C)CCCCCCCCCCCCCCCCCCCCCCCCC	4.39482e+07	5.24887e+07	5.03803e+07	1.70596e+07	2.41669e+07	1.30017e+07	1.19433	1.14636	PC_31_0_X_136	PC 31:0	PC	0.38268	0.1636	0.68612	0.89141
PG 42:11_PG 20:5_22:6	PG_42_11_PG_20_5_22_6_X_354	YDODBXWAZBDOGC-UHFFFAOYSA-N	O=C(OCC(OC(=O)CCC=CCC=CCC=CCC=CCC=CCC=CCC)COP(=O)(O)OCC(O)CO)CCCC=CCC=CCC=CCC=CCC=CCC	1.15136e+06	1.62956e+06	1.49974e+06	812500	1.17376e+06	1.04777e+06	1.41533	1.30258	PG_42_11_PG_20_5_22_6_X_354	PG 42:11_PG 20:5_22:6	PG	0.38176	0.16321	0.68673	0.89141
PE O-38:3_PE O-18:2_20:1	PE_O_38_3_PE_O_18_2_20_1_X_297	VBHVWWDERMHMNQ-UHFFFAOYSA-N	O=C(OC(COCCCCCCCCC=CCC=CCCCCC)COP(=O)(O)OCCN)CCCCCCCCCC=CCCCCCCCC	8.75773e+06	8036113	8.98258e+06	2.07915e+06	3.95857e+06	6.00073e+06	0.917603	1.02567	PE_O_38_3_PE_O_18_2_20_1_X_297	PE O-38:3_PE O-18:2_20:1	EtherPE	0.36661	0.15683	0.69689	0.90209
PS 34:2	PS_34_2_X_393	MTAXADWSPWLXHV-UHFFFAOYSA-N	O=C(OCC(OC(=O)CCCCCCCC=CCCCCCCC)COP(=O)(O)OCC(N)C(=O)O)CCCCCCCC=CCCCCCCC	1.51047e+07	1.90576e+07	1.57965e+07	4.58822e+06	9.51169e+06	8.41463e+06	1.2617	1.0458	PS_34_2_X_393	PS 34:2	PS	0.35633	0.1525	0.70389	0.90494
PC O-37:9	PC_O_37_9_X_232	VJWMWJFJIUMCGH-UHFFFAOYSA-N	O=C(OC(COCCC=CCC=CCC=CCC=CCC)COP(=O)([O-])OCC[N+](C)(C)C)CCCCCC=CCC=CCC=CCC=CCC=CCC	2.65156e+07	2.89746e+07	2.37051e+07	1.57277e+07	1.609e+07	1.41444e+07	1.09274	0.894007	PC_O_37_9_X_232	PC O-37:9	EtherPC	0.35509	0.15198	0.70473	0.90494
PC 21:4	PC_21_4_X_126	JZUVIGQLRPARPS-UHFFFAOYSA-N	O=C(OCC(OC(=O)CCC=CCC=CCC=CCC=CCC)COP(=O)([O-])OCC[N+](C)(C)C)CCCC	2.29894e+06	3.47358e+06	2.89433e+06	1.99398e+06	2.8521e+06	1.91627e+06	1.51095	1.25898	PC_21_4_X_126	PC 21:4	PC	0.35463	0.15178	0.70505	0.90494
PE O-36:5_PE O-16:1_20:4	PE_O_36_5_PE_O_16_1_20_4_X_294	YATSYZSZUULQDZ-UHFFFAOYSA-N	O=C(OC(COCCCCCCCCC=CCCCCCC)COP(=O)(O)OCCN)CCCCCCC=CCC=CCC=CCC=CCC	2.31177e+08	2.58911e+08	2.65606e+08	1.32793e+08	1.1388e+08	1.44834e+08	1.11997	1.14893	PE_O_36_5_PE_O_16_1_20_4_X_294	PE O-36:5_PE O-16:1_20:4	EtherPE	0.35198	0.15066	0.70687	0.90494
PS 36:3	PS_36_3_X_399	WFBMVHHKGDRZPH-UHFFFAOYSA-N	O=C(OCC(OC(=O)CCCCCCCCCCCCCCC=CCC=CCC=CCCCCCCC)COP(=O)(O)OCC(N)C(=O)O)CCCCC	1.09779e+07	1.40509e+07	1.29001e+07	2.91066e+06	6.5182e+06	4.68495e+06	1.27993	1.1751	PS_36_3_X_399	PS 36:3	PS	0.33814	0.14482	0.71644	0.91446
PG 44:12_PG 22:6_22:6	PG_44_12_PG_22_6_22_6_X_360	XACKZSRNTPEYBU-UHFFFAOYSA-N	O=C(OCC(OC(=O)CCC=CCC=CCC=CCC=CCC=CCC=CCC)COP(=O)(O)OCC(O)CO)CCC=CCC=CCC=CCC=CCC=CCC=CCC	3.49364e+06	4.5835e+06	5.46424e+06	2.45935e+06	3.62369e+06	5.21603e+06	1.31195	1.56405	PG_44_12_PG_22_6_22_6_X_360	PG 44:12_PG 22:6_22:6	PG	0.3355	0.14371	0.71828	0.91446
SM 42:1;O2	SM_42_1_O2_X_429	SJKQWVPGRUTFNL-UHFFFAOYSA-N	O=C(NC(COP(=O)([O-])OCC[N+](C)(C)C)C(O)C=CCCCCCCC)CCCCCCCCCCCCCCCCCCCCCCCCCCCCC	4.26498e+07	3.76138e+07	2.86929e+07	4.04278e+07	3.62737e+07	1.96744e+07	0.881921	0.672755	SM_42_1_O2_X_429	SM 42:1;O2	SM	0.33183	0.14216	0.72085	0.91446
SM 42:1;O2	SM_42_1_O2_X_430	SJKQWVPGRUTFNL-UHFFFAOYSA-N	O=C(NC(COP(=O)([O-])OCC[N+](C)(C)C)C(O)C=CCCCCCCC)CCCCCCCCCCCCCCCCCCCCCCCCCCCCC	4.12069e+07	2.98342e+07	2.34516e+07	4.08448e+07	2.33436e+07	1.53161e+07	0.724009	0.569118	SM_42_1_O2_X_430	SM 42:1;O2	SM	0.32988	0.14133	0.72222	0.91446
DMPE 34:2_DMPE 16:0_18:2	DMPE_34_2_DMPE_16_0_18_2_X_54	BPFFRGBDZVPQDY-UHFFFAOYSA-N	O=C(OCC(OC(=O)CCCCCCCC=CCC=CCCCCC)COP(=O)(O)OCCN(C)C)CCCCCCCCCCCCCCC	2.95318e+07	3.26342e+07	3.32623e+07	1.11616e+07	1.05569e+07	1.63463e+07	1.10505	1.12632	DMPE_34_2_DMPE_16_0_18_2_X_54	DMPE 34:2_DMPE 16:0_18:2	DMPE	0.32719	0.14019	0.72411	0.91446
SM 42:0;O2	SM_42_0_O2_X_428	WOEKZHMIJGAYFE-UHFFFAOYSA-N	O=C(NC(COP(=O)([O-])OCC[N+](C)(C)C)C(O)CCCCCCCCC)CCCCCCCCCCCCCCCCCCCCCCCCCCCCC	5.31928e+06	4.47539e+06	3.11541e+06	4.91029e+06	4.39381e+06	2.36013e+06	0.841353	0.585683	SM_42_0_O2_X_428	SM 42:0;O2	SM	0.32155	0.13781	0.7281	0.91654
PC O-40:5_PC O-18:1_22:4	PC_O_40_5_PC_O_18_1_22_4_X_247	SJVIMEHEZSDCCE-UHFFFAOYSA-N	O=C(OC(COCCCCCCCCC=CCCCCCCCC)COP(=O)([O-])OCC[N+](C)(C)C)CCCCCCCCC=CCC=CCC=CCC=CCC	2.66894e+07	2.43194e+07	2.48182e+07	1.17916e+07	1.93412e+07	1.60908e+07	0.911202	0.92989	PC_O_40_5_PC_O_18_1_22_4_X_247	PC O-40:5_PC O-18:1_22:4	EtherPC	0.31511	0.13508	0.73268	0.91654
SM 34:1;O2	SM_34_1_O2_X_415	ASWNCHFNKSPKBK-UHFFFAOYSA-N	O=C(NC(COP(=O)([O-])OCC[N+](C)(C)C)C(O)C=CCCCCCCC)CCCCCCCCCCCCCCCCCCCCC	1.18304e+08	1.23811e+08	1.02397e+08	9.9682e+07	6.75487e+07	8.12181e+07	1.04655	0.86554	SM_34_1_O2_X_415	SM 34:1;O2	SM	0.31289	0.13414	0.73427	0.91654
PE O-36:5	PE_O_36_5_X_293	CBDGOOOUXZWJJS-UHFFFAOYSA-N	O=C(OC(COCCCCC=CCC=CCC=CCC=CCC)COP(=O)(O)OCCN)CCCCCCCC=CCCCCCCCCC	1.485e+07	1.33155e+07	1.3294e+07	6.776e+06	6.65686e+06	5.96067e+06	0.896668	0.89522	PE_O_36_5_X_293	PE O-36:5	EtherPE	0.31159	0.13359	0.7352	0.91654
PC O-34:2_PC O-16:0_18:2	PC_O_34_2_PC_O_16_0_18_2_X_219	IQACMFWAGALEAQ-UHFFFAOYSA-N	O=C(OC(COCCCCCCCCCCCCCCCC)COP(=O)([O-])OCC[N+](C)(C)C)CCCCCCCC=CCC=CCCCCC	2.85924e+08	2.64128e+08	2.82656e+08	8.05231e+07	1.28431e+08	1.46699e+08	0.92377	0.98857	PC_O_34_2_PC_O_16_0_18_2_X_219	PC O-34:2_PC O-16:0_18:2	EtherPC	0.31104	0.13336	0.7356	0.91654
DG 44:9	DG_44_9_X_42	NITXBQILFXRJJS-UHFFFAOYSA-N	O=C(OCC(OC(=O)CCCCCCCC=CCC=CCC=CCC=CCC=CCC=CCC=CCC=CCC=CCC)CO)CCCCCCC	5.0549e+07	4.3589e+07	4.81454e+07	2.40325e+07	2.05536e+07	2.61506e+07	0.862314	0.952451	DG_44_9_X_42	DG 44:9	DG	0.30652	0.13145	0.73884	0.91814
PC O-38:6_PC O-18:1_20:5	PC_O_38_6_PC_O_18_1_20_5_X_239	IXJTXTUANBZPRR-UHFFFAOYSA-N	O=C(OC(COCCCCCCCCC=CCCCCCCCC)COP(=O)([O-])OCC[N+](C)(C)C)CCCC=CCC=CCC=CCC=CCC=CCC	5.24661e+07	5.3983e+07	4.88826e+07	2.32832e+07	4.82842e+07	2.21073e+07	1.02891	0.931699	PC_O_38_6_PC_O_18_1_20_5_X_239	PC O-38:6_PC O-18:1_20:5	EtherPC	0.30337	0.13011	0.74112	0.91851
LPE P-16:0	LPE_P_16_0_X_119	QYTPGOPLNFESQC-UHFFFAOYSA-N	O=P(O)(OCCN)OCC(O)COC=CCCCCCCCCCCCCCC	1.4357e+06	1.28545e+06	1.62816e+06	930802	762067	888785	0.895342	1.13405	LPE_P_16_0_X_119	LPE P-16:0	EtherLPE	0.29701	0.12742	0.74573	0.92054
SM 42:1;O2_SM 18:1;O2/24:0	SM_42_1_O2_SM_18_1_O2_24_0_X_431	QEDPUVGSSDPBMD-UHFFFAOYSA-N	O=C(NC(COP(=O)([O-])OCC[N+](C)(C)C)C(O)C=CCCCCCCCCCCCCC)CCCCCCCCCCCCCCCCCCCCCCC	1.70723e+08	1.17976e+08	9.56521e+07	1.66851e+08	9.52378e+07	6.1762e+07	0.691039	0.560278	SM_42_1_O2_SM_18_1_O2_24_0_X_431	SM 42:1;O2_SM 18:1;O2/24:0	SM	0.29331	0.12585	0.74842	0.92054
PG 42:9_PG 20:3_22:6	PG_42_9_PG_20_3_22_6_X_356	IUAHNRBNAVSHBB-UHFFFAOYSA-N	O=C(OCC(OC(=O)CCC=CCC=CCC=CCC=CCC=CCC=CCC)COP(=O)(O)OCC(O)CO)CCCCCCCCCC=CCC=CCC=CCC	5.89809e+06	7.96695e+06	7.80639e+06	3.59752e+06	6.15093e+06	4.68564e+06	1.35077	1.32354	PG_42_9_PG_20_3_22_6_X_356	PG 42:9_PG 20:3_22:6	PG	0.29296	0.1257	0.74868	0.92054
PC O-36:6_PC O-16:1_20:5	PC_O_36_6_PC_O_16_1_20_5_X_230	YHOIJVHLDXTLSX-UHFFFAOYSA-N	O=C(OC(COCCCCCCCCC=CCCCCCC)COP(=O)([O-])OCC[N+](C)(C)C)CCCC=CCC=CCC=CCC=CCC=CCC	3.34609e+07	4.80327e+07	4.23427e+07	2.07348e+07	4.30179e+07	2.29894e+07	1.43549	1.26544	PC_O_36_6_PC_O_16_1_20_5_X_230	PC O-36:6_PC O-16:1_20:5	EtherPC	0.28754	0.1234	0.75265	0.92299
PG 42:10_PG 20:4_22:6	PG_42_10_PG_20_4_22_6_X_353	NKKUHWUBWLYVOR-UHFFFAOYSA-N	O=C(OCC(OC(=O)CCC=CCC=CCC=CCC=CCC=CCC=CCC)COP(=O)(O)OCC(O)CO)CCCCCCC=CCC=CCC=CCC=CCC	2.76757e+06	3.59607e+06	3.7641e+06	1.98072e+06	2.85001e+06	2.62078e+06	1.29936	1.36007	PG_42_10_PG_20_4_22_6_X_353	PG 42:10_PG 20:4_22:6	PG	0.28279	0.12139	0.75615	0.92418
TG 50:3_TG 16:0_16:1_18:2	TG_50_3_TG_16_0_16_1_18_2_X_449	HDFLQJUGWGNORO-UHFFFAOYSA-N	O=C(OCC(OC(=O)CCCCCCCC=CCCCCCC)COC(=O)CCCCCCCCCCCCCCC)CCCCCCCC=CCC=CCCCCC	1.14971e+07	7.21271e+06	5.6988e+06	1.27879e+07	6.33725e+06	4.92924e+06	0.627347	0.49567	TG_50_3_TG_16_0_16_1_18_2_X_449	TG 50:3_TG 16:0_16:1_18:2	TG	0.28059	0.12046	0.75778	0.92418
HexCer 42:3;O2_HexCer 18:1;O2/24:2	HexCer_42_3_O2_HexCer_18_1_O2_24_2_X_89	HERULGHEQVQXKL-UHFFFAOYSA-N	O=C(NC(COC1OC(CO)C(O)C(O)C1O)C(O)C=CCCCCCCCCCCCCC)CCCCCCCCCCCC=CCC=CCCCCCCC	5.34056e+06	7.05831e+06	6.6216e+06	1.91418e+06	4.31716e+06	3.01324e+06	1.32164	1.23987	HexCer_42_3_O2_HexCer_18_1_O2_24_2_X_89	HexCer 42:3;O2_HexCer 18:1;O2/24:2	HexCer_NS	0.27817	0.11943	0.75958	0.92418
PG 38:5_PG 18:2_20:3	PG_38_5_PG_18_2_20_3_X_344	DYTFWSAZEBKKCH-UHFFFAOYSA-N	O=C(OCC(OC(=O)CCCCCCCCCC=CCC=CCC=CCC)COP(=O)(O)OCC(O)CO)CCCCCCCC=CCC=CCCCCC	1.05146e+07	1.34712e+07	1.10755e+07	4.17721e+06	7.43935e+06	2.89072e+06	1.28119	1.05335	PG_38_5_PG_18_2_20_3_X_344	PG 38:5_PG 18:2_20:3	PG	0.25936	0.11144	0.77368	0.93033
HexCer 44:2;O2_HexCer 18:1;O2/26:1	HexCer_44_2_O2_HexCer_18_1_O2_26_1_X_90	LVROXDRMMJVBGH-UHFFFAOYSA-N	O=C(NC(COC1OC(CO)C(O)C(O)C1O)C(O)C=CCCCCCCCCCCCCC)CCCCCCCCCCCCCCCC=CCCCCCCCC	2.95821e+06	3.88886e+06	3.31896e+06	1.60998e+06	2.14807e+06	1.98403e+06	1.3146	1.12195	HexCer_44_2_O2_HexCer_18_1_O2_26_1_X_90	HexCer 44:2;O2_HexCer 18:1;O2/26:1	HexCer_NS	0.25911	0.11133	0.77387	0.93033
PG 40:8_PG 18:2_22:6	PG_40_8_PG_18_2_22_6_X_352	GMXYXYLCBAOPHA-UHFFFAOYSA-N	O=C(OCC(OC(=O)CCC=CCC=CCC=CCC=CCC=CCC=CCC)COP(=O)(O)OCC(O)CO)CCCCCCCC=CCC=CCCCCC	8212004	1.15175e+07	1.02571e+07	3.99257e+06	9.28401e+06	5.17594e+06	1.40252	1.24903	PG_40_8_PG_18_2_22_6_X_352	PG 40:8_PG 18:2_22:6	PG	0.25757	0.11068	0.77504	0.93033
PC 23:5	PC_23_5_X_127	COKSFFHLPPJQEN-UHFFFAOYSA-N	O=C(OCC(OC(=O)CC=CCC=CCC=CCC=CCC=CCC)COP(=O)([O-])OCC[N+](C)(C)C)CCCC	1.2293e+06	1.58149e+06	1.45686e+06	871884	1.26166e+06	721495	1.28649	1.18511	PC_23_5_X_127	PC 23:5	PC	0.25724	0.11054	0.77529	0.93033
TG 56:7_TG 16:0_18:2_22:5	TG_56_7_TG_16_0_18_2_22_5_X_444	RUFOURHRNYZYIN-UHFFFAOYSA-N	O=C(OCC(OC(=O)CCCCCCCC=CCC=CCCCCC)COC(=O)CCCCCCCCCCCCCCC)CCCCCC=CCC=CCC=CCC=CCC=CCC	4.38073e+06	3.96904e+06	2.52038e+06	4.0781e+06	4.35597e+06	1.52923e+06	0.906021	0.575334	TG_56_7_TG_16_0_18_2_22_5_X_444	TG 56:7_TG 16:0_18:2_22:5	TG	0.25609	0.11005	0.77616	0.93033
PE 34:3_PE 16:1_18:2	PE_34_3_PE_16_1_18_2_X_258	SSRRIJSEUKHYFB-UHFFFAOYSA-N	O=C(OCC(OC(=O)CCCCCCCC=CCC=CCCCCC)COP(=O)(O)OCCN)CCCCCCCC=CCCCCCC	7.48457e+06	8.81093e+06	8.41171e+06	3.15178e+06	5.84059e+06	2.33157e+06	1.17721	1.12387	PE_34_3_PE_16_1_18_2_X_258	PE 34:3_PE 16:1_18:2	PE	0.25161	0.10814	0.77957	0.93033
CoQ10	CoQ10_X_39	ACTIUHUUMQJHFO-UHFFFAOYSA-N	O=C1C(OC)=C(OC)C(=O)C(=C1C)CC=C(C)CCC=C(C)CCC=C(C)CCC=C(C)CCC=C(C)CCC=C(C)CCC=C(C)CCC=C(C)CCC=C(C)CCC=C(C)C	2.09806e+07	2.33543e+07	2.48034e+07	7.09303e+06	1.42676e+07	1.24369e+07	1.11314	1.18221	CoQ10_X_39	CoQ10	CoQ	0.25147	0.10808	0.77968	0.93033
PE O-40:2_PE O-16:1_24:1	PE_O_40_2_PE_O_16_1_24_1_X_307	FDBCUWDBKSFLFW-UHFFFAOYSA-N	O=C(OC(COCCCCCCCCC=CCCCCCC)COP(=O)(O)OCCN)CCCCCCCCCCCCCC=CCCCCCCCC	2.74379e+06	3.34279e+06	3.4917e+06	1.05277e+06	1.85628e+06	2.20727e+06	1.21831	1.27258	PE_O_40_2_PE_O_16_1_24_1_X_307	PE O-40:2_PE O-16:1_24:1	EtherPE	0.25027	0.10757	0.7806	0.93033
PI 38:4	PI_38_4_X_374	DLTKHZSJDRZTDM-UHFFFAOYSA-N	O=C(OCC(OC(=O)CCCCCCCCCCCCCCCCCCC=CCC=CCC=CCC=CCC)COP(=O)(O)OC1C(O)C(O)C(O)C(O)C1O)CCCCC	1.82922e+07	1.71334e+07	1.96535e+07	6.97181e+06	7.4849e+06	1.22296e+07	0.936655	1.07442	PI_38_4_X_374	PI 38:4	PI	0.24498	0.10532	0.78465	0.93278
SM 42:2;O2	SM_42_2_O2_X_433	OQOXDFBSXXNVGR-UHFFFAOYSA-N	O=C(NC(COP(=O)([O-])OCC[N+](C)(C)C)C(O)C=CCCCCCCC)CCCCCCCCCCCCCCCCCCCC=CCCCCCCCC	1.70344e+08	1.45326e+08	1.19978e+08	1.50809e+08	9.87285e+07	8.08841e+07	0.853135	0.704327	SM_42_2_O2_X_433	SM 42:2;O2	SM	0.23821	0.10244	0.78987	0.93508
PG 38:6_PG 18:2_20:4	PG_38_6_PG_18_2_20_4_X_345	IOSMTWQOMVSNAG-UHFFFAOYSA-N	O=C(OCC(OC(=O)CCCCCCC=CCC=CCC=CCC=CCC)COP(=O)(O)OCC(O)CO)CCCCCCCC=CCC=CCCCCC	6.65214e+06	8.36087e+06	7.71181e+06	3.34172e+06	4.95953e+06	3.21985e+06	1.25687	1.1593	PG_38_6_PG_18_2_20_4_X_345	PG 38:6_PG 18:2_20:4	PG	0.23344	0.10041	0.79358	0.93508
PC 36:3	PC_36_3_X_168	WSXZDAPARWPHLV-UHFFFAOYSA-N	O=C(OCC(OC(=O)CCCCCCCCCCCCCCC=CCC=CCC=CCCCCCCC)COP(=O)([O-])OCC[N+](C)(C)C)CCCCC	4.64229e+07	4.03196e+07	4.36302e+07	2.10542e+07	2.00821e+07	2.54238e+07	0.868527	0.939842	PC_36_3_X_168	PC 36:3	PC	0.23187	0.099737	0.79481	0.93508
SM 42:2;O2_SM 18:1;O2/24:1	SM_42_2_O2_SM_18_1_O2_24_1_X_434	WKZHECFHXLTOLJ-UHFFFAOYSA-N	O=C(NC(COP(=O)([O-])OCC[N+](C)(C)C)C(O)C=CCCCCCCCCCCCCC)CCCCCCCCCCCCCC=CCCCCCCCC	1.01056e+09	7.36217e+08	5.68525e+08	9.34756e+08	6.03012e+08	3.77571e+08	0.728523	0.562584	SM_42_2_O2_SM_18_1_O2_24_1_X_434	SM 42:2;O2_SM 18:1;O2/24:1	SM	0.23186	0.099734	0.79481	0.93508
SM 40:1;O2_SM 18:1;O2/22:0	SM_40_1_O2_SM_18_1_O2_22_0_X_425	FJJANLYCZUNFSE-UHFFFAOYSA-N	O=C(NC(COP(=O)([O-])OCC[N+](C)(C)C)C(O)C=CCCCCCCCCCCCCC)CCCCCCCCCCCCCCCCCCCCC	1.78531e+08	1.24848e+08	1.02073e+08	1.7257e+08	1.06226e+08	6.90508e+07	0.699307	0.571738	SM_40_1_O2_SM_18_1_O2_22_0_X_425	SM 40:1;O2_SM 18:1;O2/22:0	SM	0.22772	0.09797	0.79805	0.93508
PC O-38:4_PC O-18:1_20:3	PC_O_38_4_PC_O_18_1_20_3_X_236	BHXWOKYZVJSVLR-UHFFFAOYSA-N	O=C(OC(COCCCCCCCCC=CCCCCCCCC)COP(=O)([O-])OCC[N+](C)(C)C)CCCCCCCCCC=CCC=CCC=CCC	7.85507e+07	7.69535e+07	7.60832e+07	2.68409e+07	4.87078e+07	2.90093e+07	0.979666	0.968586	PC_O_38_4_PC_O_18_1_20_3_X_236	PC O-38:4_PC O-18:1_20:3	EtherPC	0.22193	0.095503	0.8026	0.93508
PC O-40:7_PC O-18:1_22:6	PC_O_40_7_PC_O_18_1_22_6_X_249	MWJZGUPJPKCTCF-UHFFFAOYSA-N	O=C(OC(COCCCCCCCCC=CCCCCCCCC)COP(=O)([O-])OCC[N+](C)(C)C)CCC=CCC=CCC=CCC=CCC=CCC=CCC	5.15382e+07	5.00576e+07	5.17217e+07	3.31492e+07	4.26856e+07	2.92362e+07	0.971271	1.00356	PC_O_40_7_PC_O_18_1_22_6_X_249	PC O-40:7_PC O-18:1_22:6	EtherPC	0.21792	0.093791	0.80577	0.93508
HexCer 40:1;O2_HexCer 18:1;O2/22:0	HexCer_40_1_O2_HexCer_18_1_O2_22_0_X_80	YIGARKIIFOHVPF-UHFFFAOYSA-N	O=C(NC(COC1OC(CO)C(O)C(O)C1O)C(O)C=CCCCCCCCCCCCCC)CCCCCCCCCCCCCCCCCCCCC	1.63722e+07	1.57203e+07	1.63091e+07	5.61803e+06	8.82565e+06	5.1994e+06	0.960179	0.996141	HexCer_40_1_O2_HexCer_18_1_O2_22_0_X_80	HexCer 40:1;O2_HexCer 18:1;O2/22:0	HexCer_NS	0.21695	0.093376	0.80654	0.93508
DMPE 32:1_DMPE 16:0_16:1	DMPE_32_1_DMPE_16_0_16_1_X_50	OHGPMNRGCZDYQF-UHFFFAOYSA-N	O=C(OCC(OC(=O)CCCCCCCC=CCCCCCC)COP(=O)(O)OCCN(C)C)CCCCCCCCCCCCCCC	3.09968e+07	3.2875e+07	3.4223e+07	1.50277e+07	1.03946e+07	1.8279e+07	1.0606	1.10408	DMPE_32_1_DMPE_16_0_16_1_X_50	DMPE 32:1_DMPE 16:0_16:1	DMPE	0.21684	0.093332	0.80662	0.93508
SM 36:1;O2_SM 18:1;O2/18:0	SM_36_1_O2_SM_18_1_O2_18_0_X_418	LKQLRGMMMAHREN-UHFFFAOYSA-N	O=C(NC(COP(=O)([O-])OCC[N+](C)(C)C)C(O)C=CCCCCCCCCCCCCC)CCCCCCCCCCCCCCCCC	1.31919e+08	9.77772e+07	8.62087e+07	1.33281e+08	8.50712e+07	6.67716e+07	0.741193	0.653498	SM_36_1_O2_SM_18_1_O2_18_0_X_418	SM 36:1;O2_SM 18:1;O2/18:0	SM	0.2138	0.092037	0.80903	0.93508
PE O-34:2_PE O-18:2_16:0	PE_O_34_2_PE_O_18_2_16_0_X_287	DTCDFXFLIGTQDK-UHFFFAOYSA-N	O=C(OC(COCCCCCCCCC=CCC=CCCCCC)COP(=O)(O)OCCN)CCCCCCCCCCCCCCC	1.437e+08	1.40399e+08	1.59438e+08	5.05299e+07	5.98242e+07	8.47734e+07	0.977023	1.10952	PE_O_34_2_PE_O_18_2_16_0_X_287	PE O-34:2_PE O-18:2_16:0	EtherPE	0.21315	0.091759	0.80954	0.93508
SM 40:1;O2	SM_40_1_O2_X_424	QHMKUNDEIJYLPC-UHFFFAOYSA-N	O=C(NC(COP(=O)([O-])OCC[N+](C)(C)C)C(O)C=CCCCCCCC)CCCCCCCCCCCCCCCCCCCCCCCCCCC	3.30729e+07	2.59683e+07	2.16906e+07	3.05504e+07	1.86763e+07	1.52591e+07	0.785183	0.655841	SM_40_1_O2_X_424	SM 40:1;O2	SM	0.21046	0.09061	0.81169	0.93508
CL 68:5_CL 16:1_18:1_16:1_18:2	CL_68_5_CL_16_1_18_1_16_1_18_2_X_24	HKKKKWBSSBEKDM-UHFFFAOYSA-N	O=C(OCC(OC(=O)CCCCCCCC=CCCCCCC)COP(=O)(O)OCC(O)COP(=O)(O)OCC(OC(=O)CCCCCCCC=CCCCCCC)COC(=O)CCCCCCCC=CCCCCCCCC)CCCCCCCC=CCC=CCCCCC	6.78374e+06	7.84911e+06	7.78238e+06	2.32806e+06	3.10083e+06	5.32335e+06	1.15705	1.14721	CL_68_5_CL_16_1_18_1_16_1_18_2_X_24	CL 68:5_CL 16:1_18:1_16:1_18:2	CL	0.20462	0.088116	0.81636	0.93508
PE O-36:1_PE O-20:1_16:0	PE_O_36_1_PE_O_20_1_16_0_X_289	LTUOBAVOYODMSK-UHFFFAOYSA-N	O=C(OC(COCCCCCCCCCCC=CCCCCCCCC)COP(=O)(O)OCCN)CCCCCCCCCCCCCCC	1.92465e+07	1.85524e+07	2.07473e+07	6.94432e+06	1.02587e+07	1.56315e+07	0.963936	1.07798	PE_O_36_1_PE_O_20_1_16_0_X_289	PE O-36:1_PE O-20:1_16:0	EtherPE	0.20456	0.088092	0.81641	0.93508
SM 34:0;O2	SM_34_0_O2_X_414	JIOJUELCHJZSCJ-UHFFFAOYSA-N	O=C(NC(COP(=O)([O-])OCC[N+](C)(C)C)C(O)CCCCCCCCC)CCCCCCCCCCCCCCCCCCCCC	1.97225e+08	1.65711e+08	1.41272e+08	1.72151e+08	1.28846e+08	1.03185e+08	0.840213	0.716297	SM_34_0_O2_X_414	SM 34:0;O2	SM	0.20347	0.087625	0.81729	0.93508
PC O-36:5_PC O-16:1_20:4	PC_O_36_5_PC_O_16_1_20_4_X_229	VXQMCPDKMGAOGH-UHFFFAOYSA-N	O=C(OC(COCCCCCCCCC=CCCCCCC)COP(=O)([O-])OCC[N+](C)(C)C)CCCCCCC=CCC=CCC=CCC=CCC	1.8688e+08	2.43287e+08	2.11986e+08	1.54267e+08	2.19455e+08	1.53458e+08	1.30184	1.13434	PC_O_36_5_PC_O_16_1_20_4_X_229	PC O-36:5_PC O-16:1_20:4	EtherPC	0.20036	0.086295	0.8198	0.93508
SM 34:1;O2_SM 18:1;O2/16:0	SM_34_1_O2_SM_18_1_O2_16_0_X_411	RWKUXQNLWDTSLO-UHFFFAOYSA-N	O=C(NC(COP(=O)([O-])OCC[N+](C)(C)C)C(O)C=CCCCCCCCCCCCCC)CCCCCCCCCCCCCCC	1.17845e+09	8.85246e+08	7.40122e+08	1.07958e+09	6.3296e+08	4.88431e+08	0.751195	0.628047	SM_34_1_O2_SM_18_1_O2_16_0_X_411	SM 34:1;O2_SM 18:1;O2/16:0	SM	0.19791	0.085252	0.82177	0.93508
PE P-34:2_PE P-16:0_18:2	PE_P_34_2_PE_P_16_0_18_2_X_321	LJVXDBWIBQQKFU-UHFFFAOYSA-N	O=C(OC(COC=CCCCCCCCCCCCCCC)COP(=O)(O)OCCN)CCCCCCCC=CCC=CCCCCC	1.64903e+07	1.48831e+07	1.55417e+07	5.88971e+06	5.15506e+06	5.64198e+06	0.902534	0.942475	PE_P_34_2_PE_P_16_0_18_2_X_321	PE P-34:2_PE P-16:0_18:2	EtherPE	0.19675	0.084754	0.82271	0.93508
PG 36:3_PG 18:1_18:2	PG_36_3_PG_18_1_18_2_X_339	FSVTVWTVWNNIQX-UHFFFAOYSA-N	O=C(OCC(OC(=O)CCCCCCCC=CCC=CCCCCC)COP(=O)(O)OCC(O)CO)CCCCCCCC=CCCCCCCCC	3.51613e+07	4.19554e+07	4.11481e+07	1.10056e+07	2.0069e+07	1.58901e+07	1.19323	1.17027	PG_36_3_PG_18_1_18_2_X_339	PG 36:3_PG 18:1_18:2	PG	0.18583	0.080087	0.8316	0.94097
LPE O-16:1	LPE_O_16_1_X_117	QYTPGOPLNFESQC-UHFFFAOYSA-N	O=P(O)(OCCN)OCC(O)COC=CCCCCCCCCCCCCCC	3.26839e+06	3.37244e+06	4.01044e+06	1.93631e+06	1.89021e+06	2.13445e+06	1.03183	1.22704	LPE_O_16_1_X_117	LPE O-16:1	EtherLPE	0.18543	0.079914	0.83193	0.94097
HexCer 42:1;O2_HexCer 18:1;O2/24:0	HexCer_42_1_O2_HexCer_18_1_O2_24_0_X_81	POQRWMRXUOPCLD-UHFFFAOYSA-N	O=C(NC(COC1OC(CO)C(O)C(O)C1O)C(O)C=CCCCCCCCCCCCCC)CCCCCCCCCCCCCCCCCCCCCCC	9.55946e+06	9.76424e+06	1.03984e+07	3.37338e+06	5.65058e+06	4.02866e+06	1.02142	1.08776	HexCer_42_1_O2_HexCer_18_1_O2_24_0_X_81	HexCer 42:1;O2_HexCer 18:1;O2/24:0	HexCer_NS	0.17671	0.076186	0.8391	0.94678
SM 34:2;O2	SM_34_2_O2_X_416	VYDHYGBBAHKWKG-UHFFFAOYSA-N	O=C(NC(COP(=O)([O-])OCC[N+](C)(C)C)C(O)C=CCCCCCCC)CCCCCCCCCCCC=CCCCCCCCC	3.89373e+06	2.64447e+06	2.54393e+06	3.144e+06	1.69712e+06	711363	0.679161	0.653341	SM_34_2_O2_X_416	SM 34:2;O2	SM	0.17214	0.074228	0.84289	0.9483
SM 40:1;O2	SM_40_1_O2_X_423	QHMKUNDEIJYLPC-UHFFFAOYSA-N	O=C(NC(COP(=O)([O-])OCC[N+](C)(C)C)C(O)C=CCCCCCCC)CCCCCCCCCCCCCCCCCCCCCCCCCCC	1.14684e+07	1.22002e+07	8.04502e+06	8.97193e+06	1.04445e+07	3.37938e+06	1.06381	0.701498	SM_40_1_O2_X_423	SM 40:1;O2	SM	0.17019	0.073392	0.84452	0.9483
CL 70:7_CL 16:1_18:2_18:2_18:2	CL_70_7_CL_16_1_18_2_18_2_18_2_X_30	BHRHQZTYQPKZKX-UHFFFAOYSA-N	O=C(OCC(OC(=O)CCCCCCCC=CCC=CCCCCC)COP(=O)(O)OCC(O)COP(=O)(O)OCC(OC(=O)CCCCCCCC=CCCCCCC)COC(=O)CCCCCCCC=CCC=CCCCCC)CCCCCCCC=CCC=CCCCCC	2.04845e+07	2.45822e+07	2.4293e+07	4.25599e+06	1.14408e+07	1.19362e+07	1.20004	1.18592	CL_70_7_CL_16_1_18_2_18_2_18_2_X_30	CL 70:7_CL 16:1_18:2_18:2_18:2	CL	0.1614	0.069629	0.85187	0.95425
PE O-38:4_PE O-18:0_20:4	PE_O_38_4_PE_O_18_0_20_4_X_298	RXEVLILBESBJQS-UHFFFAOYSA-N	O=C(OC(COCCCCCCCCCCCCCCCCCC)COP(=O)(O)OCCN)CCCCCCC=CCC=CCC=CCC=CCC	1.33186e+07	1.25538e+07	1.40647e+07	3.56093e+06	4.77236e+06	1.1822e+07	0.942571	1.05602	PE_O_38_4_PE_O_18_0_20_4_X_298	PE O-38:4_PE O-18:0_20:4	EtherPE	0.15581	0.06723	0.85658	0.95724
PG 34:2_PG 16:1_18:1	PG_34_2_PG_16_1_18_1_X_336	VCYYBLIRAQBPTM-UHFFFAOYSA-N	O=C(OCC(OC(=O)CCCCCCCC=CCCCCCCCC)COP(=O)(O)OCC(O)CO)CCCCCCCC=CCCCCCC	1.00012e+07	1.40175e+07	9.99538e+06	3.86435e+06	9.53994e+06	3.93592e+06	1.40159	0.999423	PG_34_2_PG_16_1_18_1_X_336	PG 34:2_PG 16:1_18:1	PG	0.15233	0.06574	0.85953	0.95751
PG 40:7_PG 18:1_22:6	PG_40_7_PG_18_1_22_6_X_350	FZJRPYWBMGYDIA-UHFFFAOYSA-N	O=C(OCC(OC(=O)CCC=CCC=CCC=CCC=CCC=CCC=CCC)COP(=O)(O)OCC(O)CO)CCCCCCCC=CCCCCCCCC	2.27208e+07	2.27326e+07	2.58893e+07	1.11259e+07	1.29555e+07	1.34894e+07	1.00052	1.13946	PG_40_7_PG_18_1_22_6_X_350	PG 40:7_PG 18:1_22:6	PG	0.14593	0.062993	0.86498	0.95751
PE 34:2_PE 16:0_18:2	PE_34_2_PE_16_0_18_2_X_257	HBZNVZIRJWODIB-UHFFFAOYSA-N	O=C(OCC(OC(=O)CCCCCCCC=CCC=CCCCCC)COP(=O)(O)OCCN)CCCCCCCCCCCCCCC	3.27161e+07	3.57712e+07	3.49163e+07	1.46506e+07	1.37375e+07	1.37278e+07	1.09338	1.06725	PE_34_2_PE_16_0_18_2_X_257	PE 34:2_PE 16:0_18:2	PE	0.1427	0.061607	0.86775	0.95751
PS 34:1	PS_34_1_X_391	GPTBWMUCDWVXNW-UHFFFAOYSA-N	O=C(OCC(OC(=O)CCCCCCCCCCCCCCC=CCCCCCCCCCCCC)COP(=O)(O)OCC(N)C(=O)O)CCCC	2.43482e+07	2.77425e+07	2.77521e+07	8.60306e+06	1.1792e+07	1.51245e+07	1.13941	1.1398	PS_34_1_X_391	PS 34:1	PS	0.14189	0.061259	0.86844	0.95751
PG 40:5_PG 18:1_22:4	PG_40_5_PG_18_1_22_4_X_347	LKKSDDHQPCIQOD-UHFFFAOYSA-N	O=C(OCC(OC(=O)CCCCCCCCC=CCC=CCC=CCC=CCC)COP(=O)(O)OCC(O)CO)CCCCCCCC=CCCCCCCCC	5.74956e+06	5.61319e+06	6.56231e+06	2.09546e+06	2.25242e+06	3.24156e+06	0.976281	1.14136	PG_40_5_PG_18_1_22_4_X_347	PG 40:5_PG 18:1_22:4	PG	0.14156	0.06112	0.86872	0.95751
PC 17:0	PC_17_0_X_125	LYDFGNKPCIUUMB-UHFFFAOYSA-N	O=C(OCC(OC(=O)CCCC)COP(=O)([O-])OCC[N+](C)(C)C)CCCCCCCCCCC	3.75758e+06	5.18952e+06	3.42516e+06	2.70429e+06	4.27425e+06	1.50809e+06	1.38108	0.911534	PC_17_0_X_125	PC 17:0	PC	0.14105	0.060902	0.86916	0.95751
SM 36:0;O2	SM_36_0_O2_X_417	HHUPDMAQIBSEGQ-UHFFFAOYSA-N	O=C(NC(COP(=O)([O-])OCC[N+](C)(C)C)C(O)CCCCCCCCC)CCCCCCCCCCCCCCCCCCCCCCC	2.55221e+07	2.14682e+07	1.98559e+07	2.24723e+07	2.38067e+07	1.3747e+07	0.84116	0.77799	SM_36_0_O2_X_417	SM 36:0;O2	SM	0.13833	0.059732	0.8715	0.95783
SM 42:3;O2_SM 18:1;O2/24:2	SM_42_3_O2_SM_18_1_O2_24_2_X_436	PNUJDINUZYVQHI-UHFFFAOYSA-N	O=C(NC(COP(=O)([O-])OCC[N+](C)(C)C)C(O)C=CCCCCCCCCCCCCC)CCCCCCCCCCCC=CCC=CCCCCCCC	2.26809e+08	1.76737e+08	1.78658e+08	1.84406e+08	1.51095e+08	1.32138e+08	0.779232	0.787701	SM_42_3_O2_SM_18_1_O2_24_2_X_436	SM 42:3;O2_SM 18:1;O2/24:2	SM	0.1336	0.057699	0.87559	0.95816
SM 38:0;O2	SM_38_0_O2_X_419	YUQZLQVDBJKRKZ-UHFFFAOYSA-N	O=C(NC(COP(=O)([O-])OCC[N+](C)(C)C)C(O)CCCCCCCCC)CCCCCCCCCCCCCCCCCCCCCCCCC	1.41178e+07	1.03484e+07	8.7196e+06	1.00956e+07	8.57834e+06	3.02619e+06	0.733003	0.617631	SM_38_0_O2_X_419	SM 38:0;O2	SM	0.12987	0.0561	0.87882	0.95816
HexCer 42:1;O2_HexCer 18:1;O2/24:0	HexCer_42_1_O2_HexCer_18_1_O2_24_0_X_82	POQRWMRXUOPCLD-UHFFFAOYSA-N	O=C(NC(COC1OC(CO)C(O)C(O)C1O)C(O)C=CCCCCCCCCCCCCC)CCCCCCCCCCCCCCCCCCCCCCC	8.27335e+06	8.60552e+06	8.89697e+06	2.95627e+06	5.06238e+06	3.33511e+06	1.04015	1.07538	HexCer_42_1_O2_HexCer_18_1_O2_24_0_X_82	HexCer 42:1;O2_HexCer 18:1;O2/24:0	HexCer_NS	0.1266	0.054694	0.88167	0.95816
SM 44:2;O2_SM 18:1;O2/26:1	SM_44_2_O2_SM_18_1_O2_26_1_X_438	YXEXWUZHFGYOHJ-UHFFFAOYSA-N	O=C(NC(COP(=O)([O-])OCC[N+](C)(C)C)C(O)C=CCCCCCCCCCCCCC)CCCCCCCCCCCCCCCC=CCCCCCCCC	2.04237e+07	1.74208e+07	1.5495e+07	8.9781e+06	1.05801e+07	4.54052e+06	0.852973	0.758679	SM_44_2_O2_SM_18_1_O2_26_1_X_438	SM 44:2;O2_SM 18:1;O2/26:1	SM	0.12625	0.054543	0.88198	0.95816
SM 38:1;O2_SM 18:1;O2/20:0	SM_38_1_O2_SM_18_1_O2_20_0_X_421	AADLTHQNYQJHQV-UHFFFAOYSA-N	O=C(NC(COP(=O)([O-])OCC[N+](C)(C)C)C(O)C=CCCCCCCCCCCCCC)CCCCCCCCCCCCCCCCCCC	9.82643e+07	7.71619e+07	5.97955e+07	9.26098e+07	7.22715e+07	4.28807e+07	0.785248	0.608516	SM_38_1_O2_SM_18_1_O2_20_0_X_421	SM 38:1;O2_SM 18:1;O2/20:0	SM	0.12612	0.054489	0.88209	0.95816
PI 38:5	PI_38_5_X_377	VQQYLRVDQYUPMC-UHFFFAOYSA-N	O=C(OCC(OC(=O)CCCCCCCCCCCCCCCC=CCC=CCC=CCC=CCC=CCC)COP(=O)(O)OC1C(O)C(O)C(O)C(O)C1O)CCCCC	1.04551e+07	1.09097e+07	1.24699e+07	4.85104e+06	4.27395e+06	8.50734e+06	1.04348	1.19271	PI_38_5_X_377	PI 38:5	PI	0.12064	0.052134	0.88688	0.95918
FA 20:5	FA_20_5_X_69	JAZBEHYOTPTENJ-UHFFFAOYSA-N	O=C(O)CCCC=CCC=CCC=CCC=CCC=CCC	3.24933e+06	3.91056e+06	2.77661e+06	2.20321e+06	4.37859e+06	1.6805e+06	1.2035	0.854516	FA_20_5_X_69	FA 20:5	FA	0.11812	0.051047	0.8891	0.95918
PI 38:5_PI 18:1_20:4	PI_38_5_PI_18_1_20_4_X_378	XGZVRASBCZTHNO-UHFFFAOYSA-N	O=C(OCC(OC(=O)CCCCCCC=CCC=CCC=CCC=CCC)COP(=O)(O)OC1C(O)C(O)C(O)C(O)C1O)CCCCCCCC=CCCCCCCCC	2.59973e+08	2.82557e+08	2.90643e+08	1.14441e+08	9.89894e+07	2.03006e+08	1.08687	1.11797	PI_38_5_PI_18_1_20_4_X_378	PI 38:5_PI 18:1_20:4	PI	0.11801	0.051002	0.8892	0.95918
PI 34:1_PI 16:0_18:1	PI_34_1_PI_16_0_18_1_X_363	PDLAMJKMOKWLAJ-UHFFFAOYSA-N	O=C(OCC(OC(=O)CCCCCCCC=CCCCCCCCC)COP(=O)(O)OC1C(O)C(O)C(O)C(O)C1O)CCCCCCCCCCCCCCC	1.8309e+07	2.08055e+07	2.08098e+07	8.96431e+06	1.23904e+07	1.12312e+07	1.13636	1.13659	PI_34_1_PI_16_0_18_1_X_363	PI 34:1_PI 16:0_18:1	PI	0.11195	0.048394	0.89455	0.96054
PE P-38:6_PE P-16:0_22:6	PE_P_38_6_PE_P_16_0_22_6_X_330	WVGALBKSWOUIEZ-UHFFFAOYSA-N	O=C(OC(COC=CCCCCCCCCCCCCCC)COP(=O)(O)OCCN)CCC=CCC=CCC=CCC=CCC=CCC=CCC	3.7697e+07	3.65323e+07	4.34782e+07	2.49255e+07	2.10395e+07	2.64881e+07	0.969103	1.15336	PE_P_38_6_PE_P_16_0_22_6_X_330	PE P-38:6_PE P-16:0_22:6	EtherPE	0.1108	0.0479	0.89557	0.96054
PC O-32:1_PC O-16:0_16:1	PC_O_32_1_PC_O_16_0_16_1_X_212	HJVQHTGUAIETCQ-UHFFFAOYSA-N	O=C(OC(COCCCCCCCCCCCCCCCC)COP(=O)([O-])OCC[N+](C)(C)C)CCCCCCCC=CCCCCCC	2.54932e+08	2.53533e+08	2.67749e+08	7.46658e+07	1.4152e+08	1.69834e+08	0.994511	1.05027	PC_O_32_1_PC_O_16_0_16_1_X_212	PC O-32:1_PC O-16:0_16:1	EtherPC	0.10959	0.047379	0.89665	0.96054
SM 44:4;O2_SM 18:1;O2/26:3	SM_44_4_O2_SM_18_1_O2_26_3_X_440	CJYDOFSHJYIFOA-UHFFFAOYSA-N	O=C(NC(COP(=O)([O-])OCC[N+](C)(C)C)C(O)C=CCCCCCCCCCCCCC)CCCCCCCCCCC=CCC=CCC=CCCCCCCC	1.05474e+07	4.75179e+06	9.36433e+06	1.30361e+07	4.65062e+06	7.52624e+06	0.45052	0.887836	SM_44_4_O2_SM_18_1_O2_26_3_X_440	SM 44:4;O2_SM 18:1;O2/26:3	SM	0.10697	0.046251	0.89898	0.96083
PC 36:4	PC_36_4_X_171	ROAWVQALUMGMDA-UHFFFAOYSA-N	O=C(OCC(OC(=O)CCCCCCCCCCCCCCCCC=CCC=CCC=CCC=CCC)COP(=O)([O-])OCC[N+](C)(C)C)CCCCC	8.74546e+06	8.30374e+06	8.09195e+06	6.60174e+06	7.68726e+06	5.35358e+06	0.949492	0.925275	PC_36_4_X_171	PC 36:4	PC	0.10123	0.043778	0.90411	0.96184
SM 42:2;O2	SM_42_2_O2_X_432	OQOXDFBSXXNVGR-UHFFFAOYSA-N	O=C(NC(COP(=O)([O-])OCC[N+](C)(C)C)C(O)C=CCCCCCCC)CCCCCCCCCCCCCCCCCCCC=CCCCCCCCC	2.28653e+07	1.57328e+07	1.70491e+07	1.82534e+07	1.23414e+07	1.30214e+07	0.688062	0.745632	SM_42_2_O2_X_432	SM 42:2;O2	SM	0.10097	0.043667	0.90434	0.96184
SM 32:1;O2	SM_32_1_O2_X_413	WVZYDPLIGWKWEU-UHFFFAOYSA-N	O=C(NC(COP(=O)([O-])OCC[N+](C)(C)C)C(O)C=CCCCCCCC)CCCCCCCCCCCCCCCCCCC	1.24258e+07	8.24472e+06	7.99929e+06	9.15907e+06	6.22548e+06	3.66797e+06	0.663518	0.643766	SM_32_1_O2_X_413	SM 32:1;O2	SM	0.095452	0.04129	0.90931	0.96184
SM 42:3;O2	SM_42_3_O2_X_435	OSQDHYJRSISFIL-UHFFFAOYSA-N	O=C(NC(COP(=O)([O-])OCC[N+](C)(C)C)C(O)C=CCCCCCCC)CCCCCCCCCCCCCCCCCC=CCC=CCCCCCCC	4.13924e+07	3.74387e+07	4.47415e+07	2.72488e+07	2.12834e+07	1.88843e+07	0.904482	1.08091	SM_42_3_O2_X_435	SM 42:3;O2	SM	0.093562	0.040476	0.91101	0.96184
PE O-42:3_PE O-18:2_24:1	PE_O_42_3_PE_O_18_2_24_1_X_316	KDHIJRLZAPWGKW-UHFFFAOYSA-N	O=C(OC(COCCCCCCCCC=CCC=CCCCCC)COP(=O)(O)OCCN)CCCCCCCCCCCCCC=CCCCCCCCC	3.89328e+06	4.81477e+06	4.70426e+06	1.17322e+06	3.10812e+06	2.91218e+06	1.23669	1.2083	PE_O_42_3_PE_O_18_2_24_1_X_316	PE O-42:3_PE O-18:2_24:1	EtherPE	0.091056	0.039396	0.91328	0.96184
PC 33:0	PC_33_0_X_146	QPFRMMAJWAWKMU-UHFFFAOYSA-N	O=C(OCC(OC(=O)CCCCC)COP(=O)([O-])OCC[N+](C)(C)C)CCCCCCCCCCCCCCCCCCCCCCCCCC	2.7366e+07	2.99735e+07	2.59477e+07	8.84335e+06	1.42994e+07	9.39388e+06	1.09528	0.948172	PC_33_0_X_146	PC 33:0	PC	0.09087	0.039316	0.91345	0.96184
PC 30:0	PC_30_0_X_131	YONWAODRNYHKSU-UHFFFAOYSA-N	O=C(OCC(OC(=O)CCCC)COP(=O)([O-])OCC[N+](C)(C)C)CCCCCCCCCCCCCCCCCCCCCCCC	4.77374e+07	4.51911e+07	4.25632e+07	2.71723e+07	2.27073e+07	1.89069e+07	0.94666	0.89161	PC_30_0_X_131	PC 30:0	PC	0.089725	0.038822	0.91449	0.96184
PI 40:5_PI 18:1_22:4	PI_40_5_PI_18_1_22_4_X_382	OOSPMTMUZPWTKZ-UHFFFAOYSA-N	O=C(OCC(OC(=O)CCCCCCCCC=CCC=CCC=CCC=CCC)COP(=O)(O)OC1C(O)C(O)C(O)C(O)C1O)CCCCCCCC=CCCCCCCCC	9.51223e+06	9.56547e+06	1.10906e+07	4.12408e+06	2.98998e+06	7.30442e+06	1.0056	1.16593	PI_40_5_PI_18_1_22_4_X_382	PI 40:5_PI 18:1_22:4	PI	0.087589	0.037901	0.91643	0.96184
SM 32:1;O2_SM 18:1;O2/14:0	SM_32_1_O2_SM_18_1_O2_14_0_X_410	KYICBZWZQPCUMO-UHFFFAOYSA-N	O=C(NC(COP(=O)([O-])OCC[N+](C)(C)C)C(O)C=CCCCCCCCCCCCCC)CCCCCCCCCCCCC	5.28651e+07	3.20366e+07	3.40691e+07	3.63804e+07	2.48325e+07	1.29568e+07	0.606006	0.644453	SM_32_1_O2_SM_18_1_O2_14_0_X_410	SM 32:1;O2_SM 18:1;O2/14:0	SM	0.084338	0.036499	0.91939	0.96278
DG 28:2	DG_28_2_X_41	ROHANZJEYWIHHE-UHFFFAOYSA-N	O=C(OCC(OC(=O)CCCCCCCCCC=CCC=CCCCCC)CO)CCCCCCC	3.21349e+06	2.63159e+06	3.57188e+06	3.36138e+06	2.14343e+06	4.23969e+06	0.818919	1.11153	DG_28_2_X_41	DG 28:2	DG	0.079705	0.034501	0.92363	0.96505
LPC O-16:1	LPC_O_16_1_X_100	KPOMNOXBHDPKBF-UHFFFAOYSA-N	O=P([O-])(OCC[N+](C)(C)C)OCC(OCCCCCCCCC=CCCCCCC)CO	2.215e+06	2.56777e+06	2.59259e+06	1.49766e+06	2.19754e+06	1.70919e+06	1.15927	1.17047	LPC_O_16_1_X_100	LPC O-16:1	EtherLPC	0.070823	0.030667	0.93182	0.96944
HexCer 42:1;O2_HexCer 18:1;O2/24:0	HexCer_42_1_O2_HexCer_18_1_O2_24_0_X_83	POQRWMRXUOPCLD-UHFFFAOYSA-N	O=C(NC(COC1OC(CO)C(O)C(O)C1O)C(O)C=CCCCCCCCCCCCCC)CCCCCCCCCCCCCCCCCCCCCCC	2.47552e+07	2.62141e+07	2.64553e+07	9.06905e+06	1.54072e+07	1.03684e+07	1.05893	1.06868	HexCer_42_1_O2_HexCer_18_1_O2_24_0_X_83	HexCer 42:1;O2_HexCer 18:1;O2/24:0	HexCer_NS	0.070634	0.030586	0.932	0.96944
PC O-38:6_PC O-18:2_20:4	PC_O_38_6_PC_O_18_2_20_4_X_240	BOHZCIJMIPHZKG-UHFFFAOYSA-N	O=C(OC(COCCCCCCCCC=CCC=CCCCCC)COP(=O)([O-])OCC[N+](C)(C)C)CCCCCCC=CCC=CCC=CCC=CCC	1.67606e+08	2.07329e+08	1.7787e+08	1.16568e+08	1.85927e+08	1.15275e+08	1.237	1.06124	PC_O_38_6_PC_O_18_2_20_4_X_240	PC O-38:6_PC O-18:2_20:4	EtherPC	0.065313	0.028288	0.93694	0.97039
PC O-38:5_PC O-18:1_20:4	PC_O_38_5_PC_O_18_1_20_4_X_237	YPEVVVCDYBKGNI-UHFFFAOYSA-N	O=C(OC(COCCCCCCCCC=CCCCCCCCC)COP(=O)([O-])OCC[N+](C)(C)C)CCCCCCC=CCC=CCC=CCC=CCC	5.39009e+08	5.53739e+08	4.939e+08	2.64747e+08	4.18766e+08	2.96438e+08	1.02733	0.916311	PC_O_38_5_PC_O_18_1_20_4_X_237	PC O-38:5_PC O-18:1_20:4	EtherPC	0.065172	0.028227	0.93707	0.97039
LPI 18:0	LPI_18_0_X_120	MXAFDFDAIFZFET-UHFFFAOYSA-N	O=C(OCC(O)COP(=O)(O)OC1C(O)C(O)C(O)C(O)C1O)CCCCCCCCCCCCCCCCC	1.80749e+06	1.90126e+06	1.99979e+06	727028	1.12116e+06	1.16698e+06	1.05188	1.10639	LPI_18_0_X_120	LPI 18:0	LPI	0.059644	0.025839	0.94224	0.97227
PC O-30:1_PC O-16:1_14:0	PC_O_30_1_PC_O_16_1_14_0_X_210	IBNHQPBEYCSFGY-UHFFFAOYSA-N	O=C(OC(COCCCCCCCCC=CCCCCCC)COP(=O)([O-])OCC[N+](C)(C)C)CCCCCCCCCCCCC	5.20118e+07	6.44082e+07	5.65524e+07	2.5142e+07	5.15358e+07	2.35379e+07	1.23834	1.0873	PC_O_30_1_PC_O_16_1_14_0_X_210	PC O-30:1_PC O-16:1_14:0	EtherPC	0.056229	0.024363	0.94545	0.97227
SM 38:1;O2	SM_38_1_O2_X_420	GJBCRJRMBDUHKZ-UHFFFAOYSA-N	O=C(NC(COP(=O)([O-])OCC[N+](C)(C)C)C(O)C=CCCCCCCC)CCCCCCCCCCCCCCCCCCCCCCCCC	1.7229e+07	1.42601e+07	1.45577e+07	9.36959e+06	8.74215e+06	6.63595e+06	0.827678	0.844951	SM_38_1_O2_X_420	SM 38:1;O2	SM	0.054084	0.023436	0.94747	0.97227
PC O-35:9	PC_O_35_9_X_222	YEKLOHZSPALKPW-UHFFFAOYSA-N	O=C(OC(COCCC=CCC=CCC=CCC=CCC)COP(=O)([O-])OCC[N+](C)(C)C)CCCC=CCC=CCC=CCC=CCC=CCC	2.34672e+07	2.17891e+07	2.26594e+07	1.22954e+07	1.12021e+07	1.00876e+07	0.92849	0.965578	PC_O_35_9_X_222	PC O-35:9	EtherPC	0.051436	0.022291	0.94997	0.97227
PE O-38:7_PE O-16:1_22:6	PE_O_38_7_PE_O_16_1_22_6_X_305	KGCPGAKRLOCUEV-UHFFFAOYSA-N	O=C(OC(COCCCCCCCCC=CCCCCCC)COP(=O)(O)OCCN)CCC=CCC=CCC=CCC=CCC=CCC=CCC	6.98488e+07	6.57204e+07	7.42489e+07	5.27945e+07	3.62902e+07	4.71689e+07	0.940894	1.06299	PE_O_38_7_PE_O_16_1_22_6_X_305	PE O-38:7_PE O-16:1_22:6	EtherPE	0.048913	0.021199	0.95236	0.97227
SM 42:4;O2_SM 18:1;O2/24:3	SM_42_4_O2_SM_18_1_O2_24_3_X_437	PVUVQCXPOULNJV-UHFFFAOYSA-N	O=C(NC(COP(=O)([O-])OCC[N+](C)(C)C)C(O)C=CCCCCCCCCCCCCC)CCCCCCCCC=CCC=CCC=CCCCCCCC	4.04648e+07	2.35211e+07	3.73092e+07	3.623e+07	2.03482e+07	2.36045e+07	0.581274	0.922017	SM_42_4_O2_SM_18_1_O2_24_3_X_437	SM 42:4;O2_SM 18:1;O2/24:3	SM	0.047511	0.020593	0.95369	0.97227
DMPE 34:1_DMPE 16:0_18:1	DMPE_34_1_DMPE_16_0_18_1_X_53	ZSVMWQMKUKDZTH-UHFFFAOYSA-N	O=C(OCC(OC(=O)CCCCCCCC=CCCCCCCCC)COP(=O)(O)OCCN(C)C)CCCCCCCCCCCCCCC	6.59409e+07	6.17927e+07	6.62649e+07	2.90182e+07	2.49717e+07	4.23106e+07	0.937091	1.00491	DMPE_34_1_DMPE_16_0_18_1_X_53	DMPE 34:1_DMPE 16:0_18:1	DMPE	0.045465	0.019708	0.95564	0.97227
PE O-36:6_PE O-16:1_20:5	PE_O_36_6_PE_O_16_1_20_5_X_295	YMKZESHNWGNAIE-UHFFFAOYSA-N	O=C(OC(COCCCCCCCCC=CCCCCCC)COP(=O)(O)OCCN)CCCC=CCC=CCC=CCC=CCC=CCC	4.89774e+07	5.1911e+07	5.04954e+07	2.17746e+07	2.39292e+07	1.8452e+07	1.0599	1.03099	PE_O_36_6_PE_O_16_1_20_5_X_295	PE O-36:6_PE O-16:1_20:5	EtherPE	0.044176	0.01915	0.95686	0.97227
PI 40:7_PI 20:3_20:4	PI_40_7_PI_20_3_20_4_X_384	VJWOETAUZWGFAX-UHFFFAOYSA-N	O=C(OCC(OC(=O)CCCCCCC=CCC=CCC=CCC=CCC)COP(=O)(O)OC1C(O)C(O)C(O)C(O)C1O)CCCCCCCCCC=CCC=CCC=CCC	4.61808e+06	4.79937e+06	4.84109e+06	1.98962e+06	2.98021e+06	3.04455e+06	1.03926	1.04829	PI_40_7_PI_20_3_20_4_X_384	PI 40:7_PI 20:3_20:4	PI	0.04334	0.018789	0.95766	0.97227
SM 32:0;O2	SM_32_0_O2_X_412	MCCRWVNDSLPCEX-UHFFFAOYSA-N	O=C(NC(COP(=O)([O-])OCC[N+](C)(C)C)C(O)CCCCCCCCC)CCCCCCCCCCCCCCCCCCC	1.82955e+07	1.13829e+07	1.31953e+07	1.35792e+07	1.01292e+07	8.84554e+06	0.62217	0.721231	SM_32_0_O2_X_412	SM 32:0;O2	SM	0.039769	0.017243	0.96107	0.97361
PE O-36:4_PE O-16:1_20:3	PE_O_36_4_PE_O_16_1_20_3_X_292	SGQXZIZOYWUPOW-UHFFFAOYSA-N	O=C(OC(COCCCCCCCCC=CCCCCCC)COP(=O)(O)OCCN)CCCCCCCCCC=CCC=CCC=CCC	6.19135e+07	6.3584e+07	6.41655e+07	2.2203e+07	2.38442e+07	2.16368e+07	1.02698	1.03637	PE_O_36_4_PE_O_16_1_20_3_X_292	PE O-36:4_PE O-16:1_20:3	EtherPE	0.036795	0.015956	0.96393	0.97438
SM 44:3;O2_SM 18:1;O2/26:2	SM_44_3_O2_SM_18_1_O2_26_2_X_439	COSXBLILAJCWFU-UHFFFAOYSA-N	O=C(NC(COP(=O)([O-])OCC[N+](C)(C)C)C(O)C=CCCCCCCCCCCCCC)CCCCCCCCCCCCCC=CCC=CCCCCCCC	2.51398e+07	1.69084e+07	2.13621e+07	1.21754e+07	1.25534e+07	9.23753e+06	0.672573	0.849734	SM_44_3_O2_SM_18_1_O2_26_2_X_439	SM 44:3;O2_SM 18:1;O2/26:2	SM	0.02296	0.0099619	0.97732	0.98578
PC O-32:1_PC O-16:1_16:0	PC_O_32_1_PC_O_16_1_16_0_X_213	BXQUYBIIGCTQFV-UHFFFAOYSA-N	O=C(OC(COCCCCCCCCC=CCCCCCC)COP(=O)([O-])OCC[N+](C)(C)C)CCCCCCCCCCCCCCC	2.5443e+08	3.36645e+08	2.76192e+08	1.376e+08	3.17057e+08	1.49437e+08	1.32313	1.08553	PC_O_32_1_PC_O_16_1_16_0_X_213	PC O-32:1_PC O-16:1_16:0	EtherPC	0.020088	0.0087166	0.98013	0.98648
PE P-38:4_PE P-16:0_22:4	PE_P_38_4_PE_P_16_0_22_4_X_327	IABMLWQTSKBCJV-UHFFFAOYSA-N	O=C(OC(COC=CCCCCCCCCCCCCCC)COP(=O)(O)OCCN)CCCCCCCCC=CCC=CCC=CCC=CCC	2.47185e+07	2.4807e+07	2.54924e+07	9.44504e+06	8.56184e+06	1.56331e+07	1.00358	1.03131	PE_P_38_4_PE_P_16_0_22_4_X_327	PE P-38:4_PE P-16:0_22:4	EtherPE	0.015988	0.006939	0.98415	0.98784
PC O-38:7_PC O-16:1_22:6	PC_O_38_7_PC_O_16_1_22_6_X_241	LSUUYCOJTDXYNX-UHFFFAOYSA-N	O=C(OC(COCCCCCCCCC=CCCCCCC)COP(=O)([O-])OCC[N+](C)(C)C)CCC=CCC=CCC=CCC=CCC=CCC=CCC	2.6662e+07	2.84319e+07	2.20026e+07	2.31552e+07	2.82909e+07	1.52679e+07	1.06638	0.82524	PC_O_38_7_PC_O_16_1_22_6_X_241	PC O-38:7_PC O-16:1_22:6	EtherPC	0.01439	0.0062456	0.98572	0.98784
PG 38:4_PG 18:1_20:3	PG_38_4_PG_18_1_20_3_X_343	FGLCTGHXZAQEIH-UHFFFAOYSA-N	O=C(OCC(OC(=O)CCCCCCCCCC=CCC=CCC=CCC)COP(=O)(O)OCC(O)CO)CCCCCCCC=CCCCCCCCC	2.05374e+07	2.15226e+07	2.14885e+07	7.30443e+06	9.56497e+06	9.0618e+06	1.04797	1.04631	PG_38_4_PG_18_1_20_3_X_343	PG 38:4_PG 18:1_20:3	PG	0.0019635	0.00085268	0.99804	0.99804
PC 40:3	PC_40_3_X_198	NFDDLXWJNNKMOD-UHFFFAOYSA-N	O=C(OCC(OC(=O)CCCCCCCCCCCCCCCCCCC=CCC=CCC=CCCCCCCC)COP(=O)([O-])OCC[N+](C)(C)C)CCCCC	6.22145e+06	7.4546e+06	2.02087e+07	3.32466e+06	3.6128e+06	1.0741e+07	1.19821	3.24823	PC_40_3_X_198	PC 40:3	PC	16.522	4.512	3.0758e-05	0.010585	KO_invitro-CTRL_invitro; KO_invitro-HET_invitro
PE 36:1_PE 18:0_18:1	PE_36_1_PE_18_0_18_1_X_262	JQKOHRZNEOQNJE-UHFFFAOYSA-N	O=C(OCC(OC(=O)CCCCCCCC=CCCCCCCCC)COP(=O)(O)OCCN)CCCCCCCCCCCCCCCCC	1.80553e+07	1.78203e+07	5.60191e+07	6.49054e+06	8.56779e+06	4.17384e+07	0.98699	3.10265	PE_36_1_PE_18_0_18_1_X_262	PE 36:1_PE 18:0_18:1	PE	15.61	4.3427	4.5427e-05	0.010585	KO_invitro-CTRL_invitro; KO_invitro-HET_invitro

## Sheet: Fig 4d-e Lipid measurments
Data are in peak height/per million cells												Your Sample Label	CN01	CN02	CN03	CN04	CN05	CN06	CN07	CN08	CN09	CN10	CN11	CN12	CN13	CN14	CN15	CN16	CN17	CN18	CN19	CN20	CN21	CN22	CN23	CN24	CN25	CN26	CN27	CN28	CN29	CN30	CN31	CN32
												Sample volume	1M cells	500,000 cells	400,000 cells	1M cells	1M cells	300,000 cells	1M cells	500,000 cells	600,000 cells	880,000 cells	500,000 cells	600,000 cells	1M cells	500,000 cells	300,000 cells	1M cells	500,000 cells	500,000 cells	600,000 cells	700,000 cells	1M cells	900000	800000	500000	1M cells	1M cells	300,000 cells	500,000 cells	220,000 cells	200,000 cells	166,000 cells	140,000 cells
												Biological Sample Type	Cells	Cells	Cells	Cells	Cells	Cells	Cells	Cells	Cells	Cells	Cells	Cells	Cells	Cells	Cells	Cells	Cells	Cells	Cells	Cells	Cells	Cells	Cells	Cells	Cells	Cells	Cells	Cells	Cells	Cells	Cells	Cells
												Original Full Sample ID	71N_CTRL_iMG_101424	71N_CTRL_iMG_011525	71N_CTRL_iMG_012925	42N_CTRL_iMG_081524	42N_CTRL_iMG_101324	42N_CTRL_iMG_011525	D4N_CTRL_iMG_101424	D4N_CTRL_iMG_011525	D4N_CTRL_iMG_012925	2H9_HET_iMG_072424	2H9_HET_iMG_011525	2H9_HET_iMG_012925	237_HET_iMG_101224	237_HET_iMG_011525	237_HET_iMG_012925	2H11_HET_iMG_101324	2H11_HET_iMG_120324	2H11_HET_iMG_011525	2H10_KO_iMG_052924	2H10_KO_iMG_101424	2H10_KO_iMG_102124	1G4_KO_iMG_052924	1G4_KO_iMG_011525	1G4_KO_iMG_012925	1F37_KO_iMG_102424	1F37_KO_iMG_120324	1F37_KO_iMG_011525	71N_CTRL_xMG_yellowRH112224	71N_CTRL_xMG_red110824	2H10_KO_xMG_GreenPink112224	2H10_KO_xMG_RedLF100924	2H10_KO_xMG_RedBlue092724
												Experimental Group	CTRL_invitro	CTRL_invitro	CTRL_invitro	CTRL_invitro	CTRL_invitro	CTRL_invitro	CTRL_invitro	CTRL_invitro	CTRL_invitro	HET_invitro	HET_invitro	HET_invitro	HET_invitro	HET_invitro	HET_invitro	HET_invitro	HET_invitro	HET_invitro	KO_invitro	KO_invitro	KO_invitro	KO_invitro	KO_invitro	KO_invitro	KO_invitro	KO_invitro	KO_invitro	CTRL_invivo	CTRL_invivo	KO_invivo	KO_invivo	KO_invivo
												Injection order	23	28	10	13	26	27	12	9	30	6	8	21	2	1	29	3	4	5	31	7	24	20	32	14	15	16	19	11	22	25	17	18
												uL injection (Negative ionization mode)	5	5	5	5	5	5	5	5	5	5	5	5	5	5	5	5	5	5	5	5	5	5	5	5	5	5	5	5	5	5	5	5
												uL injection (Positive ionization mode)	2	2	2	2	2	2	2	2	2	2	2	2	2	2	2	2	2	2	2	2	2	2	2	2	2	2	2	2	2	2	2	2
												Sample #	1	2	3	4	5	6	7	8	9	10	11	12	13	14	15	16	17	18	19	20	21	22	23	24	25	26	27	28	29	30	31	32
												File Name (Positive Ionization mode)	Coufal0023_MX885667_negLIPIDS_CN01-0001.raw	Coufal0028_MX885667_negLIPIDS_CN02-0002.raw	Coufal0010_MX885667_negLIPIDS_CN03-0003.raw	Coufal0013_MX885667_negLIPIDS_CN04-0004.raw	Coufal0026_MX885667_negLIPIDS_CN05-0005.raw	Coufal0027_MX885667_negLIPIDS_CN06-0006.raw	Coufal0012_MX885667_negLIPIDS_CN07-0007.raw	Coufal0009_MX885667_negLIPIDS_CN08-0008.raw	Coufal0030_MX885667_negLIPIDS_CN09-0009.raw	Coufal0006_MX885667_negLIPIDS_CN10-0010.raw	Coufal0008_MX885667_negLIPIDS_CN11-0011.raw	Coufal0021_MX885667_negLIPIDS_CN12-0012.raw	Coufal0002_MX885667_negLIPIDS_CN13-0013.raw	Coufal0001_MX885667_negLIPIDS_CN14-0014.raw	Coufal0029_MX885667_negLIPIDS_CN15-0015.raw	Coufal0003_MX885667_negLIPIDS_CN16-0016.raw	Coufal0004_MX885667_negLIPIDS_CN17-0017.raw	Coufal0005_MX885667_negLIPIDS_CN18-0018.raw	Coufal0031_MX885667_negLIPIDS_CN19-0019.raw	Coufal0007_MX885667_negLIPIDS_CN20-0020.raw	Coufal0024_MX885667_negLIPIDS_CN21-0021.raw	Coufal0020_MX885667_negLIPIDS_CN22-0022.raw	Coufal0032_MX885667_negLIPIDS_CN23-0023.raw	Coufal0014_MX885667_negLIPIDS_CN24-0024.raw	Coufal0015_MX885667_negLIPIDS_CN25-0025.raw	Coufal0016_MX885667_negLIPIDS_CN26-0026.raw	Coufal0019_MX885667_negLIPIDS_CN27-0027.raw	Coufal0011_MX885667_negLIPIDS_CN28-0028.raw	Coufal0022_MX885667_negLIPIDS_CN29-0029.raw	Coufal0025_MX885667_negLIPIDS_CN30-0030.raw	Coufal0017_MX885667_negLIPIDS_CN31-0031.raw	Coufal0018_MX885667_negLIPIDS_CN32-0032.raw
												File Name (Negative Ionization mode)	Coufal0023_MX885667_posLIPIDS_CN01-0001.raw	Coufal0028_MX885667_posLIPIDS_CN02-0002.raw	Coufal0010_MX885667_posLIPIDS_CN03-0003.raw	Coufal0013_MX885667_posLIPIDS_CN04-0004.raw	Coufal0026_MX885667_posLIPIDS_CN05-0005.raw	Coufal0027_MX885667_posLIPIDS_CN06-0006.raw	Coufal0012_MX885667_posLIPIDS_CN07-0007.raw	Coufal0009_MX885667_posLIPIDS_CN08-0008.raw	Coufal0030_MX885667_posLIPIDS_CN09-0009.raw	Coufal0006_MX885667_posLIPIDS_CN10-0010.raw	Coufal0008_MX885667_posLIPIDS_CN11-0011.raw	Coufal0021_MX885667_posLIPIDS_CN12-0012.raw	Coufal0002_MX885667_posLIPIDS_CN13-0013.raw	Coufal0001_MX885667_posLIPIDS_CN14-0014.raw	Coufal0029_MX885667_posLIPIDS_CN15-0015.raw	Coufal0003_MX885667_posLIPIDS_CN16-0016.raw	Coufal0004_MX885667_posLIPIDS_CN17-0017.raw	Coufal0005_MX885667_posLIPIDS_CN18-0018.raw	Coufal0031_MX885667_posLIPIDS_CN19-0019.raw	Coufal0007_MX885667_posLIPIDS_CN20-0020.raw	Coufal0024_MX885667_posLIPIDS_CN21-0021.raw	Coufal0020_MX885667_posLIPIDS_CN22-0022.raw	Coufal0032_MX885667_posLIPIDS_CN23-0023.raw	Coufal0014_MX885667_posLIPIDS_CN24-0024.raw	Coufal0015_MX885667_posLIPIDS_CN25-0025.raw	Coufal0016_MX885667_posLIPIDS_CN26-0026.raw	Coufal0019_MX885667_posLIPIDS_CN27-0027.raw	Coufal0011_MX885667_posLIPIDS_CN28-0028.raw	Coufal0022_MX885667_posLIPIDS_CN29-0029.raw	Coufal0025_MX885667_posLIPIDS_CN30-0030.raw	Coufal0017_MX885667_posLIPIDS_CN31-0031.raw	Coufal0018_MX885667_posLIPIDS_CN32-0032.raw
Metabolite name	Ontology	Adduct type	Average Mz	MS/MS spectrum	Average Rt(min)	MSI Level	Pooled QC % RSD	MS-DIAL Total score		INCHIKEY	SMILES	Formula	Coufal0023_MX885667_posLIPIDS_CN01-0001	Coufal0028_MX885667_posLIPIDS_CN02-0002	Coufal0010_MX885667_posLIPIDS_CN03-0003	Coufal0013_MX885667_posLIPIDS_CN04-0004	Coufal0026_MX885667_posLIPIDS_CN05-0005	Coufal0027_MX885667_posLIPIDS_CN06-0006	Coufal0012_MX885667_posLIPIDS_CN07-0007	Coufal0009_MX885667_posLIPIDS_CN08-0008	Coufal0030_MX885667_posLIPIDS_CN09-0009	Coufal0006_MX885667_posLIPIDS_CN10-0010	Coufal0008_MX885667_posLIPIDS_CN11-0011	Coufal0021_MX885667_posLIPIDS_CN12-0012	Coufal0002_MX885667_posLIPIDS_CN13-0013	Coufal0001_MX885667_posLIPIDS_CN14-0014	Coufal0029_MX885667_posLIPIDS_CN15-0015	Coufal0003_MX885667_posLIPIDS_CN16-0016	Coufal0004_MX885667_posLIPIDS_CN17-0017	Coufal0005_MX885667_posLIPIDS_CN18-0018	Coufal0031_MX885667_posLIPIDS_CN19-0019	Coufal0007_MX885667_posLIPIDS_CN20-0020	Coufal0024_MX885667_posLIPIDS_CN21-0021	Coufal0020_MX885667_posLIPIDS_CN22-0022	Coufal0032_MX885667_posLIPIDS_CN23-0023	Coufal0014_MX885667_posLIPIDS_CN24-0024	Coufal0015_MX885667_posLIPIDS_CN25-0025	Coufal0016_MX885667_posLIPIDS_CN26-0026	Coufal0019_MX885667_posLIPIDS_CN27-0027	Coufal0011_MX885667_posLIPIDS_CN28-0028	Coufal0022_MX885667_posLIPIDS_CN29-0029	Coufal0025_MX885667_posLIPIDS_CN30-0030	Coufal0017_MX885667_posLIPIDS_CN31-0031	Coufal0018_MX885667_posLIPIDS_CN32-0032
13-Docosenamide	Others	[M+H]+	338.342	55.01796:29669 55.05456:489509 57.03375:80020 57.07022:1249391 58.06568:31127 67.05453:336884 69.03357:23040 69.07005:1452284 70.06442:24133 71.04922:71867 71.08566:925355 72.04426:86835 72.08099:147872 79.05431:124054 81.07001:831072 81.08086:42069 83.04917:78035 83.08566:1726928 84.08029:38672 85.06469:76726 85.10127:509559 86.05986:255685 86.09573:42921 93.07022:262110 95.08564:862299 97.05179…	1.413	2	0.104723	1.5	1	UAUDZVJPLUQNMU-KTKRTIGZSA-N	CCCCCCCC\C=C/CCCCCCCCCCCC(N)=O	C22H43NO	4086692	5420082	5249080	1840986	1966568	12857420	1426355	3133956	2764465	2.02553e+07	7503354	2488130	3119641	33579102	9.26536e+07	1300705	2769772	6056238	3.69286e+06	2.80335e+06	2843045	7209170	1.7169e+06	8852852	905505	1365305	6.19437e+07	24248252	1.64114e+07	7063325	1.0525e+09	2.04722e+08
CAR 16:1	CAR	[M+H]+	398.326	55.05446:6468 57.03395:15445 57.07008:14755 60.08105:145827 60.08785:8833 64.65854:6503 69.06985:8881 71.08606:8434 81.07053:11625 83.08582:11114 85.02841:1001028 90.97710:9704 95.08535:14716 97.10216:12266 121.10177:13603 123.11765:8533 135.11729:14100 144.10236:33937 163.14815:6386 219.21178:12966 237.22108:19812 246.97433:5453 255.15819:8212 269.17096:7384 283.19113:7292 339.25314:48786 362.28…	0.379	2	0.0408653	2.49	2	JFAGPSOZZSTLRF-UHFFFAOYSA-N	O=C([O-])CC(OC(=O)CCCCCCCC=CCCCCCC)C[N+](C)(C)C	C23H43NO4	534338	475978	701178	495690	743958	987367	528388	641834	1.36739e+06	216182	304592	1.13995e+06	2992507	1078758	2.22938e+06	1034304	420092	519102	670810	732961	1968772	1.01589e+06	805565	2274762	1881194	1654202	4.0976e+06	40110	69218.2	94700	206747	116693
CAR 18:1	CAR	[M+H]+	426.358	55.05429:5503 57.03363:7683 60.08097:106482 69.06984:10579 71.08540:5722 71.34090:5719 80.94767:7361 81.07000:8348 81.50958:5600 83.08570:7630 85.02853:654358 85.10058:7367 87.95535:5768 90.97672:15248 95.08575:10382 97.10192:9150 109.10003:10940 144.10112:16540 153.42654:5555 297.20660:5855 366.20068:30258 367.28369:24000 385.17725:8291 426.21744:168278 426.35669:520555	0.556	2	0.118191	2.44	3	IPOLTUVFXFHAHI-UHFFFAOYSA-N	O=C([O-])CC(OC(=O)CCCCCCCC=CCCCCCCCC)C[N+](C)(C)C	C25H47NO4	1554482	1389406	1.45885e+06	990044	1986071	2.92794e+06	1263495	1535384	2.6516e+06	494695	717834	2538995	1022496	2778248	3679170	765027	828074	1121754	994623	964083	2500074	1.30152e+06	2.0034e+06	2192480	3528244	3756402	5.52391e+06	53682				320364
Carnitine	Others	[M+H]+	162.113	52.38831:7685 58.06685:15207 59.07449:7317 60.08105:494593 70.06522:16734 85.02862:108104 91.05297:16374 100.11174:6630 102.09144:132833 103.03906:524046 121.03927:7115 132.10173:33834 140.60562:7615 162.11243:3208442 165.26352:6688	0.172	2	0.0797007	1.45	4	PHIQHXFUZVPYII-ZCFIWIBFSA-N	C[N+](C)(C)C[C@H](O)CC([O-])=O	C7H15NO3	4165452	4310118	3.15238e+06	1238021	3136923	4.65558e+06	2572276	5568140	5.39498e+06	1.68612e+06	3096594	7.0934e+06	1171214	6260042	7759260	2703686	2336752	2418330	960902	1.14059e+06	2658466	1.33097e+06	1.94826e+06	2598026	3781487	2809555	5.92737e+06	266124	844482	726410	763024	617214
Cer 34:0;O2|Cer 18:0;O2/16:0	Cer_NDS	[M-H]-	538.521	60.21991:11985 75.01190:11625 134.06790:13088 169.02695:13418 237.22237:242524 239.23845:185719 253.25534:32081 254.25003:70804 255.23230:131484 266.24387:14519 268.26526:25227 280.26471:767490 296.25677:103968 300.28854:16318 490.50040:90925 506.49789:74573 538.52167:441663	2.291	2	0.248126	2.52	5	GCGTXOVNNFGTPQ-UHFFFAOYSA-N	O=C(NC(CO)C(O)CCCCCCCCCCCCCCC)CCCCCCCCCCCCCCC	C34H69NO3	548260	577776	750140	996909	1779529	1.8275e+06	1493750	1571660	3.90307e+06	3.25375e+06	1373542	3.84989e+06	1800664	1429478	2.02407e+06	1888571	789596	465152	2.02274e+06	3.09307e+06	2876397	3971040	5.8894e+06	2399050	6082430	9143068	5.40576e+07
Cer 34:1;O2|Cer 18:1;O2/16:0	Cer_NS	[M-H]-	536.505	237.22227:1900173 253.25264:120244 254.24832:756514 255.23302:451557 263.23825:694336 266.24915:111696 280.26465:3196087 291.57669:85936 296.25775:379875 488.48831:122733 504.47888:173309 506.50021:222347 536.50500:1686052	2.215	2	0.180155	2.51	6	YDNKGFDKKRUKPY-UHFFFAOYSA-N	O=C(NC(CO)C(O)C=CCCCCCCCCCCCCC)CCCCCCCCCCCCCCC	C34H67NO3	20256958	19810962	12421295	9129588	30233207	4.05477e+07	24511040	39101530	5.13001e+07	1.88909e+07	25165108	6.15752e+07	6294422	31339836	5.37817e+07	7342174	10457872	10162002	1.61605e+07	2.66545e+07	29542850	2.33702e+07	6.38802e+07	22236468	25994521	44744925	378690300	2134788	2.07904e+06	1712715	1.78788e+06	1.84516e+06
Cer 36:1;O2|Cer 18:1;O2/18:0	Cer_NS	[M-H]-	564.536	69.03531:14854 84.49404:16085 133.89247:16535 237.22186:231876 263.23782:134347 265.25302:190489 266.24808:38136 282.27957:151655 283.26404:88780 308.29578:689599 324.29535:93319 516.51416:33542 532.50604:30392 534.52155:49676 564.53571:344972	2.45	2	0.16008	2.53	7	VODZWWMEJITOND-UHFFFAOYSA-N	O=C(NC(CO)C(O)C=CCCCCCCCCCCCCC)CCCCCCCCCCCCCCCCC	C36H71NO3	2023875	1692050	1.3464e+06	826280	3281778	3.932e+06	2577577	2801060	4.46836e+06	1.47984e+06	1965242	4469190	498258	2899164	4.23308e+06	834594	754308	1025138	1509570	2.58811e+06	3505748	2.25026e+06	5.80655e+06	1898518	2734538	6675650	3.57795e+07	539832	252073	496590	516699	365600
Cer 40:0;O2|Cer 18:0;O2/22:0	Cer_NDS	[M+H-H2O]+	606.619	55.05471:172713 57.07014:127541 67.05371:74828 69.07006:278821 70.06483:22623 71.08514:74906 81.06993:158042 83.08551:203678 83.87501:25642 88.07516:24278 95.08566:185580 97.10125:173573 109.10062:102522 111.11611:70313 123.11613:47853 258.30405:31131 264.26740:66980 265.27518:111193 266.28470:4065762 268.29904:300982 284.29489:490764 286.30630:31296 340.35797:1133303 439.20514:42119 476.25934:28…	2.739	2	0.102334	2.46	8	SXPRAKSDHOEHIG-UHFFFAOYSA-N	O=C(NC(CO)C(O)CCCCCCCCCCCCCCC)CCCCCCCCCCCCCCCCCCCCC	C40H81NO3	4746847	15159632	7.65778e+06	6780598	10808431	13430230	7714966	9624928	15412235	9.27219e+06	4799570	1.89728e+07	5821525	15596090	2.66709e+07	7394393	4030034	7068930	4.39671e+06	8.76948e+06	12027866	7.50533e+06	1.49602e+07	11632504	14944454	14494823	25982130
Cer 40:1;O2|Cer 18:1;O2/22:0	Cer_NS	[M+H-H2O]+	604.603	52.69110:15177 55.05450:27469 56.04984:96381 57.07003:69238 60.04456:74766 67.05437:82362 69.06988:67095 70.06458:16247 71.08549:58544 74.93069:23567 79.05418:66584 81.07018:86758 82.06513:189730 83.08553:43015 85.10138:37335 93.06960:55444 95.08591:101189 96.08090:35349 97.10098:34480 107.08505:39587 109.10104:31791 121.10118:62980 127.37136:14936 135.11728:32755 236.23892:95875 247.24152:23558 …	2.77	2	0.0654539	2.56	9	KEPQASGDXIEOIL-UHFFFAOYSA-N	O=C(NC(CO)C(O)C=CCCCCCCCCCCCCC)CCCCCCCCCCCCCCCCCCCCC	C40H79NO3	9042613	11057148	6.6427e+06	2834288	14953195	1.64686e+07	11136496	12480190	16214950	6.05888e+06	9283768	18029865	1399561	12415694	1.82543e+07	2368133	3033788	4458704	4.77346e+06	8.26914e+06	8131078	6.12467e+06	1.32995e+07	5565052	7104615	11429185	74946540	1713344	960173	1338920	1.82508e+06	1.56944e+06
Cer 40:1;O2|Cer 18:1;O2/22:0	Cer_NS	[M-H]-	620.599	61.98821:19048 63.46135:10162 122.26991:8737 149.57500:9383 237.22189:167116 250.25404:11294 263.23776:96933 266.24902:29304 268.26248:11768 321.31439:132472 337.35312:11537 338.34161:92788 339.33051:51094 364.35855:439352 380.35648:40772 421.33633:9852 572.58551:17307 590.58820:28320 620.60040:215291	2.911	2	0.112757	2.47	10	KEPQASGDXIEOIL-UHFFFAOYSA-N	O=C(NC(CO)C(O)C=CCCCCCCCCCCCCC)CCCCCCCCCCCCCCCCCCCCC	C40H79NO3	5795141	6175176	3857850	1845348	10250612	9.61305e+06	7303183	7884978	11090960	3.4985e+06	5308546	13188615	913118	7967160	1.07858e+07	1326518	1698260	2470166	3.01049e+06	4834360	5778995	3.68798e+06	9642045	3244774	4791308	7933425	5.17889e+07	1041110	857859	798885	388440	984871
Cer 42:0;O2|Cer 18:0;O2/24:0	Cer_NDS	[M+H-H2O]+	634.65	55.05443:327181 57.06990:334511 67.05460:137790 69.07008:687222 71.08557:252626 81.06989:230245 83.08564:534379 85.10171:110106 95.08581:174044 97.10124:519562 100.36637:48034 109.10180:93283 111.11713:202092 123.11630:72452 264.27090:64421 266.28467:3876187 268.30020:5271418 284.29376:513910 286.31134:627195 287.19214:53716 366.37540:210912 368.38943:1053248 616.63989:2915024 634.65198:1871393	2.941	2	0.100174	2.3	11	BPLYVSYSBPLDOA-UHFFFAOYSA-N	O=C(NC(CO)C(O)CCCCCCCCCCCCCCC)CCCCCCCCCCCCCCCCCCCCCCC	C42H85NO3	16650191	36440576	21806650	21697398	31123612	4.47523e+07	27454651	32374708	4.66013e+07	2.78911e+07	15282782	54055550	10320792	43233394	7.49098e+07	20671382	19452064	21106730	1.16034e+07	2.79967e+07	39674752	2.27488e+07	4.66847e+07	34389582	48300583	49899063	89368400	89182		178355
Cer 42:1;O2|Cer 18:0;O2/24:1	Cer_NDS	[M+H]+	650.645	50.71173:7914 51.77514:7133 55.05458:44213 56.04978:13508 57.07030:50783 57.33833:8879 60.04465:215685 67.05442:81436 69.07011:84114 70.06522:56493 71.08575:32608 81.06989:115805 83.08544:93736 85.10117:25621 93.06897:10774 95.08564:120308 97.10105:73914 109.10167:68553 111.11691:25261 123.11703:24400 137.13242:11399 149.13354:13513 184.20502:8975 224.30510:8633 254.28339:34522 264.26715:21349 26…	2.823	2	0.0753437	2.24	12	YUULKFVZRXQHPM-UHFFFAOYSA-N	O=C(NC(CO)C(O)CCCCCCCCCCCCCCC)CCCCCCCCCCCCCC=CCCCCCCCC	C42H83NO3	1187418	640360	1.59487e+06	1428412	2527306	1.89515e+06	1767417	1502328	2.00107e+06	3.72598e+06	1049692	2.0807e+06	863289	1496174	1.82874e+06	1372209	1423768	612260	1.62209e+06	1.74478e+06	1817304	2.9552e+06	3.11718e+06	2370990	6851639	5537538	1.86811e+07
Cer 42:1;O2|Cer 18:0;O2/24:1	Cer_NDS	[M+H-H2O]+	632.634	55.05455:132421 56.07039:13832 57.07013:80398 67.05434:71640 69.06252:14290 69.07001:245192 70.73931:13724 71.08488:55122 81.06142:12216 81.06976:135580 83.08567:193300 85.10106:31104 93.06902:18350 95.08554:143686 97.10119:176633 109.10108:98661 111.11717:69514 114.09028:16541 121.10052:18397 123.11576:39386 125.13226:18042 135.11668:30382 149.13216:26792 204.92691:16463 264.26889:106446 265.272…	2.735	2	0.0776407	2.42	13	YUULKFVZRXQHPM-UHFFFAOYSA-N	O=C(NC(CO)C(O)CCCCCCCCCCCCCCC)CCCCCCCCCCCCCC=CCCCCCCCC	C42H83NO3	8263941	23183888	13012730	13095076	14936795	2.3032e+07	12579609	16396534	23013095	1.56012e+07	8343534	30483565	10942135	26533494	4.5227e+07	13591658	8522918	12082808	6.79719e+06	1.37696e+07	21719990	1.28524e+07	2.30725e+07	21478682	25215822	21742860	51222820	183234
Cer 42:1;O2|Cer 18:1;O2/24:0	Cer_NS	[M+H]+	650.645	56.04973:25945 57.06994:21139 60.04452:30096 67.05421:21412 69.06965:16162 70.77714:14578 79.05379:14649 81.06934:40997 82.06501:49434 93.07098:14400 95.08521:45308 96.08045:17434 97.10153:20616 109.10080:14113 111.11716:17235 121.10075:16680 252.26842:240272 264.26892:2290688 282.27957:289059 308.40408:14357 368.39078:61248 602.60706:17225 614.61884:64583 632.63483:255130 650.46338:30208	2.984	2	0.0624357	2.54	14	ZJVVOYPTFQEGPH-UHFFFAOYSA-N	O=C(NC(CO)C(O)C=CCCCCCCCCCCCCC)CCCCCCCCCCCCCCCCCCCCCCC	C42H83NO3	6349124	7318846	5878680	2670554	8464578	1.16752e+07	7637059	9667738	14761085	5.22158e+06	7320630	1.85174e+07	1885915	9462932	1.6556e+07	2959642	2823986	3531412	4.41884e+06	7.78058e+06	6907924	5.26528e+06	9.76668e+06	5940440	6139904	7150300	4.53477e+07	1133522	832482	1450220	1.91438e+06	1225850
Cer 42:1;O2|Cer 18:1;O2/24:0	Cer_NS	[M+H-H2O]+	632.635	55.05401:23048 56.04973:98045 57.06941:57091 60.04461:89711 61.03230:17952 67.03979:16042 67.05449:93044 69.06927:50016 71.08459:57182 76.96941:17268 79.05341:62279 81.07013:91924 82.06505:216860 83.08467:55428 85.10068:39929 93.06879:74303 95.08583:87136 96.07977:37217 97.10068:31654 107.08506:32574 109.10114:50068 111.11597:27718 121.09978:55671 128.44310:17712 135.11729:36673 180.77429:20618 1…	2.984	2	0.0891125	2.57	15	ZJVVOYPTFQEGPH-UHFFFAOYSA-N	O=C(NC(CO)C(O)C=CCCCCCCCCCCCCC)CCCCCCCCCCCCCCCCCCCCCCC	C42H83NO3	16569076	18273146	1.53387e+07	6805238	21859432	2.90257e+07	19531970	24191930	38256780	1.36954e+07	18136730	4.53421e+07	4722967	23703390	41165320	7239503	7995906	9021406	1.0989e+07	19830260	18026438	1.26359e+07	2.55177e+07	15097850	15976973	18227247	117851540	2587464	2.92203e+06	3214280	3.43543e+06	3.60997e+06
Cer 42:1;O2|Cer 18:1;O2/24:0	Cer_NS	[M-H]-	648.631	61.98845:28370 72.58120:20120 79.00184:20117 86.37556:20855 119.08506:21058 119.10533:19003 237.22186:464999 237.27473:30937 263.23782:314334 266.24866:64414 268.26599:44757 295.86292:20549 349.34680:340992 366.37326:221475 367.35629:143899 392.38986:981006 407.94418:23681 408.38626:118290 446.00473:22897 600.62238:54918 616.59814:51669 618.62042:74440 648.62854:487656	3.128	2	0.124555	2.5	16	ZJVVOYPTFQEGPH-UHFFFAOYSA-N	O=C(NC(CO)C(O)C=CCCCCCCCCCCCCC)CCCCCCCCCCCCCCCCCCCCCCC	C42H83NO3	9467999	10322554	8964030	3769999	13481308	16158800	10618698	14980006	2.44181e+07	8.24121e+06	10655394	26749850	2706659	13721712	2.32669e+07	4277951	3915078	4950676	6.50756e+06	1.16336e+07	10079387	7.58872e+06	1.55562e+07	9313488	9480546	10178446	7.56599e+07	1363562	1.68367e+06	1718575	2.05873e+06	2.09099e+06
Cer 42:2;O2|Cer 18:1;O2/24:1	Cer_NS	[M+H]+	648.629	53.00671:62058 56.05001:163457 57.07032:204727 60.04459:106739 67.05444:133682 69.07019:143802 79.05392:107647 81.07014:125224 82.06504:382512 83.08655:135273 93.06974:106992 95.08566:211233 97.10170:106376 135.11694:62065 147.11414:85546 169.23517:69106 235.01628:67690 252.26901:1109370 264.26923:11836006 282.27985:1502454 441.29602:61777 442.29376:74660 557.53326:73114 600.59814:109870 612.6013…	2.752	2	0.0911843	2.5	17	VJSBNBBOSZJDKB-UHFFFAOYSA-N	O=C(NC(CO)C(O)C=CCCCCCCCCCCCCC)CCCCCCCCCCCCCC=CCCCCCCCC	C42H81NO3	15520090	18790444	1.08313e+07	8624863	22023363	2.8511e+07	19785455	26390694	3.03517e+07	1.41295e+07	18806508	33818890	3406701	24552696	33905810	5461397	9362908	9811134	9.47743e+06	1.59627e+07	17939077	1.34971e+07	30845490	12616066	19951073	32350290	1.45509e+08	1057434	1.10052e+06	1039975	1.02598e+06	1298100
Cer 42:2;O2|Cer 18:1;O2/24:1	Cer_NS	[M+H-H2O]+	630.619	55.05430:81520 56.04975:169565 57.07019:123340 60.04453:167007 67.05447:198269 69.06994:128855 70.60735:24633 71.08571:55543 77.72851:27436 79.05386:108841 81.06993:225222 82.05482:29945 82.06514:335717 83.08556:150633 85.10134:35554 93.07021:117831 95.08550:217700 96.08026:61259 97.10081:91303 107.08488:100155 109.10059:105917 111.11652:47900 121.10040:100634 123.11628:43508 135.11694:87464 137.…	2.556	2	0.0862907	2.53	18	VJSBNBBOSZJDKB-UHFFFAOYSA-N	O=C(NC(CO)C(O)C=CCCCCCCCCCCCCC)CCCCCCCCCCCCCC=CCCCCCCCC	C42H81NO3	6519220	14168026	9.0705e+06	7844011	11743754	1.63026e+07	8221755	8880214	1.30274e+07	7.43542e+06	4269978	16525520	8413226	16609360	22058810	10053892	5976834	7276356	4.96517e+06	9.66944e+06	19703343	7.27356e+06	1.80381e+07	16002250	15254115	14359134	1.62415e+07	98114
Cer 42:2;O2|Cer 18:1;O2/24:1	Cer_NS	[M+H-H2O]+	630.619	55.05410:40598 56.04967:91946 56.32838:13876 57.06957:66357 60.04458:78845 63.12723:14151 67.05434:78426 69.06993:67581 71.08482:35043 79.05372:62475 81.06971:97832 82.06524:190672 83.08484:62338 91.64525:13678 93.06917:61743 95.08541:102895 96.08047:35502 97.10030:46683 107.08501:50972 109.10055:44344 111.11600:17568 121.10178:86298 123.11601:24070 135.11597:43671 194.97202:14029 211.20456:24050…	2.753	2	0.104579	2.56	19	VJSBNBBOSZJDKB-UHFFFAOYSA-N	O=C(NC(CO)C(O)C=CCCCCCCCCCCCCC)CCCCCCCCCCCCCC=CCCCCCCCC	C42H81NO3	40200836	46569078	28551355	23074917	55836219	7.7082e+07	50981464	69040108	8.19255e+07	3.68479e+07	48081340	8.74569e+07	8867677	65037808	8.72661e+07	13962688	25435870	24544890	2.31598e+07	3.941e+07	47726284	3.5234e+07	8.45634e+07	31017022	51359271	82761965	3.73502e+08	3392258	2.88981e+06	2390645	2.92101e+06	2.97861e+06
Cer 42:2;O2|Cer 18:1;O2/24:1	Cer_NS	[M-H]-	646.615	80.02673:44815 102.45721:47020 237.22261:804341 263.23727:409766 266.24942:114913 347.33313:479230 364.35379:376989 365.34216:193573 390.37408:1615544 406.37085:189549 598.59515:98543 614.59454:80063 616.61218:83136 646.61456:626515	2.893	2	0.144098	2.5	20	VJSBNBBOSZJDKB-UHFFFAOYSA-N	O=C(NC(CO)C(O)C=CCCCCCCCCCCCCC)CCCCCCCCCCCCCC=CCCCCCCCC	C42H81NO3	27387575	30365520	19306895	15907273	40901059	4.78095e+07	37214459	44160612	5.79114e+07	2.56476e+07	30060876	64035160	5705270	43463210	5.9235e+07	8637810	15131710	14942302	1.65668e+07	2.59853e+07	33734855	2.47159e+07	56983840	20811550	38021349	62349718	2.91682e+08	1697050	1.35077e+06	1501180	1.70345e+06	1.32267e+06
Cer 42:3;O2|Cer 18:1;O2/24:2	Cer_NS	[M+H-H2O]+	628.603	55.05436:51537 56.04979:135506 57.07015:73045 59.92806:24594 60.04443:102698 67.05437:158812 69.06965:85400 70.06492:33473 71.08562:53777 79.05396:88834 81.06998:185142 82.06531:223329 83.08519:82645 85.10081:33377 93.06970:99196 95.08608:147858 96.08097:54088 97.10091:55370 107.08582:56782 109.10081:81384 121.10111:82436 123.11700:44098 135.11705:60008 149.13123:38958 162.65697:27939 170.76721:2…	2.555	2	0.0688837	2.49	21	GGSZJXUUQMDAST-UHFFFAOYSA-N	O=C(NC(CO)C(O)C=CCCCCCCCCCCCCC)CCCCCCCCCCCC=CCC=CCCCCCCC	C42H79NO3	9180287	10572504	5936715	4637498	10411063	1.41156e+07	9476096	11001598	1.58866e+07	7.40011e+06	8043376	2.10137e+07	3843883	15142776	2.10489e+07	4510706	3527852	4514796	5.9084e+06	9.49213e+06	13796116	7.70951e+06	1.54268e+07	7512202	8313078	10641532	5.57743e+07	612610	218136	165550	290440
Cer 42:3;O2|Cer 18:1;O2/24:2	Cer_NS	[M-H]-	644.599	61.98863:15018 76.85802:10993 235.20766:20331 237.22263:150775 261.21893:19201 263.23703:93802 266.24854:17359 268.26117:12126 345.31638:64241 347.33310:11046 362.34323:49446 363.32816:49042 388.35818:352020 390.37222:41491 404.35416:35871 596.57831:15478 614.58264:20457 644.59943:172903	2.7	2	0.14086	2.45	22	GGSZJXUUQMDAST-UHFFFAOYSA-N	O=C(NC(CO)C(O)C=CCCCCCCCCCCCCC)CCCCCCCCCCCC=CCC=CCCCCCCC	C42H79NO3	4976489	6215972	3415635	2646360	6684332	8.25565e+06	6062110	5923636	8.97882e+06	4.18388e+06	4088830	1.1955e+07	1956247	7472130	1.24526e+07	2500003	1739256	2629042	3.58616e+06	5.3624e+06	8364713	4.2297e+06	9740260	4248938	5097202	7546306	35277160	256226			306681
CL 66:5|CL 16:1_16:1_16:1_18:2	CL	[M-H]-	1369.92	96.96969:109276 113.82449:15891 134.98528:19812 152.99594:1470622 171.00647:29683 227.20132:195592 244.91608:19307 247.84492:17195 253.21732:2698057 279.23294:1537105 363.18909:26450 389.21149:410443 407.21957:124317 415.22711:255835 433.23535:86758 529.88696:18490 643.43427:230440 647.78674:19381 669.44940:232077 699.46045:17312 725.48413:24273 1369.92224:190822	3.238	2	0.0369296	2.35	23	WVCOJLSQRPPOKH-UHFFFAOYSA-N	O=C(OCC(OC(=O)CCCCCCCC=CCCCCCC)COP(=O)(O)OCC(O)COP(=O)(O)OCC(OC(=O)CCCCCCCC=CCCCCCC)COC(=O)CCCCCCCC=CCCCCCC)CCCCCCCC=CCC=CCCCCC	C75H136O17P2	3775119	4996998	5.26701e+06	6209681	4659555	1.03472e+07	2979522	4490062	3927115	3.66267e+06	2637328	6.90515e+06	2761815	10581454	1.01668e+07	4022552	6115764	4258188	700127	4.49522e+06	3515016	1.01838e+06	3.08617e+06	6758792	2593512	1836551	6.4795e+06
CL 68:5|CL 16:1_18:1_16:1_18:2	CL	[M-H]-	1397.95	96.96980:151988 134.98563:44206 152.99580:2285330 171.00717:46735 212.48863:17858 214.95490:21250 227.20143:205328 253.21721:3093886 255.23274:67850 279.23288:2365430 281.24844:1198649 292.74155:17733 363.19086:32551 389.20963:458871 407.22018:168176 415.22556:392425 417.24097:117539 433.23706:141054 435.25101:36070 448.46210:16914 643.43146:201021 669.44598:237114 671.46448:225363 697.48145:1526…	3.375	2	0.0934534	2.34	24	HKKKKWBSSBEKDM-UHFFFAOYSA-N	O=C(OCC(OC(=O)CCCCCCCC=CCCCCCC)COP(=O)(O)OCC(O)COP(=O)(O)OCC(OC(=O)CCCCCCCC=CCCCCCC)COC(=O)CCCCCCCC=CCCCCCCCC)CCCCCCCC=CCC=CCCCCC	C77H140O17P2	4359633	5163280	6995110	7125810	5794401	12347180	5515469	7630944	6121795	5.13868e+06	3939458	9177145	5401005	11714436	1.26061e+07	7496404	9669824	5498952	1.56413e+06	8.07038e+06	6167770	2.83409e+06	7854785	8975990	6698664	7516026	2.03596e+07
CL 68:6|CL 16:1_18:2_16:1_18:2	CL	[M-H]-	1395.93	96.96989:401313 134.98526:106518 150.98048:29978 152.43980:21609 152.99594:5687084 171.00630:108743 214.95169:31774 227.20171:194289 253.21736:8327572 279.23300:9476783 305.25250:47204 354.08432:26385 389.21014:1251580 407.22101:466851 415.22565:1436796 433.23596:555394 643.43195:515705 669.44946:1515398 695.46588:507049 699.47028:49796 725.47742:134053 779.43896:54456 805.43915:138757 1395.93604…	3.257	2	0.0782051	2.35	25	BEYPDBGNUSYQIM-UHFFFAOYSA-N	O=C(OCC(OC(=O)CCCCCCCC=CCCCCCC)COP(=O)(O)OCC(O)COP(=O)(O)OCC(OC(=O)CCCCCCCC=CCCCCCC)COC(=O)CCCCCCCC=CCC=CCCCCC)CCCCCCCC=CCC=CCCCCC	C77H138O17P2	11092990	13288352	1.57804e+07	16620366	14100104	21805730	10183757	11574254	1.01271e+07	1.34897e+07	6981652	21555870	10486697	25839644	2.95114e+07	13512981	11937730	9042370	3199315	1.49454e+07	13545907	5.16259e+06	1.06308e+07	16239264	10102271	7213432	2.48794e+07
CL 70:4|CL 16:1_18:1_18:1_18:1	CL	[M-H]-	1428	121.35233:16445 134.98518:47763 152.99590:1935275 171.00517:39274 253.21710:1323685 255.23257:712583 255.29405:24799 279.23291:695381 281.24844:3402536 283.26401:20379 389.20917:222876 391.22778:100674 407.21686:87542 409.23260:52819 415.22220:93499 417.24084:377210 433.23599:45208 435.25369:148039 492.09933:18588 640.86951:18623 671.46979:209357 673.48395:101289 697.47766:92021 699.49280:189746 …	3.617	2	0.0486267	2.27	26	NSHXPPPROQLOLP-UHFFFAOYSA-N	O=C(OCC(OC(=O)CCCCCCCC=CCCCCCC)COP(=O)(O)OCC(O)COP(=O)(O)OCC(OC(=O)CCCCCCCC=CCCCCCCCC)COC(=O)CCCCCCCC=CCCCCCCCC)CCCCCCCC=CCCCCCCCC	C79H146O17P2	238698	531214	936480	786880	567614	1274680	783766	946694	988785	1.00613e+06	179566	1.20189e+06	971650	1304974	1.52528e+06	1252852	1708058	497356	587010	1.56046e+06	1170271	919567	1.91089e+06	1561934	2412858	4025998	7.14402e+06	99476
CL 70:5|CL 16:1_18:1_18:1_18:2	CL	[M-H]-	1425.98	112.10327:20719 134.98508:108969 152.99591:5279606 171.00504:113618 214.95615:22953 251.45889:26293 253.21730:5237162 255.23297:262195 279.23291:5529924 281.24854:6364716 307.26312:44875 389.20984:905348 391.22531:47429 407.22141:394130 415.22559:970852 417.24081:721747 417.37015:47246 433.23636:395882 435.24826:189842 468.78607:27494 519.61914:25465 669.44177:160102 671.46686:921329 697.48108:89…	3.505	2	0.0574393	2.38	27	RQDYMPBDKOFJQR-UHFFFAOYSA-N	O=C(OCC(OC(=O)CCCCCCCC=CCCCCCCCC)COP(=O)(O)OCC(O)COP(=O)(O)OCC(OC(=O)CCCCCCCC=CCCCCCC)COC(=O)CCCCCCCC=CCCCCCCCC)CCCCCCCC=CCC=CCCCCC	C79H144O17P2	2331611	2621382	4075840	3709881	3656872	6730200	4153435	4400750	3.6876e+06	5.10364e+06	2691206	5.93375e+06	4137981	6889264	7806010	6276316	6744126	3090202	1900425	6703860	5560649	3.53792e+06	7.60887e+06	7046724	7030160	12060616	2.07774e+07	115860
CL 70:6|CL 16:1_18:2_18:1_18:2	CL	[M-H]-	1423.97	118.74482:35263 134.98518:192999 150.97902:48226 152.99591:8978010 171.00514:169468 183.45836:34567 208.48447:40745 214.95171:54445 253.21729:7761020 255.23346:76499 279.23291:15886797 281.24854:5220214 305.25015:116836 307.26566:67709 389.21088:1293359 407.22217:443553 415.22577:2591874 417.24136:482715 433.23517:994149 435.25485:149382 669.45026:1449898 671.46765:624877 695.46796:637139 697.481…	3.393	2	0.0996137	2.37	28	BJHNOJXHKQLGJS-UHFFFAOYSA-N	O=C(OCC(OC(=O)CCCCCCCC=CCCCCCC)COP(=O)(O)OCC(O)COP(=O)(O)OCC(OC(=O)CCCCCCCC=CCCCCCCCC)COC(=O)CCCCCCCC=CCC=CCCCCC)CCCCCCCC=CCC=CCCCCC	C79H142O17P2	8186918	9402396	1.39136e+07	12566240	13162043	1.81811e+07	14093823	14291890	1.2293e+07	1.38759e+07	7910338	19371650	12676893	21080536	26011870	16114609	12748828	8888978	6.6676e+06	1.89125e+07	15066050	9.23766e+06	1.7168e+07	18329224	18626750	20066454	4.53942e+07
CL 70:6|CL 34:3_36:3	CL	[M+NH4]+	1443.01	107.08614:38784 109.10136:76017 121.10099:54476 123.11723:40490 135.11731:51622 137.13289:17552 149.13310:24408 163.14973:17757 197.41437:17986 202.53508:13620 263.23798:38588 265.25668:21537 487.99524:20296 573.48846:472231 575.50592:206897 599.50763:195897 601.51996:460157	3.406	2	0.100144	2.29	29	YABGKSCXXTZYTB-UHFFFAOYSA-N	O=C(OCC(OC(=O)CCCCCCCCCCC)COP(=O)(O)OCC(O)COP(=O)(O)OCC(OC(=O)CCCCCCCCCCCCC)COC(=O)CCCCCCCCC=CCC=CCC=CCCCCC)CCCCCCCCC=CCC=CCC=CCCCCC	C79H142O17P2	1397171	1501006	2.11688e+06	1938119	2650495	2.81397e+06	2461516	2109128	2172135	1.97211e+06	972072	3.84818e+06	1873945	3250776	4.01537e+06	2616900	1760964	1131236	946157	3.07048e+06	3257506	1.51343e+06	3402485	2624122	3619547	4373922	9.13805e+06
CL 70:7|CL 16:1_18:2_18:2_18:2	CL	[M-H]-	1421.95	134.98526:73920 150.97900:26664 152.99586:4109089 171.00526:67490 214.95056:32449 227.20265:19389 253.21729:3620228 279.23285:9196916 305.24948:290447 389.21011:557597 389.31839:39342 407.22107:211516 415.22568:1495227 433.23553:499973 433.35739:35512 441.24423:34700 643.43750:43226 647.99329:20646 669.45099:925802 695.46643:888492 721.47144:53192 725.47491:76499 751.48334:51407 805.44531:86912 8…	3.276	2	0.055346	2.37	30	BHRHQZTYQPKZKX-UHFFFAOYSA-N	O=C(OCC(OC(=O)CCCCCCCC=CCC=CCCCCC)COP(=O)(O)OCC(O)COP(=O)(O)OCC(OC(=O)CCCCCCCC=CCCCCCC)COC(=O)CCCCCCCC=CCC=CCCCCC)CCCCCCCC=CCC=CCCCCC	C79H140O17P2	16238069	18819698	26022770	21253928	22692312	26884580	21052151	15038884	16358115	2.691e+07	9682922	3.6065e+07	21996009	31610926	43394800	25909312	13090692	12580166	1.12167e+07	2.94828e+07	25976394	1.55961e+07	1.72924e+07	26594096	21429243	18962351	5.20865e+07	70444
CL 72:5|CL 18:1_18:1_18:1_18:2	CL	[M-H]-	1454.01	134.98537:45532 152.99597:2738058 171.00653:64086 214.95485:26551 253.21805:124949 255.23022:37365 279.16068:50153 279.23300:2709874 281.24866:5635018 282.25085:26549 283.26465:32959 307.26480:50485 309.27823:42537 415.22476:461675 417.24091:711756 433.23578:169228 435.25052:261172 605.62323:21135 697.48218:479911 699.49628:499480 753.49921:33312 755.51654:38894 833.46710:38899 835.48102:37835 10…	3.625	2	0.0437493	2.36	31	HWEUSTZTLDFZJQ-UHFFFAOYSA-N	O=C(OCC(OC(=O)CCCCCCCC=CCCCCCCCC)COP(=O)(O)OCC(O)COP(=O)(O)OCC(OC(=O)CCCCCCCC=CCCCCCCCC)COC(=O)CCCCCCCC=CCCCCCCCC)CCCCCCCC=CCC=CCCCCC	C81H148O17P2	564027	559044	1.04527e+06	1039021	935453	1.49783e+06	1357023	1347658	1104570	1.41541e+06	680562	1.45553e+06	763558	1491646	1.68205e+06	1192186	1708026	553066	1.00913e+06	2192810	1863464	1.36861e+06	2238600	1923558	3023241	6694775	9684310	128070
CL 72:6|CL 18:1_18:2_18:1_18:2	CL	[M-H]-	1452	134.98506:74940 150.97987:30895 152.99585:3495892 171.00661:77093 209.02019:23532 253.21747:237552 261.78366:18588 272.69229:21451 279.23297:6471912 281.24850:3807603 305.24841:73013 307.26611:52641 389.20627:39508 407.22217:28753 415.22549:1130248 417.24078:415062 433.23505:464109 433.33423:12353 435.24817:125465 627.04102:21125 671.47583:34501 695.46533:58833 697.48218:1290957 699.49683:70541 7…	3.52	2	0.0392666	2.36	32	SUUFUECQWJPUFA-UHFFFAOYSA-N	O=C(OCC(OC(=O)CCCCCCCC=CCCCCCCCC)COP(=O)(O)OCC(O)COP(=O)(O)OCC(OC(=O)CCCCCCCC=CCCCCCCCC)COC(=O)CCCCCCCC=CCC=CCCCCC)CCCCCCCC=CCC=CCCCCC	C81H146O17P2	2892116	2656350	5.00653e+06	3763332	5051516	5.91483e+06	6176827	4907546	4876785	7.0173e+06	2804946	7140095	5763597	6435118	8.91551e+06	7172688	5550416	2823674	4.52013e+06	8.36986e+06	7094184	6654880	8415275	6505514	11110801	20482404	3.01695e+07	323498			222639
CL 72:7|CL 18:1_18:2_18:2_18:2	CL	[M-H]-	1449.98	131.79779:43955 134.98488:238227 152.99590:11326232 171.00626:227277 214.94913:66623 253.21692:960175 277.21671:154555 279.23288:28250692 280.23807:85868 281.24847:6461432 305.24759:455745 307.26428:145087 389.20901:156845 415.22577:4814319 417.23984:616833 433.23593:1790762 435.25250:127303 441.23907:59253 489.26620:49725 671.44617:73520 695.46558:2414346 697.48212:2455216 721.50317:50746 723.49…	3.412	2	0.0461597	2.35	33	WSEKMBMSQDAXBT-UHFFFAOYSA-N	O=C(OCC(OC(=O)CCCCCCCC=CCC=CCCCCC)COP(=O)(O)OCC(O)COP(=O)(O)OCC(OC(=O)CCCCCCCC=CCCCCCCCC)COC(=O)CCCCCCCC=CCC=CCCCCC)CCCCCCCC=CCC=CCCCCC	C81H144O17P2	7141220	8367184	12452570	9452159	12520038	12204990	13524639	10871028	1.06227e+07	1.6466e+07	6381438	2.04517e+07	15423908	15000398	21754140	16182238	8788744	5634370	12908345	1.93867e+07	18589516	1.55299e+07	14316965	16051624	22659718	29599283	4.65476e+07	242812	195091
CL 72:8|CL 18:2_18:2_18:2_18:2	CL	[M-H]-	1447.97	134.98465:187837 150.97980:43536 152.99586:9052080 171.00694:166399 174.55513:36150 208.44572:39244 214.95407:58490 253.21680:895619 253.27444:61785 261.22333:59342 277.21774:175244 277.87753:43747 279.23282:27080652 280.24011:47137 281.24881:199104 305.24976:510912 389.20859:136021 415.22546:4260747 433.23624:1629573 433.37354:41633 669.45441:164519 693.46454:50242 695.46558:3944994 721.49072:14…	3.3	2	0.0426371	2.32	34	LSHJMDWWJIYXEM-UHFFFAOYSA-N	O=C(OCC(OC(=O)CCCCCCCC=CCC=CCCCCC)COP(=O)(O)OCC(O)COP(=O)(O)OCC(OC(=O)CCCCCCCC=CCC=CCCCCC)COC(=O)CCCCCCCC=CCC=CCCCCC)CCCCCCCC=CCC=CCCCCC	C81H142O17P2	11080649	14225806	17842335	14492706	18909466	1.37308e+07	17983974	11921858	12810020	2.72147e+07	6569004	2.63854e+07	23694069	21873526	3.39204e+07	25107975	8081002	7457440	2.33092e+07	25373700	25857690	2.24316e+07	1.59e+07	23731746	24448541	22341194	4.8107e+07	83380
CL 74:8|CL 18:1_18:2_18:2_20:3	CL	[M-H]-	1476	134.98538:31817 152.99597:2034374 171.00758:23691 253.21829:88955 279.23300:3660152 280.23694:43251 281.24850:1055390 305.24857:907160 307.26416:85235 415.22589:626037 417.24017:135703 433.23502:222158 435.25354:27996 441.24136:117982 459.25232:36782 519.55511:17418 695.46484:77013 697.48151:295624 721.47864:288723 723.50116:91468 753.51056:27699 777.50586:22035 833.47620:27823 1475.98645:247418	3.437	2	0.0459669	2.34	35	QOUCEUBWITVYLZ-UHFFFAOYSA-N	O=C(OCC(OC(=O)CCCCCCCC=CCCCCCCCC)COP(=O)(O)OCC(O)COP(=O)(O)OCC(OC(=O)CCCCCCCC=CCC=CCCCCC)COC(=O)CCCCCCCCCC=CCC=CCC=CCC)CCCCCCCC=CCC=CCCCCC	C83H146O17P2	1199220	2260208	2155205	1560726	2169120	3.28363e+06	3103764	2856180	2.41056e+06	3.19825e+06	1646494	4.20122e+06	2556883	3670604	5.60638e+06	2864661	2041874	1341318	2.2216e+06	4286850	4285132	2.98841e+06	4.13815e+06	3494406	4428829	7678742	1.39604e+07	70624
CL 74:9|CL 18:2_18:2_18:2_20:3	CL	[M-H]-	1473.98	128.95647:18247 134.96208:17273 134.98575:53456 152.99591:2803180 171.00642:49108 241.31137:23234 253.21790:170793 277.21997:28259 279.23288:6227906 280.23630:76783 281.24451:61915 303.23291:45409 305.24835:1326713 389.20886:30802 415.22513:902792 433.11127:33040 433.23557:350020 441.23962:137837 459.25394:35423 695.46594:522968 721.48114:482965 751.49573:25714 777.50061:26697 831.45490:35502 857…	3.328	2	0.0597209	2.33	36	YWYQKEGRCZMXGW-UHFFFAOYSA-N	O=C(OCC(OC(=O)CCCCCCCC=CCC=CCCCCC)COP(=O)(O)OCC(O)COP(=O)(O)OCC(OC(=O)CCCCCCCC=CCC=CCCCCC)COC(=O)CCCCCCCCCC=CCC=CCC=CCC)CCCCCCCC=CCC=CCCCCC	C83H144O17P2	2866654	4283142	4.51914e+06	2933914	4503520	4.92532e+06	5003976	4040934	4.46798e+06	6.12947e+06	2145944	7893330	5655277	7225098	9.08421e+06	5263116	2224620	2566120	4.32926e+06	9.51121e+06	7357972	5.39451e+06	5.62774e+06	7651736	6568188	7008108	1.73075e+07	356700	226250
CL 74:9|CL 40:3_34:6	CL	[M-H]-	1473.98	134.98485:88340 152.99583:1534014 209.02246:39628 214.95157:100345 253.21745:113523 254.94359:314598 279.23291:4065067 281.24847:2723420 305.24741:28594 307.26495:27740 310.97107:143039 328.98065:23907 389.20758:24849 415.22540:663003 417.24033:257135 538.04169:22069 573.20172:49758 575.21423:24482 591.21063:102346 593.22968:64466 609.22760:18326 753.52325:42774 853.43347:34780 855.45605:638521 8…	3.519	2	0.0260794	2.02	37	AIQMKIGHHGAHAG-UHFFFAOYSA-N	O=C(OCC(OC(=O)CCCCCCCCCCC)COP(=O)(O)OCC(O)COP(=O)(O)OCC(OC(=O)CCCCCCCCCCCCCCCCC)COC(=O)CCCCCCCCC=CCC=CCC=CCCCCC)CCC=CCC=CCC=CCC=CCC=CCC=CCC	C83H144O17P2	773234	855062	1332965	1141536	1321379	1666720	1768616	1405312	1.30182e+06	1.9793e+06	732512	2.25196e+06	1601322	1862212	2.41568e+06	2022815	1730106	858910	1.10617e+06	2.34669e+06	1809239	1.77514e+06	2.19062e+06	1889126	2755253	4754772	7.76705e+06	80520
CL 77:2|CL 17:0_24:0_18:1_18:1	CL	[M-2H]2-	764.581	78.95937:41376 168.04256:15803 179.86870:14326 255.23306:1062503 256.23322:15438 269.24786:117932 270.25348:60892 281.24893:305910 282.25229:206374 466.33060:38074 704.57129:88052 764.58447:18269	2.329	2	0.433209	1.85	38	LSWPIXGERSTCOM-UHFFFAOYSA-N	O=C(OCC(OC(=O)CCCCCCCCCCCCCCCC)COP(=O)(O)OCC(O)COP(=O)(O)OCC(OC(=O)CCCCCCCCCCCCCCCCCCCCCCC)COC(=O)CCCCCCCC=CCCCCCCCC)CCCCCCCC=CCCCCCCCC	C86H164O17P2	13560883	23743826	3.05352e+07	13171883	21800332	29109080	18496195	23936664	19133340	1.85544e+07	14368222	28266890	22953486	70115136	4.50615e+07	29381310	26816330	28577372	5131670	1.98806e+07	11292302	7756480	1.06156e+07	14801588	14832364	13654026	2.95463e+07	1607784		278240	200349
CoQ10	CoQ	[M+H]+	863.692	67.05447:139405 69.06329:20870 69.06992:225970 79.05402:89410 81.05984:46253 81.06992:709920 83.08491:88129 91.05470:46732 93.06999:220080 95.08566:665091 97.10086:95324 105.06973:80341 107.08595:317000 109.10159:514775 111.11606:34172 119.08598:142440 121.10134:335562 121.53666:22384 123.11700:317414 131.08684:41184 133.10172:128072 135.11703:305319 137.05946:28731 137.13290:151097 145.10025:583…	3.286	2	0.0762882	2.25	39	ACTIUHUUMQJHFO-UHFFFAOYSA-N	O=C1C(OC)=C(OC)C(=O)C(=C1C)CC=C(C)CCC=C(C)CCC=C(C)CCC=C(C)CCC=C(C)CCC=C(C)CCC=C(C)CCC=C(C)CCC=C(C)CCC=C(C)C	C59H90O4	12982374	25414872	20350715	10377161	19881858	30240930	17950089	20194006	3.14334e+07	1.35035e+07	9858630	37906805	20254058	35837332	49587640	19537838	10308568	13394540	1.22899e+07	2.39602e+07	27692890	1.56803e+07	24470495	23700544	19759770	20203527	5.54729e+07	825954	520209
DG 20:1	DG	[M+Na]+	421.285	53.84298:8736 57.07029:58031 71.08562:56504 74.09698:8883 80.94803:18405 86.99417:8399 89.05956:9683 90.60709:8738 90.97591:23038 126.60606:8327 204.81094:9610 216.92435:9109 226.95390:14347 235.08536:19131 238.07367:21585 239.08177:178144 239.13460:5922 251.08177:1234988 252.08861:46748 263.09647:14629 291.15109:18984 292.13660:24394 294.13705:9020 308.15228:448750 309.16006:542298 321.16281:314…	1.42	2	0.146966	1.49	40	HENITMZDNCZIMM-UHFFFAOYSA-N	O=C(OCC(OC(=O)CCCCCCC=CCCC)CO)CCCCCCC	C23H42O5		55844	399365			1273820			50685		117648	873860		3553626			2504738	543304				61765.6		105360		5186831	581957		160705
DG 28:2	DG	[M+Na]+	531.408	55.01804:30015 55.05452:16708 57.07019:277079 58.99525:16632 69.06996:48431 71.08562:224607 73.02842:195652 77.00590:42919 83.08569:36658 85.10129:154555 85.11304:7711 89.00536:6937 97.10136:74591 99.11715:21630 105.00065:870656 111.11691:55876 113.13279:11264 123.01128:87466 125.13239:11538 159.01132:10856 169.19475:13140 177.02071:11517 273.18896:26772 291.19852:28885 345.20825:78797 378.49509:…	1.712	2	0.0719752	1.4	41	ROHANZJEYWIHHE-UHFFFAOYSA-N	O=C(OCC(OC(=O)CCCCCCCCCC=CCC=CCCCCC)CO)CCCCCCC	C31H56O5	869490	1628484	4138650	980030	869594	7.49399e+06	704664	9962354	2.27412e+06	1.08779e+06	2860064	2464855	909060	7750988	3.51769e+06	642199	2373176	2078450	2160340	1.51676e+06	1041512	1.20506e+06	1.40249e+07	2907690	1033598	2029674	6227400	1545050	3.72956e+06	3340030	5.83187e+06	4.77294e+06
DG 44:9	DG	[M+Na]+	741.531	56.04990:65067 67.05448:85762 71.07297:295339 79.05405:46865 81.07009:82545 83.08552:42040 86.09653:2989925 95.08557:70578 104.10793:84265 121.10075:51001 146.98329:43698 162.95598:3395762 184.03816:66295 184.07379:650503 185.07727:118821 280.26657:71357 310.96591:33962 396.65686:38152 502.50241:94088 520.50073:61657 558.46539:573226 599.48663:42244 600.50891:303213 682.45868:3877944 741.53241:25…	1.828	2	0.152884	1.42	42	NITXBQILFXRJJS-UHFFFAOYSA-N	O=C(OCC(OC(=O)CCCCCCCC=CCC=CCC=CCC=CCC=CCC=CCC=CCC=CCC=CCC)CO)CCCCCCC	C47H74O5	32726443	50476556	58188660	34969860	33039053	108927800	34632114	46907452	5.50726e+07	3.61729e+07	25154584	51937775	26422528	51040046	9.05224e+07	28288668	49071502	33691022	45140010	4.47453e+07	27955791	3.56115e+07	4.37989e+07	67682724	30667688	28099158	109607660	102872	2184100	1436625	1.35194e+06	670786
DG 50:9	DG	[M+Na]+	825.625	71.07321:140446 79.28374:19982 86.09649:1231671 87.09949:19985 95.15257:32639 102.78662:17182 104.10722:35444 162.95593:1326555 184.07475:78968 193.13016:227736 194.13449:75760 195.13655:43435 216.95746:20364 228.72322:18366 264.26602:24290 364.36050:21357 586.58899:32202 642.55481:211811 766.55133:1559012 825.62817:1050876	2.503	2	0.120162	1.46	43	FSKMPLGIRIBOTQ-UHFFFAOYSA-N	O=C(OCC(OC(=O)CCCCCCCCCC=CCC=CCC=CCC=CCC=CCC=CCC=CCC=CCC=CCC)CO)CCCCCCCCCCC	C53H86O5	7435283	7326508	6.88808e+06	6037641	9976091	1.5539e+07	8613943	6460328	1.28293e+07	8.79339e+06	2565518	1.28464e+07	8343485	9727432	1.5265e+07	8041647	5497914	4062752	7.7095e+06	1.55292e+07	11333630	8.47e+06	12794680	14255612	11412903	12314398	4.06411e+07	128176	623500	322950		439014
DG 52:10	DG	[M+Na]+	851.641	69.07011:32126 71.07323:248177 86.09653:2379837 104.10724:57908 162.95595:2827684 184.07570:101140 251.93939:28852 612.61102:87775 668.57269:607604 792.56750:3882783 851.64246:2821798 851.95654:49764	2.484	2	0.124821	1.47	44	JVIRYZHXCMQZPP-UHFFFAOYSA-N	O=C(OCC(OC(=O)CCCCCCC=CCC=CCC=CCC=CCC=CCC=CCC=CCC=CCC=CCC=CCC)CO)CCCCCCCCCCCCC	C55H88O5	35453574	49424068	3.7644e+07	48082233	53438060	9.503e+07	50700588	39928000	7.30629e+07	5.65063e+07	13400648	6.77171e+07	39162468	70583878	93185290	46691850	46541054	26111292	3.81194e+07	7.05486e+07	57953868	5.53471e+07	7.2805e+07	91018134	61239155	58207597	1.89829e+08	327932
DG 52:11	DG	[M+Na]+	849.625	71.07303:167868 73.04670:81944 86.09651:1685801 91.05721:47370 104.10802:21900 125.84291:24093 162.95598:1798732 184.07401:470679 185.07759:52959 225.04378:29875 285.01135:29653 299.06348:60034 300.06039:37512 355.07233:60904 356.07535:50999 359.03247:44304 360.03009:32435 598.55432:51495 610.59113:47626 666.56189:395371 722.54523:34906 781.62286:74814 790.55249:2004978 849.62512:1494148	2.29	2	0.117531	1.46	45	KXZXHYRNCVVDTI-UHFFFAOYSA-N	O=C(OCC(OC(=O)CCCCCCC=CCC=CCC=CCC=CCC=CCC=CCC=CCC=CCC=CCC=CCC)CO)CCCCCCCC=CCCCC	C55H86O5	8517185	11644318	9.92232e+06	9862522	8510709	2.07236e+07	9845507	5928532	1.22573e+07	1.21011e+07	2182806	1.18536e+07	27139130	11313484	18100590	22371596	5880296	3964362	1.19192e+07	1.71396e+07	15323514	1.02038e+07	1.35231e+07	23724546	10616632	6716032	2.18753e+07
DG 52:9	DG	[M+Na]+	853.656	68.70607:12449 71.07122:116175 86.09435:1171706 86.10733:96622 104.10570:30024 113.33013:10952 130.47656:12770 162.95598:1391645 162.98553:47252 163.00050:38274 178.74582:12728 184.07066:13972 199.93480:13008 302.26547:12995 312.81332:13490 392.38736:18614 418.21851:17166 614.61761:33382 670.58960:241496 794.58319:1768109 853.65839:1273130	2.722	2	0.177745	1.47	46	AMDQULUVYHBFGA-UHFFFAOYSA-N	O=C(OCC(OC(=O)CCCCCCCCCC=CCC=CCC=CCC=CCC=CCC=CCC=CCC=CCC=CCC)CO)CCCCCCCCCCCCC	C55H90O5	4317075	5195874	4.91527e+06	3044214	7650741	9241640	6494143	4518298	10597700	5.56069e+06	2277642	9325945	5279654	5318088	11078040	6110607	2671382	2475238	4.28267e+06	1.26309e+07	11276578	5.12904e+06	1.16125e+07	11013668	10236731	9206572	37318510	105338		225400	283235	316371
DMPE 30:0|DMPE 14:0_16:0	DMPE	[M-H]-	690.508	78.95908:201842 168.04259:238516 210.33844:24431 216.80276:21695 224.06792:117308 227.20152:2801491 243.91971:26592 255.23279:3652928 452.27823:80056 480.30142:30885 690.51050:195189	1.966	2	0.0360362	2.56	47	SGCCCNLCHZNZIU-UHFFFAOYSA-N	O=C(OCC(OC(=O)CCCCCCCCCCCCCCC)COP(=O)(O)OCCN(C)C)CCCCCCCCCCCCC	C37H74NO8P	12277805	16248436	2.68144e+07	18035653	7752057	35716540	10196338	11986720	1.61339e+07	1.74756e+07	9325126	1.75017e+07	25439434	17290106	3.07932e+07	23767422	20868056	14151926	1.87255e+07	2.12333e+07	15436722	1.60002e+07	1.25405e+07	26228562	18159076	9918881	2.98742e+07	502968	360114		299458	227543
DMPE 32:0|DMPE 16:0_16:0	DMPE	[M-H]-	718.54	61.98817:11846 78.95936:47854 79.23996:10742 94.92816:12587 140.01169:43536 196.03758:34205 255.23288:1532088 283.26440:420709 480.31198:18682 718.53571:57337	2.47	2	0.0646693	2.42	48	SKWDCOTXHWCSGS-UHFFFAOYSA-N	O=C(OCC(OC(=O)CCCCCCCCCCCCCCC)COP(=O)(O)OCCN(C)C)CCCCCCCCCCCCCCC	C39H78NO8P	5350812	6088184	8.51446e+06	6135969	4731623	1.46111e+07	7459649	9670148	1.4336e+07	1.22646e+07	5854030	1.11389e+07	10024806	9601178	1.39278e+07	7907136	9121434	5203372	1.89906e+07	1.95426e+07	13667912	1.66256e+07	1.15846e+07	13713426	10576786	15652150	5.83446e+07	463206	333245			221886
DMPE 32:0|DMPE 16:0_16:0	DMPE	[M-H]-	718.54	78.95926:106656 81.53855:17404 168.04309:127952 209.66237:22946 224.06999:85962 227.20209:36560 255.23283:5511633 283.25998:28349 462.30670:32644 480.31198:73118 718.54419:180666	2.187	2	0.0289709	2.5	49	SKWDCOTXHWCSGS-UHFFFAOYSA-N	O=C(OCC(OC(=O)CCCCCCCCCCCCCCC)COP(=O)(O)OCCN(C)C)CCCCCCCCCCCCCCC	C39H78NO8P	16248953	39618494	3.18247e+07	18417337	19552500	6.13244e+07	20768750	39796156	4.30988e+07	2.56224e+07	30448542	4.18944e+07	39777568	50549706	82348430	30663193	25538730	36042654	3.68118e+07	3.75012e+07	30975326	2.68184e+07	3.67111e+07	54778744	25057337	24594662	76830810	15736112	1.71915e+07	18940385	1.96006e+07	1.92498e+07
DMPE 32:1|DMPE 16:0_16:1	DMPE	[M-H]-	716.524	78.95909:147559 94.64711:27498 168.04253:166050 224.07028:95098 227.20255:182959 253.21738:2664503 255.23283:3114446 281.24966:95733 478.29385:47225 480.30029:43561 716.51996:186125	1.989	2	0.0450773	2.55	50	OHGPMNRGCZDYQF-UHFFFAOYSA-N	O=C(OCC(OC(=O)CCCCCCCC=CCCCCCC)COP(=O)(O)OCCN(C)C)CCCCCCCCCCCCCCC	C39H76NO8P	18107939	33231532	4.16617e+07	25238833	16618135	64357910	18539956	28014436	3.32004e+07	2.5783e+07	18940862	31897260	31677463	37197058	5.64597e+07	30746702	35755664	27417464	3.00263e+07	3.36631e+07	24264530	2.52516e+07	25335270	45861508	23000096	21859682	7.87444e+07	2117802	2.5671e+06	3138400	3.30254e+06	4.04586e+06
DMPE 32:2|DMPE 16:1_16:1	DMPE	[M-H]-	714.508	78.95950:95731 168.04239:81486 224.06783:45282 227.20164:534853 253.21704:2689329 279.23242:414957 318.66354:19118 478.29239:37336 714.50787:80504	1.813	2	0.0135325	2.4	51	PYECRQLIFUYLEH-UHFFFAOYSA-N	O=C(OCC(OC(=O)CCCCCCCC=CCCCCCC)COP(=O)(O)OCCN(C)C)CCCCCCCC=CCCCCCC	C39H74NO8P	2712637	3336268	5.9511e+06	7142838	2334207	8.12567e+06	3175127	2610922	4512725	6.07211e+06	1461122	5.7742e+06	13156823	5689312	7.77741e+06	9706834	5765612	3320962	7.8278e+06	1.06731e+07	8886492	7.21995e+06	4.70813e+06	12973824	7661240	6118292	17515740	66448
DMPE 34:0|DMPE 16:0_18:0	DMPE	[M-H]-	746.571	54.30793:18062 78.95914:134882 168.04411:163062 224.06873:79892 255.23288:3920992 283.26419:1285874 508.34079:25446 746.57947:149320	2.42	2	0.0727479	2.51	52	YIUMLXHZEKGJGI-UHFFFAOYSA-N	O=C(OCC(OC(=O)CCCCCCCCCCCCCCCCC)COP(=O)(O)OCCN(C)C)CCCCCCCCCCCCCCC	C41H82NO8P	4662270	4814438	5715425	2755597	3682522	11592330	5880707	9646962	1.15517e+07	7.04398e+06	6585098	9.41554e+06	1799204	6204186	1.30578e+07	2308265	5147136	3825096	1.05472e+07	1.15924e+07	6548966	7.91289e+06	8.16511e+06	8305256	5944407	7609534	40318840	1276748	1.11359e+06	879955	960512	716514
DMPE 34:1|DMPE 16:0_18:1	DMPE	[M-H]-	744.555	78.95875:79805 97.02459:13802 168.04320:106021 224.06960:55398 255.23277:2046497 261.81918:13174 264.75919:13549 281.24841:1764715 480.30682:14005 506.32068:25687 646.22223:13379 744.54712:84013	2.206	2	0.0449128	2.56	53	ZSVMWQMKUKDZTH-UHFFFAOYSA-N	O=C(OCC(OC(=O)CCCCCCCC=CCCCCCCCC)COP(=O)(O)OCCN(C)C)CCCCCCCCCCCCCCC	C41H80NO8P	41009338	65290454	92042890	44853717	38341739	126326650	43262276	68797190	7.35443e+07	5.32123e+07	56873636	6.58152e+07	27301018	70583826	1.15341e+08	38211985	73635842	55159284	5.51358e+07	6.01263e+07	41231774	4.7659e+07	5.1299e+07	68605458	46895452	48422522	1.77008e+08	15996164	1.65445e+07	18023850	1.89953e+07	1.92973e+07
DMPE 34:2|DMPE 16:0_18:2	DMPE	[M-H]-	742.54	78.95911:209529 94.67028:24599 114.02293:24254 168.04411:209626 224.07143:144818 253.21689:856430 255.16664:26913 255.23289:2943424 279.23297:2980528 281.24875:463242 480.30566:41538 541.03137:25682 742.54266:179450	2.026	2	0.0274121	2.49	54	BPFFRGBDZVPQDY-UHFFFAOYSA-N	O=C(OCC(OC(=O)CCCCCCCC=CCC=CCCCCC)COP(=O)(O)OCCN(C)C)CCCCCCCCCCCCCCC	C41H78NO8P	18500902	33751660	4.08635e+07	22567053	19695559	5.13886e+07	19863063	27098524	32057555	2.77045e+07	23085198	3.49541e+07	26720833	37860256	58019130	26355209	31090292	27918150	3.30025e+07	3.25217e+07	23375542	2.846e+07	2.26085e+07	38623824	24395834	22207311	7.41659e+07	2912930	3.11863e+06	3445120	4.25764e+06	3.81779e+06
DMPE 34:3|DMPE 16:1_18:2	DMPE	[M-H]-	740.524	78.58008:17649 78.95921:112130 168.04376:114240 222.61322:17778 224.06757:87187 253.21721:1899260 279.23294:2135219 333.18463:18216 478.29956:33092 740.51514:81915	1.859	2	0.0266342	2.55	55	FSIJUHLMXMISMX-UHFFFAOYSA-N	O=C(OCC(OC(=O)CCCCCCCC=CCC=CCCCCC)COP(=O)(O)OCCN(C)C)CCCCCCCC=CCCCCCC	C41H76NO8P	3027398	3741074	4983675	5625032	3273359	8.23263e+06	3351688	3640672	6.7983e+06	4.48693e+06	2847042	6.89225e+06	11616508	8256318	10272960	7152367	3890580	4448058	7.91416e+06	9909540	8474441	7.21943e+06	5.40142e+06	10069550	5202606	7260746	2.07869e+07
DMPE 36:1|DMPE 16:0_20:1	DMPE	[M-H]-	772.587	61.98833:12834 78.95882:66061 168.04388:64910 172.35287:7238 224.07001:39521 255.23274:1124990 281.24829:405064 281.31921:15323 283.26358:179152 309.27979:381467 324.71564:11146 534.36438:9616 623.07037:9223 772.58356:42119	2.422	2	0.0349496	2.41	56	YLPUQEXVDOOZCV-UHFFFAOYSA-N	O=C(OCC(OC(=O)CCCCCCCCCC=CCCCCCCCC)COP(=O)(O)OCCN(C)C)CCCCCCCCCCCCCCC	C43H84NO8P	5863499	6970904	1.03647e+07	6745061	4952137	1.91227e+07	6973415	9518296	11292670	1.01451e+07	6534736	9.93923e+06	3219646	9614464	1.60793e+07	5562489	10773512	6494990	6.5623e+06	10091140	6480456	8.14416e+06	9.51614e+06	9789838	9632082	10426956	3.43911e+07	1201380	1.15512e+06	2622365	2.98915e+06	2.65849e+06
DMPE 36:2|DMPE 18:1_18:1	DMPE	[M-H]-	770.571	78.95901:166821 168.04265:198958 224.07156:122164 253.21799:71133 255.23260:604097 279.23273:53656 281.24844:5369372 307.26282:205692 453.81351:30529 488.31293:30333 506.32700:66349 770.57239:152603	2.229	2	0.0194844	2.45	57	XHPZRQBHFOVLEJ-UHFFFAOYSA-N	O=C(OCC(OC(=O)CCCCCCCC=CCCCCCCCC)COP(=O)(O)OCCN(C)C)CCCCCCCC=CCCCCCCCC	C43H82NO8P	10865008	13580018	20878610	13228491	10861749	30284140	11271912	15926006	1.63011e+07	1.5354e+07	11915332	1.63779e+07	5188223	16253794	26853920	7842983	24960630	12464124	1.79181e+07	17181350	12835024	16256790	1.4661e+07	18087234	16204977	20467877	5.53636e+07	2301642	2.09611e+06	3016790	3.26303e+06	3.49308e+06
DMPE 36:3|DMPE 18:1_18:2	DMPE	[M-H]-	768.555	78.95921:214257 135.51009:24907 168.04297:234738 224.06909:160426 253.21652:111878 255.23383:223792 279.23294:4355649 281.24847:2158550 305.25168:44079 307.26825:46754 506.31979:65395 768.56519:165672	2.054	2	0.0397508	2.51	58	XNCALILGAVSVAG-UHFFFAOYSA-N	O=C(OCC(OC(=O)CCCCCCCC=CCC=CCCCCC)COP(=O)(O)OCCN(C)C)CCCCCCCC=CCCCCCCCC	C43H80NO8P	10324075	14590138	22620325	14992947	13020786	26114520	11356948	14533138	19325400	1.64217e+07	11419044	1.6272e+07	10172551	17790140	2.7936e+07	12910877	15655892	12958534	2.31617e+07	1.6509e+07	15068325	1.88113e+07	12902905	19350954	17305663	17662390	4.4484e+07	2321256	2.64648e+06	938865	759867	569664
DMPE 36:3|DMPE 18:1_18:2	DMPE	[M-H]-	768.555	54.44361:19595 78.95918:57005 98.99375:16795 104.58293:16371 140.01271:94546 192.72926:20945 196.03853:46163 255.23271:36922 279.23218:414025 281.24817:732723 302.39102:25731 307.26437:821442 309.27921:165923 478.29062:26458 714.06439:21444 768.54651:58708	2.281	2	0.0264104	2.36	59	XNCALILGAVSVAG-UHFFFAOYSA-N	O=C(OCC(OC(=O)CCCCCCCC=CCC=CCCCCC)COP(=O)(O)OCCN(C)C)CCCCCCCC=CCCCCCCCC	C43H80NO8P	5981328	8030954	11282065	13362906	6060145	1.8501e+07	6628231	10470866	1.25299e+07	1.29142e+07	6821276	12275890	12802582	11366108	1.81608e+07	10155441	13295534	6315734	11728795	1.49993e+07	9957143	11009640	10399250	17476028	15182917	11241164	4.37668e+07	8501432	8.41665e+06	8182805	7.94838e+06	9.35859e+06
DMPE 36:4|DMPE 16:0_20:4	DMPE	[M-H]-	766.54	59.01373:58282 61.98821:20338 78.95903:108492 138.46297:12887 162.57405:11888 168.04349:107156 205.19821:25735 224.06934:73336 253.21744:16469 255.23251:1057065 259.24185:98402 303.23279:1382998 480.30438:65059 766.51923:55987	1.98	2	0.356516	2.51	60	LIIHDRINQJPFJK-UHFFFAOYSA-N	O=C(OCC(OC(=O)CCCCCCC=CCC=CCC=CCC=CCC)COP(=O)(O)OCCN(C)C)CCCCCCCCCCCCCCC	C43H78NO8P	629459	2514398	1045365	4912586	2178216	4160370	920998	4327418	4.56702e+06	1.36489e+06	1581872	2.93554e+06	3977941	4200208	9.49532e+06	1698940	782752	1852224	4.68353e+06	2.88927e+06	2477156	1.39691e+06	5.62225e+06	7230750	4954972	1568567	6958900	20175718	1.93648e+07	22906135	2.55373e+07	2.51729e+07
DMPE 36:4|DMPE 18:2_18:2	DMPE	[M-H]-	766.54	61.98792:26659 65.58996:7096 78.71216:6958 78.95918:52678 168.04300:66044 224.07036:40288 253.21730:293611 277.21692:77976 279.23297:1381994 281.24759:60782 305.24841:122970 475.06076:8233 504.31039:17749 766.53204:36182	1.885	2	0.0603852	2.39	61	OUZIZLCUHUZKOQ-UHFFFAOYSA-N	O=C(OCC(OC(=O)CCCCCCCC=CCC=CCCCCC)COP(=O)(O)OCCN(C)C)CCCCCCCC=CCC=CCCCCC	C43H78NO8P	3052013	4007720	4978905	3533844	4403368	6.4636e+06	3557123	3021410	5.42146e+06	3.9938e+06	2550272	6.55832e+06	7910953	7029464	9.35963e+06	5508093	2766992	3429428	7175640	7038660	7174253	6.03062e+06	4378270	6423812	5339925	6565129	1.19455e+07			159695	215566
DMPE 38:5|DMPE 16:0_22:5	DMPE	[M-H]-	792.555	59.01360:55330 61.98844:13204 78.95952:48517 109.65039:13278 131.30568:10180 140.01299:37377 168.04285:19335 168.45496:12681 184.70822:11437 196.03716:17534 255.23268:243095 269.25311:13428 283.26456:174605 303.23090:85881 309.27945:45727 329.24808:239854 353.63486:13665 516.71808:13932 516.89728:14503 785.61145:14078 792.53284:23835	2.269	2	0.0336048	2.36	62	NWMHWQQZOHCWEX-UHFFFAOYSA-N	O=C(OCC(OC(=O)CCCCCC=CCC=CCC=CCC=CCC=CCC)COP(=O)(O)OCCN(C)C)CCCCCCCCCCCCCCC	C45H80NO8P	4610195	7213908	9063695	4577288	4472782	1.56176e+07	7849475	9894580	11742875	1.09847e+07	6023306	1.02634e+07	9381573	9315066	1.36597e+07	7910971	7552734	4842660	1.88827e+07	1.69974e+07	8785862	1.45258e+07	8.83032e+06	12022406	8616388	10230423	5.04724e+07	219786	156518	185045	148410	327714
FA 18:2	FA	[M-H]-	279.233	106.20947:13268 261.22128:16361 279.23288:3651976	0.769	2	0.283646	2.48	63	OYHQOLUKZRVURQ-UHFFFAOYSA-N	O=C(O)CCCCCCCC=CCC=CCCCCC	C18H32O2	8365958	14778952	17379790	6450446	12367272	2.44643e+07	8373165	7883400	1.62304e+07	1.20681e+07	11148260	1.5289e+07	7591427	9209508	2.30232e+07	6281228	6247468	6983280	1.50198e+07	9.5102e+06	13848382	1.0635e+07	1.12642e+07	12530188	10049788	11804050	2.21486e+07	8982428	1.59144e+07	105175100	8.58385e+07	4.73323e+08
FA 18:3	FA	[M-H]-	277.217	52.11864:6511 59.01371:30013 98.75782:6593 179.68686:6292 233.23250:12134 277.21774:1365148	0.587	2	0.330066	2.47	64	DTOSIQBPPRVQHS-UHFFFAOYSA-N	O=C(O)CCCCCCCC=CCC=CCC=CCC	C18H30O2	587274	1064716	1078530	645864	912203	1700410	622149	623818	1222380	1.59348e+06	692916	1.31338e+06	526124	1053824	1.93163e+06	527252	486452	676228	1454065	978141	1320628	1.07699e+06	996642	1199266	476985	1464261	2.44325e+06	608740	875991	9465800	5.47257e+06	38969100
FA 20:1	FA	[M-H]-	309.28	57.97312:5251 84.24969:4666 309.27994:1134724	1.343	2	0.270891	2.48	65	BITHHVVYSMSWAG-UHFFFAOYSA-N	O=C(O)CCCCCCCCCC=CCCCCCCCC	C20H38O2	4030988	5427298	4612760	2819800	4663952	10789210	3595358	4363566	5514045	2.75155e+06	2552848	5.37462e+06	1323350	5035558	6802610	2017321	1793596	2643792	2367100	3.38553e+06	4658469	2.76319e+06	6781730	4502390	6922671	5251510	1.2326e+07	792866	1.68056e+06	1812450	2.64533e+06	4.13999e+06
FA 20:2	FA	[M-H]-	307.264	59.01377:8611 61.98841:8341 77.64626:4468 96.68933:5334 208.45256:5862 223.32877:5679 307.26416:812932	1.118	2	0.252366	2.47	66	XSXIVVZCUAHUJO-UHFFFAOYSA-N	O=C(O)CCCCCCCCCC=CCC=CCCCCC	C20H36O2	1440857	1884830	1.14556e+06	1028528	1859341	2.32401e+06	1471468	1019680	1526460	788595	504854	1.73936e+06	530165	1304134	1.81547e+06	707691	554176	552690	913392	968814	1491977	1.02944e+06	1914575	1114074	1640462	2478955	3677980	70040	66418.2	299265	126096	1262000
FA 20:3	FA	[M-H]-	305.249	57.61403:10695 59.01338:47761 149.64626:9551 305.24863:1952592	0.882	2	0.226635	2.47	67	AHANXAKGNAKFSK-UHFFFAOYSA-N	O=C(O)CCCCCCCCCC=CCC=CCC=CCC	C20H34O2	4283698	10880254	2.46595e+06	1959802	8178456	8.33138e+06	6582150	7023070	1.07559e+07	2.26515e+06	3118788	1.19986e+07	2915883	6803910	12634170	2312807	1119880	2604962	5.43449e+06	6.55445e+06	11397905	4.53687e+06	1.19208e+07	6972728	4266745	7689758	1.50262e+07	417538	706291	2779435	1.89144e+06	1.00062e+07
FA 20:4	FA	[M-H]-	303.233	59.01358:161679 66.25652:19790 181.56186:22214 205.19676:46754 259.24429:175623 267.88235:19761 303.23300:2062620	0.721	2	0.148925	2.43	68	HQPCSDADVLFHHO-UHFFFAOYSA-N	O=C(O)CCCCCCC=CCC=CCC=CCC=CCC	C20H32O2	5170905	18408294	3869810	2671653	9278813	15367440	6314929	17583550	2.14919e+07	4.67143e+06	6852172	25948020	6359602	16841418	28476400	4983471	2188816	6147996	4.02873e+06	1.13366e+07	18183797	5.09221e+06	2.90504e+07	19124580	7346606	12450407	33371900	8330410	7.89402e+06	14952165	1.81116e+07	3.67399e+07
FA 20:5	FA	[M-H]-	301.218	50.91238:5752 57.03456:6852 59.01374:55571 78.71181:5340 83.05019:5751 135.49323:5405 144.17984:5276 175.03705:5329 203.18167:22273 217.07317:7312 218.95009:5604 231.14738:6190 257.22812:78171 301.16122:31683 301.22061:308256	0.553	2	0.129458	2.33	69	JAZBEHYOTPTENJ-UHFFFAOYSA-N	O=C(O)CCCC=CCC=CCC=CCC=CCC=CCC	C20H30O2	1383502	6178006	780400	511882	4747217	2.89693e+06	2023411	4917760	5.80488e+06	664600	1685750	9588635	1122686	7351344	11618540	665042	267686	2230726	1.31218e+06	1.9671e+06	4528291	977582	5621020	3043678	1359092	1841299	4.33922e+06	131494	91109.1	559330	468193	1462750
FA 22:3	FA	[M-H]-	333.28	54.41570:4700 57.03428:10376 58.57665:4815 59.01373:8582 60.09684:4324 60.10395:4360 61.79046:4502 63.30275:4573 87.00813:10086 95.05054:6949 99.73614:4606 113.05994:7990 128.42970:4546 145.05045:4923 159.06459:6073 187.58617:5106 286.78455:5818 333.19565:18056 333.27972:408635	1.212	2	0.189396	2.42	70	RILVNGKQIULBOQ-UHFFFAOYSA-N	O=C(O)CCCCCCCCC=CCC=CCC=CCCCCC	C22H38O2	479430	884266	294110	164258	614572	1.04025e+06	735829	1048248	1822065	274038	455014	1.89631e+06	589313	952716	1.94495e+06	273259	126690	296346	981390	1.17872e+06	1635653	666980	1.78344e+06	1096668	486230	902812	2.4825e+06
FA 22:4	FA	[M-H]-	331.265	59.01369:38986 61.98790:6448 125.25814:4826 287.27710:21091 313.25668:7842 317.62427:6495 324.29318:4925 331.26450:583071	1.008	2	0.194172	2.44	71	IGFLWIHPPADNDL-UHFFFAOYSA-N	O=C(O)CCCCCCCCC=CCC=CCC=CCC=CCC	C22H36O2	1987858	4984522	1.36664e+06	551181	2435396	4.28952e+06	2205567	4609324	6.30216e+06	818739	1948936	6.9315e+06	1089851	3536712	6.11073e+06	723378	580994	1258710	1532965	2.53128e+06	4265500	1.372e+06	5.14943e+06	3125172	1427167	2182304	6.91255e+06	953954	1.1706e+06	2011910	2.23583e+06	4.35744e+06
FA 22:5	FA	[M-H]-	329.249	57.03396:10102 59.01378:39911 97.06643:5945 285.25946:46312 329.24850:502657	0.79	2	0.171517	2.43	72	YUFFSWGQGVEMMI-UHFFFAOYSA-N	O=C(O)CCCCCC=CCC=CCC=CCC=CCC=CCC	C22H34O2	4974441	13690396	3785475	2058326	9829071	11592570	6899396	11116090	1.33997e+07	2.55363e+06	4485418	17099605	3825269	11267022	18231250	3544527	1239242	3977862	4014920	6.62807e+06	12395840	4187380	15066930	9763954	7133397	7450959	1.70352e+07	125922	150400	1141275	955416	3505550
FA 22:6	FA	[M-H]-	327.233	55.63089:4950 56.77030:5059 59.01369:27783 104.76215:4780 108.88963:6010 138.06087:4590 283.24332:31044 327.23892:78055	0.641	2	0.120451	2.32	73	MBMBGCFOFBJSGT-UHFFFAOYSA-N	O=C(O)CCC=CCC=CCC=CCC=CCC=CCC=CCC	C22H32O2	1678597	4125994	1287350	463266	2144589	4.4939e+06	999701	2968694	3700200	632342	1293304	4.5076e+06	1530812	3058054	4871220	967842	252200	1167952	826170	2.14774e+06	4264844	682908	5.45843e+06	4512888	1339154	1039570	4.10465e+06	406984	322359	1064905	1.06552e+06	2.17671e+06
FA 24:1	FA	[M-H]-	365.342	365.34277:1101735	1.763	2	0.179802	2.48	74	GWHCXVQVJPWHRF-UHFFFAOYSA-N	O=C(O)CCCCCCCCCCCCCC=CCCCCCCCC	C24H46O2	4996639	11401370	2.56625e+06	1799088	12806084	1.67036e+07	7714920	13490414	1.41163e+07	2.85748e+06	6948392	19883390	650385	15508078	1.81177e+07	1195650	1979502	5535342	2.52756e+06	4.04789e+06	7786766	3.20989e+06	1.79478e+07	4517732	4852175	9235566	1.8942e+07	961198	745123	440165	1.08299e+06	1011300
FA 28:7	FA	[M-H]-	409.312	409.31119:1286509	1.616	2	0.0626938	2.48	75	HVSUZLSWJNESIE-UHFFFAOYSA-N	O=C(O)CCCCCC=CCC=CCC=CCC=CCC=CCC=CCC=CCC	C28H42O2	3923122	5038228	5136975	4244738	5414610	7.69363e+06	5084862	5088418	4.93886e+06	5.32852e+06	3927780	7.117e+06	5706917	6641546	10740600	5455464	4120094	4980658	8.9941e+06	6188940	6212011	1.20349e+07	5.55765e+06	5095504	7493933	6795638	1.38463e+07	1907624	4.45108e+06	3689615	4.99693e+06	6.54516e+06
GM3 34:1;O2	GM3	[M-H]-	1151.71	81.03407:17483 83.01392:117350 85.02926:43534 87.00889:983718 89.02482:69665 95.01443:25344 96.04546:27180 97.02914:30759 98.06093:47098 99.00886:16578 100.04064:67858 101.02444:84792 108.04557:34085 109.02940:52288 110.06042:15142 112.04021:34228 113.02464:134445 114.05638:25607 115.00343:32923 119.03473:44625 121.02876:12149 122.06178:31322 123.04671:14620 124.04112:21616 125.02467:15138 126.05…	1.7	2	0.0790469	1.44	76	CCRZUCCBXKMPQW-UHFFFAOYSA-N	O=C(O)C1(OC2C(O)C(OC(CO)C2O)OC3C(O)C(O)C(OCC(NC(=O)CCCCCCCCCCCCCCCCC)C(O)C=CCCCCCCCCCCC)OC3CO)OC(C(O)C(O)CO)C(N=C(O)C)C(O)C1	C57H104N2O21	4128679	4496470	5.02444e+06	3313551	3787760	8881430	5534714	6376770	8.6563e+06	5.92593e+06	2817292	6.50647e+06	9603507	7308322	6.60221e+06	8770597	5201438	3076726	2.72961e+06	5.77026e+06	7174603	4348260	8.60184e+06	9616520	8422526	9270410	14216090	41940	90977.3			411121
GM3 42:1;O2	GM3	[M-H]-	1263.83	87.00886:1440662 89.02381:71424 95.01392:41542 96.04528:42087 97.02989:57942 98.06145:75284 99.00950:19168 100.04053:120766 101.02467:138483 108.04562:41564 109.02942:79951 112.04069:67441 113.02444:223335 114.05600:53928 115.00342:48361 119.03499:84909 122.06108:44627 123.04353:19675 124.04043:19696 125.02468:26759 126.05618:234282 131.03462:23363 138.05626:129981 139.04027:37923 140.03842:18318…	2.511	2	0.115087	1.46	77	ARTKZHWMIARTLV-UHFFFAOYSA-N	O=C(O)C1(OC2C(O)C(OC(CO)C2O)OC3C(O)C(O)C(OCC(NC(=O)CCCCCCCCCCCCCCCCCCCCCCCCC)C(O)C=CCCCCCCCCCCC)OC3CO)OC(C(O)C(O)CO)C(N=C(O)C)C(O)C1	C65H120N2O21	4553988	4973202	7039350	3376996	5079621	10181180	6823993	9227728	1.30554e+07	6.21748e+06	3864440	8679035	9424034	7308576	8.09174e+06	8245652	5636720	3289920	4.015e+06	8.12084e+06	6869823	6.03501e+06	8512555	10839692	7334457	7626676	2.06809e+07	161872			161855	240529
GM3 42:2;O2	GM3	[M-H]-	1261.82	87.00891:1519520 89.02477:82953 95.01361:47614 96.04518:58206 97.02906:37277 98.06136:93795 100.04020:126396 101.02480:155241 108.04543:62760 109.03005:74686 111.04475:16752 112.04047:83589 113.02470:235363 114.05590:48601 115.00375:61376 119.03476:78705 121.02894:19381 122.05994:37928 123.04494:22641 124.04031:20758 125.02518:25111 126.05624:247443 127.04043:19795 138.05612:166378 139.04071:2140…	2.293	2	0.0194538	1.46	78	NYPWYNQKTMNUTR-UHFFFAOYSA-N	O=C(O)C1(OC2C(O)C(OC(CO)C2O)OC3C(O)C(O)C(OCC(NC(=O)CCCCCCCCCCCCCCCC=CCCCCCCCC)C(O)C=CCCCCCCCCCCC)OC3CO)OC(C(O)C(O)CO)C(N=C(O)C)C(O)C1	C65H118N2O21	4707556	9676824	9069880	6676184	5651419	15255540	7240920	12578302	1.41832e+07	9.93627e+06	5345766	7458480	8638136	8899442	13011220	7959017	9020508	5868794	5877180	7.07877e+06	10066765	7.21184e+06	12085085	14810666	12740782	11438687	1.84813e+07	83974				183786
HexCer 38:1;O2|HexCer 18:1;O2/20:0	HexCer_NS	[M-H]-	754.621	54.42933:11924 55.01924:11922 59.01371:606949 61.32837:11771 61.98849:15338 71.01382:318299 73.02938:18780 73.66340:10252 80.57504:10749 85.02966:48110 87.00909:12439 89.02448:229136 101.02459:216959 113.02448:120364 119.03519:124452 131.03484:15620 138.29152:12084 143.03500:25736 149.04677:13835 161.04494:17592 179.05704:34760 227.37386:12004 237.22305:15397 263.23761:22854 293.28668:15818 305.2…	2.494	2	0.0569281	2.24	79	DFELABABMXOKTD-UHFFFAOYSA-N	O=C(NC(COC1OC(CO)C(O)C(O)C1O)C(O)C=CCCCCCCCCCCCCC)CCCCCCCCCCCCCCCCCCC	C44H85NO8	3112075	5225632	4.16969e+06	2116280	5895261	7.32442e+06	3429006	3929000	5.28421e+06	1.90349e+06	1929606	7.08049e+06	3904346	7234852	9325590	4319783	2730010	3343906	2.94875e+06	5.42181e+06	7909445	2.27202e+06	7329605	5676372	4338373	5348334	5.64151e+06				262940
HexCer 40:1;O2|HexCer 18:1;O2/22:0	HexCer_NS	[M-H]-	782.652	59.01367:892666 61.98811:34782 71.01384:485474 73.02954:17400 83.01390:39176 85.02966:63981 89.02457:410122 95.01417:30587 101.02443:343956 111.51894:16554 113.02426:184793 119.03500:188318 128.02852:15583 143.03477:40022 161.04469:38882 179.05603:70477 237.22136:47234 321.32031:23858 339.32672:43201 364.36020:81332 380.35602:17653 620.59467:98551 782.66064:46170	2.718	2	0.0417427	2.24	80	YIGARKIIFOHVPF-UHFFFAOYSA-N	O=C(NC(COC1OC(CO)C(O)C(O)C1O)C(O)C=CCCCCCCCCCCCCC)CCCCCCCCCCCCCCCCCCCCC	C46H89NO8	11071118	19505568	16791530	7572596	20228374	2.55075e+07	12212632	14078328	20382410	8.88744e+06	7062280	2.56812e+07	12136103	24346592	30794310	12972593	7547406	12054584	8.45348e+06	1.5263e+07	19831311	8.76534e+06	2.13265e+07	15813732	15187573	18607157	2.35335e+07	546606	257886	413850	285922	171907
HexCer 42:1;O2|HexCer 18:1;O2/24:0	HexCer_NS	[M+H-H2O]+	794.687	56.04971:59844 57.06975:43655 60.04417:44346 61.44786:11439 67.05443:63200 69.03272:20590 69.06953:35473 70.06551:19231 71.08492:32955 79.05411:21527 81.06957:58680 82.06541:106450 83.08488:41820 85.02759:45228 85.10044:13575 93.06960:31382 95.08565:74242 96.08086:21060 97.02750:15234 97.10104:23017 107.08498:16596 109.10065:33653 121.10120:35179 123.11698:15412 135.11581:34955 180.95087:11775 18…	2.794	2	0.0407876	2.45	81	POQRWMRXUOPCLD-UHFFFAOYSA-N	O=C(NC(COC1OC(CO)C(O)C(O)C1O)C(O)C=CCCCCCCCCCCCCC)CCCCCCCCCCCCCCCCCCCCCCC	C48H93NO8	5965337	11700198	9763970	4533315	11271537	14108030	6901952	8251484	13539285	5.92568e+06	4306774	1.57348e+07	8123320	13395320	2.05457e+07	9215252	4037460	6593866	4.5725e+06	9.4755e+06	11705670	5.41092e+06	1.42823e+07	12208972	9204355	9419470	1.73062e+07	254658		192390
HexCer 42:1;O2|HexCer 18:1;O2/24:0	HexCer_NS	[M+H]+	812.698	57.07030:23393 60.04452:17573 63.99580:8982 67.05413:23274 69.07027:10769 71.08575:18116 79.05508:8785 81.06973:27193 82.06503:31246 83.08551:9495 93.06950:9542 95.08552:24356 109.10182:17193 121.10123:14907 136.62582:9201 181.95927:8181 184.07449:29842 207.99844:15331 252.26900:165895 254.97191:11090 264.26898:1813973 282.28079:190843 368.38974:34390 602.61316:16166 614.62524:109573 616.64331:38…	2.791	2	0.0493561	2.5	82	POQRWMRXUOPCLD-UHFFFAOYSA-N	O=C(NC(COC1OC(CO)C(O)C(O)C1O)C(O)C=CCCCCCCCCCCCCC)CCCCCCCCCCCCCCCCCCCCCCC	C48H93NO8	5330266	9705938	8.40022e+06	3783756	9550158	12426790	5779577	7548860	11934595	5129425	3924142	1.4519e+07	6963961	11681744	18000010	8184210	3489850	5557278	4072695	8.62764e+06	9736037	4.61927e+06	1.1526e+07	10932910	7828948	8028560	14700710	263178	243495	220705	251337
HexCer 42:1;O2|HexCer 18:1;O2/24:0	HexCer_NS	[M-H]-	810.684	57.03427:33780 59.01368:2057152 71.01380:1000488 71.02274:39392 73.02938:81486 83.01443:79509 85.02948:156942 87.00897:52358 89.02457:846153 89.03654:51988 95.01402:80882 101.02438:702555 105.91457:35117 113.02444:445267 119.03478:346847 123.05262:31176 143.03549:68479 161.04527:65352 179.05669:125206 237.22198:95546 263.23834:61059 349.34872:87256 366.37634:55788 367.36267:91118 392.38962:257939…	2.935	2	0.0722681	2.23	83	POQRWMRXUOPCLD-UHFFFAOYSA-N	O=C(NC(COC1OC(CO)C(O)C(O)C1O)C(O)C=CCCCCCCCCCCCCC)CCCCCCCCCCCCCCCCCCCCCCC	C48H93NO8	15553710	27414912	2.67956e+07	12250351	26260672	37605150	17225464	21789196	3.79015e+07	1.47264e+07	11167948	42373160	21482713	37907838	5.45216e+07	25675092	10700680	17371458	1.20528e+07	26319470	30812094	1.25195e+07	31347940	31976700	23120704	24280177	45667900	742220	216409	244305	488946
HexCer 42:1;O2|HexCer 18:1;O2/24:0	HexCer_NS	[M+HCOO]-	856.689	59.94105:11623 61.98783:13288 66.58028:16646 69.59645:11478 71.01387:151588 73.02921:13634 85.02975:19237 87.04335:10525 89.02418:120651 101.02449:123047 113.02467:65918 119.01562:11964 119.03540:52931 120.59544:11429 179.05661:20378 237.22592:16426 366.37564:15474 392.39062:35680 648.63141:39512 810.67426:46293	2.934	2	0.366363	2.32	84	POQRWMRXUOPCLD-UHFFFAOYSA-N	O=C(NC(COC1OC(CO)C(O)C(O)C1O)C(O)C=CCCCCCCCCCCCCC)CCCCCCCCCCCCCCCCCCCCCCC	C48H93NO8	3284241	5648370	7954795	3095675	5572835	7.69201e+06	4394476	6592402	7.7377e+06	4.97106e+06	3262198	9.99956e+06	9428956	18253212	1.1086e+07	10403102	3712768	6082020	2.52184e+06	8032760	6666709	2.98702e+06	6.28635e+06	7456946	5809156	5860431	10242790	58448	170364	156660		230779
HexCer 42:2;O2|HexCer 18:1;O2/24:1	HexCer_NS	[M+H-H2O]+	792.672	55.05415:46032 56.04981:104959 57.06967:58917 60.04420:64345 67.05444:107636 67.31116:20640 69.06934:71561 71.08485:37455 79.05347:59186 81.07013:145138 82.06516:160294 83.08475:86774 83.09539:20851 85.02769:70770 93.06935:56629 95.08521:139664 96.08021:24676 97.10068:58799 107.08498:51722 109.10093:62417 111.11619:25098 118.36446:22294 121.10046:72130 123.11688:28317 135.11728:51782 184.07216:30…	2.559	2	0.0912204	2.43	85	WBOZIXHPUPAOIA-UHFFFAOYSA-N	O=C(NC(COC1OC(CO)C(O)C(O)C1O)C(O)C=CCCCCCCCCCCCCC)CCCCCCCCCCCCCC=CCCCCCCCC	C48H91NO8	10925561	22840152	1.63774e+07	13115849	21261610	3.01626e+07	13795812	14976662	2.32967e+07	1.26823e+07	7405136	2.53398e+07	12439860	27771420	3.48121e+07	17855979	10895738	13898266	8887655	15997830	34811558	1.26398e+07	33558380	27840046	26056922	25622689	24074790	299744	209759	273225		406736
HexCer 42:2;O2|HexCer 18:1;O2/24:1	HexCer_NS	[M+H]+	810.683	57.06987:13387 60.04462:15762 65.75581:9112 66.26148:9044 67.05413:25474 69.06989:17733 71.08584:20854 79.05424:12641 81.06963:35396 82.06504:41909 83.08517:26178 86.09612:24107 93.07001:21979 95.08559:35923 97.10105:12954 109.10106:24215 121.10187:17345 123.11674:9866 135.11388:10262 146.98152:24608 184.07246:31733 252.26917:194903 264.26910:2010439 266.28018:9688 282.27951:205723 366.37357:1427…	2.559	2	0.0785035	2.47	86	WBOZIXHPUPAOIA-UHFFFAOYSA-N	O=C(NC(COC1OC(CO)C(O)C(O)C1O)C(O)C=CCCCCCCCCCCCCC)CCCCCCCCCCCCCC=CCCCCCCCC	C48H91NO8	8816840	19851520	13584605	10953950	18300072	2.5478e+07	11433224	13132176	1.94068e+07	1.07781e+07	6354712	21763225	10806845	25225208	2.96287e+07	15087193	9430694	11850392	7.17679e+06	1.37088e+07	30093355	1.06141e+07	27825025	24523840	21572070	21882819	2.07085e+07	69228	223700
HexCer 42:2;O2|HexCer 18:1;O2/24:1	HexCer_NS	[M-H]-	808.668	57.03430:22257 59.01372:984034 61.98821:20575 71.01396:499575 73.02948:19755 83.01417:20839 85.02921:64420 89.02454:386994 95.01370:41699 101.02442:361103 113.02464:185908 119.03500:166918 143.03479:49308 149.04341:18099 161.04643:36910 179.05614:37770 237.22330:39699 263.23785:41080 273.67865:18123 347.33356:31168 365.33954:48596 390.37375:132525 646.60510:134208 757.45129:20461 808.66455:53111	2.703	2	0.019132	2.23	87	WBOZIXHPUPAOIA-UHFFFAOYSA-N	O=C(NC(COC1OC(CO)C(O)C(O)C1O)C(O)C=CCCCCCCCCCCCCC)CCCCCCCCCCCCCC=CCCCCCCCC	C48H91NO8	26074380	56779574	37821025	33055508	47936587	76077520	35381442	37201256	5.05091e+07	3.07318e+07	17878912	6.07939e+07	32105089	73829848	8.31027e+07	43182805	28032142	34740556	2.10754e+07	42812040	75284706	2.82459e+07	7.27752e+07	66154070	55169671	58704677	6.15118e+07	760812	349536	174435	281102
HexCer 42:2;O2|HexCer 18:1;O2/24:1	HexCer_NS	[M+HCOO]-	854.674	61.98829:13740 71.01382:141549 85.02958:28631 89.02460:141067 101.02458:99206 113.02523:62469 119.03558:63751 143.03596:17230 161.04381:12711 179.05525:23912 237.22197:13946 390.37109:35456 646.61707:56456 808.66528:39632	2.703	2	0.420541	2.32	88	WBOZIXHPUPAOIA-UHFFFAOYSA-N	O=C(NC(COC1OC(CO)C(O)C(O)C1O)C(O)C=CCCCCCCCCCCCCC)CCCCCCCCCCCCCC=CCCCCCCCC	C48H91NO8	6169752	11715868	11434370	8513245	10505696	1.62121e+07	9490885	11875360	1.05535e+07	1.07862e+07	5770220	14087350	14606196	36673420	18870910	17671996	10792630	12337870	4715050	1.43364e+07	17044519	6.81403e+06	1.55472e+07	17171392	14370106	13956192	1.53018e+07	179916
HexCer 42:3;O2|HexCer 18:1;O2/24:2	HexCer_NS	[M-H]-	806.652	59.01373:310909 61.98830:13945 71.01392:171153 71.02279:12955 73.02940:10662 75.19949:7352 78.95894:11045 83.01423:9410 85.02964:29514 87.00843:10369 89.02454:157388 101.02446:128040 113.02456:65924 119.03493:64871 131.03470:7603 143.03535:15311 153.39351:6737 161.04745:9876 179.05563:18940 203.07631:7084 237.22331:21932 263.24014:10066 359.29398:10599 363.32941:16767 388.35953:42022 644.60071:34…	2.508	2	0.0204008	2.2	89	HERULGHEQVQXKL-UHFFFAOYSA-N	O=C(NC(COC1OC(CO)C(O)C(O)C1O)C(O)C=CCCCCCCCCCCCCC)CCCCCCCCCCCC=CCC=CCCCCCCC	C48H89NO8	3908349	7229230	5.37716e+06	3764951	5094353	9.13845e+06	4010705	3303174	6.23868e+06	4.13407e+06	1571568	7.20177e+06	13772748	8577342	9967580	11905185	2402084	3992480	4.25031e+06	6.71404e+06	11924767	4.54814e+06	7.4674e+06	11075590	5068952	3732640	4812600
HexCer 44:2;O2|HexCer 18:1;O2/26:1	HexCer_NS	[M-H]-	836.699	59.01368:455707 61.98815:23437 71.01385:271141 73.02916:14609 83.01385:17051 85.02938:33533 87.00880:10942 89.02457:182328 95.01414:16614 95.05102:7682 101.02454:169166 113.02429:101490 119.03466:106614 131.03456:12498 143.03481:21151 161.04509:24871 179.05634:21342 181.68399:9041 237.22121:19690 263.23874:13496 354.97357:8889 375.36725:10556 393.37808:17106 418.40894:48364 500.64124:9181 674.643…	2.914	2	0.0464982	2.2	90	LVROXDRMMJVBGH-UHFFFAOYSA-N	O=C(NC(COC1OC(CO)C(O)C(O)C1O)C(O)C=CCCCCCCCCCCCCC)CCCCCCCCCCCCCCCC=CCCCCCCCC	C50H95NO8	1536468	3729958	3459960	2517275	2180705	6.60283e+06	1549278	1680300	3.36709e+06	1.99831e+06	952198	3986065	5039310	6213392	6.26036e+06	6222832	1472724	2854566	1.07997e+06	3.27232e+06	4911583	1.29944e+06	4.4265e+06	7292002	3240528	1841122	2.50716e+06
LPC 16:0/0:0	LPC	[M+H]+	496.34	57.07023:11108 60.08110:41849 70.82664:5564 71.07296:8396 71.08537:9999 86.09633:140065 89.05938:9020 91.05431:20323 104.10701:450446 124.99963:48643 141.37250:5834 184.07341:1284908 203.69214:6445 206.13387:5466 258.11151:8932 313.27521:17903 478.32925:50887 496.33914:244594	0.507	2	0.125461	2.46	91	ASWBNKHCZGQVJV-UHFFFAOYSA-N	O=C(OCC(O)COP(=O)([O-])OCC[N+](C)(C)C)CCCCCCCCCCCCCCC	C24H50NO7P	3739133	9770536	5682275	3579565	6748418	1.44445e+07	5050281	8826504	9673055	5.49448e+06	2972794	1.11209e+07	9628186	9946676	2.03963e+07	8770456	2663468	4500168	3.58031e+06	8.44571e+06	12646478	5088550	1.58052e+07	14586716	10118227	6083784	1.72211e+07	3024626	4.58341e+06	24880665	16214500	92165050
LPC 16:1	LPC	[M+H]+	494.325	60.08112:22895 86.09653:83034 92.57130:6057 104.10715:136040 124.99999:22772 160.45413:6062 184.07353:901837 220.93025:5831 234.30978:6069 336.80301:6479 476.31213:21701 494.32788:81269	0.349	2	0.280047	2.44	92	LFUDDCMNKWEORN-UHFFFAOYSA-N	O=C(OCC(O)COP(=O)([O-])OCC[N+](C)(C)C)CCCCCCCC=CCCCCCC	C24H48NO7P	1120826	1938304	1558050	1658290	2904579	3.69959e+06	1977590	4301124	2.33605e+06	1.53127e+06	1835858	4840290	2786423	3523910	10553590	2703664	1319776	2310638	952753	3.07496e+06	4564824	1.89933e+06	3.44227e+06	3858954	3117406	4528644	8.57466e+06	28788		693955	460747	212786
LPC 18:0/0:0	LPC	[M+H]+	524.372	60.08121:33381 81.34395:5562 86.09647:91448 90.97671:8493 104.10709:470911 125.00097:28549 179.25644:6276 184.07359:592338 258.11057:8686 274.93472:6791 341.30209:7968 506.36154:57168 524.37183:254529	0.769	2	0.116644	2.47	93	IHNKQIMGVNPMTC-UHFFFAOYSA-N	O=C(OCC(O)COP(=O)([O-])OCC[N+](C)(C)C)CCCCCCCCCCCCCCCCC	C26H54NO7P	1062635	2078246	1915740	737959	1596751	3671580	1482656	2247454	2.64649e+06	1.0837e+06	971148	2.37882e+06	1056075	2204078	3.46241e+06	995251	804526	855792	1141980	2.33481e+06	3001133	1.37125e+06	4.78311e+06	2952116	1671780	2295243	6.10322e+06	2827878	5.51369e+06	22311550	1.66336e+07	89091250
LPC 18:1/0:0	LPC	[M+H]+	522.356	60.08096:110621 62.21770:12091 69.06981:14403 71.07302:24889 86.09642:314661 86.10822:17911 95.08619:13039 97.10082:17315 104.10706:1650716 125.00012:103465 163.01768:14827 184.07347:2125928 258.11115:25114 284.04239:11316 298.17435:10794 330.16391:10781 339.29379:35183 445.26288:10542 504.34393:184260 522.35596:739566	0.549	2	0.160712	2.46	94	YAMUFBLWGFFICM-UHFFFAOYSA-N	O=C(OCC(O)COP(=O)([O-])OCC[N+](C)(C)C)CCCCCCCC=CCCCCCCCC	C26H52NO7P	4038879	6262752	6.23708e+06	5096279	7575008	11671200	5743951	5713380	5.50232e+06	5.15386e+06	1850012	7.83867e+06	4900660	5893672	1.25456e+07	6031434	3696366	2536986	2537245	5.84805e+06	9052056	4.22222e+06	7812045	8585854	9583227	6437808	1.64237e+07	1179548	1.7697e+06	6970525	5.61558e+06	2.84507e+07
LPC 18:2/0:0	LPC	[M+H]+	520.34	60.08087:23293 67.05499:5475 86.09655:75812 89.05975:6839 99.48180:7695 104.10715:361990 124.99982:25477 155.40839:5669 184.07364:497399 337.26724:6692 502.32938:34314 520.34070:162647	0.389	2	0.232137	2.46	95	SPJFYYJXNPEZDW-UHFFFAOYSA-N	O=C(OCC(O)COP(=O)([O-])OCC[N+](C)(C)C)CCCCCCCC=CCC=CCCCCC	C26H50NO7P	1687430	1922634	2237160	2036528	4473815	2.68093e+06	3514719	3666442	2.11093e+06	2.60077e+06	1635292	5.0789e+06	3707528	3635190	1.02034e+07	3939393	1205440	1993180	2.00664e+06	3.07479e+06	5149365	3.51426e+06	3.18069e+06	4452998	6069991	5463540	6368900	1779098	2.77117e+06	15767160	1.11363e+07	6.52222e+07
LPC 20:3	LPC	[M+H]+	546.356	60.08090:22206 70.58804:5514 86.09641:99554 89.05917:7376 104.10662:23959 124.99944:40534 184.07343:1094762 207.14270:5942 228.94009:5899 248.00510:6276 528.34509:11730 546.35474:46992	0.441	2	0.178311	2.38	96	XUDGAAFUMTTZCO-UHFFFAOYSA-N	O=C(OCC(O)COP(=O)([O-])OCC[N+](C)(C)C)CCCCCCCCCC=CCC=CCC=CCC	C28H52NO7P	920801	1507460	771488	650294	2536275	2698270	2286779	3643584	2.29187e+06	1.28827e+06	2119390	4.20086e+06	1502297	3234284	8789560	1612740	606116	1683670	830617	2.30463e+06	3467053	1.87896e+06	3.25629e+06	3322714	1958138	4094778	6637800	28432	348705	1712255	1.52848e+06	5.55674e+06
LPC 20:4	LPC	[M+H]+	544.34	60.08094:16818 69.61585:5937 86.09660:77284 90.97678:6411 97.42103:5279 104.10660:20029 107.66852:5871 124.99975:28328 184.07373:834432 526.33264:10078 544.33667:33748	0.376	2	0.235496	2.37	97	GOMVPVRDBLLHQC-UHFFFAOYSA-N	O=C(OCC(O)COP(=O)([O-])OCC[N+](C)(C)C)CCCCCCC=CCC=CCC=CCC=CCC	C28H50NO7P	1291335	4433726	1.03156e+06	615124	4043724	6.39712e+06	2789410	16256524	6081710	1.47409e+06	5859168	1.2559e+07	3361500	9348636	2.73102e+07	1950758	910550	5666550	1.14448e+06	4.80561e+06	9545879	2.40435e+06	9.53874e+06	9209726	2850332	5870739	16660020	2092846	1.36494e+06	7281660	9.80997e+06	8.71702e+06
LPC 22:5	LPC	[M+H]+	570.356	58.06692:6275 60.08117:29154 69.76001:6220 86.09635:115816 89.05916:12926 90.84779:5285 104.10730:29066 117.13144:5764 125.00018:46007 157.06541:6576 184.07361:1310650 552.34045:11863 570.35181:45689	0.401	2	0.254625	2.36	98	BIEOSECQPGGZMF-UHFFFAOYSA-N	O=C(OCC(O)COP(=O)([O-])OCC[N+](C)(C)C)CCCCCC=CCC=CCC=CCC=CCC=CCC	C30H52NO7P	1010667	2266322	887672	546693	3084943	3.06114e+06	2918834	7846484	3.54577e+06	1.16381e+06	3301496	6.87099e+06	1185519	4487868	1.3917e+07	1228875	811222	2257154	841478	3.02855e+06	4866018	1.89424e+06	3.4054e+06	3369960	2100801	5417515	9302970	54994	299850	775595	816163	2.05521e+06
LPC O-16:0	EtherLPC	[M+H]+	482.361	50.39396:5588 57.07021:22667 60.08112:75764 71.07332:10887 71.08556:16332 75.04412:17267 85.10071:10552 86.09652:174004 89.05931:9109 104.10716:1448391 124.99996:86514 173.42906:6935 184.07353:249594 283.17343:8134 381.80035:9295 460.78607:6007 482.36215:473870	0.601	2	0.0558619	2.58	99	RKKJZVVEVRCBJA-UHFFFAOYSA-N	O=P([O-])(OCC[N+](C)(C)C)OCC(OCCCCCCCCCCCCCCCC)CO	C24H52NO6P	4618595	7331852	4648800	1589284	8323340	1.00897e+07	4456313	5947200	4.74316e+06	1.82723e+06	2169438	9.5104e+06	1563824	8316248	1.32239e+07	2403738	2334518	3223484	586870	2.00187e+06	3707076	1.11857e+06	4.59684e+06	2898278	3328944	3049553	5193450	252106	75522.7	340730	141530	822721
LPC O-16:1	EtherLPC	[M+H]+	480.345	55.05436:5324 57.03375:6927 57.06982:6188 60.08109:49122 69.06971:7621 71.07283:12476 80.61449:5561 81.03405:5540 83.08513:6090 86.09648:240421 86.10857:11933 89.07641:5469 90.97742:7360 97.10091:7374 104.10709:489226 125.00005:125902 181.02620:102511 184.07343:215698 240.04910:8963 240.09996:96190 339.28818:8967 480.34555:637354	0.581	2	0.0740983	2.54	100	KPOMNOXBHDPKBF-UHFFFAOYSA-N	O=P([O-])(OCC[N+](C)(C)C)OCC(OCCCCCCCCC=CCCCCCC)CO	C24H50NO6P	1110924	2431118	1431590	336028	1460519	4.81592e+06	1306407	2827760	4214710	558985	2066802	5.19284e+06	1027867	4808130	6.19445e+06	903474	801744	1555674	533102	1.89543e+06	3943231	639136	4.32114e+06	2890282	1276288	2387077	5447650		80654.5	380765	181898	1.06309e+06
LPC O-18:1	EtherLPC	[M+H]+	508.377	60.08084:26948 67.54442:5104 86.09637:65442 104.10712:497418 124.99982:30823 184.07391:78063 508.38904:148907	0.643	2	0.0662126	2.59	101	LGYDTKYITBAFRQ-UHFFFAOYSA-N	O=P([O-])(OCC[N+](C)(C)C)OCC(OCCCCCCCCC=CCCCCCCCC)CO	C26H54NO6P	2429395	4251284	2.32332e+06	1120285	5936954	6114300	2547010	4027354	3.52227e+06	1.13341e+06	1384816	5.6389e+06	1019776	4863932	8.42649e+06	1123278	1632500	2064744	764998	2.02744e+06	4743339	1.10289e+06	5244905	2838758	3357832	3719907	5.76367e+06				70385.5	144586
LPE 16:0	LPE	[M+H]+	454.293	55.45940:5348 56.04343:4684 57.03346:13658 57.07020:19278 71.08569:27596 85.10136:17160 90.97676:6015 95.08556:11544 109.10091:8908 257.24756:7655 313.27405:183845 313.35678:9350 454.34897:11005	0.473	2	0.340468	2.34	102	YVYMBNSKXOXSKW-UHFFFAOYSA-N	O=C(OCC(O)COP(=O)(O)OCCN)CCCCCCCCCCCCCCC	C21H44NO7P	419641	549288	551498	1451705	921149	1.66307e+06	980645	1186180	734405	1.11292e+06	408482	986503	757129	986148	2.15526e+06	1308679	986076	785868	578260	1.49889e+06	1224105	1.1206e+06	1.23648e+06	1619762	2264683	2002960	5012150			62785
LPE 16:0	LPE	[M-H]-	452.278	61.98837:7749 78.95905:18100 140.01160:21311 196.03677:34607 214.04880:45702 255.23273:1649304 452.27518:101186	0.533	2	0.213969	2.54	103	YVYMBNSKXOXSKW-UHFFFAOYSA-N	O=C(OCC(O)COP(=O)(O)OCCN)CCCCCCCCCCCCCCC	C21H44NO7P	981557	1375104	1458110	3428724	2289865	3.56873e+06	2482765	3315512	1.56203e+06	3.34319e+06	1086836	2.08245e+06	2450070	2833898	5.34086e+06	4281199	2653632	2235526	1.18246e+06	4.03759e+06	2949597	2.79953e+06	2754795	3974616	5547331	4784358	1.16804e+07			80370		179757
LPE 18:1	LPE	[M-H]-	478.294	61.98769:7299 78.95979:13995 140.01117:15487 196.03772:21089 214.04958:30026 281.24838:1009142 478.29306:66137	0.587	2	0.195628	2.55	104	PYVRVRFVLRNJLY-UHFFFAOYSA-N	O=C(OCC(O)COP(=O)(O)OCCN)CCCCCCCC=CCCCCCCCC	C23H46NO7P	2495736	1842820	2707420	3744135	7579529	4761210	4551181	4268906	2048555	3.71054e+06	1727658	4.36274e+06	1714857	3984128	9.2954e+06	3072616	3947610	2748524	1374460	3.91868e+06	4520038	3146160	3.70731e+06	4303236	9702091	9690848	1.50157e+07	24102		72670	93608.4	745707
LPE 18:2	LPE	[M+H]+	478.293	55.05453:21547 57.03368:21071 57.06983:9076 67.05447:49385 69.06995:57534 77.86132:5111 79.05405:8583 81.07010:73912 83.08585:34038 91.05432:7545 93.06977:17780 95.08585:62912 97.06522:10019 97.10100:20978 99.08115:4902 102.12704:26374 103.13149:9691 105.07042:7904 107.08523:13666 109.10120:32701 119.08576:11808 121.10069:14706 123.11722:14741 125.09435:6391 133.10097:13148 135.11711:7656 137.132…	0.392	2	0.324335	2.34	105	DBHKHNGBVGWQJE-UHFFFAOYSA-N	O=C(OCC(O)COP(=O)(O)OCCN)CCCCCCCC=CCC=CCCCCC	C23H44NO7P	894168	456824	937010	1299472	2385326	917637	1429556	703044	508492	1.15709e+06	259816	1.03331e+06	1219985	649054	2328140	1800936	640906	507324	711860	884117	1026270	1055300	657829	954142	2849414	1771662	2.02997e+06	26608				633286
LPE 18:2	LPE	[M-H]-	476.279	58.91722:5488 61.98800:8720 68.10654:4669 78.95918:13330 85.14465:4862 118.79536:5449 140.01166:14977 196.03772:16621 208.47444:6982 214.04958:21176 279.23291:652563 476.15341:7092 476.28110:49301	0.44	2	0.260709	2.54	106	DBHKHNGBVGWQJE-UHFFFAOYSA-N	O=C(OCC(O)COP(=O)(O)OCCN)CCCCCCCC=CCC=CCCCCC	C23H44NO7P	1564040	855468	2.02695e+06	2576983	4433523	1981570	3308793	1489054	858973	2.43017e+06	689112	1965335	3238312	1497002	4511490	4428765	1452836	1193480	1311035	1.9249e+06	2109237	2.11562e+06	1.22468e+06	2032182	6016162	3809372	4423890			65620	416807	258500
LPE 20:3	LPE	[M+H]+	504.309	52.58919:5003 54.34192:4910 55.05447:14943 57.03379:15228 67.05450:54073 69.06995:23904 79.05433:15972 80.94834:5658 81.07012:50083 83.08572:11452 91.05455:10806 93.07014:28204 95.08594:47944 97.10211:8131 105.07019:6452 107.08556:16858 109.10146:22205 121.10156:15307 135.11742:8439 145.10161:5761 147.11740:6742 163.14757:6320 243.08356:6256 332.29520:10369 363.28992:403637	0.449	2	0.26512	2.34	107	UEONHLLDVDPRRN-UHFFFAOYSA-N	O=C(OCC(O)COP(=O)(O)OCCN)CCCCCCCCCC=CCC=CCC=CCC	C25H46NO7P	1008347	855074	1217410	1541850	2481018	2234890	2466980	1416236	1.14106e+06	1.61841e+06	703862	1924985	1358522	1327600	3694100	2207227	1023940	1023952	1053420	2.13822e+06	2152006	1.83931e+06	1.48625e+06	1891280	3481228	3961806	5996540	38098			78879.5
LPE 20:3	LPE	[M-H]-	502.294	59.01380:10048 78.95885:11407 89.35139:6109 140.01086:11587 176.93217:5883 196.03787:16653 214.04939:38610 305.24820:736738 405.33160:5434 502.30164:51434	0.51	2	0.224805	2.55	108	UEONHLLDVDPRRN-UHFFFAOYSA-N	O=C(OCC(O)COP(=O)(O)OCCN)CCCCCCCCCC=CCC=CCC=CCC	C25H46NO7P	1959641	1525836	2.34319e+06	3286330	5082342	4282320	5071716	3735454	1954650	4.13848e+06	1542160	3.89259e+06	3625036	3811548	8.44154e+06	6266752	2412426	2308956	1871270	5.28802e+06	4175157	3.7194e+06	3.26947e+06	4228190	8276163	7989369	12577610	30204		191750	142102	139371
LPE 20:4	LPE	[M+H]+	502.293	54.29651:5763 55.05445:10937 57.03380:10591 67.05449:31891 69.07005:14048 79.05379:24237 81.07011:40636 83.08563:6600 86.09784:6913 91.05392:27518 93.07012:27877 95.08600:29652 97.06485:11428 100.07497:5314 105.06971:24470 107.08539:16704 117.06979:12590 119.08508:22320 121.10140:16208 129.05431:20753 131.08513:9933 133.10121:14947 135.11711:8005 142.47372:6211 147.11594:7822 171.11624:6817 175.1…	0.383	2	0.290527	2.26	109	JPNPIRVRGLGTRE-UHFFFAOYSA-N	O=C(OCC(O)COP(=O)(O)OCCN)CCCCCCC=CCC=CCC=CCC=CCC	C25H44NO7P	3364672	5529800	3.81027e+06	4189726	7593873	1.25432e+07	5858749	11880630	6526280	5.67345e+06	4390444	1.14323e+07	9385221	8290080	26121460	8831295	2981508	5605880	3458960	1.15103e+07	14025620	6243900	1.08703e+07	17241290	11596573	11358356	33769880	1011374	785668	2808730	3.57367e+06	2.87124e+06
LPE 20:4	LPE	[M-H]-	500.279	59.01388:59909 75.74155:14145 78.95889:45606 140.01106:35643 153.91756:18190 196.03729:42538 214.04765:79988 259.24142:77105 303.23312:1078891 500.27631:96200	0.432	2	0.242352	2.54	110	JPNPIRVRGLGTRE-UHFFFAOYSA-N	O=C(OCC(O)COP(=O)(O)OCCN)CCCCCCC=CCC=CCC=CCC=CCC	C25H44NO7P	5872183	9329068	6.4325e+06	7884467	13571456	23422690	11693763	23086322	1.03712e+07	1.14543e+07	8579472	1.95132e+07	21652731	17904460	43378280	21081368	6369508	12230116	5.36096e+06	24691010	25791166	1.19209e+07	19469325	31513610	22463430	22097604	62603750	1982964	1.27213e+06	7218290	9.78438e+06	8.11243e+06
LPE 20:5	LPE	[M-H]-	498.263	59.01379:65107 78.96032:27815 79.61957:20681 82.86579:24381 89.98238:19599 98.56798:20008 140.01230:44767 184.03804:25678 196.03603:45964 214.04906:94101 257.22733:156582 301.21744:818995 498.26099:95501	0.289	2	0.210448	2.51	111	KCWGBXXAJHVZNN-UHFFFAOYSA-N	O=C(OCC(O)COP(=O)(O)OCCN)CCCC=CCC=CCC=CCC=CCC=CCC	C25H42NO7P	2470479	2886688	3.24618e+06	4932500	6836112	5.96608e+06	4708859	5116694	2702845	5.70933e+06	1942052	6152255	9217747	6054970	13202530	10368738	1731576	4323908	2.59147e+06	6.48339e+06	6836807	4.65365e+06	5.19295e+06	10018906	11545647	6310966	13833980		76781.8			121114
LPE 22:4	LPE	[M-H]-	528.31	56.17361:5746 59.01388:9486 61.98811:5250 71.36146:5115 78.95934:12778 105.75246:5124 140.01122:8100 196.03691:9676 214.04938:24569 287.27463:10840 331.26450:366253 528.30518:29052	0.599	2	0.175768	2.55	112	RSVFMXVZJZRSQQ-UHFFFAOYSA-N	O=C(OCC(O)COP(=O)(O)OCCN)CCCCCCCCC=CCC=CCC=CCC=CCC	C27H48NO7P	1231311	1565090	1.16576e+06	1176036	2429248	2844280	2532953	4108244	1701100	2.06089e+06	1164290	2.73106e+06	3071548	2578388	5.65968e+06	3585943	1846702	1562820	615288	2.50718e+06	2071342	1.73906e+06	1716325	2555024	3045961	4124736	7985620	428936	169095	876525	888006	1.05674e+06
LPE 22:5	LPE	[M+H]+	528.309	55.05436:20986 57.03395:35877 58.66281:5511 67.05447:113325 69.07004:29983 79.05431:70447 81.07005:98965 83.08490:11884 91.05431:72327 93.07030:80059 95.04950:6427 95.08560:75738 105.06984:48372 107.08561:46915 109.10157:27145 117.06985:17216 119.08613:52021 121.10178:37431 129.07034:9080 131.08519:38926 133.10149:24436 135.11607:17641 145.10133:21436 147.11723:18534 149.13153:6166 159.11650:1782…	0.409	2	0.295569	2.31	113	OSRWIBSZJTWIKA-UHFFFAOYSA-N	O=C(OCC(O)COP(=O)(O)OCCN)CCCCCC=CCC=CCC=CCC=CCC=CCC	C27H46NO7P	2511524	2840850	2571360	4114421	6305580	6.07231e+06	7012769	6904878	4.14437e+06	5.21582e+06	2354778	6.31035e+06	5746350	4849960	1.49369e+07	7906138	2984184	3169370	2.82387e+06	8.02153e+06	5859198	6593990	4500385	5963246	8988936	10310733	2.61693e+07			101520		160121
LPE 22:5	LPE	[M-H]-	526.294	59.01371:56971 78.95873:80179 140.01266:71622 196.03734:94985 211.36003:32663 214.04854:181196 285.25677:121258 329.24820:1606708 526.29407:131812	0.463	2	0.265155	2.55	114	OSRWIBSZJTWIKA-UHFFFAOYSA-N	O=C(OCC(O)COP(=O)(O)OCCN)CCCCCC=CCC=CCC=CCC=CCC=CCC	C27H46NO7P	4516150	5323430	5409565	7839933	12441262	11585330	13593458	15565452	7.03855e+06	1.12398e+07	5242766	1.1934e+07	15485510	11698066	27848570	19198769	6939152	6984934	4.59609e+06	1.74962e+07	10940463	1.24836e+07	8.28975e+06	11166496	19369597	20666346	5.12124e+07	227052	512532	724090	705928	968707
LPE 22:6	LPE	[M+H]+	526.293	55.05494:13595 57.03408:16982 58.90670:5557 67.05443:71213 69.07001:17781 75.06395:5147 79.05431:56643 80.94794:6860 81.06981:56477 91.05434:57015 93.06995:52826 95.07314:5835 95.08527:34162 105.07026:34271 107.08581:28430 109.10155:8489 117.07014:20058 119.08549:35070 121.10153:17370 129.07152:7945 131.08586:28983 133.10167:19752 135.11790:7496 143.08611:9952 145.10158:17226 147.11784:8748 159.1…	0.366	2	0.30486	2.3	115	XEVRBOQZSXWGQO-UHFFFAOYSA-N	O=C(OCC(O)COP(=O)(O)OCCN)CCC=CCC=CCC=CCC=CCC=CCC=CCC	C27H44NO7P	861480	1092540	1.0562e+06	1011211	1308621	3.51773e+06	1111470	2894694	1.67822e+06	1.33805e+06	933078	2.71458e+06	1778513	1580954	6.14297e+06	1921215	626516	1313592	840565	3405510	3654700	1.26816e+06	2536295	4147950	2441344	1488671	8.07903e+06	197346	200582	1019605	1.41011e+06	926729
LPE 22:6	LPE	[M-H]-	524.279	59.01368:22424 61.98839:12399 66.06005:8318 78.95942:18851 84.58519:8724 140.01268:19554 196.03673:22230 214.04871:46737 229.19704:20941 283.24405:93378 327.23309:232139 524.27527:28665	0.411	2	0.267296	2.48	116	XEVRBOQZSXWGQO-UHFFFAOYSA-N	O=C(OCC(O)COP(=O)(O)OCCN)CCC=CCC=CCC=CCC=CCC=CCC=CCC	C27H44NO7P	1375371	1692320	1.51583e+06	1740148	2245978	5.64272e+06	1937141	4661426	2.19501e+06	2.31217e+06	1671236	3.98464e+06	3663109	3150556	9858270	3706123	1008526	2089616	1132875	6.06789e+06	5834055	1.86289e+06	4.18687e+06	6891636	3967426	2377261	12522320	401030	260095	2449140	4.13516e+06	2.63992e+06
LPE O-16:1	EtherLPE	[M-H]-	436.284	61.98830:7629 78.95908:210703 122.00113:9210 140.01158:157248 152.99617:14333 196.03766:236713 239.23790:132182 276.84012:5796 300.87772:5313 375.23071:20417 436.28375:315137	0.677	2	0.158406	2.58	117	QYTPGOPLNFESQC-UHFFFAOYSA-N	O=P(O)(OCCN)OCC(O)COC=CCCCCCCCCCCCCCC	C21H44NO6P	1837766	3626508	2873845	1213291	2645620	7.87669e+06	2116802	3256668	3.96836e+06	1.90298e+06	1576856	5128665	3351630	6271222	5.68093e+06	3261235	1515372	1663082	950432	3.17427e+06	5765620	1.40243e+06	6.22886e+06	5824608	3706242	2561685	6479800	44154
LPE O-18:2	EtherLPE	[M-H]-	462.299	61.98810:10979 65.27721:6871 72.62786:5761 78.95908:340033 103.07719:6128 109.72526:5776 122.00098:15079 140.01189:232650 152.99570:23461 196.03790:360385 265.25351:139381 334.86450:6457 401.24686:22110 462.29990:437948	0.728	2	0.0885699	2.56	118	URGVIWXYPWWBQO-UHFFFAOYSA-N	O=P(O)(OCCN)OCC(O)COC=CCCCCCCC=CCCCCCCCC	C23H46NO6P	1025043	2023384	1601020	1156387	2148711	3.94067e+06	1339785	1927044	2372070	1.4668e+06	1077722	2.64446e+06	2062388	4114604	3.26114e+06	1990262	1089396	1290220	728785	2314830	4847929	1.1846e+06	6.36013e+06	4346016	3205024	2281637	4890180
LPE P-16:0	EtherLPE	[M+H]+	438.298	63.24709:5159 80.94806:8905 84.08121:12635 89.05984:7000 90.97633:15491 159.81276:5757 266.28491:196329 284.29456:77551 364.26263:11715 420.28986:38567 438.29825:72556 441.71973:5467	0.59	2	0.0796375	2.5	119	QYTPGOPLNFESQC-UHFFFAOYSA-N	O=P(O)(OCCN)OCC(O)COC=CCCCCCCCCCCCCCC	C21H44NO6P	851502	1488698	1167645	551649	1145663	3.6793e+06	873514	1223130	1940235	723266	682244	2.19251e+06	1133313	2171092	2.42691e+06	1072756	551544	615374	440062	1.10838e+06	2523589	583436	2.73781e+06	2299224	1492403	1019474	2.4491e+06
LPI 18:0	LPI	[M-H]-	599.321	55.51167:5398 78.95899:29486 96.96931:10405 152.99559:125959 241.01152:73527 283.26425:153565 315.04678:34987 413.75037:5967 599.32007:71606	0.653	2	0.121573	2.57	120	MXAFDFDAIFZFET-UHFFFAOYSA-N	O=C(OCC(O)COP(=O)(O)OC1C(O)C(O)C(O)C(O)C1O)CCCCCCCCCCCCCCCCC	C27H53O12P	1122145	1343188	1439170	746327	2369755	2.65917e+06	1736268	2910782	1.94061e+06	1.34673e+06	1539678	3466670	702576	3206020	3.3896e+06	1328333	855108	1276594	726363	1.63858e+06	1904600	1.13409e+06	2525540	1784828	1647370	1825065	4.81169e+06	67788		174170	350711	630386
MGDG 34:1|MGDG 16:0_18:1	MGDG	[M+HCOO]-	801.577	63.26093:20377 101.43010:21438 168.04315:21392 255.23288:431013 281.24802:235202	2.205	2	0.359685	2.35	121	GJPFUHJUTMNEJR-UHFFFAOYSA-N	O=C(OCC(OC(=O)CCCCCCCC=CCCCCCCCC)COC1OC(CO)C(O)C(O)C1O)CCCCCCCCCCCCCCC	C43H80O10	18331216	25927560	28782100	19143503	14515212	4.56816e+07	15262166	25577222	3.06908e+07	1.72216e+07	20635632	2.57827e+07	7659318	16775606	4.03892e+07	11271353	21567576	19000994	1.98891e+07	22966410	17395354	20012910	1.86066e+07	24008642	18281197	18511568	74203760	4836054	5.63626e+06	5575535	5.40355e+06	4.56286e+06
MMPE 34:1|MMPE 16:0_18:1	MMPE	[M-H]-	730.539	54.80792:13993 68.61235:13424 68.95564:14304 71.27815:15524 78.95916:99707 84.88681:14965 152.99542:36947 165.51476:18269 168.04222:33936 203.30084:16785 253.21707:57873 255.23285:2061915 267.23682:33728 269.24805:53084 281.24835:1028188 283.25894:24536 317.96387:16288 466.32034:26849 474.34210:23718 492.35086:66871 730.57861:100669	2.372	2	0.104579	2.41	122	YAOJJIUXLIFZQN-UHFFFAOYSA-N	O=C(OCC(OC(=O)CCCCCCCC=CCCCCCCCC)COP(=O)(O)OCCNC)CCCCCCCCCCCCCCC	C40H78NO8P	578412	672726	988342	939902	540755	1.37531e+06	664465	591484	741805	1.06253e+06	440526	864932	738042	967478	936303	871111	1085710	543986	1.39455e+06	1.24177e+06	1252382	1.36344e+06	963455	1198026	1421075	1488592	2326800
NAE 28:4	NAE	[M+H]+	460.415	69.19165:5536 80.21835:5402 80.94763:9179 119.08584:7271 139.55283:5081 194.11777:163177 402.96481:5908 460.41562:1189124	1.051	2	0.108175	2.44	123	SRIIWQVYWQXSSS-UHFFFAOYSA-N	O=C(NCCO)CCCCCCCCCCCCCCC=CCC=CCC=CCC=CCC	C30H53NO2	413113	620878	422372	91063	601139	916260	633578	711720	1.16775e+06	332006	303586	1269110	774176	1088310	1.60299e+06	684673	136450	373000	452235	1.63148e+06	1483483	631810	821745	833094	550597	746394	2330310	36484			286578
PA 36:1|PA 18:0_18:1	PA	[M-H]-	701.513	51.13386:10942 55.60258:12037 67.98794:10683 78.95912:1026657 80.39330:12838 96.96960:131796 134.98506:23095 152.99591:1514262 171.00624:17308 253.21681:16914 254.22058:23130 255.23053:15443 281.24854:907324 283.26425:2590562 309.28012:44041 328.80191:12084 417.24146:117701 419.25687:509590 435.24835:29530 437.26639:216635 701.50867:164346	2.161	2	0.0788926	2.47	124	HHMKVXGZZUOMHM-UHFFFAOYSA-N	O=C(OCC(OC(=O)CCCCCCCC=CCCCCCCCC)COP(=O)(O)O)CCCCCCCCCCCCCCCCC	C39H75O8P	3224739	3599406	6186350	5370045	6885010	9.5731e+06	6906344	8162178	5.92109e+06	7.57495e+06	6173466	11005440	3179281	7976456	1.34678e+07	4211887	6922620	5338438	6.38732e+06	10157810	8868930	5.55188e+06	1.05782e+07	11079180	10195825	11472221	3.38904e+07	705230	802000	1541575	1.08808e+06	1.17164e+06
PC 17:0	PC	[M+H]+	524.335	57.06993:10654 58.06684:10535 60.08115:39724 64.97070:5676 71.07420:6811 71.08488:6399 86.09649:161348 90.97759:7452 93.97247:6315 104.10711:51803 105.11037:10288 124.99986:56802 184.07353:2150529 185.07567:12631 186.07796:9589 191.63174:6496 273.30264:6572 276.61966:7429 341.26962:9432 410.35733:6134 436.65948:6914 524.33832:112936	0.531	2	0.111279	1.71	125	LYDFGNKPCIUUMB-UHFFFAOYSA-N	O=C(OCC(OC(=O)CCCC)COP(=O)([O-])OCC[N+](C)(C)C)CCCCCCCCCCC	C25H50NO8P	2012582	4066846	2.51474e+06	1121618	2370201	9920060	1912344	4348812	5.55102e+06	2.0786e+06	3254112	9.13602e+06	1743015	11382338	1.10961e+07	894705	1525132	5595684	1753655	3.56012e+06	4900662	1.32234e+06	4.3626e+06	5392768	1910143	2963969	4.6602e+06	439272		134180
PC 21:4	PC	[M+H]+	572.335	57.06991:12393 58.06727:6397 60.08099:38565 71.08579:15619 86.09641:164401 89.05960:22692 104.10717:15650 125.00011:59917 133.08513:11775 184.07349:1872105 286.10165:7803 572.33209:88728	0.42	2	0.0932691	1.7	126	JZUVIGQLRPARPS-UHFFFAOYSA-N	O=C(OCC(OC(=O)CCC=CCC=CCC=CCC=CCC)COP(=O)([O-])OCC[N+](C)(C)C)CCCC	C29H50NO8P	858630	2951626	716118	339561	1049465	5829200	740698	4148086	4057115	835875	3373490	5665920	1591114	7656840	7.13033e+06	374975	498996	4134724	1006475	3.04258e+06	4559700	846874	4.23819e+06	5123852	535472	1605378	5090460	3399988	3.60801e+06	4864600	5.88812e+06	4.09178e+06
PC 23:5	PC	[M+H]+	598.351	60.08097:23546 86.09646:96979 104.10693:8382 124.99987:38234 153.74931:5613 172.29018:6311 184.07356:1022912 213.95534:6650 262.19519:5654 434.00671:7823 586.49750:6457 598.34808:47537	0.45	2	0.0896688	1.69	127	COKSFFHLPPJQEN-UHFFFAOYSA-N	O=C(OCC(OC(=O)CC=CCC=CCC=CCC=CCC=CCC)COP(=O)([O-])OCC[N+](C)(C)C)CCCC	C31H52NO8P	568235	1419304	549450	294615	670596	2.80874e+06	738732	1919268	2.09475e+06	615807	1611980	2.71987e+06	551202	3449706	3.19819e+06	211557	374734	1500344	870830	1.71084e+06	2030336	770042	1.47166e+06	1919962	375337	1266741	2695970			66860
PC 28:0	PC	[M+Na]+	700.488	56.04969:14114 57.07019:200968 67.05431:48424 69.07023:54379 71.07299:63145 71.08574:194420 81.07003:92893 83.08553:38244 85.10117:103715 86.09653:644705 95.08562:135408 97.10143:41819 109.10168:74630 111.11700:32658 123.11747:45433 137.13336:17130 146.98195:1580867 164.99240:30988 184.07344:13347 188.01016:10017 211.20535:76556 391.22614:9634 413.20575:67507 450.30069:19626 481.11798:9083 495.44…	1.656	2	0.191763	1.87	128	ZSAAJXQMYINYJW-UHFFFAOYSA-N	O=C(OCC(OC(=O)CCCC)COP(=O)([O-])OCC[N+](C)(C)C)CCCCCCCCCCCCCCCCCCCCCC	C36H72NO8P	1469825	974156	3.47665e+06	4846304	821948	4585170	1294953	673120	1.88184e+06	3.25822e+06	464086	1.95194e+06	8864170	1194882	3.12606e+06	6167226	2905160	947090	3.13635e+06	5.1572e+06	4044799	3.40622e+06	1588035	6082192	6062189	2182601	6.37778e+06
PC 28:0|PC 14:0_14:0	PC	[M+H]+	678.506	58.06709:28791 60.08107:173350 71.07327:25476 78.74941:19704 86.08520:41094 86.09659:693579 89.05990:41677 104.10671:82441 125.00014:275967 131.10352:21272 184.07356:8205052 416.94748:18220 468.29788:25656 563.17590:21724 678.50604:402100	1.657	2	0.0834222	2.39	129	CITHEXJVPOWHKC-UHFFFAOYSA-N	O=C(OCC(OC(=O)CCCCCCCCCCCCC)COP(=O)([O-])OCC[N+](C)(C)C)CCCCCCCCCCCCC	C36H72NO8P	12686576	8128804	2.87173e+07	44093858	7509017	3.2594e+07	12144256	6501214	1.37135e+07	3.04636e+07	4392170	1.81541e+07	99364250	13205640	27923250	67672461	30693822	8422364	2.71601e+07	5.17574e+07	42615228	2.94611e+07	15571130	47851926	55371027	22670199	5.19945e+07
PC 29:0	PC	[M+H]+	692.523	58.06158:33408 58.06728:46384 60.08105:336763 71.07309:70488 86.09654:1322293 98.98625:35929 104.10714:142777 125.00003:587807 138.35709:22662 184.07359:16665397 184.79021:23729 185.07773:36975 186.07845:24775 308.65778:25541 482.31735:30777 527.64764:25586 567.59052:24717 692.52179:744520	1.759	2	0.0986313	1.7	130	JERIBPHBOOFETI-UHFFFAOYSA-N	O=C(OCC(OC(=O)CCCCCCCCCCCCCC)COP(=O)([O-])OCC[N+](C)(C)C)CCCCCCCCCCCCC	C37H74NO8P	5398893	5901290	9.09347e+06	13224629	4434728	1.10213e+07	6193161	2948204	5.09158e+06	9.9055e+06	1287584	8514150	16146949	8824392	1.21678e+07	15617932	6694254	3522986	5.27619e+06	9.81298e+06	9021158	8.00903e+06	5.86384e+06	12558350	16766432	6991457	9.09178e+06
PC 30:0	PC	[M+Na]+	728.521	55.05426:137939 56.04969:87037 57.07021:1628315 57.59492:54625 63.99172:59217 67.05417:354409 69.06990:351652 70.06557:60568 71.07307:423707 71.08564:1383396 81.06986:612275 83.08550:434042 85.10110:912018 86.09648:4742960 95.07342:82265 95.08596:990996 97.10102:265128 99.11677:130015 109.10152:614476 111.11745:144932 123.11636:305757 137.13246:183372 146.98196:11805332 164.99258:88980 184.07385:…	1.851	2	0.0617291	1.87	131	YONWAODRNYHKSU-UHFFFAOYSA-N	O=C(OCC(OC(=O)CCCC)COP(=O)([O-])OCC[N+](C)(C)C)CCCCCCCCCCCCCCCCCCCCCCCC	C38H76NO8P	31950950	43791356	74398005	38220137	22683521	1.08493e+08	27655404	37135166	4.53092e+07	3.62434e+07	23699348	4.50219e+07	32458660	44631036	1.00583e+08	32333809	55520040	36228600	5.6154e+07	4.45193e+07	23909812	3.76496e+07	3.02199e+07	65236036	29536700	21411074	7.44321e+07	773708	545755	669100	926789	556514
PC 30:0|PC 14:0_16:0	PC	[M+H]+	706.538	58.06177:1936035 58.06748:3940430 60.08104:23637510 71.07315:5190672 86.09653:91545008 98.98474:3404012 104.10655:10037798 124.99996:38351684 137.80563:1481360 140.57436:1431858 171.77214:1566250 177.59201:1627064 184.07359:1105196416 185.07692:2475702 302.26266:3160532 382.21884:1550306 468.29871:1809847 496.34436:1563620 531.07538:1724240 706.25525:2437936 706.53778:43558240	1.852	2	0.0759613	2.34	132	RFVFQQWKPSOBED-UHFFFAOYSA-N	O=C(OCC(OC(=O)CCCCCCCCCCCCCCC)COP(=O)([O-])OCC[N+](C)(C)C)CCCCCCCCCCCCC	C38H76NO8P	416357424	461425092	7.079e+08	692544116	339219084	1189610100	434605874	367445716	6.55997e+08	6.66688e+08	210757678	7.301e+08	1020922888	632001832	1125007620	918299008	557255522	342373688	587302520	9.29169e+08	723714248	629257500	5.62562e+08	1091509296	829198004	487534488	1.50023e+09	7701734	6.3541e+06	6636665	7.00776e+06	7440600
PC 30:0|PC 14:0_16:0	PC	[M+HCOO]-	750.53	70.27360:16236 78.95963:72541 129.60428:16808 168.04344:66285 224.06958:28630 227.20142:694551 255.23244:855422 301.22141:25049 690.51422:115172	1.967	2	0.3853	2.31	133	RFVFQQWKPSOBED-UHFFFAOYSA-N	O=C(OCC(OC(=O)CCCCCCCCCCCCCCC)COP(=O)([O-])OCC[N+](C)(C)C)CCCCCCCCCCCCC	C38H76NO8P	11744932	14460088	35009500	21488958	6872618	3.33843e+07	13118224	17308212	1.4682e+07	2.78465e+07	12850870	1.87086e+07	55071602	40819406	3.10227e+07	44382314	37611110	21546110	18048730	3.27894e+07	14815670	1.69698e+07	1.10663e+07	32225294	22217883	11664964	3.43934e+07	725196	292782	205380	230554	388414
PC 30:1	PC	[M+H]+	704.522	58.06695:159588 60.08112:979583 71.07284:240197 85.49067:94723 86.09653:3821192 104.10675:295047 112.73450:82236 125.00008:1693874 166.17081:82611 184.07356:50615216 271.96246:86515 468.30814:98384 508.23676:115346 704.52466:2165715	1.683	2	0.0687956	1.7	134	XGGMHQYOVYWRLV-UHFFFAOYSA-N	O=C(OCC(OC(=O)CCCCCCCC=CCCCCCC)COP(=O)([O-])OCC[N+](C)(C)C)CCCCCCCCCCCCC	C38H74NO8P	22451434	19301992	5.1199e+07	92184840	16125235	7.08294e+07	21875894	14333478	3.25459e+07	5.52745e+07	9409704	4.04948e+07	213336318	28635600	5.76937e+07	130766466	58534094	19548752	5.79862e+07	1.13814e+08	94646430	6.02379e+07	37921465	126608670	95197164	60447269	1.67529e+08			180865
PC 30:1|PC 14:0_16:1	PC	[M+HCOO]-	748.514	64.28925:26863 75.40392:26234 78.95908:43925 90.66143:25190 152.99612:30531 162.43507:24025 168.04288:33448 227.20149:727886 253.15778:45071 253.21692:685170 281.25308:25448 688.49475:75675	1.782	2	0.440509	2.25	135	XGGMHQYOVYWRLV-UHFFFAOYSA-N	O=C(OCC(OC(=O)CCCCCCCC=CCCCCCC)COP(=O)([O-])OCC[N+](C)(C)C)CCCCCCCCCCCCC	C38H74NO8P	1489064	1344846	4830505	6433311	794633	4.79512e+06	1903217	1477022	1912150	5.58357e+06	1146916	2.50643e+06	18193102	4880756	4211550	12402858	7995544	2423450	3516970	9.13967e+06	3987125	3.71304e+06	2.13838e+06	7792332	5268512	3577390	1.00585e+07		115418
PC 31:0	PC	[M+H]+	720.554	58.06151:108472 58.06709:252686 60.08111:1683059 71.07301:417623 86.09645:6415290 95.29635:98656 98.98372:121324 104.10703:599523 125.00000:2612920 156.23363:119332 184.07346:74276912 185.07732:601043 186.07732:218115 482.33081:137501 720.55756:3308146	1.957	2	0.0428665	1.7	136	LLHISNQVRRYJGL-UHFFFAOYSA-N	O=C(OCC(OC(=O)CCCCCCCCCCCCCCC)COP(=O)([O-])OCC[N+](C)(C)C)CCCCCCCCCCCCCC	C39H78NO8P	27327826	59161522	4.33063e+07	50581212	35492649	80036310	33657488	27692626	3.82779e+07	5.43353e+07	14966792	59715730	60682326	66219706	9.43016e+07	63653115	28498124	30025472	3.34591e+07	4.73957e+07	47111828	4.36239e+07	43894950	69153644	70611999	39246900	5.89251e+07	2481290	2.11442e+06	2502320	2.29109e+06	2.27941e+06
PC 31:0	PC	[M+H]+	720.554	58.06703:123178 60.08116:792450 71.07265:172682 86.09654:3480395 98.98399:114634 104.10725:512029 124.99997:1252641 137.04533:95335 168.41910:89675 184.07358:39052532 720.59595:1645810	2.341	2	0.0893192	1.55	137	UPVBZWRJIFGZJK-UHFFFAOYSA-N	O=C(OCC(OC(=O)CCCC)COP(=O)([O-])OCC[N+](C)(C)C)CCCCCCCCCCCCCCCCCCCCCCCCC	C39H78NO8P	2108868	1947430	2436255	2274916	1792602	5.36406e+06	2888209	3094384	5.31807e+06	4.50598e+06	1647204	4374115	3428109	2430214	5.01834e+06	2669152	2964236	1348236	7.0824e+06	7519240	6227996	6.73135e+06	4.99234e+06	5374616	4651657	7884584	25070790	69764
PC 31:1	PC	[M+H]+	718.538	58.06714:47141 60.08112:261894 71.07323:48806 86.09655:1090235 98.98502:34215 104.10729:127339 125.00016:463780 161.86255:20708 184.07352:12852982 185.07701:79198 186.07895:40834 220.26109:25545 306.16428:26505 539.91016:32999 718.54187:570403	1.776	2	0.0916444	1.69	138	HSZBCYMTLQVWGT-UHFFFAOYSA-N	O=C(OCC(OC(=O)CCCCCCCCCCCCCCCC=CCCCCCCCC)COP(=O)([O-])OCC[N+](C)(C)C)CCCC	C39H76NO8P	8315996	13896726	1.49805e+07	22523274	9956657	22509950	10034796	5668200	1.15315e+07	1.61201e+07	3089472	16227705	28630250	19443604	2.3976e+07	26288544	11774484	7955506	1.13539e+07	2.01596e+07	20420798	1.66314e+07	13412390	26391528	27861852	16475176	23953550	88350
PC 32:0	PC	[M+Na]+	756.552	55.05433:99345 56.04982:80951 57.07022:1039054 67.05427:165314 69.06992:189681 71.07318:276182 71.08564:808822 81.06986:424651 83.08561:357586 85.10144:545954 86.09654:3133299 95.08572:583592 97.10128:236330 99.11777:46116 109.10110:336160 111.11694:72637 123.11778:208201 137.13298:109486 146.98206:7917212 151.14795:52886 163.01474:50793 164.99268:75796 184.07428:151271 221.22966:54128 239.23878:…	2.051	2	0.0893984	1.87	139	UXYMBTVVBCRHHL-UHFFFAOYSA-N	O=C(OCC(OC(=O)CCCC)COP(=O)([O-])OCC[N+](C)(C)C)CCCCCCCCCCCCCCCCCCCCCCCCCC	C40H80NO8P	20404919	65821844	6.28137e+07	20169434	15457455	8.96228e+07	19173600	61629304	41942520	2.01888e+07	67445850	35390685	30373820	49115140	1.07357e+08	22172647	46837692	67075516	70011045	3.58696e+07	19498634	3.15377e+07	2.96532e+07	64581980	17182181	15473537	6.52315e+07	35555446	2.95325e+07	36602010	3.38549e+07	3.39141e+07
PC 32:0|PC 16:0_16:0	PC	[M+H]+	734.569	58.06714:3630944 60.08105:19461240 64.04544:1818644 71.07330:2436946 86.09647:68173952 98.98418:2868337 104.10715:10343519 121.05192:1635709 124.99986:31930234 184.07347:1202084480 230.01237:2390952 347.17447:1833707 381.05038:1650130 478.32858:2980958 496.33658:2886448 734.57117:52689172	2.059	2	0.073875	2.4	140	KILNVBDSWZSGLL-UHFFFAOYSA-N	O=C(OCC(OC(=O)CCCCCCCCCCCCCCC)COP(=O)([O-])OCC[N+](C)(C)C)CCCCCCCCCCCCCCC	C40H80NO8P	751743432	1691826328	1238618190	850056804	963787464	2.7809e+09	932464996	1492234640	1.87772e+09	1.23215e+09	999569948	1.91468e+09	1714094072	2016234920	3311665680	1403382520	942687604	1278836984	1.4549e+09	1.76009e+09	1552853096	1.30363e+09	1789439560	2435597216	1311482456	1317626064	3.75729e+09	292586220	2.63983e+08	299208080	2.94385e+08	276989550
PC 32:1	PC	[M+H]+	732.553	58.06709:19488 60.08113:97855 71.07307:17024 86.09650:379204 89.05942:12631 104.10687:36031 104.76682:11052 124.99992:155300 133.08513:10842 149.05998:9827 163.11200:36626 164.11543:11575 184.07358:4550096 343.56256:9152 664.42407:10968 728.90057:9573 732.56561:196975	1.879	2	0.0671799	1.68	141	KXKFHTLYVUKVHF-UHFFFAOYSA-N	O=C(OCC(OC(=O)CCCCCCCCCCCCCCC=CCCCCCCCCCC)COP(=O)([O-])OCC[N+](C)(C)C)CCCC	C40H78NO8P	691899516	1016726596	1237809045	966556316	745336452	2.25605e+09	771493580	861863764	1325304780	1.05762e+09	476889740	1338893120	1278307952	1359522176	2169883120	1239150632	991215232	760686236	999455190	1.45804e+09	1145174832	1.05215e+09	1181178105	1795547312	1087125296	1027519532	3.55656e+09	32441096	2.88587e+07	31943220	3.81367e+07	3.15813e+07
PC 32:1|PC 16:0_16:1	PC	[M+HCOO]-	776.545	58.69922:69920 78.95897:118775 119.53867:64663 131.05074:67321 168.04498:87927 183.57765:70163 224.06891:76423 227.20053:163586 253.21732:1957321 255.23267:2380271 281.24872:121301 446.35349:77673 716.51862:380539 722.60779:82419	1.992	2	0.406302	2.3	142	QIBZFHLFHCIUOT-UHFFFAOYSA-N	O=C(OCC(OC(=O)CCCCCCCC=CCCCCCC)COP(=O)([O-])OCC[N+](C)(C)C)CCCCCCCCCCCCCCC	C40H78NO8P	18299837	33634664	6.1645e+07	32797456	17636933	66374770	24956529	38259808	3.39344e+07	4.63917e+07	28213312	3.62421e+07	71595260	88731608	57689850	62028670	66412094	49437464	29183110	5.90423e+07	25310639	3.05592e+07	2.49522e+07	59332472	28761844	27073354	9.17444e+07	2667812	1.52574e+06	2135910	2.78534e+06	2.51744e+06
PC 32:2|PC 16:1_16:1	PC	[M+H]+	730.538	58.06153:161588 58.06720:281231 60.08114:1888494 71.07323:372317 86.09649:7908859 104.10721:839203 124.99998:2961594 167.88954:146349 184.07355:95055136 208.42828:138157 401.21381:166669 467.20596:139555 476.32037:201205 730.31561:165798 730.53802:4147681	1.712	2	0.0897572	2.38	143	GPWHCUUIQMGELX-UHFFFAOYSA-N	O=C(OCC(OC(=O)CCCCCCCC=CCCCCCC)COP(=O)([O-])OCC[N+](C)(C)C)CCCCCCCC=CCCCCCC	C40H76NO8P	50108822	51041298	85206925	148956620	54621298	1.42495e+08	54443848	33718524	80881190	1.07816e+08	21199028	1.09128e+08	397380012	88670472	1.451e+08	270144469	81219160	45158390	136827550	2.19396e+08	233892340	1.37258e+08	1.04928e+08	270188976	186018286	157527485	3.83179e+08	454032	164664	471975	539193	1.78164e+06
PC 32:3	PC	[M+H]+	728.523	58.06749:11958 60.08111:96577 71.07304:9785 86.09656:390715 98.98697:9905 104.10678:38496 125.00022:168701 184.07361:4417348 184.59003:9966 518.33313:11462 607.92584:9015 728.52673:188222	1.595	2	0.128953	1.7	144	AGQKQQAJRFTOGL-UHFFFAOYSA-N	O=C(OCC(OC(=O)CCCCCCCC=CCC=CCC=CCC)COP(=O)([O-])OCC[N+](C)(C)C)CCCCCCCCCCCCC	C40H74NO8P	830438	855232	1.92919e+06	3103922	872292	3.07369e+06	1251138	607466	2149090	2.0903e+06	606544	2.67528e+06	4059079	1637540	2237270	3327147	1912416	1434476	5093330	4.79278e+06	5055913	3.60378e+06	2.36245e+06	5300196	2120458	4198632	1.2717e+07
PC 32:4|PC 16:1_16:3	PC	[M+H]+	726.504	55.05436:36592 56.04984:13601 57.07018:107216 57.19691:9612 67.05429:51716 69.06995:85087 71.07340:55239 71.08562:100401 79.05372:15556 81.06995:104430 83.08571:72820 85.10138:57461 86.09650:618528 93.07027:17520 95.08561:111921 97.10120:40568 107.08522:17683 109.10136:51153 109.65852:9597 111.11648:22363 121.10190:47636 123.11716:37604 135.11716:33558 137.13226:26044 146.98206:1364156 149.13303:…	1.663	2	0.205322	2.11	145	XIFWHKOMGVAOAU-UHFFFAOYSA-N	O=C(OCC(OC(=O)CCCCCC=CCC=CCC=CCC)COP(=O)([O-])OCC[N+](C)(C)C)CCCCCCCC=CCCCCCC	C40H72NO8P	2606013	2229512	5786435	9924249	1748838	8133510	787312	1587112	4.0539e+06	5.5194e+06	1232562	4.31539e+06	16600850	1445628	6.85675e+06	10606523	5573410	2298982	7.13886e+06	1.10836e+07	9388254	6.40999e+06	3.71309e+06	13396452	9049482	5754246	1.53887e+07	1335248	3.25407e+06	3813365	3.23346e+06	4.52534e+06
PC 33:0	PC	[M+H]+	748.586	60.08094:600017 67.05405:48696 71.07303:128929 71.08561:42288 79.05338:56019 86.09641:2541065 98.98486:82531 104.10723:211014 105.86216:47390 120.96564:178647 124.99988:942378 125.02056:57259 164.00810:181124 184.07333:27656488 205.34155:44758 650.51434:61519 705.48621:159600 748.58154:1202354	2.129	2	0.0575498	1.69	146	QPFRMMAJWAWKMU-UHFFFAOYSA-N	O=C(OCC(OC(=O)CCCCC)COP(=O)([O-])OCC[N+](C)(C)C)CCCCCCCCCCCCCCCCCCCCCCCCCC	C41H82NO8P	16744282	25538150	2.42174e+07	35449575	31352307	4.4658e+07	26497224	16710112	2.51272e+07	3.56347e+07	8593014	3.9098e+07	25128015	44580714	5.28255e+07	28406667	18944510	16550038	11160940	1.915e+07	23756568	2.3672e+07	2.40351e+07	22909046	42398287	28655782	37791500	1617364
PC 33:1	PC	[M+H]+	746.57	58.06139:65788 58.06720:99497 60.08100:954778 65.39672:48608 71.07283:163785 86.09652:3411748 97.55658:51856 98.98469:117896 103.49200:57819 104.10699:370106 124.98029:88643 125.00010:1613495 161.87202:60616 164.00943:61416 180.41022:52235 184.07353:40082252 522.35645:59519 746.56964:1602286	1.972	2	0.0689189	1.69	147	ZEWLMKXMNQOCOQ-UHFFFAOYSA-N	O=C(OCC(OC(=O)CCCCCCCC=CCCCCCCCC)COP(=O)([O-])OCC[N+](C)(C)C)CCCCCCCCCCCCCC	C41H80NO8P	36749659	49077658	64806005	66414434	40345079	85573730	40112623	28603024	4.55579e+07	6.84775e+07	16944534	5.96505e+07	36760385	55473910	8.70968e+07	48709839	48056030	29340532	4.27886e+07	6.07589e+07	48696138	5.92754e+07	4.60606e+07	63330110	80925908	58244450	1.17084e+08	1944026	1.88731e+06	1307940	2.68292e+06	2.17541e+06
PC 33:2	PC	[M+H]+	744.554	58.06150:32375 58.06715:57989 60.08094:397079 71.07291:87361 86.09653:1642050 91.77291:33707 94.31357:26119 95.08573:39710 98.98543:59482 104.10718:180999 125.00001:616185 184.07349:17686612 635.23840:27749 660.03973:30247 685.46088:81694 744.55396:835508	1.805	2	0.141918	1.69	148	CPIDWQSKVHOULA-UHFFFAOYSA-N	O=C(OCC(OC(=O)CCCCCCCCCCCCCCCC=CCC=CCCCCCCC)COP(=O)([O-])OCC[N+](C)(C)C)CCCC	C41H78NO8P	5865254	8326218	8.96957e+06	13063341	8827758	1.20875e+07	7722544	3663380	7.5874e+06	1.31998e+07	2201456	13344310	17138028	11048944	17812030	16253897	6584052	4674218	1.05458e+07	1.33561e+07	16772862	1.37146e+07	1.0101e+07	14767094	18928809	15386468	2.19183e+07	277710	986495	318150	1.40998e+06	1.55178e+06
PC 34:0	PC	[M+H]+	762.601	56.83687:366288 60.08102:3957221 71.07305:1279659 84.12252:379019 86.09652:18139800 86.10841:873246 104.10691:1576510 125.00018:6756183 184.07362:184398800 237.61600:374893 302.26266:441518 302.32593:724922 634.43500:443440 636.59454:477841 701.71313:410726 762.30084:716191 762.60077:9279112	2.282	2	0.0744035	1.73	149	RTWAYAIMWLNAJW-UHFFFAOYSA-N	O=C(OCC(OC(=O)CCCCCCCCCCCCCCCC)COP(=O)([O-])OCC[N+](C)(C)C)CCCCCCCCCCCCCCCC	C42H84NO8P	162078568	141407900	138462855	98976786	175629756	3.5439e+08	238820833	232031544	4.26008e+08	2.90806e+08	114114778	371820070	71848938	182713356	3.59469e+08	96861394	121883520	69434496	3.11849e+08	4.74172e+08	327277882	3.39926e+08	368789140	302363080	305169732	406331570	1858671960	16170206	1.44222e+07	11922265	1.22697e+07	1.18038e+07
PC 34:1	PC	[M+H]+	760.585	58.06687:128408 60.08110:1037901 71.07300:211052 86.09656:3815542 98.98438:123815 104.10703:404070 124.99998:1716171 179.29129:84129 184.07359:42620440 328.48639:91362 538.04877:89315 760.58630:1893322	2.075	2	0.0605725	1.68	150	LUVCJAYPIYFSQI-UHFFFAOYSA-N	O=C(OCC(OC(=O)CCCCCCCCCCCCCCC=CCCCCCCCCCCCC)COP(=O)([O-])OCC[N+](C)(C)C)CCCC	C42H82NO8P	1943027712	2749981840	3385403820	2054216688	1992833968	5.60572e+09	2003835368	2662171296	3.19068e+09	3.06826e+09	2022603128	2.98807e+09	1166211756	2868333456	5.11861e+09	1904477688	2851035584	2094774016	2226200200	2886322640	2370592184	2.15963e+09	2465934620	2985151472	2814020176	2817558336	1.0025e+10	300083220	2.23376e+08	289062635	2.9909e+08	2.81023e+08
PC 34:1|PC 16:0_18:1	PC	[M+HCOO]-	804.577	78.95937:22551 90.04887:15881 93.84717:14166 168.04478:25419 224.06941:17717 255.23270:569673 281.24854:458467 281.31885:22382 744.55347:57378	2.206	2	0.41829	2.28	151	WTJKGGKOPKCXLL-UHFFFAOYSA-N	O=C(OCC(OC(=O)CCCCCCCC=CCCCCCCCC)COP(=O)([O-])OCC[N+](C)(C)C)CCCCCCCCCCCCCCC	C42H82NO8P	49972565	73322228	142358175	65449271	41980244	1.35455e+08	60887248	111418300	7.35322e+07	9.82472e+07	93117396	7.77825e+07	65463792	179594860	121916210	87171464	155570042	108271710	5.84519e+07	1.05395e+08	46099201	5.73093e+07	51273540	93213720	59440154	60516524	221038000	21803070	1.80635e+07	18383380	2.27261e+07	2.17629e+07
PC 34:2	PC	[M+H]+	758.57	58.06693:1708094 60.07515:967492 60.08105:11321966 64.60759:733810 71.07277:2954276 86.09645:46323440 98.98449:1164562 104.10719:4428446 124.98038:1786539 124.99998:18884024 184.07350:527196864 254.51065:851428 758.57263:25396466	1.907	2	0.0729378	1.73	152	RXPVDHQFHIMZPN-UHFFFAOYSA-N	O=C(OCC(OC(=O)CCCCCCCC=CCCCCCCC)COP(=O)([O-])OCC[N+](C)(C)C)CCCCCCCC=CCCCCCCC	C42H80NO8P	832917480	1245744544	1426145740	1006203144	980507524	2143583520	934941548	957590300	1485064060	1.19173e+09	602443830	1.6047e+09	1197747528	1487429568	2619478880	1233241824	959026516	900401628	1444149140	1.42684e+09	1217597488	1.27458e+09	1221166180	1726914496	1278954864	1145778496	3.46116e+09	36079146	3.00895e+07	42608850	4.5138e+07	4.33482e+07
PC 34:2|PC 16:0_18:2	PC	[M+HCOO]-	802.561	78.95915:51246 80.79957:36526 130.37039:32895 168.04425:83438 224.06847:47389 228.28807:38790 252.10396:38085 253.21715:204544 255.23273:1034372 279.23294:1148526 281.24820:117117 742.54517:137562	2.026	2	0.44686	2.26	153	JLPULHDHAOZNQI-UHFFFAOYSA-N	O=C(OCC(OC(=O)CCCCCCCC=CCC=CCCCCC)COP(=O)([O-])OCC[N+](C)(C)C)CCCCCCCCCCCCCCC	C42H80NO8P	21487052	37183766	6.54062e+07	31987437	23204729	5.87843e+07	29238302	44040114	3.75006e+07	5.39289e+07	37034816	4.56854e+07	67012856	102629624	65376830	61269050	63565146	53948216	3.66792e+07	5.53577e+07	27365077	3.50072e+07	2.54384e+07	53547638	33099911	30808080	9.27059e+07	3511180	2.98262e+06	3770870	4.18214e+06	3.55273e+06
PC 34:3	PC	[M+H]+	756.553	58.06768:1803450 60.07523:882730 60.08112:10208768 71.07342:1618651 86.09644:37486756 88.91357:655236 104.10683:4007755 124.99995:16469961 151.29402:585508 184.07344:432122976 289.44211:756333 756.55640:20884604	1.76	2	0.077257	1.69	154	WWRDYQGDVGTJLY-UHFFFAOYSA-N	O=C(OCC(OC(=O)CCCCCCCCCCCCC=CCC=CCC=CCCCCCCC)COP(=O)([O-])OCC[N+](C)(C)C)CCCCC	C42H78NO8P	137279926	167984820	203763450	224490090	178596510	3.35732e+08	181763859	133748506	2.94573e+08	2.20649e+08	110855652	3.40546e+08	412280870	327678364	4.57952e+08	314670556	141834028	173332372	344513440	422944100	384247900	3.17656e+08	2.58375e+08	405021448	293261695	344269652	8.58515e+08	1101560	1.1454e+06	1237555	1.28319e+06	831507
PC 34:3|PC 14:0_20:3	PC	[M+HCOO]-	800.545	58.92498:9031 59.01355:12016 60.94914:9000 61.98799:45628 78.95867:11722 86.24432:10375 114.04115:11503 114.97919:9526 227.20184:41661 253.21700:70522 255.23180:123191 277.21701:47433 279.23251:76516 280.24200:10366 281.24783:109623 282.25104:100495 305.24991:23300 307.26508:99134 308.26776:82107 309.27792:16596 310.28159:11697 438.90903:10705 654.54541:13369 740.52856:21208	1.871	2	0.223543	2.14	155	HQHLCPLWRWZWII-UHFFFAOYSA-N	O=C(OCC(OC(=O)CCCCCCCCCC=CCC=CCC=CCC)COP(=O)([O-])OCC[N+](C)(C)C)CCCCCCCCCCCCC	C42H78NO8P	9789801	8845390	8746630	11261433	23970311	14448380	10600633	4809572	11158915	1.22449e+07	4143160	1.19118e+07	26962718	17099366	1.44521e+07	19080827	6537278	6530532	8515040	1.51384e+07	17077160	9.95212e+06	1.82491e+07	13791474	26418139	24293912	28170150	78092			160994	215307
PC 34:4	PC	[M+H]+	754.538	57.07009:12486 58.06699:19302 60.08098:170145 61.87423:10711 71.07280:33720 86.09650:725987 88.44007:12511 98.98490:13617 104.10640:61200 124.99982:297030 146.98129:22674 184.07346:7176152 302.34198:13023 571.46338:22663 695.45526:16978 754.54071:313676	1.68	2	0.106109	1.72	156	FJCUMLVANOXIFV-UHFFFAOYSA-N	O=C(OCC(OC(=O)CCCCCCCC=CCC=CCCCC)COP(=O)([O-])OCC[N+](C)(C)C)CCCCCCCC=CCC=CCCCC	C42H76NO8P	2639911	4889992	4283750	5008048	2876811	10208970	3262472	4172320	8131330	5.9637e+06	2604196	9.09577e+06	28132767	5896438	1.17863e+07	10858012	3736262	3448970	1.0299e+07	1.71198e+07	16747395	9.36519e+06	9.26059e+06	20193926	7303237	10475772	30443350	177412
PC 34:4	PC	[M+H]+	754.539	58.06160:15073 58.06726:31163 60.08103:206119 71.07281:32527 86.09646:781675 96.63988:14631 98.98561:18255 104.10706:65419 124.99998:321298 184.07347:8687423 229.04286:15114 754.54022:356396	1.622	2	0.099555	1.72	157	FJCUMLVANOXIFV-UHFFFAOYSA-N	O=C(OCC(OC(=O)CCCCCCCC=CCC=CCCCC)COP(=O)([O-])OCC[N+](C)(C)C)CCCCCCCC=CCC=CCCCC	C42H76NO8P	3104358	3391112	6162090	6284326	3479986	8.6729e+06	3495420	3033356	6.98035e+06	4.97919e+06	3191140	7700630	10161760	8478142	1.18556e+07	7996542	4007980	6946548	1.44458e+07	1.35637e+07	13891468	1.03849e+07	6.61201e+06	14806294	5997695	11305430	2.31132e+07	177412
PC 34:4|PC 16:1_18:3	PC	[M+H]+	754.536	55.05457:332349 56.02177:65083 56.04964:142277 57.07014:1055868 67.05440:532722 69.06999:669134 71.04884:67288 71.07317:480664 71.08569:907801 79.05453:78690 81.06989:875433 83.08559:723423 85.10135:544874 86.09649:5553870 93.06980:228590 95.08556:1037335 97.10113:509999 107.08560:156437 109.10143:525777 111.11710:115309 121.10197:418294 123.11701:226203 124.99962:94541 135.11723:283819 137.13353…	1.854	2	0.0975614	2.11	158	MMUCLZZSNHBNFL-UHFFFAOYSA-N	O=C(OCC(OC(=O)CCCCCCCC=CCC=CCC=CCC)COP(=O)([O-])OCC[N+](C)(C)C)CCCCCCCC=CCCCCCC	C42H76NO8P	41251342	79633262	100469040	35546805	36450394	1.46026e+08	36446845	62018892	61987375	3.92303e+07	40419686	5.39861e+07	22250113	65384098	1.30143e+08	29320267	81068776	67755332	68482025	4.3327e+07	24027380	4.32057e+07	37380955	70794844	28798974	29451528	1.05627e+08	2518088	5.77265e+06	6237390	7.52453e+06	8.97982e+06
PC 34:5|PC 16:1_18:4	PC	[M+H]+	752.52	55.05453:55664 57.07005:68385 66.93079:13107 67.05427:105971 69.06998:124685 71.07293:95884 71.08551:51635 79.05447:43883 81.07024:173554 83.08566:121457 85.10104:27189 86.09653:886588 93.06983:43402 95.08573:153337 96.96593:12901 97.10148:67138 107.08505:46240 109.10233:67911 111.11670:24476 121.10134:68617 123.11671:31367 124.99959:28940 128.84424:12663 135.11693:69563 137.13112:23266 146.98203…	1.708	2	0.190683	2.11	159	ZNSRWHZSOOOECB-UHFFFAOYSA-N	O=C(OCC(OC(=O)CCCCC=CCC=CCC=CCC=CCC)COP(=O)([O-])OCC[N+](C)(C)C)CCCCCCCC=CCCCCCC	C42H74NO8P	3652839	4293498	7350105	10272299	3220043	1.07723e+07	3760704	3009784	5.24187e+06	6.67418e+06	2087584	6.6245e+06	16216408	4193846	10688130	11748705	6808884	3934672	1.24858e+07	1.37214e+07	11769309	9.68424e+06	5.79304e+06	17096028	9862594	8334624	2.14707e+07
PC 35:1	PC	[M+H]+	774.601	55.05413:41920 58.06687:58993 60.08119:416864 69.06989:42275 71.07323:80402 79.05447:34697 81.06929:45811 86.09657:1673579 95.08572:63670 104.10734:125252 107.95926:34561 120.96604:201461 125.00016:734844 139.49551:33910 145.99834:38113 164.00928:216236 184.07361:19025168 185.07689:315472 186.07787:128356 491.25330:45992 633.52014:59590 715.43054:37883 731.49615:175870 774.59100:913125	2.162	2	0.0785618	1.68	160	UDFVSWVZXSXCNP-UHFFFAOYSA-N	O=C(OCC(OC(=O)CCCCCCCCCCCCCCCCCCCC=CCCCCCCCC)COP(=O)([O-])OCC[N+](C)(C)C)CCCC	C43H84NO8P	13582444	14723604	1.74419e+07	30140320	22395119	26745860	17936825	11323248	1.77964e+07	2.76498e+07	7034506	21113105	6747283	23817722	25428610	11741810	17729772	8586208	13401315	2.31046e+07	20308304	2.51235e+07	18629820	14742064	37390235	33884761	6.67174e+07	1338212	830923	678120	1.09429e+06	869486
PC 35:2	PC	[M+H]+	772.585	58.06122:52913 58.06693:131085 60.08105:997551 67.05407:91832 69.06952:52091 71.07275:214652 74.42699:47457 81.07005:71460 86.09648:4008219 93.06953:66495 95.08447:55430 97.06477:47009 98.98509:126282 104.10700:361030 105.27409:58683 120.96683:288660 121.10094:74484 122.01791:46995 124.98048:106613 125.00014:1672447 164.00877:330018 176.98820:55457 183.35590:75799 184.07353:40969888 184.79666:710…	1.994	2	0.0225231	1.68	161	HJLYXMFZEJDPNP-UHFFFAOYSA-N	O=C(OCC(OC(=O)CCCCCCCCCCCCCCCCCC=CCC=CCCCCCCC)COP(=O)([O-])OCC[N+](C)(C)C)CCCC	C43H82NO8P	10334159	14326308	22175830	27302601	13508354	2.69553e+07	12351262	9063548	1.33175e+07	2.79999e+07	6720680	1.63876e+07	14396378	17000792	2.67931e+07	17500711	19312310	10582150	2.16065e+07	24746740	22361606	2.66385e+07	1.66421e+07	21631986	36218290	29502309	6.16443e+07	490166	1.5151e+06	1140680	1.54208e+06	1299550
PC 35:4	PC	[M+H]+	768.555	55.05422:241829 57.06993:198436 58.06734:348940 60.08106:2156455 67.05444:281754 68.20129:146643 69.07024:181535 71.07292:518618 71.08540:226703 81.06996:338021 86.09648:8412650 93.06935:210988 95.08569:259115 97.10079:235576 98.98540:230736 104.10707:1210600 124.93688:249935 124.99994:3355058 127.40165:128097 167.98032:434863 184.07358:91393608 193.13237:202804 431.56946:158038 527.30804:157522 …	2.026	2	0.0434593	1.55	162	ICNFUYAKIADVFC-UHFFFAOYSA-N	O=C(OCC(OC(=O)CCCCCCCCCC=CCC=CCC=CCC)COP(=O)([O-])OCC[N+](C)(C)C)CCCCCCCC=CCCCCC	C43H78NO8P	8476664	10893476	1.29357e+07	19786897	8652804	24030530	9797186	6358204	9.89167e+06	2.16444e+07	3619790	9.31864e+06	22577736	12546160	1.63471e+07	22081590	12488720	5842900	15491285	1.99011e+07	13389696	1.84415e+07	1.16531e+07	19412836	19204475	13818966	4.8641e+07	127664	275418	314810	433608
PC 35:6	PC	[M+H]+	764.522	58.06153:63621 58.06726:97500 60.08099:753241 67.05454:56835 71.07305:173941 79.05413:55300 86.09654:3313355 93.07008:68962 98.98466:110609 104.10731:306712 119.08480:60958 125.00011:1392604 184.07355:30759812 208.44501:73055 305.15005:56520 316.87869:43446 339.28885:92955 351.22150:44551 518.97754:48646 524.31830:150934 623.50769:223864 764.55762:1174922	1.806	2	0.104485	1.55	163	JMDPPRZTSAKSPB-UHFFFAOYSA-N	O=C(OCC(OC(=O)CCCC=CCC=CCC=CCC=CCC=CCC)COP(=O)([O-])OCC[N+](C)(C)C)CCCCCCCC=CCCCCC	C43H74NO8P	538623	11062834	8.82207e+06	12313115	6218409	2.60912e+06	5444988	5710646	1772525	9.27129e+06	2657600	1.18392e+07	17453017	11334320	1.85258e+07	13156628	3966274	4831168	7836000	1.18286e+07	12310080	9.35016e+06	1.91213e+06	20599910	12722719	6913045	26523510	1018796	232627	209505	673560	363357
PC 36:1	PC	[M+H]+	788.617	58.06732:309421 60.08109:2092483 71.07288:370716 86.09652:8433830 98.98481:221710 104.10715:858492 104.12039:155342 125.00003:3478020 184.07352:92183712 186.07892:194928 526.47589:160271 550.37653:174868 788.61584:4329317	2.284	2	0.0673454	1.7	164	MZZHKIPFYPOYKP-UHFFFAOYSA-N	O=C(OCC(OC(=O)CCCCCCCCCC=CCCCCCCCC)COP(=O)([O-])OCC[N+](C)(C)C)CCCCCCCCCCCCCCC	C44H86NO8P	238713657	206470272	282056270	273155821	252634774	620083270	314691328	256416040	457746620	4.29396e+08	122476450	4.3047e+08	141195844	304946754	491543310	259464448	272939900	130760092	2.17555e+08	4.40331e+08	384809576	3.55499e+08	4.67046e+08	407188440	514243428	550394918	1663131540	21065896	2.02174e+07	36585805	3.98083e+07	3.89821e+07
PC 36:1|PC 16:0_20:1	PC	[M+HCOO]-	832.608	78.95890:34051 88.19882:16131 168.04294:54185 224.06921:21184 255.23260:812573 281.24878:269145 283.26309:101415 309.27942:278531 634.29803:22678 772.59137:94234	2.421	2	0.397577	2.25	165	MZZHKIPFYPOYKP-UHFFFAOYSA-N	O=C(OCC(OC(=O)CCCCCCCCCC=CCCCCCCCC)COP(=O)([O-])OCC[N+](C)(C)C)CCCCCCCCCCCCCCC	C44H86NO8P	8106485	8365204	1.58729e+07	9614025	5992389	2.29129e+07	10856698	16112640	13586980	1.94517e+07	9834658	1.27779e+07	7861918	24432548	19444350	11826353	20848608	11614934	7.72584e+06	1.79004e+07	9055861	1.04974e+07	1.13142e+07	14497464	13171460	14239074	4.80392e+07	2066844	1.4938e+06	2469655	3.25596e+06	2991350
PC 36:2|PC 16:0_20:2	PC	[M+HCOO]-	830.592	70.35592:22105 78.95933:60491 83.79799:22423 100.56982:22736 109.10328:25419 168.04222:47281 179.93471:24346 224.07326:28263 232.15176:20641 253.21471:29858 255.23256:425962 279.23285:97621 281.24838:705005 283.26279:28825 307.26456:161252 361.69257:23414 416.64301:20656 770.56177:74711	2.231	2	0.439469	2.19	166	ZRTZULWIAWDUBY-UHFFFAOYSA-N	O=C(OCC(OC(=O)CCCCCCCCCC=CCC=CCCCCC)COP(=O)([O-])OCC[N+](C)(C)C)CCCCCCCCCCCCCCC	C44H84NO8P	13170428	17038662	36007755	20846593	13131820	3.79855e+07	18242962	27477608	20165085	3.09866e+07	22003760	21687005	14095176	48305600	3.26039e+07	18799598	57353502	26652812	2.00055e+07	3.62744e+07	17197653	2.1372e+07	16787415	28097710	24214783	29081544	72714660	3648996	2577750	3078160	4.23099e+06	3.64391e+06
PC 36:2|PC 18:1_18:1	PC	[M+H]+	786.601	58.06144:665296 58.06710:1421994 60.07538:734919 60.08112:10093862 68.00559:641226 71.07291:1828256 81.56936:539050 83.61147:573230 86.09647:41166504 98.98392:1395058 104.10667:3916885 124.99997:17607264 184.07350:436184288 286.05307:567852 485.52643:608816 504.34787:651171 522.36145:1100672 593.29474:669203 713.51428:589768 786.60327:20011680	2.097	2	0.0696775	2.39	167	SNKAWJBJQDLSFF-UHFFFAOYSA-N	O=C(OCC(OC(=O)CCCCCCCC=CCCCCCCCC)COP(=O)([O-])OCC[N+](C)(C)C)CCCCCCCC=CCCCCCCCC	C44H84NO8P	495573310	544921564	820392160	660082668	578539378	1.35426e+09	604936044	613669488	793642750	7.78695e+08	392788628	8.08777e+08	291412774	700153124	1.09683e+09	424084036	917343932	437770594	7.49677e+08	9.64648e+08	794081184	8.57494e+08	832370170	899696340	1018406452	1139838092	3.03479e+09	38670718	3.1204e+07	49782180	4.88029e+07	45508500
PC 36:3	PC	[M+Na]+	806.567	56.04956:104995 57.07018:362527 67.04825:39407 67.05449:487391 69.07018:367068 71.07338:341090 71.08543:261629 79.05416:184596 81.06989:665071 85.10062:157023 86.09650:3492088 91.05369:111598 93.06991:276850 95.08572:659910 97.10109:198550 105.06945:84720 107.08593:113740 109.10151:254969 111.11679:81238 119.08482:51136 121.10113:151296 123.11625:135940 124.93821:50942 124.99936:62265 135.11684:1…	1.939	2	0.0542843	1.88	168	WSXZDAPARWPHLV-UHFFFAOYSA-N	O=C(OCC(OC(=O)CCCCCCCCCCCCCCC=CCC=CCC=CCCCCCCC)COP(=O)([O-])OCC[N+](C)(C)C)CCCCC	C44H82NO8P	29447456	54613788	72010990	28880795	25379929	8.5364e+07	30338325	43650338	4.81207e+07	3.08893e+07	33814848	3.69712e+07	22289996	44500640	88341520	20819131	47332260	37917260	7.35431e+07	3.59377e+07	19930992	4.03119e+07	27619375	52614520	23397652	25132225	94184760	5059592	2.40875e+06	2843490	3.13726e+06	3390300
PC 36:3|PC 18:0_18:3	PC	[M+H]+	784.583	55.05452:126109 55.10778:36035 56.04964:101526 57.07017:1047263 67.05426:180813 69.07006:227597 71.07293:302381 71.08558:903843 78.81224:44029 81.06985:403209 83.08573:391149 85.10133:637196 86.09650:3366762 94.12594:45811 95.08587:623349 97.10123:297139 99.11764:64375 109.10143:323226 111.11683:110872 123.11678:177415 124.99969:73912 137.13220:89411 146.98199:8020647 162.95651:71525 163.01578:55…	2.285	2	0.0977968	2.12	169	WZCLAXMADUBPSG-UHFFFAOYSA-N	O=C(OCC(OC(=O)CCCCCCCC=CCC=CCC=CCC)COP(=O)([O-])OCC[N+](C)(C)C)CCCCCCCCCCCCCCCCC	C44H82NO8P	18095655	16250242	16126720	11263764	17485180	4.26908e+07	22420691	27762174	48004760	2.66601e+07	13975088	4.11521e+07	6943782	21702312	42506600	9283021	13519854	8151278	3.79299e+07	4.23175e+07	25105488	3.26357e+07	32333050	33690830	21550443	24947409	1.35051e+08	2390882	2.10378e+06	1141410	1.31743e+06	2.35719e+06
PC 36:3|PC 18:1_18:2	PC	[M+H]+	784.585	58.06153:2086379 58.06729:3281811 60.08110:29647982 71.07330:7205888 74.38810:1242841 86.09655:125875000 98.98525:4450084 104.10729:9796651 125.00011:52961900 184.07358:1303032320 502.32974:1650604 522.34607:2577542 784.58405:46828244	1.94	2	0.0693746	2.33	170	GDWULUGDXGHJIJ-UHFFFAOYSA-N	O=C(OCC(OC(=O)CCCCCCCC=CCC=CCCCCC)COP(=O)([O-])OCC[N+](C)(C)C)CCCCCCCC=CCCCCCCCC	C44H82NO8P	516711588	644072876	980947190	844867476	705721340	1209124380	657901700	612722348	9.76035e+08	8.61838e+08	355557336	964602900	652679596	873096188	1.38916e+09	768421936	647773140	495455804	1.01335e+09	1.08084e+09	898235240	9.72102e+08	843985230	1146649060	1071332788	990539192	2.74158e+09	17171202	1.32695e+07	16672260	1.60145e+07	1.82693e+07
PC 36:4	PC	[M+Na]+	804.552	56.05003:42151 56.67960:25958 57.07026:384182 67.05436:247527 71.07307:257191 71.08570:274588 79.05420:163422 81.06994:224297 83.08559:131416 85.10130:196987 86.09650:2471008 91.05441:202088 93.06998:118006 95.08579:298174 97.10119:80118 105.07001:129950 107.08549:51665 109.10101:132997 117.07097:54802 119.08627:151483 121.10175:57677 123.11746:52737 131.08617:41404 133.10121:114246 137.13254:344…	1.871	2	0.0853731	1.85	171	ROAWVQALUMGMDA-UHFFFAOYSA-N	O=C(OCC(OC(=O)CCCCCCCCCCCCCCCCC=CCC=CCC=CCC=CCC)COP(=O)([O-])OCC[N+](C)(C)C)CCCCC	C44H80NO8P	2935320	12913872	6208760	949931	2913109	1.83652e+07	4154015	15858826	1.44101e+07	3.31871e+06	9786818	8.61347e+06	1030995	12237984	25550290	1862983	2347212	9985190	8.89765e+06	6.0497e+06	3877438	5.23642e+06	11992355	13039982	2250375	3302511	1.81811e+07	38832140	3.48831e+07	41914170	4.55993e+07	4.40754e+07
PC 36:4	PC	[M+Na]+	804.551	56.04968:53972 57.07020:57622 57.10422:25426 65.03823:26880 67.05448:424797 71.07289:185306 73.99300:27523 79.05471:144338 81.07001:461411 83.08540:127822 86.09653:2052361 91.05421:51792 93.06974:227092 95.08555:440144 97.10059:55775 105.06998:65537 107.08530:121537 109.10154:178622 110.49146:26294 111.11681:44026 119.08554:81502 121.10157:153340 123.11719:80798 133.10124:46983 135.11684:80343 13…	1.777	2	0.213499	1.88	172	ROAWVQALUMGMDA-UHFFFAOYSA-N	O=C(OCC(OC(=O)CCCCCCCCCCCCCCCCC=CCC=CCC=CCC=CCC)COP(=O)([O-])OCC[N+](C)(C)C)CCCCC	C44H80NO8P	8121161	13409010	1.20064e+07	9793117	10903545	1.99938e+07	9450090	6929190	1.6416e+07	9476150	5532516	1.75209e+07	21521893	15148422	28379810	12010346	5590612	7847864	2.42255e+07	1.82325e+07	20976632	1.8349e+07	1.34636e+07	22019176	10721500	15801670	3.35199e+07		3.48831e+07	41914170	4.55993e+07	4.40754e+07
PC 36:4|PC 16:0_20:4	PC	[M+H]+	782.569	56.04959:300434 58.06745:481327 60.08112:3834882 71.07291:792193 86.09652:14824526 98.98528:515964 104.10706:1425054 125.00009:6577130 125.02099:320106 146.98155:514226 173.59404:168701 175.18262:152550 184.07358:156716464 446.96371:184098 478.33261:199796 496.34238:278174 782.56995:6590084	1.877	2	0.0763679	2.34	173	JAVWFBAAZSHHAD-UHFFFAOYSA-N	O=C(OCC(OC(=O)CCCCCCC=CCC=CCC=CCC=CCC)COP(=O)([O-])OCC[N+](C)(C)C)CCCCCCCCCCCCCCC	C44H80NO8P	58582305	207486158	82664175	37518108	74950078	333848080	82111112	222129968	299950750	1.04303e+08	105035120	2.75401e+08	214575249	267443588	444327020	124046022	47487832	127637920	1.16494e+08	2.03662e+08	207251517	1.24754e+08	3.64263e+08	385100222	94318075	119495979	497804820	362458052	3.13213e+08	337790350	3.98366e+08	343147050
PC 36:4|PC 16:0_20:4	PC	[M+HCOO]-	826.561	59.01423:16046 61.98851:17294 78.95925:37346 110.89746:13643 139.97363:12671 158.02742:26789 168.04390:46905 224.06651:24860 255.23276:429131 259.24313:36219 303.23267:588757 480.31226:27686 504.05484:14276 766.52771:68977	1.993	2	0.400744	2.3	174	JAVWFBAAZSHHAD-UHFFFAOYSA-N	O=C(OCC(OC(=O)CCCCCCC=CCC=CCC=CCC=CCC)COP(=O)([O-])OCC[N+](C)(C)C)CCCCCCCCCCCCCCC	C44H80NO8P	1603608	6581890	3642570	1270053	1829091	9.89159e+06	2437206	9853276	7.80808e+06	4.19217e+06	6056510	7.17709e+06	11685021	18174284	11296450	6470189	3039072	8217040	3.3613e+06	8.46246e+06	4674133	3.8373e+06	8.28845e+06	11963062	2420437	3142913	1.21818e+07	31348922	2.46767e+07	27826525	3.41339e+07	3.02618e+07
PC 36:4|PC 18:1_18:3	PC	[M+H]+	782.567	55.05445:241880 56.04954:73520 57.06485:46095 57.07027:707316 67.05456:365464 69.07003:451860 71.07321:412487 71.08572:481643 79.05424:75185 81.07000:552511 83.08555:533248 85.10120:399001 86.09652:3586917 88.89598:35293 93.06998:74093 95.08572:748003 97.10161:298531 107.08579:80408 109.10152:385104 111.11695:98838 121.10107:187466 123.11730:146447 125.00010:79117 135.11700:199161 137.13336:69151…	2.092	2	0.0550613	2.11	175	FVQGNFUBHWGFCY-UHFFFAOYSA-N	O=C(OCC(OC(=O)CCCCCCCC=CCC=CCC=CCC)COP(=O)([O-])OCC[N+](C)(C)C)CCCCCCCC=CCCCCCCCC	C44H80NO8P	43191239	108424830	136403115	34320268	25683325	170860480	31815538	105446456	6.508e+07	3.29492e+07	127272416	57147550	30835511	73596100	154017920	32788899	95659808	111943800	8.83699e+07	3.83828e+07	22810992	3.66303e+07	36366135	77708872	21236495	19795889	9.92408e+07	35846478	2.74125e+07	34033455	3.86447e+07	3.58863e+07
PC 36:4|PC 18:2_18:2	PC	[M+H]+	782.569	58.06692:972385 60.08116:7901446 71.07277:1746600 78.94006:438280 86.09657:30772908 98.98482:997696 104.10722:3046369 125.00005:13876155 184.07362:337516544 185.07477:482648 248.38194:372038 265.43637:433237 302.30298:1067420 502.33435:498581 520.34216:527601 782.57233:14233919	1.778	2	0.0722058	2.38	176	FVXDQWZBHIXIEJ-UHFFFAOYSA-N	O=C(OCC(OC(=O)CCCCCCCC=CCC=CCCCCC)COP(=O)([O-])OCC[N+](C)(C)C)CCCCCCCC=CCC=CCCCCC	C44H80NO8P	151580284	209528320	216557040	205694946	234829039	321590180	199238663	133082462	277188145	2.14017e+08	95788848	3.35837e+08	406999562	318509338	4.57463e+08	300400350	109051916	149958820	368518285	3.4698e+08	398259288	3.08997e+08	2.51829e+08	375262192	278058612	319084120	6.17174e+08	1371664	1.39306e+06	1727360	1.42791e+06	1.26263e+06
PC 36:5	PC	[M+H]+	780.553	58.06678:10507 60.08111:85254 71.07269:21694 86.09652:343444 91.63390:8469 98.98550:14638 104.10674:27540 125.00008:143327 184.07352:3596768 222.15634:7741 261.88510:7820 423.66989:9288 780.56006:144949	1.653	2	0.100297	1.67	177	CQFURSURYXJXCF-UHFFFAOYSA-N	O=C(OCC(OC(=O)CCCCCCCCCCCCCC=CCC=CCC=CCC=CCC=CCC)COP(=O)([O-])OCC[N+](C)(C)C)CCCCC	C44H78NO8P	6204978	7405550	10710415	10009253	8576990	1.30386e+07	7458003	5287026	1.19599e+07	9.52373e+06	8832402	1.58793e+07	85855902	18908896	2.50317e+07	12633304	6318690	13539188	22549150	1.95265e+07	24181647	1.75956e+07	1.02074e+07	17677258	131816	19125991	180467520	3030018	3.01073e+06	2545590	3.00531e+06	2.09531e+06
PC 36:5	PC	[M+H]+	780.553	58.06711:31469 60.08107:251494 71.07274:53567 75.33533:16552 86.09649:1052713 98.98589:28354 104.10676:101847 125.00012:443946 126.98753:19510 146.98180:106346 184.07347:10251392 597.47675:63003 721.45435:52544 780.55420:462130	1.752	2	0.0642913	1.68	178	CQFURSURYXJXCF-UHFFFAOYSA-N	O=C(OCC(OC(=O)CCCCCCCCCCCCCC=CCC=CCC=CCC=CCC=CCC)COP(=O)([O-])OCC[N+](C)(C)C)CCCCC	C44H78NO8P	35022151	78547162	34986085	35327512	54925021	1.05436e+08	51721652	60688950	1.12801e+08	6.74025e+07	25730692	1.23932e+08	146136105	114904576	1.72157e+08	101541637	14687570	41022390	59807825	9.97284e+07	114027196	7.16876e+07	145234560	164992418	81377280	65387355	2.21306e+08	3030018	3.01073e+06	833495	3.00531e+06	1.82276e+06
PC 36:5|PC 16:0_20:5	PC	[M+H]+	780.551	55.05454:218223 56.04964:115230 57.07013:540756 60.42586:35114 67.05434:600881 69.06989:382657 71.07291:387047 71.08580:418683 79.05396:159032 81.07000:816900 83.08574:401452 85.10146:234950 86.09646:4160595 91.05444:37868 93.07047:169733 95.08576:861369 97.10149:216834 99.11552:36360 105.06861:46470 107.08508:113941 109.10128:392067 111.11665:83830 121.10174:181629 123.11691:256284 124.99996:122…	1.914	2	0.0705276	2.14	179	KLTHQSWIRFFBRI-UHFFFAOYSA-N	O=C(OCC(OC(=O)CCCC=CCC=CCC=CCC=CCC=CCC)COP(=O)([O-])OCC[N+](C)(C)C)CCCCCCCCCCCCCCC	C44H78NO8P	28969343	81270592	9.37312e+07	23722533	21559132	109643260	22872148	54859164	5.26806e+07	2.54776e+07	48495976	4.07227e+07	18984407	53910138	109235670	17464881	60220314	62103800	6.79735e+07	3.04314e+07	15518952	2.59818e+07	2.48775e+07	53700806	15624668	14723832	62545320	3909968	3.52994e+06	5535845	4.8544e+06	5.08214e+06
PC 36:6	PC	[M+H]+	778.538	58.06152:17623 58.06716:39082 60.08113:344489 62.89411:15100 71.07289:70146 73.04665:73024 86.09650:1372046 89.87923:17303 91.05675:43663 92.06345:15804 98.98455:28750 104.10702:117567 104.55161:18398 124.99992:571333 132.54251:16504 184.07346:13429828 285.01260:24027 287.00626:20912 299.06296:27212 300.06180:20643 301.06271:27305 355.07104:34472 356.06885:27197 357.06982:39546 359.03946:17720 36…	1.579	2	0.425475	1.69	180	XXKFQTJOJZELMD-UHFFFAOYSA-N	O=C(OCC(OC(=O)CCCCCCCC=CCC=CCC=CCC)COP(=O)([O-])OCC[N+](C)(C)C)CCCCCCCC=CCC=CCC=CCC	C44H76NO8P	1277115	2129746	1.22296e+06	2138240	1652956	5.50479e+06	1821930	977260	3.52754e+06	2.21594e+06	877390	3.95496e+06	11756880	1630248	5.50126e+06	4447999	991552	1375528	4.40847e+06	6660050	6709683	4.32849e+06	4080280	8823544	3098989	1587994	1.11595e+07
PC 36:6|PC 18:3_18:3	PC	[M+H]+	778.536	55.05438:115122 56.04969:58922 57.07037:258328 67.05443:361784 69.07002:216415 71.07297:276104 71.08557:189442 79.05417:131011 81.07000:456171 83.08558:208402 85.10129:84218 86.09651:2299524 91.05458:57488 93.06989:185870 95.08559:400601 97.10081:102228 105.07047:33965 107.08543:103236 109.10185:199411 111.08010:27027 119.08473:51929 121.10178:197311 123.11674:100267 125.00011:49486 133.10196:345…	1.759	2	0.204252	2.13	181	XXKFQTJOJZELMD-UHFFFAOYSA-N	O=C(OCC(OC(=O)CCCCCCCC=CCC=CCC=CCC)COP(=O)([O-])OCC[N+](C)(C)C)CCCCCCCC=CCC=CCC=CCC	C44H76NO8P	8283905	11701134	1.28372e+07	14164766	10329671	21073030	9994600	8232150	1.87616e+07	1.33169e+07	6943970	2.06536e+07	24517422	17326432	2.89866e+07	16756664	8239446	9882740	2.38485e+07	2.57588e+07	26112772	2.19146e+07	15775840	26658404	16900046	21757802	5.61804e+07	192724	155577	174780	253723
PC 37:7	PC	[M+H]+	790.538	58.06712:66620 59.07502:29404 60.08100:534684 69.06958:37746 71.07306:134604 86.09650:2131104 98.98465:59588 104.10715:201075 124.99994:885250 146.56099:29176 181.02661:34757 184.07347:19416364 199.63864:33179 339.78061:30652 506.36053:43835 524.31549:81953 649.51263:92569 790.57605:596550	1.78	2	0.0983586	1.55	182	GQIULIXPAHRSNV-UHFFFAOYSA-N	O=C(OCC(OC(=O)CCCC=CCC=CCC=CCC=CCC=CCC)COP(=O)([O-])OCC[N+](C)(C)C)CCCCCCCC=CCC=CCCCC	C45H76NO8P	2065420	3579556	2756215	2630646	2478231	4455080	3025470	2350286	4874465	2.93321e+06	1035092	5516495	5095095	3520198	7092360	2657711	1631538	1661964	8.04004e+06	5.30685e+06	4516312	5.05081e+06	3.22977e+06	4080264	3366925	4012679	1.57681e+07		402300
PC 38:1	PC	[M+H]+	816.648	58.06725:137271 60.08109:1252900 61.08421:136643 71.07293:254008 86.09654:5099784 87.10026:468237 98.98486:193248 104.10666:597324 105.10933:73615 107.48148:65527 125.00001:1998483 127.00538:147693 184.07362:53852624 185.07675:6332316 186.07812:4090304 187.07976:463577 816.65039:1767606	2.488	2	0.0736922	1.62	183	IIVNVBKTUYAZNY-UHFFFAOYSA-N	O=C(OCC(OC(=O)CCCCCCCCCCCCCCCCCCCCC=CCCCCCCCCCC)COP(=O)([O-])OCC[N+](C)(C)C)CCCC	C46H90NO8P	9644763	8975736	11007450	10252729	8838159	2.75345e+07	14165466	11410450	2.44053e+07	2.09305e+07	5403036	1.98921e+07	5566142	13238296	2.1545e+07	9923638	15645472	5177188	1.04513e+07	2.40627e+07	20103291	2.15006e+07	2.20957e+07	20881150	25307583	31195684	9.87718e+07	793866	338773	373710		377929
PC 38:2	PC	[M+H]+	814.633	58.06705:173715 60.08113:1006928 67.14198:89229 71.07302:253054 71.57339:82079 86.09645:4424272 98.98515:153550 104.10690:426286 125.00005:2052427 184.07352:52330028 185.07741:688131 186.07954:344505 215.78479:85477 242.74664:88699 582.24097:89608 814.63354:2469652	2.296	2	0.0295419	1.72	184	HJYITXYOCDILBF-UHFFFAOYSA-N	O=C(OCC(OC(=O)CCCCCCCC=CCCCCCCCCC)COP(=O)([O-])OCC[N+](C)(C)C)CCCCCCCC=CCCCCCCCCC	C46H88NO8P	41224352	31079712	53585580	54562708	49141216	105420840	58555797	42752824	7.97653e+07	80685550	21093044	6.93474e+07	21840472	51477652	8.39259e+07	38287390	68519516	22375410	4.74116e+07	91532450	84517628	81524230	92337140	75973540	133658785	159141166	3.1353e+08	1677136	1.42045e+06	1269735	1.94073e+06	2.16599e+06
PC 38:3	PC	[M+H]+	812.617	58.06665:94410 60.08107:914758 69.06960:64033 71.07246:234679 79.58795:65265 83.08533:93840 86.09646:4303625 95.08541:81747 97.10145:72042 98.98547:128028 104.10680:445743 110.02082:84326 120.96658:361860 124.98030:120536 125.00011:1772610 135.11681:62982 166.06155:68852 184.07352:45919716 185.07703:96767 193.14992:59261 207.99835:1616744 208.03979:115873 550.36243:96632 605.56287:222444 812.6157…	2.129	2	0.0566531	1.69	185	KJDCENXZHMAYTN-UHFFFAOYSA-N	O=C(OCC(OC(=O)CCCCCCCC=CCC=CCCCCC)COP(=O)([O-])OCC[N+](C)(C)C)CCCCCCCCCC=CCCCCCCCC	C46H86NO8P	70088563	65983458	103147085	107596441	88650406	1.97234e+08	109650796	88166870	1.70892e+08	1.49732e+08	48243356	167612920	108608095	113678536	2.01681e+08	116831514	98799684	49157110	150368635	2.42789e+08	220548079	1.87392e+08	170543085	197928766	215116046	241621402	6.25018e+08	2577200	1.29907e+07	6448385	5.83788e+06	25425000
PC 38:4	PC	[M+H]+	810.601	58.06707:1014294 60.08115:7090638 65.58884:419363 71.07291:1781391 86.09650:29311998 98.98562:747033 104.10708:2714993 125.00001:12419681 153.60933:432481 184.07349:315883744 429.71906:498726 522.36273:579994 810.60199:14520904	1.976	2	0.0718091	1.72	186	TWXNOZDNXVHOLP-UHFFFAOYSA-N	O=C(OCC(OC(=O)CCCCCCCC=CCC=CCCCCCC)COP(=O)([O-])OCC[N+](C)(C)C)CCCCCCCC=CCC=CCCCCCC	C46H84NO8P	159545579	232922052	215187475	199654872	217581201	485809260	231947302	206878692	329867335	2.96466e+08	127578804	3.12547e+08	251999879	318836322	480616820	255922642	143388382	144857312	289157505	4.15612e+08	327104560	3.36335e+08	3.40183e+08	467344024	323104184	341765884	1.00399e+09	14149264	1.31916e+07	4801635	1.5935e+07	1.51321e+07
PC 38:4|PC 18:0_20:4	PC	[M+H]+	810.601	57.06990:36846 58.06096:59613 58.06742:87582 59.07480:34815 60.08104:762743 63.21878:26394 69.07006:36943 71.07308:205548 86.09651:3488397 87.09953:36884 95.08488:33500 98.98409:67510 104.10694:308069 124.99997:1345638 125.02088:73807 146.98178:403204 147.98380:33911 184.07353:30926838 185.07745:191426 266.66565:33697 498.42685:33371 506.33923:32029 524.37604:57296 605.55701:48021 626.52606:37954…	2.09	2	0.0569018	2.33	187	HAKKEJDMTIQLJH-UHFFFAOYSA-N	O=C(OCC(OC(=O)CCCCCCC=CCC=CCC=CCC=CCC)COP(=O)([O-])OCC[N+](C)(C)C)CCCCCCCCCCCCCCCCC	C46H84NO8P	6177330	16404950	12077265	4599155	6689324	2.96682e+07	7827826	26685386	2.82651e+07	1.05248e+07	19401098	2.66845e+07	14179016	21978082	3.80458e+07	7092501	9500268	13734136	19100080	2.56002e+07	25255570	1.57386e+07	3.6887e+07	36759660	9476340	16359933	1.05378e+08	104461512	9.26972e+07	187816020	1.88985e+08	1.81964e+08
PC 38:4|PC 20:1_18:3	PC	[M+H]+	810.599	57.07014:337071 67.05431:130866 69.06999:205792 71.07304:185313 71.08549:264102 81.06998:211198 83.08535:243161 85.10130:203483 86.09642:1674739 95.08540:316907 97.10114:202562 109.10138:178732 111.11679:59200 113.09599:33545 121.10072:32480 123.11713:85248 124.99964:36526 135.11705:31931 137.13112:24189 146.98190:3945624 164.99272:53039 184.07339:466786 239.23741:62031 280.17426:21148 293.28171:…	2.286	2	0.0896501	2.11	188	NOWQIXJSMOBJLS-UHFFFAOYSA-N	O=C(OCC(OC(=O)CCCCCCCC=CCC=CCC=CCC)COP(=O)([O-])OCC[N+](C)(C)C)CCCCCCCCCC=CCCCCCCCC	C46H84NO8P	26453636	24498018	32913190	30477727	25570035	7.45939e+07	31019522	31155966	50732285	3.87998e+07	15072280	4.62085e+07	13907228	34095332	5.93701e+07	22268908	32759870	15762698	26880840	38009910	28321441	3.32931e+07	4.28177e+07	45360612	38178283	38288813	1.31504e+08	2861000	2.95556e+06	5033000	5.19436e+06	5646050
PC 38:5	PC	[M+H]+	808.585	58.06740:403419 59.07478:137698 60.08113:2814386 71.07311:682384 84.01375:113058 86.09655:11363323 98.98459:400492 104.10685:1160987 125.00007:5070816 125.02103:253983 184.07361:109244208 185.07761:632719 186.07849:268004 207.99936:246642 302.30325:374240 480.33255:135558 546.35614:170764 808.58533:4251541	1.821	2	0.0880341	1.67	189	LSNIXSHXTMSKGF-UHFFFAOYSA-N	O=C(OCC(OC(=O)CCCCCCCCCC=CCC=CCC=CCC)COP(=O)([O-])OCC[N+](C)(C)C)CCCCCCCC=CCC=CCCCCC	C46H82NO8P	48628761	70242248	5.11513e+07	38271975	69519848	8.65395e+07	68528086	55670292	1.11493e+08	5.95511e+07	35431624	128359245	86966711	94057578	1.51408e+08	53567610	24598416	35135878	1.33392e+08	1.09933e+08	123489182	9.8877e+07	8.59266e+07	102119498	63632938	82604414	2.15403e+08	2633560	2.68448e+06	4807740	5.1317e+06	5.06362e+06
PC 38:5	PC	[M+H]+	808.585	58.06739:1145228 59.07497:345324 60.07434:471812 60.08097:8795746 70.13750:334951 71.07273:2313054 77.72462:295883 86.09645:35959472 98.98483:1064273 104.10663:3664675 124.99987:14755260 149.02124:403389 184.07336:381345920 522.35907:523200 808.58685:13404564	1.883	2	0.0843822	1.67	190	SWOKEJBWARJLGN-UHFFFAOYSA-N	O=C(OCC(OC(=O)CCCCCCC=CCC=CCC=CCC=CCC)COP(=O)([O-])OCC[N+](C)(C)C)CCCCCCCC=CCCCCCCCC	C46H82NO8P	120443010	292363444	147142605	77084622	129943134	4.84451e+08	158467108	310741746	4.41822e+08	1.61212e+08	156828566	4.16934e+08	202827237	321234594	5.73328e+08	149861430	87215650	141953808	220397785	3.29587e+08	296786414	2.10395e+08	3.65315e+08	449133696	165949467	205444408	8.77131e+08	111061176	9.55042e+07	87822870	9.44536e+07	8.19099e+07
PC 38:5|PC 18:1_20:4	PC	[M+H]+	808.583	57.07024:322972 58.52291:27659 67.05450:470893 68.03677:33453 69.06998:448523 71.04967:27727 71.07301:365498 71.08556:207128 79.05404:100921 81.06995:568339 81.08051:32778 83.08553:425008 85.10107:152944 86.09647:3440199 93.06991:135352 95.08562:626420 97.06502:31775 97.10135:302975 101.93319:34049 107.08550:140885 109.10141:321880 111.11681:139002 121.10091:262075 123.11712:151459 125.00018:9030…	2.111	2	0.0179828	2.12	191	SWOKEJBWARJLGN-UHFFFAOYSA-N	O=C(OCC(OC(=O)CCCCCCC=CCC=CCC=CCC=CCC)COP(=O)([O-])OCC[N+](C)(C)C)CCCCCCCC=CCCCCCCCC	C46H82NO8P	24927743	43873482	63386960	24795856	17563579	8.86928e+07	22264640	45020000	41825660	2.68169e+07	36020598	33328870	15690753	40468818	69514180	15988266	61480814	38674374	5.87922e+07	2.98339e+07	16809906	3.2874e+07	2.29923e+07	47245762	14336442	14935015	6.22036e+07	4494480	3.88422e+06	5991445	4.94127e+06	5.84196e+06
PC 38:6	PC	[M+H]+	806.555	56.04976:31743 58.06724:44793 60.08111:435701 71.07317:67440 86.09654:1696077 98.98478:35826 104.10662:163887 125.00006:747804 184.07355:16142389 185.07883:31465 208.00006:29509 229.35013:22802 384.57391:23370 806.56927:540105	1.613	2	0.138333	1.55	192	ZZCKHSDYCDDKIG-UHFFFAOYSA-N	O=C(OCC(OC(=O)CCCCCCCCC=CCC=CCC=CCC)COP(=O)([O-])OCC[N+](C)(C)C)CCCCCCCCC=CCC=CCC=CCC	C46H80NO8P	566340	995286	805865	922519	768104	2149570	632350	229106	1.16285e+06	1.41037e+06	250092	1.41768e+06	2447188	1941604	2.11553e+06	808063	524520	1099808	1715825	1.7287e+06	2222152	935848	1062235	2082140	801929	891140	1.96855e+06			146500
PC 38:6	PC	[M+H]+	806.569	56.04961:195658 58.06677:280949 60.07447:163441 60.08104:2910514 71.07265:600038 79.77348:133016 86.09648:11783280 98.98535:369626 104.10713:1137410 125.00000:4861343 125.02029:188575 133.10678:159242 163.11162:136456 184.07353:114366408 302.29599:293470 522.34406:219448 679.11261:168855 806.57104:5031355	1.757	2	0.0719707	1.71	193	ZZCKHSDYCDDKIG-UHFFFAOYSA-N	O=C(OCC(OC(=O)CCCCCCCCC=CCC=CCC=CCC)COP(=O)([O-])OCC[N+](C)(C)C)CCCCCCCCC=CCC=CCC=CCC	C46H80NO8P	34813625	76509840	39171075	44481826	54608289	115162620	44803351	52150902	9.20233e+07	6.01675e+07	24798744	98652810	122158664	98532490	1.31946e+08	75553650	20928718	35051738	6.65538e+07	1.07689e+08	112493048	75610460	119143895	165759116	94519776	82342082	265389490	6462976	6.17159e+06	5728375	5.35872e+06	4.90909e+06
PC 38:6|PC 16:0_22:6	PC	[M+H]+	806.569	56.04967:125616 58.06165:128960 58.06778:280439 60.08100:1675059 71.07310:369159 80.21442:104254 86.09653:7205218 92.23978:93438 98.98505:272987 104.10693:657573 124.99986:2909005 146.98257:290269 184.07356:66873592 496.34290:119282 568.32965:113164 806.56860:2375502	1.812	2	0.125666	2.32	194	IESVDEZGAHUQJU-UHFFFAOYSA-N	O=C(OCC(OC(=O)CCC=CCC=CCC=CCC=CCC=CCC=CCC)COP(=O)([O-])OCC[N+](C)(C)C)CCCCCCCCCCCCCCC	C46H80NO8P	25093112	39322326	2.25965e+07	16547592	54608289	9.12904e+07	20398660	41107886	7.96409e+07	3.21691e+07	18759524	7.36945e+07	65623724	46102574	8.3447e+07	46811273	7384620	16087572	18702380	5.45432e+07	58340878	2.04493e+07	7.20254e+07	94919370	31954963	82342082	1.15737e+08	18222530	18812200	30854675	3.50507e+07	3.25407e+07
PC 38:7	PC	[M+H]+	804.553	60.08126:65985 71.07292:21110 86.09653:288525 86.10846:14962 98.98475:10368 104.10695:24931 125.00050:118629 133.97949:7956 146.98170:15499 184.07356:2774654 208.00009:12808 267.37961:8914 496.06302:8654 621.49030:13123 745.47552:9099 804.55701:120111	1.628	2	0.0782599	1.67	195	JCGCBSQRKKZNJS-UHFFFAOYSA-N	O=C(OCC(OC(=O)CCCCCCCCCCC=CCC=CCC=CCC=CCC=CCC=CCC)COP(=O)([O-])OCC[N+](C)(C)C)CCC=CCCC	C46H78NO8P	2313807	5080218	2.8046e+06	2095410	3465737	6.72173e+06	2739307	3029874	5321080	2482700	2415374	7.17343e+06	10587349	6552854	9.66488e+06	4212440	711044	2943786	6254500	5.42053e+06	8611109	4.83204e+06	5500685	9545142	3289017	4669302	1.05846e+07	133090
PC 40:1	PC	[M+H]+	844.68	60.08113:198731 70.62754:12510 71.07285:52099 86.09653:805392 98.98444:21472 104.10725:75103 124.98028:22726 125.00002:332474 184.07358:8248169 185.07762:130411 186.07849:75728 606.45575:17239 685.42645:13907 808.58716:13568 844.68274:423588	2.703	2	0.102955	1.7	196	XUCOLWONUSFHRC-UHFFFAOYSA-N	O=C(OCC(OC(=O)CCCCCCCCCCCCCC=CCCCCCCCC)COP(=O)([O-])OCC[N+](C)(C)C)CCCCCCCCCCCCCCC	C48H94NO8P	3324925	4550270	4.65022e+06	3660258	3156518	1.15228e+07	4853249	7496382	12156720	5.52242e+06	3425130	10995010	2619673	6927974	1.25069e+07	3825973	4601584	3500204	3667785	8.8371e+06	8540796	5.25479e+06	1.03156e+07	8245444	7437831	8028257	2.17742e+07	90244
PC 40:2	PC	[M+H]+	842.664	60.07547:20498 60.08108:281840 71.07291:77620 75.78823:16411 86.09653:1060362 86.85300:16841 98.98419:27776 104.10686:137252 125.00008:465706 148.08754:19879 184.07358:12054319 185.07733:81841 186.07896:54801 208.44714:16209 842.66669:598622	2.504	2	0.0921136	1.73	197	AEUCYCQYAUFAKH-UHFFFAOYSA-N	O=C(OCC(OC(=O)CCCCCCCCCC=CCCCCCCCC)COP(=O)([O-])OCC[N+](C)(C)C)CCCCCCCCCC=CCCCCCCCC	C48H92NO8P	4988504	4585190	6.76197e+06	5753404	4420142	1.23843e+07	6884173	5839082	1.14337e+07	8.82626e+06	2472364	1.095e+07	4104438	7218470	1.22169e+07	5348852	7117206	2689972	6852755	12286070	13343099	1.06828e+07	1.2656e+07	10858832	13175248	16218630	3.62004e+07	113332			373705
PC 40:3	PC	[M+H]+	840.648	60.08101:368515 71.07273:89478 75.54253:21089 80.51320:23247 86.09648:1675393 95.08284:28856 98.98444:60997 104.10713:178861 124.99984:723007 125.02037:37321 144.07846:22545 184.07347:17532328 207.99800:123102 292.54007:25992 840.64667:822544	2.327	2	0.0618447	1.68	198	NFDDLXWJNNKMOD-UHFFFAOYSA-N	O=C(OCC(OC(=O)CCCCCCCCCCCCCCCCCCC=CCC=CCC=CCCCCCCC)COP(=O)([O-])OCC[N+](C)(C)C)CCCCC	C48H90NO8P	3585271	3487156	5.6649e+06	4204224	3458443	1.09803e+07	5812420	6320752	12479530	9.10578e+06	3258264	1.16758e+07	9744392	5453506	1.29111e+07	6915452	5292184	2734822	12777735	2.05949e+07	19524310	16228240	1.34447e+07	13649090	16367821	21783314	4.7508e+07	188900		697045		348936
PC 40:4	PC	[M+H]+	838.633	59.07370:42749 60.07528:46442 60.08102:579301 66.00042:34683 71.07314:179330 78.71127:38124 86.09653:2505306 98.98386:69321 104.10730:277787 119.37649:36035 125.00013:1003940 125.02071:71213 150.72108:42081 173.17709:39929 177.43771:53626 184.07356:26483288 185.07814:59298 207.99799:63401 288.99567:40440 838.63361:1332306	2.179	2	0.0440282	1.73	199	AAYOXXRTLLISDA-UHFFFAOYSA-N	O=C(OCC(OC(=O)CCCCCCCCCC=CCC=CCCCCC)COP(=O)([O-])OCC[N+](C)(C)C)CCCCCCCCCC=CCC=CCCCCC	C48H88NO8P	8828193	11343850	9710595	9725495	9679673	34326450	13381448	21460988	4.23656e+07	2.18452e+07	10785500	32473370	29461016	20876530	41183890	20897386	9002764	8167088	3.00364e+07	5.17093e+07	46824340	3.62733e+07	3.43555e+07	44715730	30043200	37956569	1.18173e+08	1663954	273932	7389960	6.66758e+06	6000000
PC 40:5	PC	[M+H]+	836.617	58.06129:87476 58.06703:231659 59.07496:96417 60.08101:1582177 71.07269:349721 86.09645:6252572 98.98489:154443 104.10706:539914 124.98022:171845 124.99999:2794634 144.61246:91767 184.07344:66390180 185.07579:223276 207.99843:465494 247.29712:100514 446.02585:90014 531.10394:93495 590.44678:87167 836.61847:2986909	2.027	2	0.0700588	1.68	200	HNCLFWCLQUEVGH-UHFFFAOYSA-N	O=C(OCC(OC(=O)CCCCCCCCCCCCCCCCCC=CCC=CCC=CCC=CCC=CCC)COP(=O)([O-])OCC[N+](C)(C)C)CCCCC	C48H86NO8P	15798535	29483680	1.77847e+07	13993796	14504021	6.85753e+07	20497198	40558234	6.89914e+07	3.2951e+07	19880556	5.56379e+07	53975238	35001234	69959670	30421008	14325162	15882398	49826165	7.41568e+07	66350958	4.9151e+07	5.599e+07	78085468	35161830	41034571	1.81077e+08	3235132	2.78028e+06	4264110	4.92544e+06	3.95299e+06
PC 40:5	PC	[M+H]+	836.616	58.06740:84317 60.08109:633602 71.07304:162559 86.09654:2503721 98.98512:105592 104.10704:301089 117.87005:24341 125.00004:1127950 166.06271:32663 184.07358:26556756 700.28217:23815 768.15961:27490 836.61829:1184887	2.088	2	0.151346	1.68	201	HNCLFWCLQUEVGH-UHFFFAOYSA-N	O=C(OCC(OC(=O)CCCCCCCCCCCCCCCCCC=CCC=CCC=CCC=CCC=CCC)COP(=O)([O-])OCC[N+](C)(C)C)CCCCC	C48H86NO8P	3662797	9653704	5761275	3997645	3469839	2.28793e+07	6082636	15603628	1.58809e+07	1.03073e+07	9399294	1.47926e+07	11009873	12371456	21229950	8081962	5670072	7397680	13820955	1.70793e+07	14810660	1.13898e+07	1.75307e+07	24342652	9871057	11469910	5.30859e+07	5735190	3.51646e+06	3833745	2.54109e+06	3.62637e+06
PC 40:6|PC 18:1_22:5	PC	[M+H]+	834.601	58.06763:417974 60.08113:2786876 71.07281:669056 86.09654:10842141 98.98530:352699 104.10696:1022032 124.99998:4617216 184.07352:112121600 184.78464:119591 302.31265:232658 504.34619:123287 522.35065:177391 834.60077:4657866	1.89	2	0.0618303	2.33	202	LQILTFYUCKNMSR-UHFFFAOYSA-N	O=C(OCC(OC(=O)CCCCCC=CCC=CCC=CCC=CCC=CCC)COP(=O)([O-])OCC[N+](C)(C)C)CCCCCCCC=CCCCCCCCC	C48H84NO8P	32135126	62020784	4.36287e+07	29982675	33399972	106982190	40426985	61344374	8.4156e+07	4.2816e+07	34568564	8.51793e+07	38827486	67203792	118485070	37553573	32811568	31162698	6.6127e+07	8.28235e+07	83308209	6.32351e+07	7.40018e+07	81560666	55932498	73846979	2.1345e+08	1901234	1.03641e+06	578000	1.14368e+06	1.07031e+06
PC 40:7	PC	[M+H]+	832.586	58.06711:63044 60.08110:473003 71.07323:148644 72.50193:22912 86.09652:2139114 95.08527:27033 98.98431:73738 104.10717:167363 125.00000:881607 146.98169:167833 184.07361:19723476 274.50977:26165 522.35706:37083 649.51154:91688 773.49817:71131 832.58295:880048	1.825	2	0.12087	1.68	203	FPEVDFOXMCHLKL-UHFFFAOYSA-N	O=C(OCC(OC(=O)CCC=CCC=CCC=CCC=CCC=CCC=CCC)COP(=O)([O-])OCC[N+](C)(C)C)CCCCCCCC=CCCCCCCCC	C48H82NO8P	8564167	14867436	12848520	9573230	6798329	3.86865e+07	7320342	14020116	2.28013e+07	1.22387e+07	5954856	2.33852e+07	21294868	16394408	2.66626e+07	16683627	5241242	6458778	9.75416e+06	20564840	21897910	11226220	2.54489e+07	35145256	15046823	8785566	4.57596e+07	5141342	5.02447e+06	6992760	7.61143e+06	7.97624e+06
PC 40:7	PC	[M+H]+	832.585	58.06717:79487 59.37045:42018 60.08109:558798 71.07315:161714 86.09644:2205865 98.98521:68525 104.10690:225505 125.00004:1035563 125.02061:75633 142.04147:34433 158.50288:33953 184.07349:22508918 207.99982:160642 528.35107:37967 832.58295:841488	1.764	2	0.0759474	1.67	204	QFOVTMHNARYFIU-UHFFFAOYSA-N	O=C(OCC(OC(=O)CCCCCCC=CCC=CCC=CCC=CCC)COP(=O)([O-])OCC[N+](C)(C)C)CCCCCCCCCC=CCC=CCC=CCC	C48H82NO8P	11308692	27698320	1.28406e+07	8690052	16362765	3.38091e+07	18509638	25645944	4.56634e+07	1.46084e+07	13427280	46786580	29775111	32065016	5.63753e+07	16349705	6384338	10873466	3.57506e+07	3.94101e+07	45507976	2.49555e+07	4.13244e+07	38121472	23733581	29415588	9.02341e+07	2353364	2.00449e+06	1491390	1.5722e+06	1.36103e+06
PC 40:8	PC	[M+H]+	830.57	58.06707:17740 60.08112:141501 66.74464:9127 67.05459:9719 71.07319:38531 78.99067:8267 79.05367:9737 86.09651:616429 98.98469:17005 104.10770:51820 120.96621:23975 125.00003:240607 146.98137:36172 184.07359:6045452 207.99887:114394 231.46103:9114 289.87274:9456 645.49744:21260 647.49719:24668 663.48981:12737 674.84668:9634 743.47620:10911 771.47162:12315 830.56964:243926	1.683	2	0.08163	1.7	205	BFCSBEFTXQRIOJ-UHFFFAOYSA-N	O=C(OCC(OC(=O)CCCCCCC=CCC=CCC=CCC=CCC)COP(=O)([O-])OCC[N+](C)(C)C)CCCCCCC=CCC=CCC=CCC=CCC	C48H80NO8P	2431488	4737590	2.77471e+06	1530373	2704905	6.95802e+06	2036271	3650536	6.41875e+06	2.57232e+06	2491906	7.71861e+06	9058990	4285574	9458690	4021700	614230	2124646	4.29169e+06	5.6305e+06	8740648	3462280	6.69902e+06	9344098	2960940	2836292	1.10764e+07	2958378	3.26295e+06	2676710	3.01608e+06	2667700
PC 42:5	PC	[M+H]+	864.648	60.08102:365216 61.43968:21481 71.07275:95805 81.10430:20990 86.09639:1616918 98.98444:57529 99.41268:21279 104.10693:162199 106.41841:23737 124.99992:757585 167.97908:32218 184.07333:16458423 652.78619:25469 664.46051:24309 796.52954:37927 864.64630:773328	2.218	2	0.109188	1.69	206	HNYMNDJOEIRZLV-UHFFFAOYSA-N	O=C(OCC(OC(=O)CCCCCCCCCCCCCC=CCC=CCC=CCC=CCC=CCC)COP(=O)([O-])OCC[N+](C)(C)C)CCCCCCCCCCC	C50H90NO8P	1095930	939744	1222100	893355	423430	5494570	1754618	3472098	8.26988e+06	3.14376e+06	1969204	7264645	12018281	2236538	8.13873e+06	4883159	1185666	1500046	6893320	1.15677e+07	10508707	6.6883e+06	6.76601e+06	11221056	4692393	5103321	23054220	445390	224077	231575	326265
PC 42:8	PC	[M+H]+	858.601	60.08108:730668 71.07318:219900 81.06969:52778 86.09650:3234151 90.45358:42259 98.98399:88590 104.10688:344133 112.00545:39901 124.99990:1472650 137.27350:36854 184.07353:31184516 208.00165:89801 858.60303:1206530	1.788	2	0.0935982	1.7	207	CBZKQAMOIDIGQS-UHFFFAOYSA-N	O=C(OCC(OC(=O)CCCCCCCC=CCC=CCC=CCC=CCC)COP(=O)([O-])OCC[N+](C)(C)C)CCCCCCCC=CCC=CCC=CCC=CCC	C50H84NO8P	3419791	8378258	2.91994e+06	1744222	5084104	1.15523e+07	6567072	9851808	1.86547e+07	4.32926e+06	4694290	1.96805e+07	10745271	10650926	2.26819e+07	5039190	1422370	3028244	1.26268e+07	15836070	18786236	1.00698e+07	1.6297e+07	15116452	5866339	10254913	3.67835e+07	3354908	2.26547e+06	1580995	1.42246e+06	875193
PC O-28:0|PC O-12:0_16:0	EtherPC	[M+H]+	664.528	57.07006:119335 58.06147:59353 58.06723:91551 60.08112:533778 71.07310:79135 80.36993:41658 85.10058:45886 86.09653:2255929 98.98608:62666 104.10689:290699 125.00001:915966 163.99800:44506 184.07353:29397100 302.31253:76689 426.29437:71254 481.47021:44453 664.52936:1204868	1.765	2	0.101504	2.45	208	GRIADPAVFFUMCY-UHFFFAOYSA-N	O=C(OC(COCCCCCCCCCCCC)COP(=O)([O-])OCC[N+](C)(C)C)CCCCCCCCCCCCCCC	C36H74NO7P	14498352	15771038	19848730	9531521	18047809	34539310	17838903	16693910	2.96782e+07	1.15733e+07	8015808	3.1066e+07	16297890	27519700	38374320	21321185	16483008	11445050	1.02686e+07	38489340	29761968	1.24513e+07	3.1304e+07	29636080	27911564	30321678	111071960
PC O-30:0|PC O-16:0_14:0	EtherPC	[M+H]+	692.559	56.04967:345054 56.79164:313608 57.06982:355406 58.06726:684018 60.07533:302404 60.08118:4113564 71.07285:704388 71.08534:499678 86.09654:16706446 96.79185:265552 98.98544:565907 104.10710:2833960 125.00008:6856072 149.75909:299078 184.07358:210642848 185.07451:483153 287.01596:310891 482.36154:387351 692.56085:9476359	1.974	2	0.0695352	2.44	209	WYKBXGAXGHENAM-UHFFFAOYSA-N	O=C(OC(COCCCCCCCCCCCCCCCC)COP(=O)([O-])OCC[N+](C)(C)C)CCCCCCCCCCCCC	C38H78NO7P	172746382	163271956	2.82609e+08	170127704	233539151	290236780	178922827	114160532	1.61736e+08	1.22826e+08	64978234	2.59589e+08	101857484	223394808	382516560	163233018	204124408	117764272	5.86868e+07	1.47237e+08	122353649	8.09233e+07	1.06442e+08	132781586	215073606	136143423	2.31264e+08	1221142	1.01211e+06	574040	592765	1.11233e+06
PC O-30:1|PC O-16:1_14:0	EtherPC	[M+H]+	690.543	58.06665:111211 60.08112:1101250 71.07304:281197 75.51701:75494 81.52031:87699 83.08585:106033 86.09649:4428578 95.08569:90952 104.10714:361501 124.99995:1734114 184.07352:46536956 187.80438:71309 450.30090:252446 480.34637:107429 498.90988:92452 549.48383:459918 609.29468:91898 613.78308:89596 690.54370:2072832	1.944	2	0.0623017	2.44	210	IBNHQPBEYCSFGY-UHFFFAOYSA-N	O=C(OC(COCCCCCCCCC=CCCCCCC)COP(=O)([O-])OCC[N+](C)(C)C)CCCCCCCCCCCCC	C38H76NO7P	34641691	45613208	61361115	23442134	32772233	9.76605e+07	37467804	49396494	8.57508e+07	2.31721e+07	40934610	1.09834e+08	29418316	100405368	1.72482e+08	29023573	36980462	37423412	2.06039e+07	5.80469e+07	72061863	2.678e+07	6.51579e+07	79797444	45735388	49225568	9.15629e+07	473056			550157
PC O-32:0|PC O-16:0_16:0	EtherPC	[M+H]+	720.59	56.04993:529898 58.06702:1032511 60.08106:5255372 64.34531:514559 71.07275:713226 86.09652:21594376 86.10818:1107358 98.98502:783764 104.10696:2841662 124.99991:9472468 158.77724:532065 184.07352:270540896 185.07372:545292 302.27283:865086 302.34039:709433 397.51151:544939 404.34341:595066 406.43820:498810 482.36209:853872 615.68048:602822 720.59229:12923538	2.194	2	0.0702085	2.45	211	WOTHHEHCEYHCFE-UHFFFAOYSA-N	O=C(OC(COCCCCCCCCCCCCCCCC)COP(=O)([O-])OCC[N+](C)(C)C)CCCCCCCCCCCCCCC	C40H82NO7P	484106192	821168756	651905050	407536040	879782140	1.0087e+09	566997904	524334306	7.60361e+08	4.53842e+08	278147800	1.14477e+09	392492502	1014337192	1.5538e+09	591676188	462705100	470282114	1.98224e+08	4.95008e+08	460771026	2.91246e+08	5.0303e+08	437792288	586105870	561159788	1.10596e+09	49386884	3.84061e+07	29389710	2.67749e+07	28001150
PC O-32:1|PC O-16:0_16:1	EtherPC	[M+H]+	718.575	58.06717:436115 60.08101:2513630 71.07304:466388 86.09649:10852650 104.10710:1609910 116.35038:206661 125.00007:4689238 128.61237:209267 184.07358:121831496 387.74503:259236 445.97098:214358 482.35159:234292 574.70374:274320 718.57690:5786177	2.007	2	0.0696191	2.44	212	HJVQHTGUAIETCQ-UHFFFAOYSA-N	O=C(OC(COCCCCCCCCCCCCCCCC)COP(=O)([O-])OCC[N+](C)(C)C)CCCCCCCC=CCCCCCC	C40H80NO7P	185695991	208944238	292881295	187000604	328605612	3.9877e+08	213787863	198479712	2.80224e+08	1.76328e+08	116946206	3.69474e+08	113055172	333158312	542472740	181742351	277888116	170730112	1.07838e+08	2.65091e+08	200250970	158750240	206234275	217682354	260780057	299463968	693646870	4495870	3.0779e+06	2474595	2.68602e+06	3.52717e+06
PC O-32:1|PC O-16:1_16:0	EtherPC	[M+H]+	718.575	58.06698:977642 60.08103:5448828 71.07349:1055586 71.08538:923558 78.46577:576985 86.09653:24496674 93.06955:559784 98.98553:881355 104.10681:2372281 109.09989:664395 125.00004:9227356 184.07356:336135200 240.09474:695252 302.33740:779870 419.26102:563993 478.33398:1951186 480.34000:1511963 577.52423:3148560 718.29053:984580 718.57446:15997783	2.164	2	0.0678986	2.45	213	BXQUYBIIGCTQFV-UHFFFAOYSA-N	O=C(OC(COCCCCCCCCC=CCCCCCC)COP(=O)([O-])OCC[N+](C)(C)C)CCCCCCCCCCCCCCC	C40H80NO7P	136800764	251070108	1.66346e+08	68659308	238127433	3.60654e+08	204814667	335538334	527858170	1.13803e+08	237975124	7.57501e+08	86824766	559116012	8.99179e+08	108117898	85191850	182092832	6.8601e+07	230430210	357522938	1.17676e+08	3.58034e+08	259719338	197836344	326283488	5.69626e+08	15234532	1.05919e+07	17511210	1.78549e+07	1.66867e+07
PC O-32:2|PC O-16:1_16:1	EtherPC	[M+H]+	716.559	57.07005:214144 58.06701:256954 60.08105:1537507 69.06976:219818 71.07309:292485 71.08569:182621 81.06991:276216 83.08550:131292 86.09643:7044052 95.08543:356272 98.98506:237074 104.10709:835467 109.10134:127478 125.00001:2647795 184.07353:79437512 476.31207:465985 480.34869:173226 575.50299:1436522 716.55939:3679552	1.972	2	0.077289	2.43	214	MZDGVRYVGYDNAO-UHFFFAOYSA-N	O=C(OC(COCCCCCCCCC=CCCCCCC)COP(=O)([O-])OCC[N+](C)(C)C)CCCCCCCC=CCCCCCC	C40H78NO7P	35310896	64518572	6.23171e+07	29583378	57118047	120087600	47193869	87794628	129077150	3.73753e+07	69295042	158858845	32615234	140281692	235350490	38054639	45250110	62505398	43207590	9.09474e+07	110781358	5.46381e+07	109253445	120775244	56893898	113983022	2.60893e+08	1417512	1.07826e+06	1810945	2.51787e+06	1.65383e+06
PC O-33:0	EtherPC	[M+H]+	734.606	58.06730:191209 60.08113:1080612 71.07284:261009 86.09647:4469785 87.09840:101159 98.98601:82730 104.10683:509808 124.99995:1979349 146.69020:81782 184.07352:50501032 185.07689:1248481 734.57434:1657957	2.264	2	0.0726157	1.63	215	LXEGSWFXNDUGIV-UHFFFAOYSA-N	O=C(OC(COCCCCCCCC)COP(=O)([O-])OCC[N+](C)(C)C)CCCCCCCCCCCCCCCCCCCCCCCC	C41H84NO7P	6032401	8650470	7897905	7126621	16887158	8.04386e+06	6214023	3928412	5.229e+06	6.12239e+06	1711484	1.28054e+07	2838808	12718406	1.5794e+07	4663240	6875648	4869528	1620415	2.41115e+06	3770222	3.02519e+06	3.74486e+06	2084848	9133658	8315506	7.24717e+06	472274
PC O-34:0|PC O-18:0_16:0	EtherPC	[M+H]+	748.622	58.06703:101022 60.08110:1098691 65.06814:93825 71.07309:253824 82.61592:80899 86.09653:3844811 98.98469:174743 104.10712:636741 124.99995:1515448 137.13062:86142 160.26709:99060 184.07353:48460724 510.37814:119827 748.62054:2240716	2.418	2	0.0642063	2.44	216	GTFLTTXDLGEBAI-UHFFFAOYSA-N	O=C(OC(COCCCCCCCCCCCCCCCCCC)COP(=O)([O-])OCC[N+](C)(C)C)CCCCCCCCCCCCCCC	C42H86NO7P	19560407	20800986	20706775	14134152	25728590	3.21576e+07	22081773	21438016	3.37591e+07	2.60814e+07	11663178	3.31374e+07	5736621	23289890	3.48725e+07	10855808	18576290	11260216	21871605	3.27858e+07	20556269	2.73584e+07	26667115	18206222	29333982	48129233	1.85487e+08	6523512	4.83924e+06	3869785	2.95681e+06	3.95823e+06
PC O-34:1|PC O-18:1_16:0	EtherPC	[M+HCOO]-	790.598	78.95886:44984 94.42292:25451 255.23274:1802918 281.24829:508258 466.32184:26011 474.32990:25425 492.34598:99023 730.57477:488109	2.334	2	0.413371	2.39	217	IQLHTKSHLGLPMG-UHFFFAOYSA-N	O=C(OC(COCCCCCCCCC=CCCCCCCCC)COP(=O)([O-])OCC[N+](C)(C)C)CCCCCCCCCCCCCCC	C42H84NO7P	13695038	20366726	30779610	15500539	15562513	3.53762e+07	18362740	29137236	2.13282e+07	2.4066e+07	17791782	2.60104e+07	10058976	58275976	4.0564e+07	16187224	42567282	26658854	1.03367e+07	3.20631e+07	14990198	1.52537e+07	15779355	19773728	18036776	24823272	7.19088e+07	2137424	1.3844e+06	1027990	1.14548e+06	1.04894e+06
PC O-34:1|PC O-26:1_8:0	EtherPC	[M+H]+	746.606	58.06694:1354746 60.08104:8021990 71.07298:2185819 74.06687:861474 86.09650:34366920 98.98638:1097386 104.10702:5227548 104.50632:762237 124.99997:15428453 184.07358:417103712 208.44104:1142020 620.50946:860889 746.60522:18657052	2.2	2	0.0625837	2.44	218	DQKIORYXLLOJNX-UHFFFAOYSA-N	O=C(OC(COCCCCCCCCCCCCCCC=CCCCCCCCCCC)COP(=O)([O-])OCC[N+](C)(C)C)CCCCCCC	C42H84NO7P	474845886	629008096	6.32415e+08	444970686	647371052	1.1427e+09	544155984	580855270	838967040	5.51583e+08	311244576	9.96065e+08	164528766	795948044	1.2228e+09	322120784	687562468	408135172	338844655	738224860	612972232	505027300	6.73865e+08	547242056	726978944	921897676	2.58878e+09	32866894	2.7229e+07	18533210	1.99905e+07	19289150
PC O-34:2|PC O-16:0_18:2	EtherPC	[M+H]+	744.59	58.06698:299488 60.08112:2021911 71.07289:462692 77.17144:242676 86.09652:8212090 98.98514:334992 104.10736:1166448 125.00002:3070492 129.94336:177893 184.07355:93447664 369.70480:175703 482.35956:224431 744.59015:4271029	2.03	2	0.0592965	2.44	219	IQACMFWAGALEAQ-UHFFFAOYSA-N	O=C(OC(COCCCCCCCCCCCCCCCC)COP(=O)([O-])OCC[N+](C)(C)C)CCCCCCCC=CCC=CCCCCC	C42H82NO7P	254663524	214973316	3.63002e+08	218157326	379811358	393245580	312018195	167334140	2.70111e+08	2.79774e+08	95811642	3.99976e+08	156392988	293653188	504495020	269348478	229531368	148169356	1.68034e+08	2.45559e+08	208586071	2.07536e+08	197890260	214332332	372030244	291468162	6.38467e+08	1905688	1.60858e+06	1434975	847783	747286
PC O-34:2|PC O-16:1_18:1	EtherPC	[M+H]+	744.591	55.05452:131864 57.03342:92990 57.07026:350327 58.06707:128273 60.08103:752899 67.05470:147743 69.06982:118367 71.07299:185594 71.08525:263763 72.08942:80693 75.70906:63579 81.07007:172129 83.08521:122353 85.10075:199548 86.09650:3128133 86.10832:161361 94.55020:64933 95.08544:241037 97.10085:74989 104.10657:355653 109.10136:115644 109.28230:62259 121.10170:97469 125.00017:1110169 135.11870:70855…	2.172	2	0.0713095	2.43	220	WDQJCKHLEYAETE-UHFFFAOYSA-N	O=C(OC(COCCCCCCCCC=CCCCCCC)COP(=O)([O-])OCC[N+](C)(C)C)CCCCCCCC=CCCCCCCCC	C42H82NO7P	66776116	85820898	8.93819e+07	34082892	98081452	1.66503e+08	90641261	122010506	1.88753e+08	5.89735e+07	98635510	2.35869e+08	16737819	165350768	2.68222e+08	27291150	58513080	67590554	35250865	8.04399e+07	116457500	6.39041e+07	1.35509e+08	98375100	99700267	181434168	3.5004e+08	2864672	1.74556e+06	731465	2.85943e+06
PC O-34:3|PC O-16:1_18:2	EtherPC	[M+H]+	742.575	57.07033:175728 60.08109:898189 67.05425:144839 69.06998:126675 71.07306:204376 71.08553:124776 81.06993:331122 83.08532:139263 86.09655:4009342 93.07036:137842 95.08533:324507 98.98436:132833 104.10631:337340 109.10119:177465 125.00024:1602042 184.07361:44332224 369.75043:87667 480.34290:248747 502.33115:267224 601.52356:1519510 672.26660:98408 742.57562:2169066	2.006	2	0.0544776	2.43	221	AXCLECQLCBWNLZ-UHFFFAOYSA-N	O=C(OC(COCCCCCCCCC=CCCCCCC)COP(=O)([O-])OCC[N+](C)(C)C)CCCCCCCC=CCC=CCCCCC	C42H80NO7P	59033444	62265112	9.65673e+07	46400940	68465265	1.26944e+08	80460101	72152032	1.33244e+08	9.07138e+07	71465942	1.51467e+08	68835281	129390506	2.13274e+08	76252557	44923040	54468430	8.45558e+07	8.94538e+07	112727674	8.92203e+07	9.2563e+07	125306190	111463781	106023117	2.06402e+08	393730	435841	329840	338416
PC O-35:9	EtherPC	[M+H]+	744.495	56.04997:55552 57.06997:93076 60.08089:28522 67.05444:40086 69.06993:49221 71.07309:196893 71.08543:81055 81.06999:80731 83.08545:51439 85.10120:59527 86.09647:1848784 88.35960:25968 95.08542:86021 97.10099:40911 109.10204:36741 119.08437:24073 120.96652:133449 123.11716:23723 125.00038:72873 142.13304:22874 143.28256:25103 152.66560:26382 162.95587:2651725 164.00896:107907 164.95236:27510 184.07…	1.851	2	0.16264	1.6	222	YEKLOHZSPALKPW-UHFFFAOYSA-N	O=C(OC(COCCC=CCC=CCC=CCC=CCC)COP(=O)([O-])OCC[N+](C)(C)C)CCCC=CCC=CCC=CCC=CCC=CCC	C43H70NO7P	15706509	23987250	33664330	19319906	11599018	51352420	14853869	17550176	2.31715e+07	1.70838e+07	10582784	24045310	15600970	21140144	4.90603e+07	15802277	25423462	17362620	2.86704e+07	2.22885e+07	12797976	1.92562e+07	17014270	35388002	16872348	11305158	4.03421e+07	197512
PC O-36:1|PC O-16:0_20:1	EtherPC	[M+H]+	774.638	58.06686:21393 60.08107:180861 71.07321:38833 71.08540:16170 86.09647:697937 104.10711:113108 124.93777:27728 125.00010:318390 142.94786:16502 145.35280:14777 167.98010:64315 179.42050:15268 184.07352:7862176 185.07825:69508 185.98999:28494 186.07619:20566 203.74841:16810 387.03586:15487 482.34863:16877 633.56348:21271 774.62494:375672	2.42	2	0.0670075	2.44	223	RZVLQGOIANISBO-UHFFFAOYSA-N	O=C(OC(COCCCCCCCCCCCCCCCC)COP(=O)([O-])OCC[N+](C)(C)C)CCCCCCCCCC=CCCCCCCCC	C44H88NO7P	17037659	13285906	20784855	8699765	22392965	2.00387e+07	15415651	10488244	14645740	1.03246e+07	5714466	1.96699e+07	1855814	15159128	2.10951e+07	5347346	14028746	7525944	4.17528e+06	7.01592e+06	6295951	7.26834e+06	1.10252e+07	6669018	18726919	28449715	4.74613e+07	871716		395830	310500
PC O-36:2|PC O-18:1_18:1	EtherPC	[M+H]+	772.622	58.06746:296028 60.08109:1863936 71.07336:333799 86.09650:7132112 92.42854:121819 98.98487:247531 104.10700:1123666 124.65932:129123 124.99997:3214749 145.76051:131058 180.16502:130969 184.07359:86734880 185.07753:232639 265.07217:118902 473.56436:141806 508.37912:183419 772.62476:3855704	2.218	2	0.0618136	2.44	224	SLADRSJRKVHHAA-UHFFFAOYSA-N	O=C(OC(COCCCCCCCCC=CCCCCCCCC)COP(=O)([O-])OCC[N+](C)(C)C)CCCCCCCC=CCCCCCCCC	C44H86NO7P	76814504	70540284	8.91939e+07	55024340	126982488	126848440	90555642	69982680	98833425	5.92864e+07	37742188	1.29132e+08	9149112	95884474	1.45402e+08	22981011	105825580	46490912	3.57507e+07	6.6008e+07	69742902	6.66273e+07	91728205	50996124	140080584	229403811	2.77333e+08	1236528	406232	651490	587283	328014
PC O-36:3|PC O-16:0_20:3	EtherPC	[M+H]+	770.606	57.06969:141326 58.06133:119966 58.06701:153489 60.08103:1097906 67.37298:73790 71.07325:207516 86.09651:4382628 95.27327:99656 98.98489:145227 104.10732:711716 125.00002:1924164 167.98080:166140 184.07349:48089868 185.07591:112579 295.05066:84468 302.34552:108435 482.35352:88223 770.60425:2342203	2.1	2	0.0527273	2.44	225	FBBXBJITXQXKMG-UHFFFAOYSA-N	O=C(OC(COCCCCCCCCCCCCCCCC)COP(=O)([O-])OCC[N+](C)(C)C)CCCCCCCCCC=CCC=CCC=CCC	C44H84NO7P	77240667	99698442	1.19303e+08	35365135	110550977	153677360	86970275	77483188	9.34878e+07	5.42667e+07	54758110	1.46879e+08	38990218	122103566	2.07923e+08	60490025	62279360	67271720	1.20266e+08	4.72959e+07	46155663	41436070	5.81878e+07	59660142	18485829	70531792	1.11723e+08	235696		346005	9.26623e+06
PC O-36:3|PC O-18:1_18:2	EtherPC	[M+H]+	770.606	58.06687:311063 60.08108:2875860 61.24799:161068 66.20363:153280 71.07277:415414 86.09651:9930109 98.98510:323769 101.35851:156698 104.10675:1471940 125.00018:4264968 150.12764:167079 184.07347:110399040 185.07585:2003751 186.07771:726276 508.37216:295115 629.55096:346338 770.60492:4645499	2.03	2	0.0673896	2.43	226	MFZLAZYUXHHSIA-UHFFFAOYSA-N	O=C(OC(COCCCCCCCCC=CCCCCCCCC)COP(=O)([O-])OCC[N+](C)(C)C)CCCCCCCC=CCC=CCCCCC	C44H84NO7P	109354248	123349178	147238015	122710829	203686006	1.95622e+08	147196680	91670036	131249140	1.23561e+08	56943410	201079020	66344140	169533088	2.67752e+08	97629222	121856668	82856734	1.20266e+08	127163490	133205687	1.35347e+08	1.31419e+08	116284830	230764230	222583729	2.69543e+08	20849220	1.49066e+07	9649310	1.00817e+07	9604250
PC O-36:4|PC O-16:0_20:4	EtherPC	[M+H]+	768.591	55.34766:111747 57.06993:201952 58.06683:140382 60.08098:1753953 71.07301:408227 71.08499:130286 85.10075:114905 86.09652:6536380 96.97888:113364 104.10694:921756 124.99989:2923758 146.98186:249207 167.97987:207792 184.07358:69456208 185.07864:202783 320.67557:147069 482.35901:179676 627.56329:149193 709.46472:127527 768.58740:3030963	2	2	0.0578825	2.43	227	SOUZQPFUXRVDGK-UHFFFAOYSA-N	O=C(OC(COCCCCCCCCCCCCCCCC)COP(=O)([O-])OCC[N+](C)(C)C)CCCCCCC=CCC=CCC=CCC=CCC	C44H82NO7P	210384145	499778756	234375380	89851362	290693531	6.16942e+08	194777965	423941444	4.74031e+08	1.66714e+08	224771158	6.52167e+08	188045212	567076086	8.91493e+08	171357128	143106376	265377396	7.94572e+07	2.22276e+08	226312992	1.14971e+08	3.2087e+08	294168630	157424047	197651506	570754130	151658844	1.13959e+08	72609190	8.28184e+07	7.82361e+07
PC O-36:5|PC O-16:0_20:5	EtherPC	[M+H]+	766.575	56.05009:93936 57.07022:112387 58.06753:214282 60.08105:1342322 71.07314:294585 71.08614:99133 86.09651:5259081 98.98521:159898 104.10689:742316 112.01445:81787 125.00004:2492740 184.07352:58989944 185.07755:229232 186.07780:86429 335.08121:86973 482.35831:111799 625.51459:147744 766.57318:2213240	1.851	2	0.100304	2.42	228	YHSSHPWVFALMBA-UHFFFAOYSA-N	O=C(OC(COCCCCCCCCCCCCCCCC)COP(=O)([O-])OCC[N+](C)(C)C)CCCC=CCC=CCC=CCC=CCC=CCC	C44H80NO7P	48571546	88915204	5.47038e+07	21000505	95180682	95632200	42456865	49516474	6.94975e+07	2.6452e+07	26974632	1.16975e+08	23311439	107960842	171894970	27342846	19477578	46412558	1.70671e+07	3.01629e+07	31027333	21102410	5.02129e+07	43407942	27279692	34486670	66632600	587730	342409	197790
PC O-36:5|PC O-16:1_20:4	EtherPC	[M+H]+	766.575	58.06739:67881 60.08113:388692 71.07301:83112 77.69187:32680 80.47296:26551 86.09650:1560004 98.98399:33471 104.10721:109312 124.99987:674267 181.02760:33255 184.07358:16518754 480.34671:47063 526.32928:128822 625.52521:54925 631.01440:37202 766.57532:657534	1.96	2	0.0635994	2.43	229	VXQMCPDKMGAOGH-UHFFFAOYSA-N	O=C(OC(COCCCCCCCCC=CCCCCCC)COP(=O)([O-])OCC[N+](C)(C)C)CCCCCCC=CCC=CCC=CCC=CCC	C44H80NO7P	68810870	237149592	62963995	23101584	91299252	3.51672e+08	74870747	343674524	4.28373e+08	5.66594e+07	238617656	456068020	94351506	416738038	6.59049e+08	54929538	46682976	166489794	58476225	1.73097e+08	243176388	7.2245e+07	3.55439e+08	297045386	62044013	139059485	5.07288e+08	82197152	6.6286e+07	101447165	1.14419e+08	1.01088e+08
PC O-36:6|PC O-16:1_20:5	EtherPC	[M+H]+	764.559	58.06156:92783 58.06736:189706 60.08107:1051362 71.07317:262297 78.16946:77953 86.09650:4958068 98.98370:141374 104.10744:537383 124.99995:2112587 125.02050:113113 154.21117:99165 184.07346:50291916 480.34708:139152 524.30951:296640 527.60950:94583 622.69861:83851 623.50970:98043 764.55737:1921784	1.818	2	0.0586253	2.42	230	YHOIJVHLDXTLSX-UHFFFAOYSA-N	O=C(OC(COCCCCCCCCC=CCCCCCC)COP(=O)([O-])OCC[N+](C)(C)C)CCCC=CCC=CCC=CCC=CCC=CCC	C44H78NO7P	15937784	41737942	1.75086e+07	8843096	28538413	5.46163e+07	20346006	41492592	7.21271e+07	1.62819e+07	27875794	9.2969e+07	26245574	96092144	1.21911e+08	17973197	5688040	27257828	1.63664e+07	3.2486e+07	55986271	2.00164e+07	64612205	63394136	20438764	30590582	7.71933e+07	183908
PC O-37:10	EtherPC	[M+H]+	770.509	55.05467:45057 56.04966:77527 57.07018:69744 60.08113:81521 67.05451:57220 69.06956:64469 71.07330:269896 71.08127:33789 71.08559:62583 81.06988:111291 83.08546:72468 85.10123:46545 86.09654:2836367 93.06945:32010 95.08577:80216 97.10161:36643 97.29916:28851 104.10706:39848 109.10142:46180 120.96637:94896 121.10112:46304 123.11627:38494 125.00035:194993 162.95596:3425481 164.00829:111831 184.0736…	1.878	2	0.0817206	1.64	231	BIFQLFQOARTJBK-UHFFFAOYSA-N	O=C(OC(COCCC=CCC=CCC=CCC=CCC)COP(=O)([O-])OCC[N+](C)(C)C)CCC=CCC=CCC=CCC=CCC=CCC=CCC	C45H72NO7P	19993144	39291500	47403330	16172384	16887499	7.47263e+07	17753102	28445460	30308755	1.91929e+07	17601372	2.42865e+07	9549552	31889020	6.5475e+07	12505543	34259672	30295988	31934330	1.96979e+07	11404761	2.11695e+07	1.8467e+07	31769002	12624736	14872580	49824080	2859332	3.14586e+06	3459650	4.50928e+06	3.82071e+06
PC O-37:9	EtherPC	[M+H]+	772.526	56.04942:72259 57.07009:188424 58.06707:43132 60.08096:170049 67.05419:65925 69.38229:39350 71.07342:273564 71.08543:141396 81.06991:58565 83.08502:85864 83.29359:45114 85.10152:93422 86.09653:3055965 87.09991:103826 92.12355:39034 95.08520:124673 109.10289:63335 113.21710:39499 120.96557:136045 125.00002:262731 148.98180:40992 157.52199:40014 162.95599:3613308 164.00874:107264 184.07362:5866647 …	2.048	2	0.105152	1.66	232	VJWMWJFJIUMCGH-UHFFFAOYSA-N	O=C(OC(COCCC=CCC=CCC=CCC=CCC)COP(=O)([O-])OCC[N+](C)(C)C)CCCCCC=CCC=CCC=CCC=CCC=CCC	C45H74NO7P	12629113	37659572	34921945	12393212	10202438	5.54028e+07	12183188	35720082	2.75281e+07	1.27094e+07	37273824	22674355	16334184	28781576	63410740	12857202	28169376	38560454	39553870	2.16815e+07	12915891	1.72824e+07	1.85211e+07	40373862	9542004	8518770	4.49567e+07	13895326	1.04498e+07	12583455	1.06823e+07	1.03587e+07
PC O-38:2|PC O-18:1_20:1	EtherPC	[M+H]+	800.653	58.06723:27255 60.08104:173466 71.07339:31516 86.09660:633491 98.98478:22063 104.10663:77793 124.93745:67144 124.99997:290476 142.94815:17257 144.81566:13395 146.43835:16801 167.97968:107248 184.07358:7437146 185.07681:63764 185.99011:34421 186.08057:15171 226.02522:15529 275.56354:15767 289.92355:14278 508.38141:14612 561.91895:18366 576.44421:16546 757.50763:33115 800.61047:407084	2.427	2	0.105054	2.26	233	OALUPVKKQYLXOY-UHFFFAOYSA-N	O=C(OC(COCCCCCCCCC=CCCCCCCCC)COP(=O)([O-])OCC[N+](C)(C)C)CCCCCCCCCC=CCCCCCCCC	C46H90NO7P	6566060	5755642	7.82184e+06	3525937	9136233	7.3268e+06	5435206	3804434	4330425	2.79163e+06	1642444	7.34386e+06	1150598	6489368	9.22377e+06	2152037	5670896	3043070	632800	1.51788e+06	2164359	1872290	3.2065e+06	1814264	5982202	8162447	5.82222e+06	164460
PC O-38:3	EtherPC	[M+H]+	798.637	56.04988:27187 57.06974:25290 58.06178:25408 58.06730:37368 60.08101:272811 69.06944:22076 71.07308:80366 76.46554:20097 86.09647:1128507 98.98625:22886 104.10697:147692 124.93717:31969 124.99999:483921 162.95587:78276 167.98026:63742 184.07349:11660977 185.07794:106995 185.98940:34934 186.07823:48890 207.99886:30258 280.17261:17628 283.78604:20970 287.58603:20447 471.86444:24250 739.48322:57658 …	2.252	2	0.0838577	1.78	234	JQEOVXRIBKQIGX-UHFFFAOYSA-N	O=C(OC(COCCCCCCCCCC)COP(=O)([O-])OCC[N+](C)(C)C)CCCCCCCCCCCCC=CCC=CCC=CCCCCCCC	C46H88NO7P	11741548	8977942	11384025	8873608	18818209	1.4756e+07	12494286	6362576	1.16588e+07	7.61496e+06	3708170	1.56099e+07	2927237	12081022	1.70743e+07	5508024	9868026	4672894	3.16657e+06	5.99174e+06	8049143	6413040	9.97042e+06	4868780	19782153	25789373	2.11366e+07	3112208	1.21017e+06	2035575	913699	848007
PC O-38:4|PC O-18:0_20:4	EtherPC	[M+H]+	796.622	57.06999:84191 58.06130:43635 58.06738:98806 60.08110:561523 69.06973:62723 71.07320:170306 71.08539:53114 82.01547:42291 83.08532:42058 86.09651:2501570 98.98486:77491 104.10750:304205 125.00010:1033717 146.98158:188549 163.74829:43200 167.97981:69787 184.07358:26380966 510.40408:60037 613.06610:55642 655.56311:135036 737.52460:136468 796.61963:1098200	2.213	2	0.0427294	2.43	235	PTKWWHCMNOQBSL-UHFFFAOYSA-N	O=C(OC(COCCCCCCCCCCCCCCCCCC)COP(=O)([O-])OCC[N+](C)(C)C)CCCCCCC=CCC=CCC=CCC=CCC	C46H86NO7P	13743657	19620362	9733610	4212772	17530435	2.51799e+07	14049408	28718768	3.52361e+07	1.16382e+07	13885562	40279955	3999635	21029308	3.56307e+07	4801147	8591350	9591014	7659715	19433520	16715503	12201440	2.39468e+07	12376068	13535798	33007784	9.94639e+07	20294264	1.45749e+07	12297555	1.38968e+07	1.14849e+07
PC O-38:4|PC O-18:1_20:3	EtherPC	[M+H]+	796.622	58.06720:128501 60.08090:1097635 69.06982:87978 71.07294:254218 86.09644:4891442 98.98515:113551 104.10697:677998 124.99992:2018911 184.07339:49018480 185.07669:182745 186.08029:81011 472.24713:72721 508.37231:113321 796.62170:1912073	2.106	2	0.039923	2.42	236	BHXWOKYZVJSVLR-UHFFFAOYSA-N	O=C(OC(COCCCCCCCCC=CCCCCCCCC)COP(=O)([O-])OCC[N+](C)(C)C)CCCCCCCCCC=CCC=CCC=CCC	C46H86NO7P	53191135	80928336	6.93384e+07	35657654	93762219	1.31235e+08	75267802	76126268	91450230	4.1985e+07	52655524	1.24951e+08	24393699	118938876	1.68112e+08	37030381	61389676	63124694	44985085	6.45877e+07	61800485	5.30412e+07	8.53062e+07	67423406	62331524	112278014	1.32995e+08	6040012	5.94595e+06	4069725	695705	4.12914e+06
PC O-38:5|PC O-18:1_20:4	EtherPC	[M+H]+	794.606	58.06704:11223 60.08096:119424 71.07309:38767 86.09645:488043 98.98439:15101 99.07288:10022 104.10681:66950 124.93820:16275 125.00000:207506 167.97926:41513 184.07347:5242186 185.07762:14241 185.98993:12471 289.73795:9554 508.38031:12323 570.90924:11537 794.59949:239496	2.002	2	0.0638987	2.43	237	YPEVVVCDYBKGNI-UHFFFAOYSA-N	O=C(OC(COCCCCCCCCC=CCCCCCCCC)COP(=O)([O-])OCC[N+](C)(C)C)CCCCCCC=CCC=CCC=CCC=CCC	C46H84NO7P	313800448	723435616	332029720	164927820	474353478	941389130	378192670	727699644	7.95252e+08	2.72483e+08	362435760	967922080	206998979	894048356	1372965460	216732462	282544228	407523348	1.7284e+08	4.70873e+08	458510766	2.46877e+08	6.32165e+08	496406990	306518444	472440714	1188468740	66446362	4.79529e+07	30299005	3.41603e+07	3.3892e+07
PC O-38:5|PC O-18:1_20:4	EtherPC	[M+HCOO]-	838.598	59.01376:15506 65.44609:10217 78.20067:13191 78.95925:48043 91.02252:11005 152.99498:56597 183.61638:12555 199.08354:11638 259.23956:14020 283.26453:89107 303.23242:197343 329.24771:119240 331.26044:16746 492.34280:15857 563.66217:12524 778.56665:38574	2.139	2	0.43142	2.21	238	YPEVVVCDYBKGNI-UHFFFAOYSA-N	O=C(OC(COCCCCCCCCC=CCCCCCCCC)COP(=O)([O-])OCC[N+](C)(C)C)CCCCCCC=CCC=CCC=CCC=CCC	C46H84NO7P	5729155	14628110	11331780	3224861	8286416	1.79642e+07	7411444	21717966	1.23868e+07	6.41147e+06	13664134	1.83031e+07	5545777	41455474	24539880	5741460	11686584	19625118	3.52141e+06	1.04658e+07	6274146	4134260	8.84833e+06	9006524	4545106	8676696	17022180	4601226	4.32355e+06	1886165	5.74173e+06	6.66146e+06
PC O-38:6|PC O-18:1_20:5	EtherPC	[M+H]+	792.591	58.06159:79097 58.06725:111195 60.08099:953709 71.07319:191361 83.08676:71178 86.09650:4181823 94.14734:82737 98.98536:174985 104.10706:629603 105.17850:69867 124.99995:1777146 146.98047:113271 152.71098:66268 160.20804:70449 184.07355:45031752 414.39557:73185 508.37424:91891 609.51294:84584 614.52881:79369 728.25232:76979 740.52521:88059 792.59003:1614237	1.857	2	0.0850857	2.43	239	IXJTXTUANBZPRR-UHFFFAOYSA-N	O=C(OC(COCCCCCCCCC=CCCCCCCCC)COP(=O)([O-])OCC[N+](C)(C)C)CCCC=CCC=CCC=CCC=CCC=CCC	C46H82NO7P	31662590	76108276	33870095	20761522	71866776	8.43905e+07	33500982	52116360	6.7918e+07	2.08017e+07	25837834	9.63499e+07	17097022	99473222	147021120	15145119	17792046	46329044	2.57092e+07	3.63606e+07	46449578	2.80473e+07	7.02232e+07	55837668	30753596	53878128	9.26845e+07	684920	266732	11897635	1.4758e+06	782964
PC O-38:6|PC O-18:2_20:4	EtherPC	[M+H]+	792.59	57.07014:15356 58.06738:11220 60.08109:96307 71.07305:26051 78.97778:9228 85.10133:10342 86.09647:417857 95.08466:8734 104.10683:34010 124.93737:10702 125.00014:160386 164.95415:12848 167.97954:25871 174.93263:8442 184.07361:3976510 185.98831:10482 206.74490:8610 506.35556:19480 526.33154:19449 609.51147:10611 732.51385:12798 733.51215:40307 792.58179:203857	1.96	2	0.0651608	2.45	240	BOHZCIJMIPHZKG-UHFFFAOYSA-N	O=C(OC(COCCCCCCCCC=CCC=CCCCCC)COP(=O)([O-])OCC[N+](C)(C)C)CCCCCCC=CCC=CCC=CCC=CCC	C46H82NO7P	72536086	191231832	7.66177e+07	29438275	105723570	2.75822e+08	104894008	294240168	357948730	6.50574e+07	204491828	4.03863e+08	52778492	349362124	552723930	49017620	51204364	137464380	63132730	1.508e+08	199387271	8.09406e+07	264401335	178348860	69065240	165735044	4.29022e+08	12423940	1.07983e+07	23518600	2.74821e+07	2.29779e+07
PC O-38:7|PC O-16:1_22:6	EtherPC	[M+H]+	790.574	55.05465:82975 56.05007:75324 58.06729:88268 60.08110:1024628 67.05418:100083 69.06962:116480 69.68749:46739 71.07312:248910 75.42927:51123 81.07012:58979 86.09652:3994254 91.05408:57286 95.08510:111772 97.10136:52851 98.98473:114756 104.10649:350060 107.08674:59141 125.00008:1746466 181.02637:69815 184.07355:35422488 314.74469:52953 480.34464:110846 550.33069:193057 605.53802:116869 649.51709:27…	1.892	2	0.0864629	2.41	241	LSUUYCOJTDXYNX-UHFFFAOYSA-N	O=C(OC(COCCCCCCCCC=CCCCCCC)COP(=O)([O-])OCC[N+](C)(C)C)CCC=CCC=CCC=CCC=CCC=CCC=CCC	C46H80NO7P	12616520	27775450	12934910	3390099	8098641	63729910	9237887	42562496	5.96121e+07	5.53304e+06	32261984	58305450	6166619	39757312	8.48474e+07	5391818	5427664	18196112	6.82293e+06	22044890	30739218	6.15999e+06	40027355	40092588	6051191	8929027	3.71558e+07	6502244	7.49864e+06	14088940	1.69742e+07	14056650
PC O-38:7|PC O-18:2_20:5	EtherPC	[M+H]+	790.575	58.06137:19769 58.06731:46136 60.08099:324876 63.81319:18673 67.05447:21808 70.93774:20381 71.07304:88300 86.09648:1331785 98.98466:29140 104.10654:121081 121.10167:23298 125.00003:546001 142.66914:20433 181.02408:21364 184.07347:12869102 204.06352:18500 506.36414:29462 524.31104:68526 580.79895:20502 649.51422:53855 769.11633:22669 790.57227:471028	1.827	2	0.111902	2.42	242	DBCXCFBGWOEMJV-UHFFFAOYSA-N	O=C(OC(COCCCCCCCCC=CCC=CCCCCC)COP(=O)([O-])OCC[N+](C)(C)C)CCCC=CCC=CCC=CCC=CCC=CCC	C46H80NO7P	2261414	9935262	2.11542e+06	1667182	9433074	1.18326e+07	4874546	13571896	18669805	3.38787e+06	10284086	2.84478e+07	4866169	29407788	3.72649e+07	2781988	574122	9579688	4.1091e+06	6.7262e+06	14554178	5.80558e+06	2.41311e+07	13085540	3926938	11469065	2.29474e+07	194464	7.49864e+06	599415	591813	14056650
PC O-39:10	EtherPC	[M+H]+	798.541	56.04947:72434 57.07029:55426 58.06688:44716 60.08099:287797 61.08423:51065 63.88766:27529 69.07020:44119 70.06577:27915 71.07311:226491 71.08562:59216 72.29544:30153 74.20833:31253 80.67822:27098 83.08508:52238 85.10131:39888 86.09648:2557782 87.10011:192927 95.08590:52299 98.98521:39177 104.10687:133384 107.08593:30917 125.00004:377393 127.00262:40791 162.95596:2158435 184.07355:9366979 185.076…	2.091	2	0.0480681	1.71	243	DBXJOCSZUPYVJQ-UHFFFAOYSA-N	O=C(OC(COCCC=CCC=CCC=CCC=CCC)COP(=O)([O-])OCC[N+](C)(C)C)CCCCC=CCC=CCC=CCC=CCC=CCC=CCC	C47H76NO7P	20044817	52120236	68220140	16598450	13041161	8.03142e+07	13758619	43974692	3.32385e+07	1.56715e+07	60022150	2.52463e+07	13374120	32267464	7.28478e+07	13360372	43347344	51414920	43439300	1.67488e+07	9807711	1.78629e+07	1.49681e+07	33331158	9136849	9061880	3.90131e+07	13196958	7.43361e+06	11132250	1.12544e+07	1.01957e+07
PC O-39:9	EtherPC	[M+H]+	800.557	56.05000:41530 57.07024:85934 71.07287:167400 71.08552:87013 81.07008:40724 85.10139:63027 86.09651:1714460 95.08536:41408 97.10199:25997 109.10159:43179 123.11871:26420 125.00030:52184 133.43634:26346 162.95593:2366153 184.07359:854639 185.07664:208676 186.07823:63161 579.53638:116166 617.48743:88201 741.48535:1827466 757.52307:27534 800.55713:1593484	2.283	2	0.111397	1.54	244	QRPDXORQBIAFOX-UHFFFAOYSA-N	O=C(OC(COCCC=CCC=CCC=CCC=CCC)COP(=O)([O-])OCC[N+](C)(C)C)CCCCCCCC=CCC=CCC=CCC=CCC=CCC	C47H78NO7P	9524724	8727136	8.07844e+06	5706079	10458331	22027180	12496483	12124728	2.53958e+07	1.31366e+07	5126082	22445975	3962406	9987418	2.39726e+07	4847802	7058060	3745118	1.93592e+07	22805210	13348610	1.855e+07	17985935	17986948	11518677	14385213	7.53282e+07	222304			412066	407500
PC O-40:1	EtherPC	[M+H]+	830.7	60.08086:71590 68.19514:6990 71.07288:12696 86.09641:267576 104.10709:33459 124.93795:18983 125.00024:117005 167.98022:32873 184.07349:2878266 185.07532:11894 185.99124:12161 204.27109:8094 495.88596:9158 772.57208:9245 830.68976:166150	2.832	2	0.0668465	1.8	245	JOTSLSREISNQOX-UHFFFAOYSA-N	O=C(OC(COCCCCCCCCCCCC)COP(=O)([O-])OCC[N+](C)(C)C)CCCCCCCCCCCCCCCCCC=CCCCCCCCC	C48H96NO7P	2885350	5752392	5.61506e+06	1977648	3795033	3.94311e+06	2374834	2878734	3.00738e+06	1.43054e+06	895284	4.72551e+06	1543795	4066204	6.76196e+06	3395522	2785736	2080168	479212	816567	1454733	656044	1.30524e+06	1730262	4032095	3049325	2.1152e+06	394444	181627		226163
PC O-40:5|PC O-18:0_22:5	EtherPC	[M+H]+	822.637	58.06165:75536 58.06724:106512 59.07505:63606 60.08105:1007252 71.07323:285379 71.08524:66458 86.09651:4265932 98.98528:166313 102.28481:57992 104.10703:630209 125.00012:1926559 125.02097:93865 146.98085:132902 167.97871:69690 184.07356:43204176 185.07857:139327 202.27026:60724 206.05269:58178 302.29587:114554 315.93567:53377 510.39572:79555 822.63477:1687751	2.21	2	0.0625759	2.42	246	HJDYJUQFSIJNGA-UHFFFAOYSA-N	O=C(OC(COCCCCCCCCCCCCCCCCCC)COP(=O)([O-])OCC[N+](C)(C)C)CCCCCC=CCC=CCC=CCC=CCC=CCC	C48H88NO7P	10931240	16931070	10254195	3518414	14735878	1.7254e+07	14958617	20889750	2.54894e+07	9984900	9985060	2.68393e+07	3804588	15724668	7207190	5457583	10458604	8207090	8.06879e+06	1.6645e+07	11853769	1.2243e+07	1.61497e+07	7899238	12372764	30217792	6.64505e+07	1206938	530627
PC O-40:5|PC O-18:1_22:4	EtherPC	[M+H]+	822.637	58.06744:126957 60.08107:1081307 71.07297:219807 86.09648:3989144 98.98442:108034 104.10725:549141 124.98006:119052 124.99998:1787622 125.02064:93562 135.31027:59025 166.06183:69783 184.07352:41812796 185.07831:354415 186.07912:132469 213.28777:59900 262.59738:57349 447.71112:63125 508.37680:91574 764.36377:68172 822.63806:1800370	2.15	2	0.0646014	2.43	247	SJVIMEHEZSDCCE-UHFFFAOYSA-N	O=C(OC(COCCCCCCCCC=CCCCCCCCC)COP(=O)([O-])OCC[N+](C)(C)C)CCCCCCCCC=CCC=CCC=CCC=CCC	C48H88NO7P	18322561	29963976	14058915	7491315	29407310	3.61198e+07	24511499	35732218	44596785	1.17853e+07	14986446	5.44338e+07	7469091	35950888	5.56209e+07	8428267	18264552	11935582	7.06981e+06	1.94742e+07	22512367	13617210	25945620	15415384	18033556	42681342	5.86141e+07	1206938	530627
PC O-40:6|PC O-18:1_22:5	EtherPC	[M+H]+	820.622	58.06724:516253 60.08111:3925708 63.82788:253778 69.06950:363211 71.07272:871353 86.09647:16136463 98.98479:465255 104.10693:2839212 124.98053:443221 125.00012:7286366 146.49458:272996 184.07341:185524784 185.07388:364330 203.91664:286665 211.45886:228492 302.25824:324670 336.41611:279972 508.37601:355538 820.62000:8324186	2.006	2	0.0602721	2.43	248	ZCAILPAGIIBRNC-UHFFFAOYSA-N	O=C(OC(COCCCCCCCCC=CCCCCCCCC)COP(=O)([O-])OCC[N+](C)(C)C)CCCCCC=CCC=CCC=CCC=CCC=CCC	C48H86NO7P	111415382	214806236	1.13801e+08	75024858	185161292	301052440	173447634	247750892	2.89944e+08	1.01818e+08	124069678	3.1071e+08	47040229	296916828	4.43468e+08	66160428	127436874	128308408	95243510	2.03706e+08	174912155	127287670	2.01224e+08	136497324	147585712	255708209	452319140	166520
PC O-40:7|PC O-18:1_22:6	EtherPC	[M+H]+	818.606	58.06096:40391 58.06725:49813 60.08107:362216 71.07298:80833 86.09657:1464059 97.09689:21196 98.98492:39808 104.10718:232731 124.99991:622465 167.97791:41556 184.07367:15060026 184.82260:23645 198.08813:54277 354.58560:23829 418.65228:25699 471.92560:28254 508.38016:32590 818.60938:646163	1.947	2	0.0651807	2.43	249	MWJZGUPJPKCTCF-UHFFFAOYSA-N	O=C(OC(COCCCCCCCCC=CCCCCCCCC)COP(=O)([O-])OCC[N+](C)(C)C)CCC=CCC=CCC=CCC=CCC=CCC=CCC	C48H84NO7P	30009388	60844700	2.94846e+07	13023063	35788570	1.12265e+08	24113067	73795702	84520435	1.64898e+07	45558118	9.44965e+07	12945424	81814060	1.30848e+08	11721191	20348468	36296636	16794055	52591210	52904342	2.24412e+07	8.06611e+07	57149328	22282292	53997430	1.06674e+08	4291554	4.04781e+06	3671060	3.41896e+06	3.91079e+06
PC O-41:10	EtherPC	[M+H]+	826.573	69.07025:81591 71.07299:289254 71.08571:45632 72.23022:29908 81.06952:71529 83.08528:69711 85.10094:32435 86.09650:2318921 95.08514:67668 102.02806:28855 109.10026:40777 124.99947:73655 162.95592:3227703 184.07361:1081611 185.07666:218916 186.07919:71848 261.14218:30238 316.82852:32604 360.20892:32663 605.54413:177732 643.50568:167718 767.49823:2503458 826.57324:2198334	2.283	2	0.132221	1.53	250	QJOBPVWPIDGAEF-UHFFFAOYSA-N	O=C(OC(COCCC=CCC=CCC=CCC=CCC)COP(=O)([O-])OCC[N+](C)(C)C)CCCCCCC=CCC=CCC=CCC=CCC=CCC=CCC	C49H80NO7P	15000595	12452570	1.59454e+07	16784322	14170329	37488710	16921019	14682980	2.66926e+07	2.04397e+07	5541238	25166350	7330339	16548284	31161780	12193203	15891074	6677274	1.24318e+07	2.0901e+07	16496532	1.82292e+07	22218400	23817548	20048640	20198586	6.70882e+07	526036	718045	1283725	1.3794e+06	779050
PE 21:4	PE	[M+H]+	530.288	57.03383:45921 67.05458:21358 79.05469:15361 81.07020:19143 91.05453:27091 93.06984:17497 95.08578:14042 103.03921:113586 103.49303:5388 105.06976:7623 107.08632:12781 109.10145:8280 112.26598:4996 117.07010:7521 119.08579:22855 121.10210:13059 131.08603:8042 133.10120:12112 145.10205:8164 157.05049:21467 203.18047:24842 230.51591:6593 269.22736:9402 389.27023:117736	0.432	2	0.0970194	1.55	251	ICESZOLLCDJCCE-UHFFFAOYSA-N	O=C(OCC(OC(=O)CCC=CCC=CCC=CCC=CCC)COP(=O)(O)OCCN)CCCC	C26H44NO8P	1596575	2977718	2270455	2232662	1850621	8.74776e+06	1544554	2756152	2.62382e+06	3.01789e+06	1852136	4.17951e+06	4062653	5437700	5.40253e+06	1801189	1701484	3329316	3.21953e+06	5.66282e+06	5801255	2.28311e+06	3.88073e+06	8604656	2316061	2474686	8.5188e+06	1315222	1.31512e+06	1522615	1.69529e+06	1343300
PE 23:5	PE	[M+H]+	556.304	50.07551:6788 54.90889:6337 55.05449:14867 57.03368:16207 57.07021:6338 67.05421:64554 69.06980:16983 79.05414:48047 81.06993:60708 83.08465:8977 91.05422:52544 93.07000:55609 95.08546:52365 97.09970:6514 99.07988:6220 103.03835:17347 105.07020:30949 107.08548:25780 109.10090:14808 117.06989:27505 119.08543:35472 121.10102:19454 131.08531:40241 133.10133:26349 135.11682:7683 143.08624:10928 145.1…	0.461	2	0.127367	1.63	252	UYFJPCUKGNRUBU-UHFFFAOYSA-N	O=C(OCC(OC(=O)CC=CCC=CCC=CCC=CCC=CCC)COP(=O)(O)OCCN)CCCC	C28H46NO8P	1101896	1512646	1.45783e+06	1669141	1365085	3.90814e+06	1577656	1524684	1.57193e+06	2.44415e+06	958300	2.18316e+06	2352761	2592878	2.7492e+06	1391309	1596252	1674048	2.21533e+06	3.10907e+06	2064423	1.9895e+06	1.39557e+06	2772478	1590701	2117908	6.51433e+06
PE 32:0|PE 16:0_16:0	PE	[M-H]-	690.508	78.95953:79574 119.78331:33709 140.01254:123255 196.03763:79870 227.20187:93843 255.23267:4116788 283.26575:40903 290.87775:40322 452.28812:62666 690.51190:132698	2.244	2	0.023883	2.31	253	SLKDGVPOSSLUAI-UHFFFAOYSA-N	O=C(OCC(OC(=O)CCCCCCCCCCCCCCC)COP(=O)(O)OCCN)CCCCCCCCCCCCCCC	C37H74NO8P	6142781	15661954	1.67991e+07	10620325	6022919	2.31382e+07	7341272	9881138	1.26537e+07	1.10007e+07	5767116	1.20459e+07	31090347	17023264	2.22029e+07	22479922	10230582	12036372	1.33222e+07	15133600	11824633	1.24808e+07	11838395	22695952	10972976	10038422	22585610	963980	458350	530535	682084	655693
PE 32:1|PE 16:0_16:1	PE	[M-H]-	688.493	57.09436:12092 68.76274:12561 78.95910:44598 140.01251:54440 196.03731:38190 227.20248:94625 253.21739:847040 255.23299:704270 281.24930:63593 450.24973:15277 478.28558:20574 688.49719:53978	2.037	2	0.0525307	2.39	254	CZOSTDZGCCEZTJ-UHFFFAOYSA-N	O=C(OCC(OC(=O)CCCCCCCC=CCCCCCC)COP(=O)(O)OCCN)CCCCCCCCCCCCCCC	C37H72NO8P	7576858	14599792	22249480	19712851	6631907	2.82012e+07	8202365	8013316	1.00051e+07	1.33564e+07	4809968	9686000	26820894	15878602	1.78741e+07	25225424	20045624	11072780	9.29602e+06	1.43278e+07	9973794	8197260	9.20012e+06	21815930	11850438	7490846	2.43169e+07	232702		156920
PE 34:1|PE 16:0_18:1	PE	[M+H]+	718.539	55.05447:203074 57.06398:32478 57.07021:633548 67.05442:275688 69.07010:435167 71.07718:31138 71.08555:479726 79.05426:43716 81.06989:475259 83.08560:464017 85.06519:25145 85.10120:301936 86.09674:122176 93.06985:96737 95.08576:647461 97.10136:319940 99.07973:22973 107.08541:65676 109.08620:32585 109.10156:351199 111.11655:101271 121.10159:148648 123.11735:150361 125.00082:36612 125.13200:31744 1…	2.133	2	0.0532729	2.27	255	FHQVHHIBKUMWTI-UHFFFAOYSA-N	O=C(OCC(OC(=O)CCCCCCCC=CCCCCCCCC)COP(=O)(O)OCCN)CCCCCCCCCCCCCCC	C39H76NO8P	33243683	43955068	5.20118e+07	66068391	33860081	9.81412e+07	44197508	34876498	5.58914e+07	6.69051e+07	17013972	4.78346e+07	48941499	48280288	71913610	55977739	56182710	27464134	4.67882e+07	71708300	61976098	6.19267e+07	5.69899e+07	74059792	80161581	61999758	1.74352e+08	923108	970600	893480	866373
PE 34:1|PE 16:0_18:1	PE	[M-H]-	716.524	62.02814:71034 78.50716:77887 78.95855:228425 140.01280:437785 162.85085:85089 173.63438:83925 196.03735:344853 253.21729:1105906 255.23264:7792402 281.24866:7279896 281.30768:119329 283.26453:330205 416.70853:83564 452.26709:137468 478.28494:107898 716.52582:1278567	2.256	2	0.0418084	2.48	256	FHQVHHIBKUMWTI-UHFFFAOYSA-N	O=C(OCC(OC(=O)CCCCCCCC=CCCCCCCCC)COP(=O)(O)OCCN)CCCCCCCCCCCCCCC	C39H76NO8P	59202906	94694796	123940585	106754560	54871838	183382660	68747438	84572992	99194980	1.11307e+08	47315622	85043095	86302419	109293748	1.47057e+08	98310688	129872328	75622192	8.74707e+07	1.18271e+08	88795519	9.826e+07	8.52735e+07	127757842	103491570	92766741	262318320	3615026	3.31276e+06	3570765	4758000	3.82019e+06
PE 34:2|PE 16:0_18:2	PE	[M-H]-	714.508	59.92234:25524 77.73861:28603 78.95914:69917 140.01208:134092 159.28979:25028 191.32939:30247 196.03850:96304 253.21742:922860 255.23289:1105505 279.23270:1168969 281.24869:478759 452.27768:34486 476.25998:25219 478.29617:38184 714.50336:135770	2.072	2	0.0440288	2.36	257	HBZNVZIRJWODIB-UHFFFAOYSA-N	O=C(OCC(OC(=O)CCCCCCCC=CCC=CCCCCC)COP(=O)(O)OCCN)CCCCCCCCCCCCCCC	C39H74NO8P	22538493	31018334	5.25633e+07	45056765	20794238	56342410	22623191	18443910	2.50639e+07	3.62365e+07	12306136	2.42706e+07	56426023	32435852	43913030	48359601	42880392	25112344	3.71921e+07	3.21157e+07	27113487	3.15394e+07	2.03311e+07	40815694	33822804	23946595	6.73699e+07	425136	472705	780180	797518	484614
PE 34:3|PE 16:1_18:2	PE	[M+H]+	714.507	55.05450:161198 57.03428:21909 57.06989:72459 67.04673:34209 67.05443:491781 69.06215:26342 69.07008:336000 71.08538:72028 79.05450:125540 81.06992:687082 81.08080:34681 83.08571:236752 86.09631:91841 91.05434:46484 93.06989:179556 95.07154:31030 95.08569:542412 97.06512:31920 97.10143:160083 99.08002:34375 105.07015:28445 107.08615:128813 109.10137:258459 111.08072:35023 111.11671:62982 113.0963…	1.776	2	0.142786	2.27	258	SSRRIJSEUKHYFB-UHFFFAOYSA-N	O=C(OCC(OC(=O)CCCCCCCC=CCC=CCCCCC)COP(=O)(O)OCCN)CCCCCCCC=CCCCCCC	C39H72NO8P	5731433	7884426	9338630	12559295	7023311	1.14884e+07	5042660	3016348	5.27661e+06	7.2108e+06	1761586	6432480	20849675	8163102	1.14152e+07	14072190	5509550	3883830	7.87989e+06	9.75441e+06	7969860	6.96952e+06	5207805	11415552	9028610	5637825	1.18419e+07
PE 34:3|PE 16:1_18:2	PE	[M-H]-	712.493	56.16264:32163 78.95885:88959 94.48258:27605 140.01117:124316 196.03699:66167 253.21715:1660934 279.23285:2218636 401.89471:36031 712.47870:89713	1.883	2	0.127089	2.38	259	SSRRIJSEUKHYFB-UHFFFAOYSA-N	O=C(OCC(OC(=O)CCCCCCCC=CCC=CCCCCC)COP(=O)(O)OCCN)CCCCCCCC=CCCCCCC	C39H72NO8P	3138402	3262614	5.50956e+06	7417724	4179535	5.73445e+06	2924793	1549898	3018035	4.649e+06	1185908	4382355	20259347	5055470	5.63091e+06	11699609	3552988	2359820	4.31893e+06	6.29344e+06	8247441	4.37367e+06	3.08237e+06	6427820	7154034	4300350	7753070
PE 36:1	PE	[M+Na]+	768.552	55.05476:81243 57.07014:251042 67.05408:119447 69.07005:162738 71.04870:20540 71.08569:215352 79.05360:24964 81.06995:192186 83.08568:168111 85.10123:122468 86.09623:24823 93.07005:26384 95.08569:249624 97.10109:136223 107.08555:25670 109.10102:97815 111.11668:70979 120.96628:1761454 121.10163:74444 123.11724:53621 124.27677:18321 135.11818:56292 137.13284:32717 145.99879:92009 146.98189:40686 16…	2.353	2	0.17179	1.68	260	SKTBDTXIWASXOF-UHFFFAOYSA-N	O=C(OCC(OC(=O)CCCCCCCCCCCCCCCCCCC=CCCCCCCCCCC)COP(=O)(O)OCCN)CCCC	C41H80NO8P	4116858	3718710	5.64741e+06	5865679	5786856	1.1773e+07	6267242	6079412	9375585	8.41864e+06	3655046	9065265	3288513	5068064	11209650	3620709	7471542	3195830	12571170	1.13154e+07	9415638	1.10088e+07	9822320	10721336	11763412	13739060	4.06478e+07	560718		252750	587476	553314
PE 36:1;O|PE 18:1_18:0;O	OxPE	[M-H]-	760.55	78.95914:298076 89.73706:19954 96.97028:35444 152.99605:455655 153.02309:35821 253.21922:101344 255.23210:288465 281.24872:368578 283.26279:215049 292.31244:22568 308.72546:20812 391.23184:38517 417.24292:71389 419.26215:48055 673.47028:73290	2.094	2	0.455141	1.98	261	HGCHGUAXBSPLBW-UHFFFAOYSA-N	O=C(OCC(OC(=O)CCCCCCCC(O)CCCCCCCCC)COP(=O)(O)OCCN)CCCCCCCC=CCCCCCCCC	C41H80NO9P	1044916	1863846	2.76934e+06	768543	1338120	2990430	1436091	4320936	2947065	1.21302e+06	4040498	4541460	1752501	8160490	6206950	1599821	2360558	3457496	1015950	3.07502e+06	2095816	1.13887e+06	2.11418e+06	3341662	1090377	2892822	6.16572e+06
PE 36:1|PE 18:0_18:1	PE	[M+H]+	746.57	55.05455:556728 57.07019:1717921 67.05437:919599 69.07005:1273415 71.05013:86313 71.08563:1502553 79.05405:176726 81.06995:1373990 83.08568:1256044 85.10130:907539 86.09626:227528 93.06984:243593 95.07153:107263 95.08571:1929836 97.10114:1092264 107.08501:212287 109.10130:1005380 111.11754:391885 121.10127:527059 123.11589:392670 133.14836:73101 135.11809:410310 137.13278:153584 149.13266:166685 …	2.356	2	0.0770272	2.3	262	JQKOHRZNEOQNJE-UHFFFAOYSA-N	O=C(OCC(OC(=O)CCCCCCCC=CCCCCCCCC)COP(=O)(O)OCCN)CCCCCCCCCCCCCCCCC	C41H80NO8P	11489088	9520468	1.40074e+07	16973071	18657034	2.9062e+07	19644707	16340372	2.68031e+07	3.01593e+07	8921310	2.52507e+07	11408391	15224896	28582660	12354599	20621142	7860072	34056680	39320390	37758748	37515160	3.52051e+07	32585272	52775259	73023126	1.61933e+08	1255212	1.00987e+06	1797090	1.93881e+06	2.31766e+06
PE 36:1|PE 18:0_18:1	PE	[M-H]-	744.555	61.58232:27348 61.98852:33100 78.95934:95903 140.01208:198070 196.03767:100328 255.23476:156314 281.24847:3636968 283.26389:1227383 480.30795:49730 571.15027:30441 653.37653:29488 744.54657:174716	2.487	2	0.0734085	2.39	263	JQKOHRZNEOQNJE-UHFFFAOYSA-N	O=C(OCC(OC(=O)CCCCCCCC=CCCCCCCCC)COP(=O)(O)OCCN)CCCCCCCCCCCCCCCCC	C41H80NO8P	29273473	27064770	41095655	42075805	42170376	7.5173e+07	49508157	49828368	61191520	8.27338e+07	29544490	6.61215e+07	31891062	52709592	7.66346e+07	33442102	66097012	24204874	89939670	1.02299e+08	78269478	8.59025e+07	76417345	78786456	100247254	128101528	350755480	3628774	2.95945e+06	6279330	6.59181e+06	6.48123e+06
PE 36:2|PE 18:1_18:1	PE	[M+H]+	744.555	55.05446:1882470 57.07011:1338476 60.08119:207592 67.05514:3615170 69.07000:3743694 71.04965:165311 71.08558:605496 79.05412:642511 79.69893:132055 81.07000:3806484 83.08553:3492482 85.06461:135806 85.10105:518135 86.09654:1088576 93.06983:839614 95.08564:4240722 97.10136:2463542 99.07987:178958 107.08636:782329 109.10126:2411538 109.94973:137278 111.08031:165794 111.11657:921331 113.09737:297770…	2.153	2	0.0740068	2.25	264	MWRBNPKJOOWZPW-UHFFFAOYSA-N	O=C(OCC(OC(=O)CCCCCCCC=CCCCCCCCC)COP(=O)(O)OCCN)CCCCCCCC=CCCCCCCCC	C41H78NO8P	36509798	35795092	54661030	84183789	50810565	9.05767e+07	45826226	32357194	45826770	7.05903e+07	15605080	4.16807e+07	24998888	42130026	5.94403e+07	40909296	82730874	25225748	45197175	6.54277e+07	61782697	5.90341e+07	60380345	67055520	113271609	95992474	1.90613e+08	452958	401645
PE 36:2|PE 18:1_18:1	PE	[M-H]-	742.539	78.95882:368566 79.90701:97073 140.01198:461837 196.03802:300614 255.23131:184885 281.24857:16076411 302.36816:124900 478.30234:236130 705.90247:108095 742.52667:560109	2.274	2	0.0318018	2.32	265	MWRBNPKJOOWZPW-UHFFFAOYSA-N	O=C(OCC(OC(=O)CCCCCCCC=CCCCCCCCC)COP(=O)(O)OCCN)CCCCCCCC=CCCCCCCCC	C41H78NO8P	65638038	73288216	132165965	131734443	84990666	191994600	80730082	72259226	81350595	1.12095e+08	42200384	7.79933e+07	58089020	104568224	1.25661e+08	69788080	190626824	71047620	92151935	1.13259e+08	87497435	9.43438e+07	96050465	126203236	146150679	130284888	278853520	1623618	1.92452e+06	1919225	2.29185e+06	2785100
PE 36:3|PE 18:1_18:2	PE	[M+H]+	742.539	55.05463:796430 55.84333:66396 57.03389:79986 57.07024:546981 58.81412:66977 60.08132:171257 64.71182:67150 67.05441:2055760 69.06997:1534387 71.04919:79992 71.08587:321096 79.05436:463975 81.07009:2491830 81.08102:152624 83.04949:84430 83.07448:72555 83.08566:1340647 84.87812:65050 85.10121:125895 86.09657:1136995 89.16208:62447 91.05444:251883 93.07005:608488 95.08566:2448777 97.06498:143470 97…	1.97	2	0.071799	2.26	266	GKAFCSRKMWFPSJ-UHFFFAOYSA-N	O=C(OCC(OC(=O)CCCCCCCC=CCC=CCCCCC)COP(=O)(O)OCCN)CCCCCCCC=CCCCCCCCC	C41H76NO8P	17116954	22138522	3.34464e+07	44337247	21176919	3.44562e+07	20123815	11097454	1.52488e+07	3.60936e+07	6397620	1.71099e+07	35940177	17953826	2.98003e+07	39275725	23746860	13313228	3.52941e+07	27906870	26126833	2.92341e+07	1.61649e+07	31335862	42798504	26102139	4.82333e+07	503512		202230	319404	499929
PE 36:3|PE 18:1_18:2	PE	[M-H]-	740.524	72.26559:69889 78.95869:152793 94.20570:76593 140.01199:302908 196.03883:134991 279.23276:4925334 281.24860:2642919 281.31949:129114 312.40115:71765 478.30026:102950 740.51672:280848	2.094	2	0.0113813	2.41	267	GKAFCSRKMWFPSJ-UHFFFAOYSA-N	O=C(OCC(OC(=O)CCCCCCCC=CCC=CCCCCC)COP(=O)(O)OCCN)CCCCCCCC=CCCCCCCCC	C41H76NO8P	33776998	35090186	72785790	79056382	37266974	64686740	34609175	22371618	2.7824e+07	6.66896e+07	14922266	3.41546e+07	62793522	41020374	52684940	70198911	57692526	28359868	6.75539e+07	50618750	40494435	5.46843e+07	2.80553e+07	53689462	68821713	45904303	91396000	2240752	149923	1705495	920560	320329
PE 36:4|PE 16:0_20:4	PE	[M+H]+	740.522	55.05442:313356 57.03333:93855 57.06390:88275 57.07013:1776913 67.04685:75314 67.05438:1021114 69.06998:669770 71.07719:78948 71.08562:1396481 71.09447:89843 73.47679:37059 77.03886:43893 77.78793:46052 79.05427:733928 81.06992:1249660 83.08547:612471 85.06444:78571 85.10120:827018 91.05426:1011380 93.07011:635265 95.04953:67003 95.08552:1551166 97.06460:167355 97.10139:333727 99.11640:85947 105.…	1.928	2	0.15112	2.23	268	NQIMLWFRWGTTOZ-UHFFFAOYSA-N	O=C(OCC(OC(=O)CCCCCCC=CCC=CCC=CCC=CCC)COP(=O)(O)OCCN)CCCCCCCCCCCCCCC	C41H74NO8P	2859963	10322486	7494005	3691638	3537468	17054580	3630835	7037160	8790720	5.11862e+06	2997984	1.04052e+07	25833500	12738876	18257490	15835603	3094374	6967520	4.86923e+06	1.13888e+07	10442149	5.12624e+06	1.35876e+07	24188496	5323958	4073265	1.28241e+07	5763262	4.88095e+06	3925850	3.91654e+06	4.04038e+06
PE 36:4|PE 16:0_20:4	PE	[M-H]-	738.508	59.01366:33948 68.69894:15311 78.95918:40407 80.19939:13678 88.47359:15456 140.01178:53381 196.03873:42758 255.17525:28838 255.23289:463355 259.24222:56606 303.23297:662646 452.27814:38276 738.49835:34214	2.043	2	0.044445	2.38	269	NQIMLWFRWGTTOZ-UHFFFAOYSA-N	O=C(OCC(OC(=O)CCCCCCC=CCC=CCC=CCC=CCC)COP(=O)(O)OCCN)CCCCCCCCCCCCCCC	C41H74NO8P	5868592	20259714	1.58811e+07	7048135	5036391	34910270	5324890	13950050	1.59877e+07	8.37252e+06	7684590	15121680	44275742	24691318	30446380	25917990	7071022	15710380	9399730	1.68392e+07	15105168	8.13673e+06	1.94621e+07	39774400	7981630	5930035	20461320	18827896	1.64665e+07	11560630	1.14742e+07	1.33421e+07
PE 36:5	PE	[M+H]+	738.507	55.05449:179659 57.03347:61949 57.07023:845264 67.05438:617545 69.06997:295167 71.08560:663413 79.05424:493503 81.06995:693253 83.08574:319933 85.10123:396646 91.05425:558435 93.07001:403769 95.08562:764143 97.06519:76745 97.10111:219286 105.06997:315220 107.08545:178822 109.10107:391754 117.06998:299519 119.08618:301235 121.10175:144887 123.11657:167348 129.07005:112421 131.08585:439169 133.1015…	1.778	2	0.0970931	1.59	270	KHLRCNXJXSYNCK-UHFFFAOYSA-N	O=C(OCC(OC(=O)CCCC=CCC=CCC=CCC=CCC=CCC)COP(=O)(O)OCCN)CCCCCCCCCCCCCCC	C41H72NO8P	2863988	6773750	4606640	5061365	3298853	10168030	2644508	3210196	6.0574e+06	4.39467e+06	1014224	5.87593e+06	21729706	5917934	10375000	12427759	1767216	3020184	4.92192e+06	7.62969e+06	8108846	5.06556e+06	8.11036e+06	15393086	6852270	3612217	1.15143e+07
PE 36:5|PE 16:0_20:5	PE	[M-H]-	736.493	59.01371:42180 61.73025:21502 61.98841:98466 78.95911:81871 140.01190:103977 162.76024:22773 196.03690:74895 203.18341:38939 253.21529:109983 255.23257:696194 257.22791:132142 301.21707:787366 303.23334:153064 404.32114:23418 452.28134:45885 480.28665:22707 736.49225:36151	1.892	2	0.132557	2.32	271	KHLRCNXJXSYNCK-UHFFFAOYSA-N	O=C(OCC(OC(=O)CCCC=CCC=CCC=CCC=CCC=CCC)COP(=O)(O)OCCN)CCCCCCCCCCCCCCC	C41H72NO8P	1114484	2758606	3208390	2805330	1869225	4.48561e+06	1550512	2559508	2.7616e+06	3.05442e+06	626860	3.31567e+06	16914340	5594200	4919160	9773772	1054076	2943236	2.75312e+06	4262590	6501253	3198600	4.19742e+06	7065644	4426756	2607345	7.27733e+06	90352				288564
PE 38:2|PE 18:1_20:1	PE	[M+H]+	772.586	55.05450:123040 57.07029:89102 60.08118:12221 62.06045:7843 64.97063:7876 67.05438:142585 69.07000:237609 71.08585:56238 79.05392:22100 81.06998:204342 83.08561:211562 85.06473:9369 85.10078:47416 86.09631:54326 93.06985:44760 95.08562:256753 95.09856:17834 97.06480:12295 97.10127:167184 99.08019:15997 107.08501:43240 109.10108:135913 111.11744:57487 113.09639:27635 121.10112:94500 123.11702:5775…	2.351	2	0.0946902	2.26	272	UITCASPZWUAJBW-UHFFFAOYSA-N	O=C(OCC(OC(=O)CCCCCCCCCC=CCCCCCCCC)COP(=O)(O)OCCN)CCCCCCCC=CCCCCCCCC	C43H82NO8P	2453012	2139846	3.01194e+06	5659005	3349795	6.34009e+06	3086701	1723998	3255120	4.65405e+06	840660	2.85945e+06	1090993	2296562	3.76911e+06	2024849	5232242	1383980	2.88081e+06	4.25098e+06	5030484	4.37321e+06	5.24633e+06	5086484	8772825	9190547	1.49759e+07
PE 38:2|PE 18:1_20:1	PE	[M-H]-	770.571	61.98828:24443 78.95883:58567 140.01257:71077 151.59914:10000 168.03963:12681 196.03868:42217 253.21861:21403 280.26147:9744 281.24850:1201120 302.06717:10281 309.27991:672463 362.59140:10602 454.85934:12688 770.57025:51085	2.484	2	0.0611804	2.38	273	UITCASPZWUAJBW-UHFFFAOYSA-N	O=C(OCC(OC(=O)CCCCCCCCCC=CCCCCCCCC)COP(=O)(O)OCCN)CCCCCCCC=CCCCCCCCC	C43H82NO8P	5978936	4884220	8629645	12779683	7350525	1.59355e+07	7368145	6757004	7625115	1.30935e+07	3189564	6753220	3194420	8626212	9243910	5668980	16732566	4843922	7.46047e+06	1.11964e+07	10169390	1.05075e+07	1.09737e+07	11707402	16794724	16390895	34189310
PE 38:3|PE 18:0_20:3	PE	[M+H]+	770.569	55.05464:88955 57.07027:381050 60.08113:31888 65.91279:17136 67.05457:277544 69.06998:146906 69.07729:22978 71.08568:273369 74.72546:15434 79.05431:154908 81.07001:325121 81.08063:19068 83.08551:165615 85.10130:202653 86.09660:140645 91.05403:61922 93.07011:257523 95.08569:351983 97.10134:144517 105.06979:59137 107.08546:152943 109.10155:181535 111.11674:44901 117.07014:24662 119.08609:58006 121.…	2.169	2	0.246436	2.25	274	MSYFXMJDQLPRGO-UHFFFAOYSA-N	O=C(OCC(OC(=O)CCCCCCCCCC=CCC=CCC=CCC)COP(=O)(O)OCCN)CCCCCCCCCCCCCCCCC	C43H80NO8P	3878215	4757106	7081360	7001599	4229562	1.00626e+07	3868896	5058632	9016895	7.22732e+06	3730702	9.21093e+06	8713446	7606118	11244970	6458603	4465204	2923444	1.9359e+07	1.02928e+07	7728717	6.46195e+06	7.38829e+06	11649252	16713610	6640736	6.86601e+07	2505694	2.1876e+06	1727240	1.20822e+06	1254750
PE 38:3|PE 18:0_20:3	PE	[M-H]-	768.555	78.95927:151360 96.90650:30833 122.08215:35911 140.01199:207329 196.03755:105682 255.23332:105218 281.24921:178021 283.26404:1196049 305.24857:2618540 307.26175:102669 347.22360:34294 480.31055:60776 484.28378:45919 768.54950:120086	2.363	2	0.0558211	2.38	275	MSYFXMJDQLPRGO-UHFFFAOYSA-N	O=C(OCC(OC(=O)CCCCCCCCCC=CCC=CCC=CCC)COP(=O)(O)OCCN)CCCCCCCCCCCCCCCCC	C43H80NO8P	10538846	15057136	1.86775e+07	14544767	12202049	2.94074e+07	16648698	15319230	20428995	33600100	10153392	2.27716e+07	26341560	18871514	3.00103e+07	23743106	17002098	9548312	4.16305e+07	3.8759e+07	22587088	3.59523e+07	2.01876e+07	27909226	26596932	25421827	9.58578e+07	472606	189300	171285	281277	550364
PE 38:4|PE 18:0_20:4	PE	[M+H]+	768.554	55.01822:85547 55.05461:424203 57.03388:73852 57.07019:1874655 57.07647:105728 57.08493:53942 62.06017:82904 67.05436:1141843 67.06166:89787 69.06993:608976 69.07642:54420 71.08559:1467673 79.05427:722783 81.06999:1341130 83.08569:528446 85.06516:94827 85.10120:977349 86.09621:74339 91.05441:1140585 93.07013:665501 95.08569:1468797 97.06499:163628 97.10110:450042 99.11697:70324 105.06980:657282 1…	2.136	2	0.0663945	2.24	276	YEHAZLUVAZKVRO-UHFFFAOYSA-N	O=C(OCC(OC(=O)CCCCCCC=CCC=CCC=CCC=CCC)COP(=O)(O)OCCN)CCCCCCCCCCCCCCCCC	C43H78NO8P	17425571	29983590	2.69416e+07	17247487	17476094	6.67929e+07	20183421	38038962	5.82735e+07	4.07712e+07	22039730	50491070	58375774	36277468	7.71321e+07	39152675	18501296	18020018	45194385	7.4171e+07	57734200	4.44269e+07	5.24699e+07	75378292	35455780	36361840	2.32894e+08	21389860	2.1952e+07	21875005	1.96612e+07	2.33203e+07
PE 38:4|PE 18:0_20:4	PE	[M-H]-	766.54	59.01379:135116 78.95927:280450 109.02393:75998 127.89336:72088 140.01201:344801 157.87552:66577 196.03900:232438 259.24146:272040 283.26416:2211846 303.23337:3865025 367.03271:73961 480.31442:167004 766.53113:231389	2.268	2	0.0456234	2.4	277	YEHAZLUVAZKVRO-UHFFFAOYSA-N	O=C(OCC(OC(=O)CCCCCCC=CCC=CCC=CCC=CCC)COP(=O)(O)OCCN)CCCCCCCCCCCCCCCCC	C43H78NO8P	30513561	57319678	60242625	25925830	26867516	1.31628e+08	32438848	80023984	9.52446e+07	5.99745e+07	53809798	92279350	96570644	82031644	140166620	64636843	41019944	46354096	78293335	1.15668e+08	71777346	6.33694e+07	77705130	126886644	43211054	45920216	3.23353e+08	64860524	6.23984e+07	63810510	6.45472e+07	7.27388e+07
PE 38:4|PE 18:1_20:3	PE	[M-H]-	766.539	58.75166:13289 59.01382:12578 78.95882:38077 140.01189:54464 196.03745:26948 269.25034:23233 279.23199:30337 281.24820:484940 287.23016:13785 305.24832:828525 409.27356:14111 478.29044:28847 766.54071:46169	2.149	2	0.00658744	2.4	278	FHPKJOCRZAXOEW-UHFFFAOYSA-N	O=C(OCC(OC(=O)CCCCCCCCCC=CCC=CCC=CCC)COP(=O)(O)OCCN)CCCCCCCC=CCCCCCCCC	C43H78NO8P	12384498	18734736	26043280	26622871	10856124	3.57739e+07	13890127	10948148	1.48972e+07	2.93953e+07	7346586	13080130	25393408	17168504	2.53225e+07	27309167	23062820	12709672	23491525	21769650	14813395	2.16103e+07	1.27505e+07	24477602	20338519	14816083	5.11262e+07	731890	175109		1.7909e+06
PE 38:5|PE 18:1_20:4	PE	[M-H]-	764.524	59.01384:103929 75.65203:70030 78.95901:227225 130.76135:69835 140.01208:225411 196.03804:175657 220.74345:77150 255.23224:238777 259.24344:196353 281.24866:1411014 303.23273:2152641 329.24921:251325 478.29367:97327 764.51617:140192	2.056	2	0.0813441	2.37	279	ZYMZKMQPPJPQHY-UHFFFAOYSA-N	O=C(OCC(OC(=O)CCCCCCC=CCC=CCC=CCC=CCC)COP(=O)(O)OCCN)CCCCCCCC=CCCCCCCCC	C43H76NO8P	24380795	55261212	4.21388e+07	29436764	20244576	1.09411e+08	19806783	46476880	5.63426e+07	3.84962e+07	28941244	4.67387e+07	54729334	56362228	8.26117e+07	42502728	34797156	37451172	3.68365e+07	4.90564e+07	43825793	3.43196e+07	4.99438e+07	80531092	31427975	25893839	1.24361e+08	12631104	1.0539e+07	10369320	9.7226e+06	1.17946e+07
PE 38:6|PE 18:1_20:5	PE	[M-H]-	762.508	59.01426:18476 61.98813:16587 78.95879:63619 140.01227:68545 144.71237:14308 196.03801:39663 203.18085:16043 250.79469:13507 253.21765:15684 257.22690:70159 279.23068:72328 281.24872:399016 301.21698:393934 303.23154:88494 326.52283:12380 478.30139:18072 762.51440:27352	1.913	2	0.0639832	2.34	280	AMKOUQLHUASJMB-UHFFFAOYSA-N	O=C(OCC(OC(=O)CCCC=CCC=CCC=CCC=CCC=CCC)COP(=O)(O)OCCN)CCCCCCCC=CCCCCCCCC	C43H74NO8P	4217577	7188104	8716705	9939841	5503718	1.33093e+07	4267068	4551728	6393905	9.39226e+06	2745160	6999800	17044657	10491884	1.12854e+07	14340761	4678370	5110822	7164555	9.31514e+06	8472213	7.26099e+06	7.28344e+06	14140078	8500382	5327460	1.94363e+07	3220572	316405	1893720	223928	3.18647e+06
PE 40:6|PE 18:1_22:5	PE	[M-H]-	790.539	59.01349:49813 78.95898:120240 91.71303:28594 131.71399:29182 140.01117:137374 196.03751:85666 253.21736:100829 254.92421:35645 255.23218:100959 281.24838:968281 285.25861:90572 329.24875:1065303 329.33868:61225 478.28723:54164 790.54022:63269	2.061	2	0.0584292	2.36	281	IZEXFAOLFRVCJS-UHFFFAOYSA-N	O=C(OCC(OC(=O)CCCCCC=CCC=CCC=CCC=CCC=CCC)COP(=O)(O)OCCN)CCCCCCCC=CCCCCCCCC	C45H78NO8P	10732757	14918334	1.72996e+07	18422673	9174930	3.30258e+07	11968411	14025484	18204050	2.04421e+07	7903324	1.45618e+07	16355149	15991212	2.53515e+07	15568340	22774938	10535756	23114305	23800770	16601851	2.33552e+07	13439930	21153980	18734807	18777040	58654680	1229916	3.2836e+06	2925680	3.76673e+06	4310450
PE O-32:1|PE O-16:1_16:0	EtherPE	[M-H]-	674.513	56.16507:11575 59.96405:11037 61.98822:15666 78.95911:41728 96.45153:10329 140.01164:39392 196.03850:22362 227.20126:13022 239.23912:22544 255.23271:1600592 418.27588:33867 436.28519:72522 674.51471:100604	2.358	2	0.0316865	2.42	282	ZOBVVYDBLUMXCG-UHFFFAOYSA-N	O=C(OC(COCCCCCCCCC=CCCCCCC)COP(=O)(O)OCCN)CCCCCCCCCCCCCCC	C37H74NO7P	9067636	14141316	18616460	18030619	8844106	3.42607e+07	14424466	15394176	2.01002e+07	2.10621e+07	9657552	17808555	22869944	29309928	3.03107e+07	29854796	19124778	14702120	1.24352e+07	21571650	18736555	1.52408e+07	20077640	30470622	22819173	16457643	5.22626e+07	198510
PE O-32:2|PE O-16:1_16:1	EtherPE	[M-H]-	672.498	78.95892:29835 115.51680:9718 140.01224:31009 170.19153:9403 196.03714:14253 227.20233:74663 239.23488:12740 253.21730:959727 255.23799:12744 313.44174:9983 418.27136:20126 436.29105:41170 672.49316:59561	2.143	2	0.0377532	2.39	283	LXPNPYVUDOMVDN-UHFFFAOYSA-N	O=C(OC(COCCCCCCCCC=CCCCCCC)COP(=O)(O)OCCN)CCCCCCCC=CCCCCCC	C37H72NO7P	11828723	10259938	24596855	15770811	13564970	2.53091e+07	9400816	7747900	1.08977e+07	1.0089e+07	6469516	12048565	8072259	15004740	2.16337e+07	12404165	22678106	10612168	5.73686e+06	9305510	8022210	5.35546e+06	7.62945e+06	14568860	11482176	6858021	18534990	120704
PE O-34:0|PE O-18:0_16:0	EtherPE	[M-H]-	704.561	56.11414:24086 78.95926:150152 93.79639:23015 168.04355:74688 255.23285:6327631 256.24017:37601 257.24075:29985 274.14734:23523 377.24628:37769 448.31546:92559 466.33057:242009 704.55652:336893	2.329	2	0.0468984	2.41	284	FENSRZKRANTRCP-UHFFFAOYSA-N	O=C(OC(COCCCCCCCCCCCCCCCCCC)COP(=O)(O)OCCN)CCCCCCCCCCCCCCC	C39H80NO7P	14467904	27434154	26762465	11536929	22786137	3.17167e+07	15657825	19025262	20998420	1.29484e+07	12146830	2.79898e+07	12509202	34533708	51024500	17220194	16085726	19952550	6.69609e+06	1.37638e+07	11492376	7.7998e+06	11800660	13870446	13163397	12471360	2.91497e+07	2734020	2.26657e+06	1703760	1.63816e+06	2.03848e+06
PE O-34:1|PE O-18:1_16:0	EtherPE	[M-H]-	702.545	61.98809:12026 78.95904:106124 85.93819:9441 103.82291:9905 152.99661:24600 168.04233:51755 224.06870:52892 239.23721:37794 255.23265:2859726 298.32703:11203 446.30460:38046 464.30838:83320 654.06726:12680 702.54736:106851	2.296	2	0.0596122	2.36	285	KJDVLWWPMOBWGU-UHFFFAOYSA-N	O=C(OC(COCCCCCCCCC=CCCCCCCCC)COP(=O)(O)OCCN)CCCCCCCCCCCCCCC	C39H78NO7P	4735315	11445140	8418640	2454176	6536746	15667440	5813238	15397918	1.84468e+07	3.08087e+06	13438102	21408525	2933912	22306720	3.39456e+07	3432566	4329198	10762434	2805970	6.1749e+06	7578199	3.28027e+06	9.37347e+06	8924652	3851254	6212022	1.33776e+07	1213140	968750	1132075	1.26224e+06	1.61334e+06
PE O-34:1|PE O-18:1_16:0	EtherPE	[M-H]-	702.545	52.42918:6985 61.98833:25494 78.95897:32943 140.01125:28460 196.03745:18397 255.23265:934765 267.26797:12074 283.26562:48533 305.96893:6542 446.30756:16131 464.31396:37604 702.55121:43117 706.35370:7102	2.586	2	0.0971848	2.37	286	KJDVLWWPMOBWGU-UHFFFAOYSA-N	O=C(OC(COCCCCCCCCC=CCCCCCCCC)COP(=O)(O)OCCN)CCCCCCCCCCCCCCC	C39H78NO7P	1899282	1872626	2.99797e+06	3977502	1924030	6572820	4573027	4919132	7.29591e+06	9.12692e+06	3092902	4071715	3316516	4035988	5.2618e+06	4505010	6246492	2018576	8.61205e+06	1.42607e+07	6653366	1.06768e+07	8.15415e+06	6956604	8873077	12484965	67781270	179548
PE O-34:2|PE O-18:2_16:0	EtherPE	[M-H]-	700.529	78.95872:563409 113.16561:152193 140.01138:617124 196.03656:284666 255.23277:12975840 281.24838:6307908 436.28552:337333 462.29733:468997 700.52997:823205	2.368	2	0.0344257	2.32	287	DTCDFXFLIGTQDK-UHFFFAOYSA-N	O=C(OC(COCCCCCCCCC=CCC=CCCCCC)COP(=O)(O)OCCN)CCCCCCCCCCCCCCC	C39H76NO7P	104904406	117745012	1.66975e+08	132308226	123628105	268085350	115922278	113844584	149890970	1.26277e+08	79967182	1.57689e+08	63014365	202320356	229218780	96261460	201474198	107365304	7.77424e+07	1.40477e+08	125857250	9.95489e+07	143384650	165794234	164038901	145960304	3.72143e+08	1986276	1.52689e+06	1382335	1.04634e+06	1.81654e+06
PE O-34:3|PE O-16:1_18:2	EtherPE	[M-H]-	698.513	78.95881:112448 79.83959:32199 140.01089:130457 196.03781:87292 253.21652:135862 279.23273:3367377 418.26892:80580 436.28555:171899 698.52295:169953	2.189	2	0.100159	2.4	288	RIQAKBUOHSSMTC-UHFFFAOYSA-N	O=C(OC(COCCCCCCCCC=CCCCCCC)COP(=O)(O)OCCN)CCCCCCCC=CCC=CCCCCC	C39H74NO7P	36628429	22595556	6.24188e+07	33715290	42856148	4.59354e+07	37504394	17495158	3.46974e+07	3.36169e+07	15456140	36741360	29836840	30975906	53093360	45050146	38211486	22156648	32900440	2.34537e+07	23992044	2.56359e+07	1.99902e+07	30035820	42923094	27628143	4.81608e+07
PE O-36:1|PE O-20:1_16:0	EtherPE	[M-H]-	730.576	52.55712:25586 55.50013:24223 78.95888:184189 117.50791:22161 168.04472:91280 253.21512:27736 255.23286:5655309 281.24881:638608 344.57089:27478 355.97177:27190 403.26508:34691 466.32797:33636 474.33725:59752 492.34323:189544 730.57751:316844	2.334	2	0.0472178	2.38	289	LTUOBAVOYODMSK-UHFFFAOYSA-N	O=C(OC(COCCCCCCCCCCC=CCCCCCCCC)COP(=O)(O)OCCN)CCCCCCCCCCCCCCC	C41H82NO7P	13111295	19544736	24096330	12842930	14694824	34429910	13810576	19943746	20744255	1.47571e+07	11845114	2.25415e+07	4943633	26384764	3.87134e+07	8898207	22512104	16375788	1.03803e+07	1.97406e+07	14955423	1.33596e+07	1.55342e+07	16639418	14816971	19593566	6.17057e+07	1922346	1.56423e+06	1070305	998102	1.16787e+06
PE O-36:2|PE O-18:1_18:1	EtherPE	[M-H]-	728.56	60.43581:58375 78.95903:314261 140.01138:233133 196.03760:208437 200.08348:60631 255.23343:456368 267.26630:84372 281.24847:5949696 283.26544:242019 309.27975:1648985 446.29904:117401 464.31558:195779 556.31903:67811 728.55640:340719	2.59	2	0.0771959	2.32	290	GHNXVMPBTBKJRP-UHFFFAOYSA-N	O=C(OC(COCCCCCCCCC=CCCCCCCCC)COP(=O)(O)OCCN)CCCCCCCC=CCCCCCCCC	C41H80NO7P	15945565	13446684	21676405	15592320	22744732	3.02999e+07	21171561	16190708	23462790	2.23969e+07	11163606	2.19838e+07	5960275	21571864	2.67085e+07	10424532	31884358	11091566	1.50302e+07	2.19573e+07	17210678	1.98125e+07	22617955	20061284	34769221	49848126	1.35606e+08	779712	351564	501850	214596	185929
PE O-36:3|PE O-18:2_18:1	EtherPE	[M-H]-	726.545	78.95888:246480 103.53199:44332 140.01166:147825 196.03810:114854 209.44188:52279 255.23152:82041 265.25406:84404 281.24869:5254020 307.26578:371442 444.28683:127455 462.29962:186825 726.54016:263537	2.382	2	0.0758755	2.37	291	KTJAFMBXBPVGGI-UHFFFAOYSA-N	O=C(OC(COCCCCCCCCC=CCC=CCCCCC)COP(=O)(O)OCCN)CCCCCCCC=CCCCCCCCC	C41H78NO7P	32388750	35043646	4.60259e+07	38933026	50852942	6.2918e+07	34322498	32627192	4.23034e+07	3.38083e+07	24696344	4.98031e+07	13521069	54894646	69838780	19503554	62261286	32746618	2.75768e+07	3.4247e+07	36285419	3.15981e+07	43899920	37875176	51040662	61993232	120342490	685156	233686	592930	208012
PE O-36:4|PE O-16:1_20:3	EtherPE	[M-H]-	724.529	78.95912:324805 81.94843:52418 89.17058:49755 140.01180:203735 162.75162:62209 196.03754:138467 239.23950:91162 279.23529:98419 303.23001:60611 305.24829:4866290 370.99664:59601 418.27414:135052 436.28311:348321 724.54028:263573	2.239	2	0.0240824	2.4	292	SGQXZIZOYWUPOW-UHFFFAOYSA-N	O=C(OC(COCCCCCCCCC=CCCCCCC)COP(=O)(O)OCCN)CCCCCCCCCC=CCC=CCC=CCC	C41H76NO7P	46688411	47654040	8.35946e+07	41655342	54097652	1.09238e+08	61646610	44814524	67831965	5.16821e+07	37977396	76623065	40677641	79622138	113791300	60592388	64108668	47180866	4.55241e+07	6.91413e+07	53531976	42348140	4.85604e+07	69592532	66831856	67894361	114064470	560180	6.52812e+06	7040675	409440
PE O-36:5	EtherPE	[M+H]+	724.526	55.01834:16806 55.05452:95692 57.03389:19967 57.07014:143201 67.05441:177127 67.37155:13457 69.03391:129373 69.07004:171400 71.08581:94448 79.05416:89629 79.06364:14349 81.03362:30697 81.07005:232588 83.04928:21850 83.08565:162535 85.10118:49729 91.05443:32489 93.07011:96064 95.08572:255948 97.06509:141127 97.09212:11009 97.10168:110669 105.06989:20675 107.08611:74382 109.06474:14069 109.10127:13…	2.24	2	0.114676	1.47	293	CBDGOOOUXZWJJS-UHFFFAOYSA-N	O=C(OC(COCCCCC=CCC=CCC=CCC=CCC)COP(=O)(O)OCCN)CCCCCCCC=CCCCCCCCCC	C41H74NO7P	10161325	14065548	17673230	12166157	10279117	31554430	9808869	12819484	1.5122e+07	10204000	8821594	1.54861e+07	5180026	15466806	2.72242e+07	7869575	18082184	11505296	9401145	12040810	9876582	9.09065e+06	1.34413e+07	17895368	11239216	9330251	2.7331e+07	1112066	611950	647655	757181	886786
PE O-36:5|PE O-16:1_20:4	EtherPE	[M-H]-	722.514	52.54781:170346 59.01387:394368 78.95909:814225 88.13792:159399 137.50925:174327 140.01270:509419 142.49855:204238 177.65553:156284 196.03738:492370 205.19469:243764 239.23642:361555 259.24396:979020 302.37213:201903 303.23273:12029827 418.27145:515214 436.28345:1226010 722.50037:985078	2.139	2	0.0239275	2.41	294	YATSYZSZUULQDZ-UHFFFAOYSA-N	O=C(OC(COCCCCCCCCC=CCCCCCC)COP(=O)(O)OCCN)CCCCCCC=CCC=CCC=CCC=CCC	C41H74NO7P	130932168	252135560	239027970	108791641	121192439	519200280	130192540	247880880	3.31238e+08	1.62283e+08	197474464	3.35242e+08	216741535	342473920	506529210	196202150	173327756	199929344	1.42557e+08	2.80802e+08	257145014	1.27499e+08	2.52949e+08	437358578	176552673	159412876	556176200	79398778	6.93554e+07	63720320	6.75787e+07	6.15064e+07
PE O-36:6|PE O-16:1_20:5	EtherPE	[M-H]-	720.498	59.01368:68459 59.06327:39886 78.95927:258503 140.01300:98143 191.61835:46161 196.03767:105031 203.18317:41447 257.22455:227789 301.21738:1313243 418.26978:85937 436.28159:163376 720.49866:138121	1.99	2	0.0426204	2.4	295	YMKZESHNWGNAIE-UHFFFAOYSA-N	O=C(OC(COCCCCCCCCC=CCCCCCC)COP(=O)(O)OCCN)CCCC=CCC=CCC=CCC=CCC=CCC	C41H72NO7P	33320438	51034452	6.83465e+07	33582205	39662708	9.69304e+07	32563379	32766406	52589730	3.83808e+07	26829246	6.09633e+07	48123914	66926996	1.04004e+08	52418784	26237872	43314164	4.00169e+07	4.54716e+07	47599895	3.20121e+07	4.72554e+07	75576648	49129560	31654112	8.57422e+07		338664		325157
PE O-38:2|PE O-16:1_22:1	EtherPE	[M-H]-	756.592	61.98839:28916 78.95917:29852 140.01210:21510 141.14735:6966 159.41896:7263 196.03760:9651 227.20085:16767 255.23299:215820 255.29393:12419 281.24884:31445 309.27969:148848 311.29739:8432 337.31094:316218 436.28323:16098 756.58472:37555	2.805	2	0.0484292	2.31	296	CPCDMYAHSAXVCA-UHFFFAOYSA-N	O=C(OC(COCCCCCCCCC=CCCCCCC)COP(=O)(O)OCCN)CCCCCCCCCCCC=CCCCCCCCC	C43H84NO7P	2623147	2986384	3811450	3308319	3588207	4.32666e+06	3311354	2727770	3839670	4.03431e+06	1564602	2842580	1446038	4127636	3647960	2726319	5250606	1925718	2095300	3.40971e+06	2855286	3.23761e+06	4.29818e+06	3278972	6753821	8332161	17803500	177530
PE O-38:3|PE O-18:2_20:1	EtherPE	[M-H]-	754.576	59.01276:6602 60.54070:6374 61.98809:20934 78.95901:47889 94.25604:6791 100.03850:7015 125.14117:7276 140.01181:31680 196.03725:25672 208.47417:7909 253.21628:32394 265.25314:11538 281.24820:132444 309.27994:885696 335.29459:93988 444.29126:10785 462.30017:37207 754.57843:42164	2.594	2	0.0707092	2.33	297	VBHVWWDERMHMNQ-UHFFFAOYSA-N	O=C(OC(COCCCCCCCCC=CCC=CCCCCC)COP(=O)(O)OCCN)CCCCCCCCCC=CCCCCCCCC	C43H82NO7P	6968487	7624932	10024040	8575962	10704316	1.27945e+07	7427332	6200396	8.49955e+06	8.3387e+06	3973032	9.38064e+06	2760655	11263608	1.3116e+07	4705855	13143420	5643102	3638000	5.93813e+06	6369162	5.41598e+06	7359280	6035576	10744219	11958730	2.33841e+07
PE O-38:4|PE O-18:0_20:4	EtherPE	[M-H]-	752.56	55.61451:9599 59.01381:21680 78.95949:42659 78.96790:9344 140.01152:24280 180.04404:10150 206.58151:8171 259.24069:30974 279.23288:81172 281.24890:22827 303.23285:324351 307.26398:245107 331.26266:14108 333.28000:38737 466.32776:35780 752.55573:32929	2.403	2	0.0389335	2.31	298	RXEVLILBESBJQS-UHFFFAOYSA-N	O=C(OC(COCCCCCCCCCCCCCCCCCC)COP(=O)(O)OCCN)CCCCCCC=CCC=CCC=CCC=CCC	C43H80NO7P	11733615	13746502	1.6115e+07	8075064	14362688	2.04831e+07	11316292	10672830	1.33627e+07	1.11769e+07	5926168	15128315	9758826	15452724	2.21542e+07	11647543	13597030	8142320	7507475	1.07185e+07	7808716	8505260	8.76258e+06	8570906	13823694	16317912	4.45672e+07	6606062	5.15639e+06	8717280	8.26267e+06	8.66173e+06
PE O-38:4|PE O-18:1_20:3	EtherPE	[M-H]-	752.56	59.01327:42682 78.95888:227433 140.01157:171824 196.03801:93898 271.24786:36798 305.24826:3541014 307.26620:58444 333.28125:241812 391.20792:38372 446.29916:69344 464.31543:180519 752.56433:163346	2.461	2	0.0340061	2.37	299	HQFUXXUGGNZWBH-UHFFFAOYSA-N	O=C(OC(COCCCCCCCCC=CCCCCCCCC)COP(=O)(O)OCCN)CCCCCCCCCC=CCC=CCC=CCC	C43H80NO7P	8039339	13746502	12435615	8478720	10977448	1.73827e+07	16074170	11126540	1.75069e+07	1.90516e+07	9166696	14023450	9758826	14552160	1.67273e+07	12788286	16763954	7253272	19754000	2.5656e+07	13735783	2.04177e+07	1.50545e+07	14968672	20356577	35941354	9.52294e+07	148172	5.15639e+06	140265	8.26267e+06	8.66173e+06
PE O-38:5|PE O-16:0_22:5	EtherPE	[M-H]-	750.545	78.95868:74494 140.01144:35826 259.24118:40912 285.25516:38886 303.23352:347521 329.24829:567223 438.29977:55280 750.54651:56228	2.157	2	0.0626443	2.36	300	CFQRNKTWTBEFHB-UHFFFAOYSA-N	O=C(OC(COCCCCCCCCCCCCCCCC)COP(=O)(O)OCCN)CCCCCC=CCC=CCC=CCC=CCC=CCC	C43H78NO7P	38111231	68846246	63540315	22971192	47826044	8.63547e+07	34703493	37186818	4.55323e+07	3.49814e+07	28062648	5.14424e+07	32662180	57317182	7.98768e+07	37586233	37560318	38997814	28025420	3.65256e+07	30661028	2.85577e+07	3.40134e+07	42703572	29610855	29118105	93175570	6169030	5.19297e+06	7564670	8.09111e+06	7.27649e+06
PE O-38:5|PE O-16:1_22:4	EtherPE	[M-H]-	750.545	59.01440:64402 78.95910:237299 97.48331:42274 110.17899:36433 140.01198:140429 196.03867:102143 208.46407:49067 239.23726:53911 261.20706:40992 287.27737:42690 305.24994:131722 331.26407:2429754 344.35101:47668 418.27731:99431 436.28638:251688 750.53754:166173	2.301	2	0.0422887	2.4	301	OZSVECGNTALICE-UHFFFAOYSA-N	O=C(OC(COCCCCCCCCC=CCCCCCC)COP(=O)(O)OCCN)CCCCCCCCC=CCC=CCC=CCC=CCC	C43H78NO7P	36212260	58887730	54293535	25296992	32111816	9.25429e+07	39303402	54955930	7.27301e+07	4.27372e+07	31649712	6.42502e+07	51159410	68590696	8.47337e+07	48450778	60872050	33792246	2.45685e+07	4.8868e+07	33120573	29791150	36177065	50465970	36618504	45519132	1.28726e+08	17277964	1.69489e+07	11076800	1.15982e+07	11651700
PE O-38:5|PE O-18:1_20:4	EtherPE	[M-H]-	750.545	59.01401:89421 78.95934:207855 140.01237:158857 144.14275:59223 151.94803:51266 196.03902:113182 259.24249:174257 267.26886:85420 302.33963:134194 303.23285:2211201 310.67160:55122 464.31396:257161 750.53308:160733	2.371	2	0.0607843	2.4	302	VLIJZYIABFUKFN-UHFFFAOYSA-N	O=C(OC(COCCCCCCCCC=CCCCCCCCC)COP(=O)(O)OCCN)CCCCCCC=CCC=CCC=CCC=CCC	C43H78NO7P	15299302	19823196	2.07266e+07	13004925	14489277	56441370	21889924	42630364	5.71956e+07	3.66847e+07	41325476	4.2434e+07	26591191	35386888	4.86955e+07	19655064	24898528	16713608	5.61703e+07	7.96615e+07	53535514	5.2324e+07	53727955	62165764	36595506	61325258	3.47382e+08	46536718	3.70196e+07	67077205	6.97269e+07	6.92992e+07
PE O-38:5|PE O-18:2_20:3	EtherPE	[M-H]-	750.545	78.95938:141637 140.01244:116395 196.03783:111773 303.23495:46501 305.24817:2473566 396.31393:40030 444.28986:80732 462.30206:123183 580.82684:40274 750.54559:148389	2.251	2	0.0638104	2.4	303	KDKDOORFPQYZGM-UHFFFAOYSA-N	O=C(OC(COCCCCCCCCC=CCC=CCCCCC)COP(=O)(O)OCCN)CCCCCCCCCC=CCC=CCC=CCC	C43H78NO7P	19587622	26424400	3.2291e+07	24136706	29110585	4.34204e+07	27456628	23078296	3.05831e+07	2.81975e+07	18342360	34272700	18094774	40759744	52156580	22789254	31428650	24592680	2.57138e+07	3.39312e+07	27187323	2.87702e+07	2.85995e+07	29930672	31209789	44681213	7.81019e+07	340088	1.69489e+07	11076800	295566	397486
PE O-38:6|PE O-16:1_22:5	EtherPE	[M-H]-	748.529	59.01326:395957 76.35691:249567 78.95908:1317829 89.29227:271916 111.16657:272888 140.01161:930797 187.53246:260798 196.03775:809860 285.25809:742649 303.23294:4599314 329.24872:11083233 329.33902:539516 418.27283:873526 436.28247:1201253 462.29239:378605 671.55359:325327 748.52930:1253273	2.148	2	0.026611	2.36	304	CWZGHHQNICLNJN-UHFFFAOYSA-N	O=C(OC(COCCCCCCCCC=CCCCCCC)COP(=O)(O)OCCN)CCCCCC=CCC=CCC=CCC=CCC=CCC	C43H76NO7P	146294068	271909226	268986195	170083720	153645982	476579960	189130859	282391944	3.35484e+08	2.32571e+08	207977908	315985900	223177382	366253614	5.249e+08	226363135	255755164	223778408	1.89479e+08	2.87913e+08	244991541	1.99732e+08	2.64339e+08	343009722	221669209	228887005	746713730	28559664	2.26196e+07	30543485	3.18468e+07	2.864e+07
PE O-38:7|PE O-16:1_22:6	EtherPE	[M-H]-	746.513	59.01410:153139 59.49321:71579 78.95961:388475 97.60881:60140 117.31922:62578 140.01268:164893 196.03816:145835 221.52200:76979 229.19730:91686 239.23854:97033 283.24176:443913 327.23218:1078207 377.24991:86168 436.28766:289777 746.51508:150243	2.073	2	0.0562708	2.36	305	KGCPGAKRLOCUEV-UHFFFAOYSA-N	O=C(OC(COCCCCCCCCC=CCCCCCC)COP(=O)(O)OCCN)CCC=CCC=CCC=CCC=CCC=CCC=CCC	C43H74NO7P	43590410	56845448	79213215	28296992	25898622	1.90123e+08	29717390	65165070	1.09789e+08	3.8485e+07	52447784	92459040	45535905	77044826	1.49271e+08	46970884	36096376	53172532	3.77213e+07	9.17299e+07	77882874	2.93203e+07	7.31083e+07	128323846	42033480	25578769	1.62542e+08	24233306	2.71575e+07	31277760	3.74664e+07	34430650
PE O-38:7|PE O-18:2_20:5	EtherPE	[M-H]-	746.513	59.01385:73052 65.72111:24973 78.95894:173876 140.01184:112341 158.20830:30471 196.03685:70482 203.18117:45974 257.22763:204673 301.21689:959249 303.23099:79502 435.79935:35116 444.28305:48136 462.30017:118510 746.52460:75785	2	2	0.0245843	2.36	306	MJNUFJMYDPWHNM-UHFFFAOYSA-N	O=C(OC(COCCCCCCCCC=CCC=CCCCCC)COP(=O)(O)OCCN)CCCC=CCC=CCC=CCC=CCC=CCC	C43H74NO7P	15164683	28046858	29539475	24605296	24873933	46017980	15813873	19811434	27153350	2.44804e+07	16492948	32584395	24135485	40163980	5.32336e+07	22260024	15975408	26049604	2.4861e+07	26635070	31883402	2.50661e+07	3.71636e+07	40831522	31884381	25946614	65137280	431498	417868	643635	548042	469893
PE O-40:2|PE O-16:1_24:1	EtherPE	[M-H]-	784.624	61.98809:31546 72.16098:7680 75.88205:7439 78.95921:39611 140.01144:17118 196.03551:20838 218.67998:6603 228.12349:7444 255.23311:246413 279.29590:8594 281.24692:29651 309.27969:11049 337.31094:160423 365.34229:358004 397.69998:7500 418.27094:10279 436.27789:17263 472.39288:8155 784.62317:28000	3.012	2	0.105547	2.28	307	FDBCUWDBKSFLFW-UHFFFAOYSA-N	O=C(OC(COCCCCCCCCC=CCCCCCC)COP(=O)(O)OCCN)CCCCCCCCCCCCCC=CCCCCCCCC	C45H88NO7P	1646767	2381556	2.63381e+06	1693812	2160746	4561670	2189386	3171998	4254400	2.17092e+06	1991630	4583250	1193700	5297452	6.84732e+06	2148931	3335044	2516840	1228390	2.85388e+06	2803878	1.69759e+06	3.21608e+06	2922796	3534108	4323171	8845430					194593
PE O-40:3|PE O-16:1_24:2	EtherPE	[M-H]-	782.608	59.01349:8603 61.98838:33369 71.01291:8232 78.95898:28005 81.85255:6818 140.01215:11796 175.50835:8564 196.03551:12172 253.21750:22917 281.24857:81548 309.27826:13035 335.29901:18868 337.31219:172574 363.32663:149295 363.42166:11765 436.28513:9162 782.60468:17937	2.812	2	0.0502453	2.27	308	IAQMPOXRWSDFIT-UHFFFAOYSA-N	O=C(OC(COCCCCCCCCC=CCCCCCC)COP(=O)(O)OCCN)CCCCCCCCCCCC=CCC=CCCCCCCC	C45H86NO7P	2982675	3450776	4179725	2969714	3738616	4.11094e+06	2616916	2686608	3.48592e+06	2.90199e+06	1527408	3.82223e+06	1377280	4621296	5.23863e+06	2053484	4794904	2290284	1833340	3.19828e+06	3033389	2.6077e+06	3.41375e+06	2323630	5097362	6139807	1.15632e+07
PE O-40:5|PE O-18:1_22:4	EtherPE	[M-H]-	778.576	59.01379:12269 61.98838:13436 78.95934:27919 127.54685:7092 140.01308:24258 141.99918:8195 196.03746:9950 255.23210:7917 331.26431:331620 333.27844:6847 359.29510:11853 446.29987:8190 464.31509:28089 778.56561:17656	2.528	2	0.0596521	2.38	309	AXKTVZFNYZPELI-UHFFFAOYSA-N	O=C(OC(COCCCCCCCCC=CCCCCCCCC)COP(=O)(O)OCCN)CCCCCCCCC=CCC=CCC=CCC=CCC	C45H82NO7P	4011600	4628726	4.40626e+06	2602938	4130353	8.22707e+06	6310864	7910218	9.52406e+06	6.19794e+06	4802584	7.84225e+06	4098214	5766258	8.68887e+06	5344006	8262212	2810570	7006540	10499040	5278894	8.29663e+06	6302455	5688598	6707002	16841916	5.48169e+07	4539436	3.72577e+06	3406745	3.38828e+06	3.61031e+06
PE O-40:6|PE O-18:1_22:5	EtherPE	[M-H]-	776.561	59.01340:99794 61.98843:43702 73.50778:35276 78.95904:261914 101.00558:36200 103.38330:45453 114.01067:33992 140.01152:150628 182.23282:38660 196.03745:150483 267.26859:55370 285.25702:145886 303.23151:118840 312.96460:45261 329.24832:2262768 446.30084:106907 464.32010:238664 776.55615:166330	2.367	2	0.046777	2.39	310	NKXPONDLZHZZND-UHFFFAOYSA-N	O=C(OC(COCCCCCCCCC=CCCCCCCCC)COP(=O)(O)OCCN)CCCCCC=CCC=CCC=CCC=CCC=CCC	C45H80NO7P	13877404	18348806	19755610	12875837	14343254	34395000	24641050	29361716	39926000	3.25996e+07	23051824	2.94218e+07	17818598	28678562	3.41505e+07	17753192	27817900	12693336	47455750	5.89254e+07	29644482	5.00526e+07	3.12632e+07	30513960	32146930	58855850	2.28405e+08	1702750	1.49941e+06	1537780	1.33671e+06	1480650
PE O-40:7|PE O-18:1_22:6	EtherPE	[M-H]-	774.544	55.43102:9593 59.01396:21732 78.95892:93336 140.01270:42156 164.47523:10813 196.03775:36181 208.46556:13399 229.19510:19642 255.22729:16046 267.26822:24413 283.24292:121530 322.00021:13106 327.23303:303350 405.27893:43641 446.29803:15456 464.31027:62859 774.53540:31345	2.296	2	0.0262518	2.34	311	IVBLZGVNSKPGOR-UHFFFAOYSA-N	O=C(OC(COCCCCCCCCC=CCCCCCCCC)COP(=O)(O)OCCN)CCC=CCC=CCC=CCC=CCC=CCC=CCC	C45H78NO7P	3562810	2908998	5.27539e+06	3000944	1945224	1.62976e+07	3618650	8873776	14291510	9.19209e+06	8163310	8.01277e+06	3363552	4865632	9.39933e+06	3121620	4827028	2921290	1.44626e+07	2.70817e+07	14121702	9.94466e+06	1.52737e+07	18490376	7476870	8003016	80387870	6465732	6.89782e+06	13564035	1.62195e+07	15549950
PE O-40:7|PE O-18:2_22:5	EtherPE	[M-H]-	774.545	59.01389:97078 78.95877:316994 80.25893:55309 80.84025:62039 82.37838:57037 128.34782:62916 131.23509:59401 140.01218:208414 168.81322:65609 196.03778:187992 207.42390:71144 265.25769:102800 285.26163:189255 329.24808:2861838 444.28955:155518 462.30075:259850 774.54181:216484	2.154	2	0.0472717	2.39	312	ZGFRFFVTVBULAT-UHFFFAOYSA-N	O=C(OC(COCCCCCCCCC=CCC=CCCCCC)COP(=O)(O)OCCN)CCCCCC=CCC=CCC=CCC=CCC=CCC	C45H78NO7P	26863566	43276446	47083645	40207332	34033238	7.35018e+07	40943499	52240736	6.26652e+07	5.08244e+07	38125622	5.13905e+07	29004960	61079946	86583550	33301561	65259044	39980544	4.7111e+07	5.35032e+07	38863656	5.54962e+07	43098065	43978494	45904457	64216694	1.52247e+08	271690	119818	273325	1.28767e+06	317100
PE O-40:8|PE O-18:2_22:6	EtherPE	[M-H]-	772.529	59.01361:114354 78.95918:266716 91.33499:44656 140.01236:149407 196.03876:175812 229.19913:88714 233.47139:51609 264.82187:48123 265.25311:73960 266.31491:52147 283.24353:600306 327.23297:1757322 403.26407:106550 444.28906:148097 462.30148:461517 772.53296:349588	2.083	2	0.0509925	2.42	313	VVEHXBSUSFPSAC-UHFFFAOYSA-N	O=C(OC(COCCCCCCCCC=CCC=CCCCCC)COP(=O)(O)OCCN)CCC=CCC=CCC=CCC=CCC=CCC=CCC	C45H76NO7P	18744744	31200518	3.27805e+07	19383042	16207287	90289020	15182945	38754376	4.90987e+07	2.34602e+07	29933682	49536935	17477477	42604446	7.23195e+07	18052847	22799532	28516520	2.51756e+07	5.39571e+07	54957839	2.17284e+07	5.28452e+07	65471382	24716749	21092562	1.09917e+08	4497284	4.98125e+06	8919820	9.18003e+06	9.16666e+06
PE O-42:11	EtherPE	[M+H]+	796.526	56.04982:47189 57.07030:23422 60.08097:114663 62.68048:21618 63.18393:23182 67.05424:50641 69.61850:26682 71.07301:182439 71.08120:24584 71.08533:27025 81.06973:68074 83.08520:41695 86.09650:1795985 95.08537:96129 104.10603:41771 109.10129:58419 120.96679:30429 123.11579:25899 125.00001:136122 132.35619:24630 162.95587:2121410 164.00864:34082 184.07349:3324970 185.07735:262609 186.07716:121361 22…	1.92	2	0.087727	1.5	314	NVRPODRXMPTRAE-UHFFFAOYSA-N	O=C(OC(COCCCC=CCC=CCC=CCC=CCC)COP(=O)(O)OCCN)CCCC=CCC=CCC=CCC=CCC=CCC=CCC=CCC	C47H74NO7P	14101750	34281914	4.2377e+07	9770995	9461044	4.89378e+07	11013804	25867070	23795510	1.13017e+07	21504240	20174265	8780832	24657830	53531290	7571556	24210612	28654154	3.15012e+07	1.21834e+07	6825385	12667800	1.0903e+07	23521298	7152599	5808452	2.3785e+07	588310	236359	828595	592819	521493
PE O-42:2|PE O-18:1_24:1	EtherPE	[M-H]-	812.655	61.98824:32370 78.95866:17724 140.01154:15339 145.32452:7421 196.03737:11929 365.34265:344226 393.37476:61861 403.53821:7318 436.28369:8480 464.30643:8330 812.65588:14167	3.21	2	0.0927328	2.32	315	ZYALYJYRHZTGMQ-UHFFFAOYSA-N	O=C(OC(COCCCCCCCCC=CCCCCCCCC)COP(=O)(O)OCCN)CCCCCCCCCCCCCC=CCCCCCCCC	C47H92NO7P	574822	668736	1.06286e+06	500513	735219	1950110	995498	1861790	2440590	1.02623e+06	1199856	2.64707e+06	491623	2461820	3.21156e+06	778074	1547092	1048452	767860	1.93645e+06	1708858	1.23014e+06	2.08025e+06	1596020	1628292	2581113	8101230
PE O-42:3|PE O-18:2_24:1	EtherPE	[M-H]-	810.64	59.01369:16495 61.98793:22004 71.01380:13107 78.95936:34565 84.16357:6951 111.38354:6833 140.01152:20098 196.03510:12999 281.24738:83461 363.32443:12346 365.34253:454682 391.35510:35153 444.28101:13648 462.29626:23537 810.62646:23862	3.014	2	0.107842	2.34	316	KDHIJRLZAPWGKW-UHFFFAOYSA-N	O=C(OC(COCCCCCCCCC=CCC=CCCCCC)COP(=O)(O)OCCN)CCCCCCCCCCCCCC=CCCCCCCCC	C47H90NO7P	2545116	3509368	4.16523e+06	2425838	4062241	5343340	2800374	4541734	5.6463e+06	2.8037e+06	2834492	7.06348e+06	1621119	7686822	1.09335e+07	2180836	4566328	3642570	1.84954e+06	3.72512e+06	4236480	2.54823e+06	4.55449e+06	3071830	4686132	5910397	11756120
PE O-42:6|PE O-22:2_20:4	EtherPE	[M-H]-	804.592	59.01357:14013 61.98823:20233 74.72684:6763 78.95914:39605 115.98814:6756 140.01183:23463 196.03734:14144 205.19553:13574 259.24289:22646 303.23264:295108 303.31058:15200 329.24915:16944 357.27457:7720 505.75851:8277 518.36328:20669 804.58917:14253	2.582	2	0.0871775	2.33	317	FVCPWAWPGKONEA-UHFFFAOYSA-N	O=C(OC(COCCCCCCCCCCCCC=CCC=CCCCCC)COP(=O)(O)OCCN)CCCCCCC=CCC=CCC=CCC=CCC	C47H84NO7P	3441595	9221610	5263910	2551114	3269358	4.54712e+06	2006503	2067892	3.0388e+06	1.73052e+06	815326	3624960	3477845	5269382	5.97053e+06	3562141	2621952	2582070	972892	1.68657e+06	2582134	1.12076e+06	2333460	2473148	3116502	3020854	3190450	538758	126145
PE O-44:6|PE O-24:2_20:4	EtherPE	[M-H]-	832.623	59.01413:12081 61.98833:17342 78.95893:34898 114.09053:7780 140.01184:21094 196.03952:14774 259.24521:23392 303.23294:282904 528.37152:8907 546.38947:11372	2.798	2	0.0496044	2.21	318	ARUYZDQWJVSCEX-UHFFFAOYSA-N	O=C(OC(COCCCCCCCCCCCCC=CCC=CCCCCCCC)COP(=O)(O)OCCN)CCCCCCC=CCC=CCC=CCC=CCC	C49H88NO7P	2268691	5195326	3.44382e+06	1195044	1726011	2060060	1123692	1204150	1711320	729658	386196	2.10278e+06	2009752	2981452	3.11167e+06	1992757	1441732	1211396	506192	605963	1292976	485744	901141	1237310	2577247	2239976	1272800	320484
PE P-32:0|PE P-16:0_16:0	EtherPE	[M+H]+	676.528	55.05444:52344 57.03378:127732 57.07018:465390 67.05448:116740 69.03347:44755 69.06997:139644 71.07706:33059 71.08558:461995 71.73620:17666 79.05369:28530 81.07005:194949 83.08548:208661 85.06372:20127 85.10137:267086 89.05994:28859 93.06914:23664 95.08553:251844 97.06477:49611 97.10120:111175 99.11661:35772 103.07626:25600 107.08553:17468 109.10140:159132 111.11697:32636 121.10159:28761 123.1168…	2.231	2	0.0608416	2.4	319	FDULCEKAOVWBTQ-UHFFFAOYSA-N	O=C(OC(COC=CCCCCCCCCCCCCCC)COP(=O)(O)OCCN)CCCCCCCCCCCCCCC	C37H74NO7P	4086413	5933294	6607940	7938810	4546136	13886360	6578413	5647274	10393420	1.01025e+07	3000650	8452130	8670741	10429890	12396330	12334366	6640488	4733160	5.1801e+06	1.08172e+07	10503865	7.73619e+06	9.54361e+06	12869794	12312349	9872603	3.00914e+07
[truncated: 147 more rows]

## Sheet: Fig 4d-e Ontology Definitions
Information from: http://prime.psc.riken.jp/compms/msdial/lipidnomenclature.html
Categories	Main class	Lipid subclass	Abbreviation	Description: chain summed	Description: chain separated	ESI+ Form 1	ESI+ Form 2	ESI- Form 1	ESI- Form 2		[M+H]+	Proton Adduct
Fatty acyls [FA]	Fatty acids and Conjugates [FA01]	Free fatty acid	FA	FA 18:1	FA 18:1	-	-	[M-H]-	-		[M+Na]+	Sodium Adduct
Fatty acyls [FA]	Fatty acids and Conjugates [FA01]	Oxidized fatty acid	OxFA	FA 18:1;O	FA 18:1;O	-	-	[M-H]-	-		[M+NH4]+	Ammonium Adduct
Fatty acyls [FA]	Fatty acids and Conjugates [FA01]	Oxidized fatty acid	OxFA	FA 18:1;O	FA 18:1;(2OH)	-	-	[M-H]-	-		[M-H]-	Proton Loss
[truncated: 152 more rows]
