# Supplementary material for: Transcriptional and epigenetic targets of MEF2C in human microglia contribute to cellular functions related to autism risk and age-related disease
Source: Nat Immunol. 2025 Oct 22;26(11):1989–2003. doi: 10.1038/s41590-025-02299-0 (PMC12571900; doi:10.1038/s41590-025-02299-0)
Supplement: Supplementary file 8 — IPA enrichment for pathways and upstream regulators for genes down in MEF2C-KO compared to control iMGs. [file 41590_2025_2299_MOESM8_ESM.xlsx]

## Sheet: ExFig 3c Down in KO Pathway
Upstream Regulator	Molecule Type	p-value of overlap	Target Molecules in Dataset
TNF	cytokine	1.45e-20	ACTA2,ADRB1,AGT,BCL2,BCL6,BCR,BID,C3,CCND1,CD74,CDO1,CHST2,CST7,CXCR3,CYTH3,DHRS3,DLL4,DNMT1,DPF3,DUSP14,DUSP2,EBI3,EDN1,EGR2,EGR3,EHD1,EMP2,ETS1,FABP5,FAS,FLNB,FUT7,GHRL,GNA15,GPR18,GPR84,GPX1,HBEGF,HDAC9,HID1,HIVEP3,HPGDS,HTRA1,ICAM1,IKBKE,IRAK2,ITGA10,ITGA2,ITGA4,ITGAX,ITGB7,LGALS12,LIMK1,LPL,LRIG1,LTB,MAFF,MAGI1,METRNL,MIF,MSX2,NCF1,NEDD9,NFATC1,NFKBIE,NLRP3,NRROS,PDGFA,PIGR,PPARD,PSMB10,PSMB…
IL4	cytokine	1.88e-18	ABCA2,ACTA2,ADCY1,ARG2,AUTS2,BCL2,BCL6,BIN1,BOP1,C3,CCND1,CD74,CKB,CST7,CXCR3,DNLZ,DUSP14,DUSP28,EBI3,EGR2,ELAVL4,FAS,FCRL1,FLNB,FUT7,GNA15,GPR18,GPR84,HBEGF,HTRA2,ICAM1,IFNLR1,IRAK2,ITGA2,ITGA4,ITGAX,ITGB7,JCHAIN,LCP2,LIPG,LORICRIN,LPL,LTB,MAOA,METRNL,NEDD9,NFATC1,NFKBID,NFKBIE,PFKP,PIGR,PRMT1,PSMB10,PSMB9,PTPRCAP,RASGRP3,SLAMF7,SLPI,SPP1,SPTBN1,TACSTD2,TICAM1,TIMP1,TNF,TNFRSF4,TNIP1,TREM2,ZBTB46
IGE (complex)	complex	6.13e-17	BAIAP2,BCL2,BCL6,BCR,C3,CARD11,CD74,DUSP2,EBI3,EDN1,EGR2,FAS,GSN,HBEGF,HIVEP3,ICAM1,IKBKE,ITGAX,LCP2,MIF,NFATC1,NFKBID,NFKBIE,PDGFA,PFN1,PTPN6,PTPRG,RELB,RGS16,SPP1,TCIRG1,TNF,VAV2
lipopolysaccharide	chemical drug	1.18e-16	ACOT2,ACTA2,AGT,ARG2,BAG3,BCL2,BCL6,Bhlhe41,BID,C3,CARD11,CCND1,CD74,COA4,CRIP3,CSK,CST7,CXCR3,DLL4,DNMT1,DUSP2,EBI3,EDN1,EGR2,EGR3,EGR4,EHD1,FABP5,FAS,FZD1,GHRL,GNA15,GPC4,GPR18,GPR84,GPX1,GSN,HBEGF,HDAC9,HERPUD1,HIVEP3,HTRA1,ICAM1,IKBKE,IKZF3,IRAK2,ITGA2,ITGA4,ITGAX,ITGB7,JCHAIN,KCNE5,LCP2,LIMK2,LIPG,LORICRIN,LPL,LTB,MAFF,MAOA,MB,METRNL,MIER2,MIF,MVD,NCF1,NFATC1,NFKBID,NFKBIE,NLRP3,PDGFA,PFKP,P…
ID2	transcription regulator	2.07e-13	ACTA2,BCL2,BCL6,CCND1,CXCR3,DLL4,EGR2,EGR4,FAS,ICAM1,IKZF3,LMO2,LRIG1,LTB,NFATC1,NFKBID,NFKBIE,PDGFA,PTPN13,PTPN14,RELB,TCF4,TNFRSF4,ZBTB16
CSF2	cytokine	3.24e-13	ACTA2,BCL2,BID,C3,CARD11,CCND1,CD74,CDC123,CXCR3,DUSP2,EDN1,EGR2,EGR3,FAS,FBXO31,GHRL,HBEGF,ICAM1,IFNLR1,ITGA4,ITGAX,LTB,LY9,NFATC1,NLRP3,PTGER2,PTGER4,PTK2,RELB,SLAMF7,SMPD2,SPP1,TCF4,TICAM1,TNF,TNFRSF4
beta-estradiol	chemical - endogenous mammalian	4.69e-13	ACTA2,ADAMDEC1,ADCY1,ADRB1,AGT,ANTXR1,ARF5,BCL2,BCL6,BICD1,BID,BIN1,BOP1,C3,CCND1,CD74,CDC123,CITED4,CKB,CKS2,CLSTN1,CNN2,COA4,CYTH3,DLL4,DNMT1,EDN1,EGR2,EGR3,EGR4,EPS8,ETS1,FABP5,FAS,FLNB,GPRIN3,GPT2,GPX1,GSN,HBEGF,HDAC5,HERPUD1,HIVEP3,HTR7,HTRA1,ICAM1,IKZF3,IQGAP3,ITGA2,ITGA4,ITGA7,JAM2,KCNMB1,KLF9,LIMK1,LPL,LRIG1,LTB,MAGI1,MAOA,MB,MMRN1,MSX2,NEDD9,PARM1,PDGFA,PEG10,PIGR,PRICKLE1,PRKCH,PRKX,PTG…
dexamethasone	chemical drug	7e-13	ACTA2,ACY3,AGT,AKAP6,ARG2,ASAP2,BCL2,BCL6,BCR,C3,CARD9,CCND1,CD74,CNN2,CST7,CXCR3,DALRD3,EDN1,EGR2,EGR3,ENPP1,EPS8,FABP5,FCMR,FLNB,GABRA3,GAS6,GHRL,GPR68,GPR84,GPX1,HBEGF,HERPUD1,HPGDS,ICAM1,IFNLR1,ITGA10,ITGA2,ITGA4,ITGB7,KLF9,LGALS12,LIMK1,LIMK2,LMO2,LPL,LTB,MAFF,MAOA,MIF,MSX2,NAV3,NDUFV1,NEDD9,NFATC1,NFKBIE,NLRP3,PDGFA,PECR,PFKP,PLD4,PMM1,PPARD,PSMB10,PTGER2,PTGER4,PTPN6,RASSF7,RELB,RGS16,SLPI…
TNFSF11	cytokine	5.89e-12	BCL2,CCND1,CDK14,CKB,EGR2,EHD1,ETS1,FAS,GPR68,ICAM1,IKBKE,LIMK1,NFATC1,NFKBIE,PDGFA,PRMT1,PTGER2,PTGER4,RCL1,RELB,RGS16,SPP1,TCIRG1,TNF,TNIP1
IL3	cytokine	1.12e-11	ABCA2,APBA2,BCL2,CCND1,EGR2,EGR3,FAS,GPX1,HBEGF,ICAM1,ITGAX,ITGB7,JCHAIN,KLF9,LY9,NCF1,NEDD9,NFATC1,PSMC4,SLAMF7,TNF,TNFRSF4,TPD52,TYK2,UCP2,VASP,VAV2
VEGF (family)	group	2.62e-11	ACOT2,ACTA2,BCL2,DLL4,DPF3,EBP,EDN1,EGR2,EGR3,EMP2,ETS1,FAS,HBEGF,HERPUD1,HID1,HTR7,ICAM1,ITGA10,ITGA2,JAM2,LRIG1,MAGI1,MIF,NFATC1,NRROS,PDGFA,PKDCC,PPARD,PTK2,STK10,TACSTD2,TIMP1,TNF
AGT	growth factor	3.05e-11	ACTA2,ADAM23,ADAMTSL2,AGT,BCL2,Bhlhe41,C3,CCND1,CYTH3,DLL4,EBP,EDN1,ENPP1,ETS1,FZD1,GAS6,GPC6,GPR18,GPX1,HBEGF,ICAM1,ITGA10,ITGA2,ITGA7,ITGAX,ITGB7,LIMD2,LIPG,LMO2,MIF,NAV1,NCF1,NLRP3,NPTX2,PDGFA,PDGFRL,PFN1,PSMB10,SMURF1,SPP1,SPRY2,TIAM1,TIMP1,TNF,TNFRSF4,TREM2,UCP2
TGFB1	growth factor	5.6e-11	ACTA2,ADAMTS10,AGR2,AUTS2,BCL2,BCL6,BID,BIN1,C3,CCND1,CD74,CKS2,CNN2,CXCR3,DNMT1,EDN1,EGR2,EGR3,EHD1,ENPP1,ETS1,FABP5,FAS,FLNB,FUT7,FZD1,GSN,HBEGF,HDAC5,HDAC9,HTRA1,ICAM1,IKZF3,IRAK2,ITGA2,ITGA4,ITGA7,ITGAX,ITGB7,KCNMB1,KCNQ3,KLF9,LIMK2,LPL,MAOA,METRNL,MLXIPL,MRC2,MVD,NCF1,NEDD9,NFATC1,NLRP3,PCGF2,PDGFA,PFKP,PMM1,PPARD,PRICKLE1,PTGER2,PTGER4,PTK2,PTPN6,RASGRP3,RBFOX2,RHOC,RND1,SLAMF7,SMURF1,SPP1,…
IFNG	cytokine	1.49e-10	ACTA2,AGT,ARG2,AUTS2,BCL2,BID,C3,CAPN3,CCND1,CD74,CSK,CXCR3,EBI3,EDN1,EGR2,EGR3,ETS1,FABP5,FAS,FZD1,GAS6,HBEGF,HDAC9,HTRA1,ICAM1,IKBKE,IRAK2,ITGA4,ITGAX,LAT2,LCP2,LIMK1,LPL,LTB,MAFF,METRNL,MIF,NEDD9,NFKBIE,NLRP3,PDGFA,PIGR,PPARD,PSMB10,PSMB9,PTPN6,RELB,SLPI,SMARCB1,SMURF1,SPP1,TAB1,TCIRG1,TICAM1,TIMP1,TMOD1,TNF,TREM2,TSPAN33,UCP2,ZBTB16
IMMUNOGLOBULIN (complex)	complex	1.58e-10	ACTA2,ADAM23,ADCY6,AGT,ANTXR1,BCL2,BCL6,BIN1,C3,CCND1,CD74,CHST2,CST7,CXCR3,EBI3,EGR2,EGR3,EGR4,FAS,FLNB,GAS6,GPT2,GPX1,HBEGF,HTRA2,ICAM1,ILDR2,ITGA4,ITGAX,JCHAIN,LPL,MAFF,NDUFA7,NFATC1,NFKBID,NLRP3,PDGFA,PSMB9,PTGER2,PTPRG,RELB,RGS16,SLAMF7,SPP1,TICAM1,TIMP1,TNF,TNFRSF4,TREM2,ZBTB16
IL2	cytokine	7.98e-10	AUTS2,BCL2,BCL6,C3,CARD9,CCND1,CD74,CST7,CXCR3,DUSP2,DUSP7,EDN1,ELMO3,ETS1,FAS,FCMR,HBEGF,ICAM1,IKZF3,ITGA2,ITGA4,ITGB7,LCP2,LGALS12,LTB,NAV1,NPTX2,PRKX,PTGER2,PTPN6,RGS16,RHOC,SIPA1,SLAMF7,SPP1,TIMP1,TNF,TNFRSF4
BHLHE40	transcription regulator	8.12e-10	ACTA2,CD74,CSK,EBI3,FAS,GDA,GPR18,HBEGF,HDAC9,IRAK2,ITGA4,JCHAIN,LCP2,LTB,MAFF,NFATC1,NLRP3,PFKP,PIGR,PTPN6,RGS16,SLAMF7,TNF,TYK2
poly rI:rC-RNA	biologic drug	9.91e-10	ADAMDEC1,ARG2,AUTS2,BCL2,C3,CD74,CDK14,DLL4,EBI3,ETS1,FAS,GAK,GPR84,HBEGF,ICAM1,IKBKE,IRAK2,ITGAX,LIMK1,LIPG,LPL,LTB,MAFF,NEDD9,NFKBIE,NLRP3,PIGR,PSMB10,PSMB9,PTPN13,RELB,RPSA,SLPI,TCF4,TICAM1,TIMP1,TNF,TNIP1,VASP,WASF1
medroxyprogesterone acetate	chemical drug	1.19e-09	ADCY1,BCL2,BID,CCND1,CKB,CKS2,CLSTN1,DLL4,EDN1,ETS1,FAS,FLNB,GSN,HTRA1,ICAM1,IQGAP3,ITGA2,ITGA4,ITGA7,LIMK1,LTB,MAOA,PRICKLE1,PRKX,REEP1,SLPI,SPRY2,TNF,ZBTB16
NFKB (complex)	complex	1.68e-09	ACTA2,AGT,BCL2,BID,C3,CCND1,CD74,CITED4,CST7,DUSP2,EBI3,EDN1,ENPP1,ETS1,FABP5,FAS,GAS6,HDAC9,ICAM1,IKBKE,LTB,MSX2,NFKBID,NFKBIE,PSMB9,RELB,RGS16,SLPI,SPP1,STK10,TIMP1,TNF,TNFRSF4,TNIP1
FOS	transcription regulator	2.45e-09	AGT,BCAR3,BCL2,C3,CCND1,DNMT1,EDN1,EGR2,EPS8,GAK,HPGDS,ICAM1,IKZF3,ITGA2,KIRREL3,LPL,MAOA,MMRN1,NFATC1,NPTX2,PAOX,PCDHGC3,PFN1,SDK1,SLAMF7,SLPI,SMURF1,SPP1,TIMP1,TNF,TPD52,XYLT1
KRAS	enzyme	2.71e-09	ACTA2,AGR2,AGT,ARG2,BCL2,CCND1,CD74,DNMT1,EGR2,EMP2,ENPP1,FABP5,FAS,FKBP11,GPC5,GPC6,GPR68,GSN,HBEGF,HTRA1,ICAM1,ITGA7,KCNMB1,LIPG,LMO2,NCF1,NLRP3,PALD1,PCDHGC3,PECR,PEG10,POMK,PPARD,PSMB10,PSMB9,PTK2,PTPN6,QTRT1,RCL1,RHOC,RPSA,SPP1,SPRY2,TACSTD2,TNF
ERK (family)	group	3.56e-09	ACTA2,AGT,ARG2,BCAR3,BCL2,CCND1,CKS2,EDN1,EGR2,ETS1,FAS,HBEGF,ICAM1,MAFF,PPARD,PTK2,SPTBN1,TIMP1,TNF,VASP
ESR1	ligand-dependent nuclear receptor	4.87e-09	ACTA2,ADAMTS13,ADCY1,AGT,BCL2,BCL6,BCR,BIN1,C3,CCND1,CD74,CEP250,CHST2,CKB,EDN1,EGR3,FAS,FIBP,GSN,HBEGF,HPGDS,HTRA1,HTRA2,ICAM1,IKBKE,IRAK2,ITGA10,LORICRIN,LPL,LTB,MAGI1,NEDD9,NFATC1,NFKBIE,PCGF2,PPARD,PRKCH,PRKX,PTK2,PTPN13,RELB,RGS16,RND1,RTN2,SMURF1,SPP1,SPTBN1,TCIRG1,TMOD1,TNF,TNIP1,TPD52,TRAK1,TYK2
tetradecanoylphorbol acetate	chemical drug	6.48e-09	AGT,BCL2,BCL6,C3,CCND1,CHST2,DGKD,DNMT1,DUSP2,EBI3,EGR2,EGR3,EGR4,ETS1,FAS,FCGBP,FZD1,HBEGF,HIVEP3,HTR7,ICAM1,IKBKE,IKZF3,ITGA2,ITGAX,KCNA5,LIPG,LORICRIN,LPL,LTB,NCF1,NFATC1,NFKBIE,NLRP3,PDGFA,PPARD,PRKCH,PRKX,PTGER2,PTGER4,PTK2,PTPN6,PTPRG,RELB,RGS16,SLPI,SPP1,TIMP1,TNF
PD98059	chemical - kinase inhibitor	7.59e-09	ACTA2,AGT,BCL2,BCL6,C3,CCND1,CD74,DHRS3,DNMT1,EDN1,EGR2,EGR3,ETS1,FAS,GHRL,GPC5,HBEGF,ICAM1,ITGA2,ITGA4,ITGAX,LIPG,LPL,MB,MIF,PDGFA,PPARD,SPP1,SPRY2,TIMP1,TNF
resiquimod	chemical drug	8.67e-09	BCL2,BCL6,C3,CHST2,CSK,DLL4,EBI3,FAS,GPR84,GPX1,HDAC5,HDAC9,HERPUD1,ICAM1,IRAK2,ITGAX,LAT2,NLRP3,PSMC4,PTPN6,RELB,SPP1,TICAM1,TNF,TNIP1,VASP
IL1B	cytokine	1.14e-08	ACTA2,ANTXR1,BCL2,BCL6,C3,CCND1,CD74,DLL4,DNMT1,EBI3,EDN1,EHD1,ENPP1,FABP5,FAS,FUT7,FZD1,GAS6,GNA15,HBEGF,HPGDS,ICAM1,IKBKE,IKZF3,IRAK2,ITGA4,METRNL,MIF,NFKBIE,PFKP,PIGR,PSMB10,PSMB9,PTGER2,RELB,RGS16,RPSA,SPP1,TICAM1,TIMP1,TLE6,TNF,TNIP1,TREM2,VASP,XYLT1,ZBTB46
TREM1	transmembrane receptor	1.81e-08	BCL2,CKS2,DUSP14,EBI3,EDN1,EGR2,EGR3,HBEGF,ITGAX,LPL,LY9,MAFF,RGS16,SLAMF7,SPP1,SPRY2,TNF
BCR (complex)	complex	2.64e-08	AHDC1,BCL2,BCL6,CCND1,DCTPP1,DUSP2,EGR2,FAS,FCMR,FCRL1,GPR132,ICAM1,IMP4,ITGA4,KLF9,NDUFA7,RCL1,SLAMF7,TNIP1,WDR74,ZBTB16
levodopa	chemical - endogenous mammalian	3.39e-08	ACTA2,APBA2,ARG2,BCL2,CCND1,CITED4,COA4,EGR2,EGR4,GABRA3,HBEGF,KCNA5,KCNE5,KLF9,LAT2,LMTK2,LORICRIN,MICAL1,NAV1,NPTX2,PAOX,PARM1,PDGFA,PFKP,PLD4,PRICKLE1,RHOBTB2,SOBP,TCF4,TCIRG1,TIAM1,TPD52
CD3 (complex)	complex	3.45e-08	BCL2,BCL6,CCND1,CD74,CKS2,CXCR3,DUSP14,DUSP2,EBI3,EBP,EGR2,EGR3,ETS1,FAS,FUT7,HIVEP3,ICAM1,ITGA4,ITGB7,KCNA5,MMRN1,NFATC1,ORAI2,PFN1,PTGER4,PTPN13,RELB,RHOC,SLPI,TNF,TNFRSF4
AR	ligand-dependent nuclear receptor	3.56e-08	ANKRD23,ARG2,BASP1,BCL2,BOP1,C3,CCND1,CDK14,CDO1,CITED4,CLSTN1,DCTPP1,DERL3,DUSP2,EBP,EDN1,FABP5,GAS6,GSN,ICAM1,ILDR2,ITGA2,LRIG1,LRRK1,MAOA,MRPL14,NFATC1,PDGFA,PIGR,SPP1,SUSD3,TACSTD2,TNF,TPD52,ZBTB16
CEBPA	transcription regulator	3.9e-08	ACTA2,AGT,ARG2,BCL2,BIN1,C3,CCND1,DNMT1,EGR2,FZD1,GP9,GPR84,HDAC9,ICAM1,IKZF3,ITGAX,JCHAIN,KCNMB1,LORICRIN,LPL,MMRN1,MSX2,NFATC1,PPARD,SPP1,TIAM1
IL5	cytokine	4.03e-08	BCL2,BCL6,CDC123,CXCR3,EBP,EGR2,EGR3,EPS8,FAS,HBEGF,ICAM1,ITGB7,JCHAIN,LCP2,LIMK2,LTB,METRNL,PFKP,TNF,TNFRSF4
RELA	transcription regulator	4.24e-08	ACTA2,AGT,BCL2,C3,CCND1,DNMT1,EDN1,FAS,GPRIN3,ICAM1,IKBKE,LTB,MIF,NFATC1,NFKBID,NFKBIE,PSMB10,PSMB9,PTGER4,PTPN6,RELB,TCF4,TIAM1,TNF,TNFRSF4,TNIP1,VASP
TGFBR2	kinase	4.91e-08	ACTA2,ADCY1,BCL2,CCND1,CKB,DNLZ,DUSP14,DUSP28,EBI3,EGR2,GPR18,ICAM1,LRIG1,METRNL,NFKBID,NFKBIE,PFN1,PTGER2,SPP1,TACSTD2,TIMP1,TNF,TNFRSF4,ZBTB46
IGG (complex)	complex	6.86e-08	BCL2,C3,CXCR3,DUSP14,EBI3,EDN1,EGR2,EGR3,EHD1,FABP5,GPX1,ICAM1,LY9,NFKBIE,PALD1,PTGER4,PTPN6,RELB,SLAMF7,TACSTD2,TNF,TNIP1
ERG	transcription regulator	7.66e-08	ADRB1,AGR2,BAIAP2,BCR,EME2,ETS1,FLNB,FZD1,GAK,HERPUD1,ICAM1,IQGAP3,LIPG,MAGI1,NEDD9,NFKBID,ORAI2,PREX2,PTGER4,PTPN6,RASSF7,SIPA1,SPP1,ZBTB16
APOE	transporter	7.91e-08	ABCA2,ACTA2,AHDC1,CCND1,EDN1,FABP5,HERPUD1,ICAM1,ITGAX,LIPG,LORICRIN,LPL,NCF1,PPARD,PSMC4,SPP1,TCIRG1,TIAM1,TIMP1,TNF,TNIP1,TREM2,UCP2
8-bromo-cAMP	chemical reagent	9.99e-08	ADCY1,ARG2,BID,CCND1,CKB,CLSTN1,DLL4,EDN1,ETS1,FAS,FLNB,GSN,IQGAP3,ITGA2,ITGA4,ITGA7,LIMK1,MAOA,MSX2,PPARD,PRICKLE1,PRKX,SPP1,SPRY2,TIMP1,TNF,ZBTB16
IL15	cytokine	1.08e-07	BCL2,CCND1,CD74,CKS2,DUSP14,EBP,EDN1,EGR2,ETS1,FAS,HBEGF,ITGAX,ITGB7,MIF,NPTX2,PFKP,PFN1,PPARD,PSMB10,PSMB9,PTPN13,RGS16,SPP1,STYK1,TIMP1,TNF
PPARG	ligand-dependent nuclear receptor	1.12e-07	ACTA2,AGT,BCL2,BCL6,BIN1,C3,CCND1,DHRS3,EDN1,ETS1,FABP5,FZD1,GAK,ICAM1,LPL,MVD,NCF1,PCLO,PMM1,PPARD,RPSA,SPP1,TCF4,TNF,UCP2,VNN1,XYLT1
LEF1	transcription regulator	1.14e-07	ACTA2,ADAM23,BCL2,CAPN3,CARD11,CARD9,CCND1,FAS,LRIG1,METRNL,MSX2,NCF1,NFKBID,NLRP3,PRKCH,PTGER2,RASGRP3,SPP1,TCF4,TIAM1
JNK (family)	group	1.17e-07	ACTA2,AGT,CCND1,DNMT1,EDN1,ETS1,FAS,ICAM1,ITGA4,ITGB7,JAM2,MRC2,NCF1,PPARD,PTK2,TIMP1,TNF
mifepristone	chemical drug	1.26e-07	AGR2,BCL2,C3,CCND1,CD74,EGR2,EPHB3,FAS,GAS6,HBEGF,ICAM1,ITGA2,ITGA4,JAM2,KLF9,PTGER2,RHOC,SPP1,TCF4,TIMP1,TNF
IL33	cytokine	1.28e-07	ARHGAP9,CCND1,DUSP2,EBI3,EGR2,EGR3,EHD1,ETS1,FAS,ICAM1,IKBKE,IKZF3,ITGAX,MIF,NFATC1,NFKBID,NFKBIE,NLRP3,PTGER4,RELB,TIFAB,TIMP1,TNF,TNFRSF4
camptothecin	chemical drug	1.3e-07	ACTA2,BAG3,BCL2,BID,CCND1,CLTB,EDN1,EGR2,FAS,HBEGF,ICAM1,IMPA2,ITGA7,LIMK1,MAFF,MICAL3,NFKBIE,NLRP3,PSMB9,PTGER2,PTGER4,SIPA1,SLPI,SPP1,SPRY2,SPTBN1,TACSTD2,TNF,TYK2,VAV2
GRN	growth factor	1.55e-07	BCL2,BIN1,C3,CCND1,CD74,CST7,GAS6,ICAM1,ITGAX,LPL,PREX2,PTK2,PTPRG,SPP1,TNF,TREM2
filgrastim	biologic drug	1.58e-07	CARD9,CD74,CST7,EGR2,EGR3,FABP5,FCMR,GPR84,ITGA4,ITGB7,KLF9,LGALS12,MAFF,NFKBIE,NLRP3,PECR,PLD4,PSMB10,PTGER2,RASSF7,RELB,SPON2,SPP1,VNN1
FAS	transmembrane receptor	1.83e-07	ACTA2,BCL2,BID,CLTB,CXCR3,EGR2,FAS,ICAM1,IMPA2,ITGA7,LTB,MIF,NFKBIE,PTGER2,PTGER4,RND1,SIPA1,SLPI,SPP1,SPTBN1,TNF,TYK2
EGF	growth factor	2.4e-07	ACOT2,BCL2,CCND1,CKS2,CXCR3,DGKD,EDN1,EGR2,EGR3,ETS1,GAK,HBEGF,HDAC9,ICAM1,ITGA2,KCNQ3,LIMK2,MAOA,MB,NCF1,NLRP3,PPARD,PRKCH,PTK2,SMURF1,SPP1,SPRY2,TIMP1,TMEM88,TNFRSF4,TYK2,VASP
ID3	transcription regulator	2.47e-07	BCL2,BCL6,CXCR3,EGR2,EGR4,ICAM1,IKZF3,LMO2,LTB,NFATC1,PTPN13,PTPN14,RELB,TCF4,TNFRSF4,ZBTB16
4-hydroxytamoxifen	chemical drug	2.65e-07	BCL2,C3,CCND1,CHST2,EDN1,LORICRIN,NEDD9,PRKCH,PTGER4,RGS16,RHOBTB2,RND1,TACSTD2,TMOD1,TNF
LDL (complex)	complex	3.1e-07	ACTA2,ADCY1,ARG2,BCL2,C3,CCND1,DLL4,DNMT1,DUSP2,EGR3,FAS,GAS6,GPX1,ICAM1,NCF1,NLRP3,PFKP,SIPA1,TNF,VNN1
TP53	transcription regulator	3.81e-07	ABCA2,ACTA2,ANTXR1,ATPAF2,BAG3,BCL2,BID,BOP1,CARD11,CCND1,CKB,CKS2,CNN2,CSK,CXCR3,DNMT1,DPYSL4,DUSP2,EDN1,EGR2,EGR3,EPS8,FABP5,FAS,GAS6,GDA,GPX1,GSN,HBEGF,HDAC5,HDAC9,ICAM1,IRAK2,ITGA2,ITGB7,LIMK1,LIMK2,MB,METRNL,MVD,NCF1,NUDT22,ORAI2,PCGF2,PDGFA,PEG10,PFKP,PFN1,PHLDB3,PMM1,PPARD,PSMB9,PTK2,PTPN6,RELB,RGS16,RPSA,SLPI,SMARCB1,SMURF1,SPP1,TCF4,TIMP1,TMOD1,TNF
maslinic acid	chemical - endogenous non-mammalian	3.98e-07	BCL2,BID,CCND1,CDO1,ETS1,FAS,FBXW5,LIMK2,NFKBIE,PPARD,TNF
tretinoin	chemical drug	4.02e-07	AGT,APBA2,BAG3,BCL2,BCL6,BID,C3,CCND1,CD74,CKS2,DHRS3,DLL4,DNMT1,EBI3,EDN1,EHD1,ETS1,FABP5,GPX1,HBEGF,HIVEP3,ICAM1,ITGA2,ITGA4,ITGAX,ITGB7,JCHAIN,KLF9,LIMK1,NAA10,NCF1,NDUFV1,NFATC1,PCLO,PEG10,PFN1,PPARD,PRKCH,PRMT1,PSMB10,PSMB9,PSMC4,PTK2,SLAMF7,SLPI,SPP1,STK10,TCF4,TIMP1,TNF,TNIP1,TPD52,TSPAN33,TYK2,UCP2,VASP,VAV2,ZBTB16
decitabine	chemical drug	4.12e-07	ADAM23,BAIAP2,BCL2,BID,BIN1,CCND1,CDO1,CXCR3,DHRS3,DNM3,DNMT1,DPYSL4,EGR3,EGR4,EHD1,EPHB3,FAS,GPX1,GSN,HBEGF,ICAM1,ITGA2,ITGA4,ITGA7,ITGAX,LRIG1,MAEL,NFATC1,NPTX2,PDGFA,PRICKLE1,PTPN6,PTPRG,SPP1,TIAM1,TNF,TPD52,XYLT1
KLF6	transcription regulator	4.19e-07	AGT,BCL6,EGR2,EHD1,GPR132,ICAM1,IRAK2,LCP2,NFKBIE,NLRP3,PFKP,PFN1,PSMB10,RELB,SLAMF7,TIMP1,TNF,TNIP1
VDR	transcription regulator	4.41e-07	ACTA2,AGR2,AGT,BCL2,CCND1,DCTPP1,EDN1,ICAM1,ITGB7,LPL,MAGI1,MSX2,NEDD9,NFATC1,RELB,SPP1,UCP2,VASP
SB203580	chemical drug	5.1e-07	ACOT2,ACTA2,AGT,BCL2,C3,CCND1,CST7,EBI3,EMP2,FAS,ICAM1,ITGA4,LMO2,LORICRIN,PDGFA,PPARD,PRMT1,PTPRG,RND1,SLPI,SPP1,TIMP1,TNF,UCP2,XYLT1
MAC (complex)	complex	5.23e-07	BCL2,EGR2,PDGFA,PTGER2,RGS16,SPP1,TNF
Tcf7	transcription regulator	6.54e-07	ADAM23,BCL2,CAPN3,CXCR3,EGR2,EGR3,GPA33,GPX1,IKZF3,JAM2,LRIG1,METRNL,MVD,NCF1,PTGER2,RASGRP3,TCF4,TIAM1,TICAM1,TNF
ETV6-RUNX1	fusion gene/product	7.24e-07	BID,CARD11,CSK,FABP5,GNA15,ICAM1,ITGA4,LAT2,LCP2,LTB,NAA10,NFKBID,PSMB9,PTPRCAP,RELB,RGS16,SIPA1,SPP1,TNF
IL13	cytokine	7.26e-07	ACTA2,ADAMDEC1,ARG2,BID,C3,CHST2,EGR2,FAS,GAS6,GSN,HBEGF,HTRA1,ICAM1,ITGAX,MAOA,NFATC1,NLRP3,PDGFA,PFKP,SLPI,SPP1,TIMP1,TNF,VNN1
isoproterenol	chemical drug	7.31e-07	ACTA2,ADCY6,ADRB1,AGT,BCL2,DHRS3,EDN1,LGALS12,LPL,NLRP3,PDGFA,TIMP1,TNF,UCP2
CIMO	chemical reagent	8.64e-07	BCL2,BID,CCND1,ICAM1
PGR	ligand-dependent nuclear receptor	9.04e-07	AKAP6,BCL6,CCND1,EDN1,EPS8,GAS6,HBEGF,ICAM1,ITGA10,ITGA2,ITGA4,ITGAX,KLF9,LIMK1,MSX2,NEDD9,PCDHGC3,PDGFA,PFKP,PRKCH,RHOC,SPRY2,TNF,VASP
PDGF-BB (complex)	complex	9.75e-07	ACTA2,ARF5,ARG2,C3,CCND1,CDO1,DNMT1,EDN1,EGR2,EGR3,ENPP1,ETS1,FZD1,GDA,HBEGF,PCGF2,PDGFA,PPARD,SPRY2,TIMP1
ERK1/2 (family)	group	1.05e-06	BCL2,C3,CCND1,EDN1,ETS1,FZD1,HBEGF,ICAM1,ITGA2,JAM2,PSMB10,PSMB9,PTGER2,PTGER4,RHOC,SPP1,TIMP1,TNF,VNN1
IL17A	cytokine	1.07e-06	ACTA2,BCL2,C3,CCND1,CYTH3,EGR2,FAS,HBEGF,HIVEP3,ICAM1,LGI2,LPL,METRNL,MLXIPL,MSX2,MVD,NFATC1,NLRP3,RGS16,SPP1,TIMP1,TNF
CD40	transmembrane receptor	1.1e-06	BCL2,BCL6,CCND1,DCTPP1,DUSP2,FAS,ICAM1,IMP4,JCHAIN,KLF9,NFATC1,PSMB10,PSMB9,PTGER2,RCL1,RHBDF2,SLAMF7,TNF,ZBTB16
FGF1	growth factor	1.18e-06	CCND1,DNMT1,EDN1,FZD1,GPX1,ICAM1,ITGAX,LTB,PDGFA,PRICKLE1,SPP1,TNF
TLR4	transmembrane receptor	1.3e-06	BCL2,C3,DLL4,DUSP2,EBI3,EDN1,FAS,HBEGF,HTRA1,ICAM1,MIF,NFKBID,NLRP3,RELB,RGS16,SMPD2,SPP1,TCF4,TICAM1,TNF,TREM2,TSPAN33
STAT3	transcription regulator	1.32e-06	ACTA2,AGT,ARG2,BCAR3,BCL2,BCL6,C3,CCND1,CD74,CXCR3,DNMT1,EDN1,EGR2,EGR3,ETS1,FAS,FZD1,ICAM1,IKBKE,IKZF3,LGI2,NFATC1,NFKBIE,PEG10,PSMB9,PTK2,PTPN13,PTPN6,SLPI,SPP1,TCF4,TIMP1,TNF
TLR3	transmembrane receptor	1.74e-06	ARG2,AUTS2,BCAR3,C3,DNMT1,EDN1,FAS,ICAM1,LIPG,PTGER2,SLPI,STYK1,TICAM1,TIMP1,TNF,TSPAN33,VAV2
CASR	G-protein coupled receptor	1.75e-06	AGR2,BCL2,CCND1,DCTPP1,EDN1,ITGB7,LORICRIN,LPL,MAGI1,NEDD9,NFATC1,UCP2
STAT1	transcription regulator	1.9e-06	AGT,BCL2,BCL6,C3,CCND1,CXCR3,EBI3,EDN1,FAS,HBEGF,HTRA1,ICAM1,ITGA2,ITGAX,LPL,PDGFA,PPARD,PSMB10,PSMB9,SMARCB1,TNF,UCP2
CD40LG	cytokine	1.97e-06	BCL2,BCL6,CXCR3,DUSP2,EBI3,EGR4,FAS,ICAM1,ITGA4,ITGB7,LTB,MIF,NFKBIE,PSMB10,PSMB9,PTPRG,RELB,TICAM1,TNF,TNIP1,TREM2
CREB1	transcription regulator	2.04e-06	Asphd1,BAG3,BCL2,CCND1,CDK14,DUSP14,EBI3,EBP,EDN1,EGR2,EGR4,EXOSC6,FUT7,GDA,GDF11,HERPUD1,LORICRIN,LPL,MVD,NDUFV1,NFKBID,NPTX2,PCDH20,PEG10,TNF,WDR90
HIVEP1	transcription regulator	2.15e-06	CARD11,IRAK2,NFKBID,NFKBIE,RELB,TICAM1,TNF,TNIP1
MYD88	other	2.33e-06	BCL6,C3,DLL4,EBI3,ICAM1,IKBKE,IRAK2,ITGA4,ITGAX,ITGB7,LTB,MAFF,NFKBIE,NLRP3,PDGFA,RELB,SPP1,TIMP1,TNF
MYC	transcription regulator	2.41e-06	ABCA2,ACTA2,BCL2,BCL6,BCR,BIN1,BOP1,CCND1,CKS2,DCTPP1,DNM3,DNMT1,DUSP2,DUSP7,EBI3,EDN1,EGR2,EME2,EPHB3,FABP5,FAS,GPR132,GPT2,ICAM1,IMPA2,ITGAX,LORICRIN,MIF,MSX2,MYBPH,NAA10,PEG10,PFKP,PPARD,PRMT1,PTK2,RHOC,RPS10,RPSA,RTN2,SNAPC4,SPP1,TIAM1,TIMP1,TNF,TPD52
NCOR2	transcription regulator	2.6e-06	BCL2,C3,CCND1,HBEGF,HPGDS,LPL,NFATC1,PDGFA,RELB
piceatannol	chemical - endogenous non-mammalian	2.6e-06	BCL2,BCL6,CCND1,FAS,ICAM1,NFATC1,TNF
VEGFA	growth factor	2.66e-06	ACTA2,ARG2,BCL2,CCND1,DLL4,EDN1,ETS1,HBEGF,ICAM1,IKBKE,ITGA2,ITGA4,NFATC1,PTK2,RASGRP3,SPP1,TIMP1,TNF
TAF4	transcription regulator	2.68e-06	BCL6,CCND1,ETS1,GAS6,HBEGF,LORICRIN,MAFF,MSX2,PDGFA,SPP1
FOXO1	transcription regulator	2.73e-06	ACTA2,AGT,BCL2,BCL6,BID,CCND1,EDN1,EGR2,EGR4,FABP5,FAS,FLNB,GPX1,ICAM1,LCP2,LPL,MB,MLXIPL,MVD,NFATC1,SPRY2,TNF
NFATC1	transcription regulator	3.29e-06	BCL2,CCND1,EDN1,EGR3,FAS,FKBP11,GPC6,ICAM1,NFATC1,SPP1,TNF
PHLDA1	other	3.47e-06	FAS,ICAM1,ITGA2,TIMP1,TNF
prostaglandin E2	chemical - endogenous mammalian	3.62e-06	ACTA2,BCL2,CCND1,CD74,CST7,CXCR3,EGR2,ETS1,FAS,FBXO31,HIVEP3,ICAM1,LIPG,NEDD9,PTGER2,PTGER4,PTK2,RELB,SPP1,TNF,UCP2
telmisartan	chemical drug	3.7e-06	AGT,BCL2,ICAM1,ITGAX,LPL,PPARD,PRMT1,TNF
RXRA	ligand-dependent nuclear receptor	3.89e-06	ARG2,C3,CCND1,CDO1,DHRS3,DNM3,EME2,FABP5,GAS6,GPX1,HBEGF,KLF9,LPL,MLXIPL,NEDD9,PDGFA,PPARD,SNAPC4,SPP1,TACSTD2,TNF
ionomycin	chemical reagent	4.24e-06	BCL2,BID,DNMT1,DUSP2,EBI3,ENPP1,ETS1,FAS,HTR7,ICAM1,NFATC1,SPP1,TNF,ZBTB16
paricalcitol	chemical drug	4.32e-06	AGT,BCL2,ICAM1,NLRP3,PTGER4,TIMP1,TNF
WNT3A	cytokine	4.71e-06	ACTA2,BCL2,CCND1,CST7,EDN1,EGR2,FCMR,FZD1,GPA33,JAM2,LGALS12,MSX2,NDUFV1,NFATC1,PDGFA,PRICKLE1,RASGRP3,SLPI,TNF
LPL	enzyme	4.78e-06	ACTA2,BCL2,ICAM1,ITGAX,LPL,TIMP1,TNF,UCP2
PRDM1	transcription regulator	4.92e-06	ARG2,BCL6,Bhlhe41,CD74,EGR2,GPR84,ICAM1,IFNLR1,ITGA4,JCHAIN,LIMK2,NFATC1,NLRP3,PSMB10,PTPN6,RGS16,TNF
LDLR	transporter	4.96e-06	CCND1,EBI3,FABP5,GAS6,GPR132,ICAM1,LCP2,LPL,MIF,MSX2,MVD,PSMB9,SPP1,TIMP1,TNF,UCP2
TYROBP	transmembrane receptor	5.42e-06	GPX1,ICAM1,ITGAX,NRROS,SPP1,TCIRG1,TNF,TREM2
NFAT (family)	group	6.05e-06	BCL2,CCND1,EGR2,FAS,HBEGF,ICAM1,MB,PDGFA,RELB,TNF
PLCG2	enzyme	6.08e-06	BCL2,CD74,ICAM1,ITGAX,LPL,NFATC1,SPP1,TNF,TREM2
PPARGC1A	transcription regulator	6.43e-06	AGT,BID,C3,EDN1,FAS,GAS6,GDF11,GPC6,GPX1,ICAM1,LPL,MB,NDUFV1,NFKBID,NLRP3,PDGFA,PDGFRL,RECQL5,SYT2,TCF4,TIMP1,TNF,UCP2
MAPK3	kinase	6.59e-06	BCL2,CCND1,EGR2,EGR4,HBEGF,ITGA2,NPTX2,SPP1,TIMP1,TNF
C-21	chemical drug	6.62e-06	ACTA2,NCF1,SPP1,TIMP1,TNF
lipoxin A4	chemical - endogenous mammalian	6.89e-06	ACTA2,CCND1,ICAM1,LIMK2,NLRP3,TIMP1,TNF
ARID1A	transcription regulator	7.3e-06	ACTA2,BCL2,C3,CKB,DLL4,DNLZ,EDN1,ENPP1,FLNB,FZD1,GNA15,GSN,HDAC9,HTRA1,ICAM1,IKZF3,ITGA7,KCNMB1,NRROS,PEG10,PTK2,SPRY2,TNF
NR1H (family)	group	7.73e-06	AGT,ARG2,BCL2,C3,EDN1,LAT2,LPL,LTB,MLXIPL,NLRP3,TNF,ZBTB16
CXCL12	cytokine	8.22e-06	ACTA2,BCL2,CCND1,DLL4,EXOSC6,FAS,ICAM1,ITGAX,LCP2,MSX2,RHOC,TIMP1,TNF,ZBTB16
NTRK1	kinase	8.3e-06	ADAMTSL2,BCL2,CARD11,CARD9,CCND1,DNM3,EGR4,ETS1,FBXO2,HERPUD1,HTRA1,KCNQ3,MAOA,PEG10,PTPN14,TMOD1,TMTC2
kainic acid	chemical toxicant	8.55e-06	BCL2,CCND1,EGR2,EGR3,EGR4,HBEGF,KCNQ3,LMO2,NFKBID,NPTX2,SPP1,TIMP1,TNF
TP63	transcription regulator	8.87e-06	ACTA2,AGR2,BCL6,CCND1,CKS2,DNMT1,EDN1,EGR2,FAS,HBEGF,HTRA1,ICAM1,IFNLR1,IKBKE,ITGA2,ITGA4,ITGA7,LIMK2,LORICRIN,MAFF,MAPKBP1,PSMB10,PTPN13,RASGRP3,RELB,VNN1
HRAS	enzyme	8.97e-06	ANTXR1,BCL2,CCND1,CNN2,CXCR3,DNMT1,ENPP1,ETS1,FAS,FUT7,FZD1,GAS6,GSN,HTRA1,ICAM1,ITGA4,LIPG,PCDHGA11,PCDHGC3,PDGFA,PFN1,PSMB9,RPS10,SPP1,SPRY2,STK10,TIMP1,TNF
GLI1	transcription regulator	9.53e-06	ACTA2,BCL2,BCL6,BID,CCND1,DNMT1,EBI3,EGR3,FAS,GDA,GPA33,IMPA2,IQGAP3,KLF9,MAFF,MSX2,NAV3,OGFRL1,PDGFA,PRICKLE1,PSMB9,SPP1,SPRY2,TIMP1
CD44	other	9.57e-06	ABCA2,ACTA2,BCL2,CCND1,CXCR3,DNMT1,FAS,ITGA4,ITGAX,PFKP,SPP1,TAB1,TCIRG1,TIAM1,TNF
TLR9	transmembrane receptor	9.57e-06	ARG2,BCL2,CCND1,EBI3,EDN1,FAS,FCMR,ICAM1,LIPG,PTGER2,SMPD2,STYK1,TIMP1,TNF,VAV2
CREBBP	transcription regulator	9.86e-06	AGT,BCL2,BCL6,CCND1,CD74,CKB,CST7,CXCR3,DHRS3,EGR2,EGR3,FUT7,GPR18,ICAM1,ITGB7,LORICRIN,LPL,PSMB9,TLE6,TNF
cardiotoxin	chemical - other	1e-05	CCND1,GDF11,GSN,HBEGF,ITGA4,ITGB7,METRNL,PDGFA,PIGR,RPSA,SPP1,TIMP1,TNF,TPD52,UCP2
RAF1	kinase	1.01e-05	BCL2,BCL6,CCND1,CD74,DHRS3,DUSP2,EGR3,FAS,HBEGF,ITGA2,SPRY2,TIAM1,TIMP1,TNF
ZC3H12A	enzyme	1.01e-05	AHDC1,BCAR3,BCL2,FCRL1,FLNB,GPR132,ICAM1,LPL,NCF1,TNF,TNFRSF4,TNIP1,ZBTB46
paclitaxel	chemical drug	1.06e-05	ABCA2,ACTA2,BCL2,BID,CCND1,DNMT1,DUSP7,FAS,GPR132,HBEGF,ICAM1,IDUA,LCP2,NAV3,NFATC1,SOBP,TICAM1,TNF
IL10RA	transmembrane receptor	1.07e-05	ARG2,BCL2,C3,CST7,EDN1,EMP2,FABP5,FAS,GAS6,GDA,GPR18,HTR7,IKBKE,ITGB7,LGALS12,PSMB9,TNF
D-glucose	chemical - endogenous mammalian	1.07e-05	ACTA2,AGT,BCL2,C3,CCND1,DLL4,EDN1,FABP5,FAS,GHRL,GPX1,GSN,HBEGF,HERPUD1,ICAM1,KCNMB1,LPL,MIF,MLXIPL,NCF1,NLRP3,PFKP,PPARD,PTPN6,RELB,SPP1,TACSTD2,TIMP1,TNF,UCP2
concanavalin a	chemical drug	1.09e-05	BCL2,DUSP2,EBI3,EGR3,FAS,HTR7,ICAM1,MIF,SIPA1,SPP1,TNF
ZBTB16	transcription regulator	1.12e-05	BCL6,BID,CCND1,CD74,CXCR3,DHRS3,DNMT1,EGR2,GP9,GPT2,SPP1,TNF,TNFRSF4,ZBTB16
AP1 (complex)	complex	1.14e-05	CCND1,DNMT1,EDN1,ETS1,FAS,ICAM1,ITGA2,KLF9,LPL,RELB,TIMP1,TNF,XYLT1
DUSP5	phosphatase	1.17e-05	DUSP2,EGR3,EGR4,HIVEP3,SLPI
cyclosporin A	biologic drug	1.18e-05	ACTA2,AGT,BCL2,CCND1,CXCR3,EDN1,EGR2,FAS,HERPUD1,ICAM1,ITGB7,KCNA5,LORICRIN,MAPKBP1,MIF,NFATC1,PRKCH,PSMB10,SPP1,TIMP1,TNF
ANGPT2	growth factor	1.18e-05	ACTA2,AGT,BCL2,BCR,DBNL,EDN1,ETS1,FAS,HDAC5,ICAM1,ITGAX,MIF,NCF1,TNF
BRD4	kinase	1.2e-05	ACTA2,BCL2,CCND1,DCPS,DCTPP1,DERL3,FKBP11,ICAM1,ITGA4,NAV1,PDGFA,SPP1,TIMP1
glucocorticoid	chemical drug	1.21e-05	ADRB1,AGT,BCL2,CD74,EDN1,FAS,ICAM1,LAT2,LPL,MAOA,MIF,NCF1,PIGR,SLPI,SPP1,TNF,ZBTB16
calphostin C	chemical drug	1.22e-05	ACTA2,AGT,BCL2,CCND1,ETS1,ICAM1,LPL,TNF
lysophosphatidylcholine	chemical - other	1.34e-05	CD74,EBP,FABP5,GPR132,GPX1,HBEGF,ICAM1,LPL,MVD,NLRP3,TNF
SSTR2	G-protein coupled receptor	1.36e-05	BCL2,EDN1,ETS1,HBEGF,ICAM1,KLF9,LPL,RELB,RGS16,SLPI
MMP9	peptidase	1.44e-05	ACTA2,ADAM23,CCND1,CD74,CXCR3,GAS6,ICAM1,NFATC1,PLD4,TCF4,TIMP1,TNF
CSF3	cytokine	1.45e-05	ADCY1,BCL2,DNM3,EDN1,EGR2,EGR3,EPS8,ETS1,ICAM1,LTB,NFATC1,PTK2,TIAM1,TNF
OGA	enzyme	1.49e-05	BCL2,CCND1,CXCR3,EGR2,EPHB3,EPS8,FAS,FLNB,GAS6,GDF11,GP9,GPT2,GSN,HPGDS,ITGA2,ITGB7,LRIG1,PECR,PLD4,TIMP1
MAPK1	kinase	1.51e-05	APBB3,ARG2,BCL2,CCND1,CHST2,DNMT1,DUSP2,EGR2,EGR4,EHD1,FCMR,NFATC1,NPTX2,PSMB9,PTGER2,RGS16,SPP1,SPRY2,TNF
progesterone	chemical - endogenous mammalian	1.65e-05	ACTA2,ADAMDEC1,BCL2,BCL6,C3,CCND1,ENPP1,GAS6,HBEGF,ICAM1,ITGA2,JAM2,KLF9,LPL,MAOA,MSX2,NEDD9,PARM1,PDGFA,PIGR,PTGER2,PTGER4,SPP1,TACSTD2,TIAM1,TIMP1,TNF
IRF8	transcription regulator	1.66e-05	BCL2,BCL6,CD74,EGR2,ENPP1,FAS,GABRA3,GNA15,ICAM1,NFATC1,PTPN13,TNF,TREM2
EGR1	transcription regulator	1.66e-05	ACTA2,BAIAP2,CCND1,EGR2,FAS,HBEGF,ICAM1,PDGFA,PEG10,SPP1,TIAM1,TIMP1,TNF
ESTROGEN RECEPTOR (family)	group	1.67e-05	BCL2,C3,CCND1,DNMT1,EDN1,ETS1,GP9,HBEGF,HTRA2,ICAM1,NEDD9,PCDH20,PDGFA,TIMP1,TMOD1
CTNNB1	transcription regulator	1.69e-05	ACTA2,BCL2,CCND1,CNN2,DLL4,EDN1,EHD1,ENPP1,EPHB3,FAS,FCAMR,FZD1,GPA33,HBEGF,HTRA1,ITGA4,ITGB7,JAM2,JCHAIN,LIMD2,LMO2,LPL,MAOA,MSX2,NDUFV1,NFATC1,PFN1,PPARD,RELB,RPS10,RPSA,SPP1,TCF4,TIMP1,TNF,VASP
cigarette smoke	chemical toxicant	1.85e-05	BASP1,BCL2,C3,CCND1,CKB,DNMT1,EBI3,FABP5,ICAM1,IRAK2,MAFF,TIMP1,TNF,TREM2
eplerenone	chemical drug	1.85e-05	EDN1,ICAM1,NCF1,PDGFA,SPP1,TNF
cycloheximide	chemical reagent	1.93e-05	ADCY1,ADRB1,CCND1,EDN1,FAS,HBEGF,ICAM1,LPL,NFKBIE,NUDT22,PDGFA,PIGR,PTPN13,RELB,RHOBTB2,SPP1,TIMP1,TNF,TNIP1
fluticasone propionate	chemical drug	1.93e-05	ADAMDEC1,C3,CD74,EBI3,HTRA1,ITGB7,KLF9,LPL,PTGER2,SLPI,SPP1,TIMP1
IKZF1	transcription regulator	1.97e-05	ANTXR1,BCL2,BCL6,CCND1,CXCR3,DNM3,GAS6,GP9,GPR68,IKZF3,LMO2,NLRP3,RHBDF2,SLAMF7,SLPI,TNF
TSC22D3	transcription regulator	2.05e-05	BCL2,CCND1,EGR2,EGR3,ICAM1,SMURF1,TNF
SP1	transcription regulator	2.05e-05	ACTA2,BCL2,CCND1,CKB,DLL4,DNMT1,EHD1,FAS,HBEGF,ICAM1,ITGA2,ITGAX,JAM2,KCNQ3,LORICRIN,LPL,LTB,MAOA,PDGFA,PPARD,PTGER4,SPP1,TIMP1,TNF,TNFRSF4
SPI1	transcription regulator	2.27e-05	ACTA2,BCL6,CCND1,EGR2,FUT7,GPR84,GPX1,IMP4,ITGA4,LMO2,LTB,NCF1,PSMB10,PSMB9,PTPN6,SPP1,TNF
bleomycin	biologic drug	2.36e-05	ACTA2,BASP1,BCL2,C3,EMP2,FAS,FZD1,HBEGF,ICAM1,JCHAIN,MAFF,MIF,NLRP3,PTGER2,SPP1,TIMP1,TNF
ETS (family)	group	2.44e-05	CCND1,ICAM1,LTB,TIMP1,TNF
PTGS2	enzyme	2.46e-05	ARG2,BCL2,CCND1,CD74,FAS,HBEGF,ICAM1,LORICRIN,LPL,PTGER2,PTGER4,TNF,TREM2,VNN1
KCNIP3	transcription regulator	2.5e-05	ACTA2,BCR,CCND1,GHRL,GPX1,ITGA2,METRNL,PTGER4
mir-223	microRNA	2.56e-05	ACTA2,BCL2,CARD11,CCND1,EGR2,EGR3,HPGDS,ICAM1,LMO2,LPL,NLRP3
HGF	growth factor	2.56e-05	ACTA2,BCL2,CCND1,EBP,EDN1,EMP2,ETS1,GAK,HBEGF,HDAC5,HTR7,ICAM1,ITGA2,NFATC1,PDGFA,PPARD,SPP1,SPRY2,STK10,TACSTD2,TIMP1,TNF
INTERFERON ALPHA (family)	group	2.63e-05	AUTS2,BCL2,BCL6,BCR,C3,CCND1,CXCR3,ENPP1,FAS,FKBP11,GNA15,ICAM1,IFNLR1,IKBKE,ITGA4,PSMB10,PSMB9,PTPN6,SLAMF7,SLPI,SPRY2,TICAM1,TNF,TREM2
cisplatin	chemical drug	2.64e-05	ACTA2,BCL2,C3,CABYR,CCND1,CDO1,DHRS3,DPYSL4,EDN1,FAS,GPC5,HDAC9,ICAM1,ITGA7,LRIG1,MAOA,NAV3,NCF1,NLRP3,PCDH20,PCGF2,PSMB10,PTK2,RHOBTB2,SMARCB1,SPON2,SPP1,TCF4,TIMP1,TNF,UCP2,WDR54
(R)-2-(4-chlorophenyl)-2-oxo-1-phenylethyl quinoline-2-carboxylate	chemical reagent	2.65e-05	C3,NLRP3,TNF,TREM2
calcitriol	chemical drug	2.68e-05	ADAMTSL2,AGR2,BCL2,C3,CCND1,DCTPP1,EDN1,FAS,HBEGF,IKBKE,ITGA4,ITGAX,ITGB7,LAT2,LPL,MAOA,NEDD9,NFATC1,NFKBIE,PDGFA,PPARD,PTGER2,RELB,RND1,SPON2,SPP1,SPRY2,TNF,UCP2
EZH2	transcription regulator	2.77e-05	ADRB1,BCL2,C3,CCND1,CXCR3,DNMT1,FZD1,GPR132,GPR68,ICAM1,JAM2,LORICRIN,LTB,NLRP3,PCDH20,PDGFA,PRICKLE1,TNF,TPD52,WASF1,ZBTB16
HTT	transcription regulator	2.81e-05	ACOT2,ACTA2,ADAM23,AGT,ATPAF2,BAIAP2,BASP1,BCL2,BCL6,BID,CCND1,CD74,CDO1,CKB,DBNL,EGR2,ELAVL4,GSN,HBEGF,HTRA2,KLF9,NDUFA7,PCGF2,PFN1,PPARD,PSMB9,RGS16,SPP1,TIAM1,XYLT1
PLX5622	chemical drug	2.83e-05	ARF5,BID,CLSTN1,CXCR3,GPR84,ITGAX,LTB,MIF,NCF1,NPTX2,PSMB9,SPP1,TCIRG1,TNF,TREM2
DHX9	enzyme	2.98e-05	AGR2,BCL2,CCND1,MAOA,PTPN13,TNF
olaparib	chemical drug	3.02e-05	BCL6,C3,CCND1,EGR3,FAS,MAFF,PSMB9,RELB,TNF
ibrutinib	chemical drug	3.08e-05	BCL2,DCTPP1,DHRS3,DUSP2,FAS,IMP4,ITGA4,JCHAIN,NDUFV1,TNF,WDR74
EDN1	cytokine	3.24e-05	ACTA2,BCL2,CCND1,EDN1,HBEGF,ICAM1,ITGA2,NCF1,PDGFA,PTGER2,PTGER4,RPSA,TIMP1
NLRP3	enzyme	3.27e-05	ACTA2,BCL2,CXCR3,FAS,GPR132,NFKBID,NFKBIE,NLRP3,RELB,TIMP1,TNF
APP	other	3.52e-05	ACTA2,APBA2,ARF5,BASP1,BCL2,BIN1,C3,CCND1,CD74,CKB,CLTB,EDN1,ELAVL4,FZD1,HERPUD1,HIVEP3,ICAM1,ITGA2,ITGA4,LIMK1,MAFF,MAGI1,NCF1,NFATC1,NLRP3,PDGFA,PFKP,PPARD,PRMT1,TCF4,TNF,TREM2,VASP,WASF1
EP4-D	chemical reagent	3.69e-05	CARD11,CD74,CXCR3,IKBKE,IKZF3,PTPN6,ZBTB16
sodium bisulfide	chemical reagent	3.69e-05	AGT,BCL2,FAS,HBEGF,ICAM1,NCF1,TNF
IKBKB	kinase	3.73e-05	ACTA2,BCL2,C3,CCND1,EDN1,ETS1,FAS,ICAM1,LTB,NLRP3,PTPN13,RELB,RGS16,SMURF1,TNF,TNFRSF4
AKT (family)	group	3.77e-05	ACTA2,BCL2,BCL6,BID,CCND1,DLL4,EGR2,FAS,KCNA5,LPL,MLXIPL,NDUFV1,NFATC1,PCDHGC3,PPARD,PTGER2,PTGER4,SPP1,TNF
genistein	chemical drug	3.77e-05	BCL2,C3,CCND1,CD74,CXCR3,DNMT1,FCMR,GPX1,ICAM1,IDUA,LCP2,LPL,MAOA,MMRN1,PTPN6,SPP1,TNF,TPD52,XYLT1
tyrphostin AG490	chemical drug	3.81e-05	ACTA2,AGT,BCL2,EDN1,ICAM1,LMO2,SPP1,TIMP1,TNF
ELK1	transcription regulator	3.98e-05	EGR2,EGR3,EGR4,JAM2,PSMB10,PSMB9,SPP1,TNF
pimagedine	chemical drug	4e-05	ACTA2,BCL2,HBEGF,ICAM1,KCNMB1,TNF
F2	peptidase	4.12e-05	ACTA2,CCND1,CITED4,EDN1,ETS1,HBEGF,HDAC9,ICAM1,MIF,NCF1,PDGFA,PLCB3,RELB,TNF,VASP
TWIST1	transcription regulator	4.12e-05	ACTA2,BCL2,C3,ETS1,FAS,FCGBP,GSN,ICAM1,MRC2,RELB,RHOC,SPP1,TNF
sulforafan	chemical drug	4.29e-05	ADAMDEC1,AGT,BCL2,C3,CCND1,DNMT1,FAS,GPX1,HBEGF,ICAM1,LORICRIN,MICAL3,MRPL14,PTGER2,TNF
RRP15	other	4.59e-05	BCL2,CCND1,FZD1,NFATC1,PRICKLE1
MST1	growth factor	4.59e-05	CCND1,FAS,PTK2,SPP1,TNF
S-nitroso-N-acetyl-DL-penicillamine	chemical reagent	4.59e-05	BCL2,FAS,MB,PPARD,SPP1,TIMP1,TNF
ADM	other	4.59e-05	AGT,BCL2,BID,EDN1,ICAM1,SPP1,TNF
valsartan	chemical drug	4.59e-05	AGT,EDN1,ICAM1,NCF1,SPP1,TIMP1,TNF
prednisolone	chemical drug	4.61e-05	BAG3,BCL2,BID,EDN1,FAS,ITGA4,KLF9,LIMK2,MB,PFKP,SPON2,SPP1,TNF,ZBTB16
NFKBIA	transcription regulator	4.69e-05	BCL2,BID,C3,CCND1,CD74,CITED4,CSK,FAS,ICAM1,ITGA2,LRIG1,NFKBIE,PDGFA,PTPN13,RELB,RGS16,RPSA,SPTBN1,TIMP1,TNF
GW501516	chemical drug	4.77e-05	BCL2,CCND1,ICAM1,LIPG,LPL,PPARD,SLPI,UCP2,VNN1
cholesterol	chemical - endogenous mammalian	4.81e-05	ABCA2,ACTA2,AGT,FABP5,HBEGF,ICAM1,ITGAX,KCNA5,LPL,NLRP3,PPARD,RGS16,TIMP1,TNF
CREM	transcription regulator	4.91e-05	ADRB1,BCL2,CCND1,DUSP14,EGR2,EGR4,FUT7,LORICRIN,NFATC1,NFKBID,TNF
NRAS	enzyme	4.98e-05	BCL2,CCND1,DUSP2,ETS1,HTRA1,ITGA2,JCHAIN,LIMK1,PLEKHO1,PSMB10,PSMB9,SPRY2,VNN1
NR3C1	ligand-dependent nuclear receptor	5.01e-05	ACTA2,AGT,BAG3,BCL2,BCL6,BIN1,CCND1,EDN1,EGR2,GPX1,HERPUD1,ICAM1,KLF9,LGALS12,LORICRIN,LTB,MAOA,MSX2,NAV3,NDUFV1,NEDD9,NFATC1,NLRP3,PDCL3,PDGFA,PIGR,SPP1,SYT2,TIMP1,TNF
HOTAIR	other	5.11e-05	ACTA2,CCND1,DNMT1,ICAM1,JAM2,NLRP3,TNF
GATA3	transcription regulator	5.24e-05	BCL2,CCND1,CHST2,ETS1,ICAM1,IKZF3,LORICRIN,LTB,PPARD,PRICKLE1,PTGER4,SLPI,TNF,ZBTB16
SCD	enzyme	5.39e-05	BCL2,FABP5,FAS,HBEGF,HERPUD1,LPL,MLXIPL,MVD,PPARD,SPP1,TNF,UCP2
ginsenoside Rb1	chemical - endogenous non-mammalian	5.56e-05	ACTA2,HBEGF,ICAM1,NCF1,TNF
thapsigargin	chemical toxicant	5.64e-05	ADCY1,BCL2,BCL6,CCND1,CSK,EGR2,ETS1,GPX1,HERPUD1,ICAM1,ITGA4,LRIG1,PDGFA,PTPN6,SMPD2,TNF
IFI16	transcription regulator	5.64e-05	CCND1,EDN1,FAS,GPX1,ICAM1,LPL,MIF,TNF
5-O-mycolyl-beta-araf-(1->2)-5-O-mycolyl-alpha-araf-(1->1')-glycerol	chemical - endogenous non-mammalian	5.64e-05	CHST2,EBI3,EGR2,HBEGF,ICAM1,RGS16,SLAMF7,TNF
lenalidomide	chemical drug	5.7e-05	ANTXR1,AUTS2,BID,CCND1,DNM3,FKBP11,GPR68,LPL,MB,NFATC1,RASGRP3,RGS16,TCF4,TNF
NFIC	transcription regulator	5.81e-05	CCND1,CD74,DUSP2,GPX1,HTRA1,MRC2,PDGFA,RGS16,TIMP1,TREM2
pilocarpine	chemical drug	6.03e-05	C3,EDN1,KCNQ3,NLRP3,TNF,TREM2
topotecan	chemical drug	6.23e-05	ACOT2,ASAP2,Bhlhe41,C3,EDN1,EGR3,FAS,GPC6,GPX1,ICAM1,ITGA2,MIER2,PTK2,RELB,TAB1,TIAM1,TNF
KLF5	transcription regulator	6.37e-05	ACTA2,BCL2,CCND1,CITED4,EGR2,MAFF,PDGFA,PPARD,UCP2
SIRT1	transcription regulator	6.49e-05	AGT,BCL2,CCND1,CD74,EBI3,FAS,FCMR,HIVEP3,ICAM1,JCHAIN,LMTK2,MAOA,NCF1,NFKBIE,PSMB9,RELB,RGS16,TACSTD2,TNF,UCP2
VCAN	other	6.49e-05	C3,EBI3,FABP5,FAS,GPC6,ICAM1,METRNL,MIF,PTK2,TIMP1,TNF
TAL1	transcription regulator	6.54e-05	BCL2,BCL6,C3,ETS1,FCRL1,HIVEP3,ICAM1,IKZF3,MVD,PLEKHO1,PTGER4,PTPRCAP,SPRY2
CSF1	cytokine	6.67e-05	BCL2,CCND1,CD74,EBP,EGR2,EGR3,FAS,GPR68,IKBKE,ITGA4,ITGAX,LPL,MVD,NFATC1,PSMB9,SPP1,TNF
GAS5	other	6.68e-05	ACTA2,CCND1,NLRP3,PPARD,TNF
linolenic acid	chemical - endogenous mammalian	6.68e-05	ACTA2,EDN1,ICAM1,TNF,UCP2
PTGS1	enzyme	6.87e-05	EDN1,JCHAIN,NCF1,PTGER2,PTGER4,TNF
BSCL2	other	6.95e-05	CCND1,CD74,LGALS12,LPL,PSMB9,SLPI,TIMP1
N-[N-(3,5-difluorophenacetyl-L-Ala)]-S-phenylglycine t-butyl ester	chemical - protease inhibitor	6.99e-05	ACTA2,BCL2,DLL4,ICAM1,MSX2,MVD,RELB,SMURF1,SPP1,TNF
nystatin	chemical drug	7.03e-05	ICAM1,SPP1,TIMP1,TNF
tunicamycin	chemical - endogenous non-mammalian	7.14e-05	ACTA2,BCL2,CCND1,DERL3,ETS1,FKBP11,GPT2,HERPUD1,ICAM1,MLXIPL,MVD,NFATC1,SMARCB1,TBCB,TNF
thioacetamide	chemical toxicant	7.31e-05	ACOT2,ACTA2,ARG2,CKB,GPX1,ITGA7,MLXIPL,PRMT1,PSMB10,SPP1,TCF4,TIMP1,TNF,UCP2
HMG20A	transcription regulator	7.32e-05	CHST2,EBI3,EDN1,HBEGF,ITGA2,MVD,PTGER2,RGS16,TIMP1
EPAS1	transcription regulator	7.61e-05	ARG2,BCL2,CCND1,CKB,DUSP7,EDN1,GPT2,GPX1,ICAM1,LPL,MAFF,MB,MIF,TNFRSF4
N-acetyl-L-cysteine	chemical drug	7.61e-05	ACTA2,BCL2,C3,CCND1,EDN1,FAS,HBEGF,ICAM1,ITGA4,LPL,NFATC1,NLRP3,SPP1,TNF
ROCK2	kinase	7.67e-05	ACTA2,BCL6,FABP5,FAS,ICAM1,PTK2,SPP1
tacrolimus	chemical drug	7.93e-05	BASP1,BCL2,CCND1,CD74,CXCR3,EDN1,ITGB7,NFATC1,PRICKLE1,PTGER2,SPP1,TIAM1,TNF,TNFRSF4
APC	enzyme	7.98e-05	CCND1,EDN1,EPHB3,GHRL,ICAM1,ITGA2,LPL,PPARD,SPP1,TIAM1,TIMP1,TNF
U0126	chemical drug	8.14e-05	ACTA2,AGT,ARG2,BCL2,C3,CCND1,DUSP7,EDN1,EGR3,ETS1,GSN,HBEGF,HERPUD1,ICAM1,IDUA,LORICRIN,LPL,NAV3,NFATC1,PPARD,PTK2,SPP1,TNF
diphtheria toxin	chemical - endogenous non-mammalian	8.36e-05	ADAMDEC1,CD74,GAS6,HBEGF,HTRA1,LTB,NFATC1,NLRP3,RELB,TNF
INS	other	8.37e-05	ACTA2,AGT,CCND1,EDN1,EGR2,FAS,GHRL,ICAM1,LPL,NDUFV1,SMPD2,TNF
vitamin E	chemical drug	8.45e-05	ACTA2,BCL2,LPL,PRMT1,SPP1,TNF,UCP2
SMARCA4	transcription regulator	8.6e-05	ACTA2,AGR2,AGT,BCL2,BIN1,CCND1,CD74,CXCR3,EGR4,FAS,FLNB,GPR68,GPX1,ICAM1,ITGA7,KCNQ3,MAFF,MYBPH,NFATC1,PLEKHO1,PSMB9,SPP1,SPRY2,TACSTD2,TREM2
SOD1	enzyme	8.64e-05	BAG3,BCL2,BID,CCND1,CKB,DCXR,FAS,GAK,HIVEP3,ICAM1,ITGA4,ITGAX,LIMK1,LPL,SPP1,TNF
LEP	growth factor	8.66e-05	ACTA2,BCL2,BID,CCND1,DLL4,EDN1,EGR2,FAS,GHRL,GPX1,ICAM1,ITGAX,LPL,MLXIPL,NCF1,NLRP3,SMPD2,SPP1,TIMP1,TNF,UCP2
CREB (family)	group	8.69e-05	ACTA2,ACY3,ANTXR1,APBA2,BCL2,CCND1,EGR3,EGR4,FAS,FLNB,GDA,ITGA10,KCNA5,MIF,MSX2,NEDD9,TNF
HIF1A	transcription regulator	8.76e-05	ACTA2,AGT,BCL2,BID,CCND1,DLL4,DPF3,EDN1,ETS1,FAS,FUT7,ICAM1,MAFF,MB,MIF,NDUFV1,PDGFA,PFKP,POMK,RELB,TIMP1,TNF,VASP
LEPR	transmembrane receptor	8.77e-05	ACTA2,BCL2,EDN1,HERPUD1,LPL,PLCB3,PPARD,PRMT1,TIMP1,TNF,TNFRSF4,UCP2
MK2206	chemical drug	8.82e-05	ACTA2,BCL2,CCND1,MLXIPL,PTK2,TACSTD2
IL27RA	transmembrane receptor	8.82e-05	BCL6,DLL4,EBI3,FAS,LTB,TNF
PNPLA1	enzyme	9.26e-05	FABP5,HBEGF,LORICRIN,PPARD
vatalanib	chemical drug	9.26e-05	ACTA2,BCL2,CCND1,TIMP1
aldosterone	chemical - endogenous mammalian	9.63e-05	ACTA2,AGT,EDN1,ICAM1,KCNMB1,LPL,NCF1,PDGFA,SPP1,TIMP1,TNF,ZBTB16
AHR	ligand-dependent nuclear receptor	9.67e-05	ACTA2,ARG2,BASP1,CARD11,CCND1,CDO1,CHST2,EDN1,EGR2,EHD1,FAS,GAS6,HDAC9,IKZF3,ITGA7,LRIG1,NEDD9,NLRP3,PMM1,PTGER4,PTPN13,SPP1,TNF
D-fructose	chemical - endogenous mammalian	9.95e-05	ACTA2,AGT,ICAM1,MLXIPL,TIMP1,TNF
bortezomib	chemical drug	0.000101	AGR2,BAG3,BCL2,BID,CCND1,FAS,FBXO2,FCMR,HTRA2,ICAM1,ITGA4,KLF9,PSMC4,TNF
NFATC3	transcription regulator	0.000102	ACTA2,BCL2,EDN1,EGR2,EGR3,NFATC1,TNF
SALL4	transcription regulator	0.000104	ADCY1,CCND1,CD74,DNM3,ETS1,FZD1,LCP2,LIMK2,NFATC1,SMURF1,VASP
TGFB2	growth factor	0.000111	ACTA2,ACY3,EDN1,EGR2,FAS,HBEGF,JAM2,LIPG,MIF,MLXIPL,SPP1,TIMP1
CASPASE (family)	group	0.000111	BCL2,CCND1,HERPUD1,NCF1,TNF
tanshinone II	chemical - endogenous non-mammalian	0.000112	BCL2,EDN1,ICAM1,MIF,NFATC1,XYLT1
MCC950	chemical reagent	0.000112	FAS,ITGA4,ITGAX,NLRP3,TIMP1,TNF
PP2/AG1879 tyrosine kinase inhibitor	chemical drug	0.000115	AGT,BCL2,EDN1,ICAM1,NCF1,RHOC,SPP1,TNF
PDLIM2	other	0.000115	BCL2,CCND1,DPF3,HBEGF,NAV1,RTN1,RTN2,SUSD3
CG (complex)	complex	0.000119	ACTA2,BCL2,CCND1,EBP,FABP5,FAS,FZD1,GHRL,GNA15,ICAM1,ITGA2,ITGA4,MVD,PRKX,PTGER2,PTPN14,SMARCA1,SPP1,SPRY2,TIMP1,TMOD1,TNF
leukotriene C4	chemical - endogenous mammalian	0.00012	EGR2,EGR3,ICAM1,TNF
triclosan	chemical drug	0.00012	ACTA2,NCF1,TIMP1,TNF
FERMT2	other	0.00012	ACTA2,CCND1,SPP1,TNF
mito-TEMPO	chemical reagent	0.00012	ACTA2,NLRP3,PTK2,TNF
PTPN6	phosphatase	0.000122	BCL2,CCND1,CEP250,ETS1,PTPN6,TIMP1,TNF
BCL6	transcription regulator	0.000125	BCL2,BCL6,CCND1,EBI3,EGR3,FAS,FCRL1,FUT7,HDAC9,NFATC1,TACSTD2,TIMP1,TNF
NR3C2	ligand-dependent nuclear receptor	0.000125	AGT,BCL2,BID,EDN1,GPX1,ICAM1,KLF9,PTPRCAP,SYT2,TNF
NRG1	growth factor	0.000127	BCL2,BIN1,CCND1,CKS2,CXCR3,EDN1,EGR2,EGR3,EMP2,FABP5,GAS6,GDA,LIMK2,PDGFA
ARHGEF2	other	0.000127	CCND1,EDN1,TNF
diethylstilbestrol	chemical drug	0.000143	ADCY6,BCL6,C3,CCND1,DNMT1,FAS,HBEGF,IQGAP3,JCHAIN,MAOA,MSX2,PDGFA,PIGR,SLPI,VNN1
BCL3	transcription regulator	0.000146	AGT,BCL2,CCND1,EGR2,ICAM1,LORICRIN,TNF
CX3CL1	cytokine	0.000147	CCND1,CST7,FABP5,GP9,GSN,ICAM1,SPON2,SPP1,TIMP1,TNF
LOXL1	enzyme	0.000152	ACTA2,AGR2,TIMP1,TNF
palmitic acid	chemical - endogenous mammalian	0.000152	AGT,BCL2,BID,CCND1,FBXO2,HBEGF,HDAC9,HTR7,ICAM1,IRAK2,KCNQ3,LPL,MLXIPL,MVD,NCF1,PMM1,PPARD,PSMC4,TNF,UCP2
REL	transcription regulator	0.000153	BCL2,CCND1,EGR2,FAS,GPT2,HBEGF,ICAM1,MAPKBP1,NFATC1,NFKBID,RELB,TNF,TNFRSF4
NFKB1-RELA (complex)	complex	0.000157	CCND1,ICAM1,NFKBIE,RELB,RGS16,TNF
troglitazone	chemical drug	0.000158	ACOT2,ACTA2,AGT,BCL2,C3,CCND1,DHRS3,ETS1,FABP5,ICAM1,LPL,MLXIPL,NCF1,SPP1,TNF,UCP2,USP13
CALCINEURIN (complex)	complex	0.000159	BCL2,DUSP14,EGR2,KCNQ3,MB,SPP1,TNF
rotenone	chemical toxicant	0.000159	AGT,CCND1,GPX1,MSX2,TIMP1,TNF,UCP2
daidzein	chemical drug	0.000166	BCL2,CCND1,CXCR3,FCMR,LCP2,MMRN1,PTPN6,TPD52
P38 MAPK (family)	group	0.000173	ARG2,BCL2,CCND1,EDN1,EGR2,FAS,HTRA1,ICAM1,ITGA4,JAM2,MIF,MYBPH,NFATC1,SPP1,TIMP1,TNF,TNIP1
prexasertib	chemical drug	0.000173	BCL6,C3,EGR3,GHRL,ICAM1,TNF,VNN1
APEX1	enzyme	0.000175	EGR2,EGR3,EGR4,HTRA1,NPTX2
dihydrotestosterone	chemical - endogenous mammalian	0.000176	AGT,ASAP2,BASP1,BCL2,CCND1,CD74,CDO1,DCTPP1,DUSP2,FLNB,GAS6,GSN,HPGDS,ITGA2,LPL,MAFF,MAOA,MLXIPL,NCF1,PFN1,PTGER4,SPP1,TNF,ZBTB16
RUNX1-RUNX1T1	fusion gene/product	0.000179	ARG2,CST7,DCPS,GNA15,ITGA2,NAV1,RBFOX2,XYLT1,ZBTB16
GPER1	G-protein coupled receptor	0.000188	ACTA2,CCND1,EDN1,PTGER4,RGS16,RND1,TNF
E. coli B4 lipopolysaccharide	chemical toxicant	0.00019	BCL2,BID,FAS,ICAM1,IMP4,LCP2,NCF1,NLRP3,PTPN6,RELB,RHBDF2,RHOC,TNF,TNFRSF4
geldanamycin	chemical drug	0.00019	ACTA2,BCL2,BIN1,CCND1,DNMT1,EGR3,KCNA5,NLRP3,PFN1,RTN1,SMARCA1,SYT2,TNF,TPD52
CD28	transmembrane receptor	0.000191	BCL2,BIN1,CCND1,CXCR3,DUSP14,EBI3,EGR2,HIVEP3,ITGA4,ITGB7,MMRN1,NFATC1,ORAI2,PTGER4,RHOC,TNF
JAK2	kinase	0.000192	CCND1,CST7,DCXR,ICAM1,JCHAIN,LAT2,LMO2,PFN1,PSMB9,TNF
IL12 RECEPTOR (complex)	complex	0.000201	CXCR3,FUT7,TNF
U1 SNRNP (complex)	complex	0.000201	LY9,SLAMF7,TNF
ML141	chemical reagent	0.000201	BCL2,CCND1,PTK2
diacerein	chemical drug	0.000201	BCL2,C3,TNF
N-nitro-L-arginine methyl ester	chemical drug	0.000204	AGT,BCL2,CDK14,FAS,ICAM1,PPARD,TIMP1,TNF
linoleic acid	chemical - endogenous mammalian	0.000204	EDN1,ICAM1,LPL,MLXIPL,NCF1,PPARD,UCP2
forskolin	chemical toxicant	0.000211	ACTA2,BAG3,BCL2,BID,CCND1,CDK14,CITED4,DHRS3,DUSP14,EBI3,EDN1,ELAVL4,FAS,ICAM1,LGALS12,LORICRIN,MIF,NPTX2,PEG10,PRKX,RPS10,SMARCA1,SPP1,TIMP1,TNF,UCP2
2,3-bis(4-hydroxyphenyl)-propionitrile	chemical reagent	0.000214	BCL2,CCND1,HDAC5,KCNMB1,PTGER2,PTGER4
KMT2A	enzyme	0.000218	ACTA2,BAG3,BCL2,BCL6,EML5,EPHB3,ETS1,MSX2
tyrphostin AG 1478	chemical drug	0.000222	CCND1,EDN1,HBEGF,ICAM1,ITGA2,NCF1,PTGER2
IL10	cytokine	0.000223	ACTA2,ARG2,BCL2,CD74,CXCR3,FAS,HDAC9,ICAM1,ITGA4,ITGB7,LTB,NEDD9,NFATC1,NFKBID,PSMB9,RGS16,SPP1,TIMP1,TNF
NPC1	transporter	0.000223	BIN1,CCND1,CD74,FABP5,ITGAX,LIPG,LPL,MVD,TNF,TREM2
ADIPOQ	other	0.000225	ACTA2,BCL2,CCND1,FZD1,HBEGF,ICAM1,LPL,MLXIPL,NCF1,PPARD,TIMP1,TNF,UCP2
SPOP	other	0.000227	BCL6,C3,EGR3,FLYWCH2,KLC2,MAFF,MIF,MVD,RELB
reactive oxygen species	chemical toxicant	0.000227	ACTA2,BCL2,DUSP2,EDN1,ETS1,FAS,HBEGF,TNF,UCP2
PHB1	transcription regulator	0.000231	BCL2,CCND1,PDGFA,TCF4,TNF
HRG	other	0.000234	CD74,ITGAX,SPP1,TIMP1
GPBAR1	G-protein coupled receptor	0.000237	BCL2,CCND1,ICAM1,LIMK1,NLRP3,TNF
STAT5B	transcription regulator	0.000237	BAIAP2,BCL2,BCL6,CCND1,CDO1,FAS,KLF9,LIMD2,LMO2,LTB,MB,MMRN1,PMM1,TNF,TNFRSF4,VNN1
RUNX2	transcription regulator	0.00024	ACTA2,BCL2,CCND1,EDN1,HTRA1,MSX2,PTK2,SPP1,TIMP1
KLF11	transcription regulator	0.00024	ACTA2,ADAMTS13,AGT,BCL2,EDN1,ITGA2,PDGFA,TIMP1,TNF
nitrosonifedipine	chemical reagent	0.000244	AGT,ICAM1
MARCKS	other	0.000244	ACTA2,TNF
RPS19	other	0.000244	CD74,MIF
imidapril	chemical drug	0.000244	AGT,NCF1
tyrphostin B56	chemical drug	0.000244	ICAM1,TNF
trichostatin A	chemical drug	0.000247	ADCY1,AGT,BAIAP2,BCL2,BID,CCND1,CDC123,DHRS3,DNM3,DNMT1,DPYSL4,EHD1,EPHB3,FAS,GDF11,GSN,HDAC9,ICAM1,ITGAX,JCHAIN,NFATC1,PCDH20,PDGFA,PTPN6,RCL1,RELB,SPP1,TIAM1,TIMP1,TNF,TPD52,WASF1
lysophosphatidic acid	chemical - other	0.000249	ACTA2,BCL6,CCND1,EDN1,ICAM1,LIPG,LPL,TNF
Pam3-Cys-Ser-Lys4	chemical reagent	0.00025	CARD9,EBI3,HIVEP3,ICAM1,IRAK2,ITGA4,ITGAX,ITGB7,LTB,NLRP3,RELB,TNF
sodium chloride	chemical - endogenous mammalian	0.000254	ACTA2,AKAP6,EDN1,GPX1,ICAM1,ITGA10,PNPLA6,SPP1,TNF
STAT6	transcription regulator	0.00026	BCL2,BCL6,CST7,DNMT1,EGR2,FCRL1,GNA15,ITGB7,LCP2,LORICRIN,LTB,MAOA,NEDD9,NFATC1,PARM1,PDGFA,RASGRP3,TIMP1,TNF
RUNX1	transcription regulator	0.000261	CCND1,CST7,EGR2,FAS,FUT7,GNA15,ITGA2,ITGA4,LCP2,SPP1,TIMP1,TNF,TSPAN33,ZBTB16
LTBR	transmembrane receptor	0.000261	ACTA2,CD74,GDA,ICAM1,RELB,TNF
DETA-NONOate	chemical reagent	0.000261	ACTA2,CCND1,FAS,ICAM1,TIMP1,TNF
NFKB (family)	group	0.000284	BCL2,CCND1,ICAM1,LPL,NLRP3,PTK2,TIMP1,TNF
mir-29 (includes others)	microRNA	0.000284	ACTA2,BCL2,CARD9,CCND1,DNMT1,LPL,NAV3,PDGFA
NS-398	chemical reagent	0.000284	BCL2,CCND1,EGR2,ICAM1,MAGI1,PSMB9,SPP1,TNF
SLC15A4	transporter	0.000284	ENPP1,FKBP11,JCHAIN,PSMB10,PTPN6,SLAMF7,SLPI,TNF,TREM2
GLI2	transcription regulator	0.000284	ACTA2,BCL2,CCND1,CXCR3,EBI3,PRKCH,SPP1,SPRY2,TNF
STAP2	other	0.000286	CCND1,CXCR3,PTK2,TNF
CCL11	cytokine	0.000288	BCL2,FAS,ICAM1,ITGA2,PDGFA,TNF
estrogen	chemical drug	0.000289	AGT,BCL2,BOP1,CCND1,CKB,DNMT1,FAS,HBEGF,HIVEP3,ICAM1,LPL,MVD,SPP1,TNF
UBE3D	enzyme	0.000298	GPRIN3,LPL,SLPI
DKK2	other	0.000298	BCL2,CCND1,SPP1
cilostamide	chemical reagent	0.000298	ARG2,BCL2,TNF
benazepril	chemical drug	0.000298	ACTA2,BCL2,EDN1
MAVS	other	0.0003	BCL2,CARD9,HERPUD1,ICAM1,IRAK2,MSX2,RELB,SPP1,TNF
RAC1	enzyme	0.0003	ACTA2,AGT,BCL6,BID,CCND1,DLL4,FAS,GSN,ICAM1
MAP2K1/2 (family)	group	0.000302	ARG2,C3,CCND1,EGR2,HERPUD1,PDGFA,TNF
simvastatin	chemical drug	0.000306	ACTA2,ADAMTS13,BCL2,CCND1,EDN1,ICAM1,LPL,NCF1,NFATC1,SPP1,TIMP1,TNF
IL27	cytokine	0.000306	CD74,EGR2,FAS,ICAM1,IFNLR1,NFATC1,PSMB10,PSMB9,SPTBN1,TNF,TNFRSF4
HDAC (family)	group	0.000315	BCL2,BCL6,CCND1,EDN1,EGR3,HTRA1,KLF9,SPP1,SPRY2,TNF
T3/TR/RXR (complex)	complex	0.000316	ADRB1,CCND1,KLF9,PFKP,SYT2,UCP2
CLEC11A	growth factor	0.000316	BCL2,CD74,EGR2,MIF,SLPI,TNF
NOTCH1	transcription regulator	0.00032	ACTA2,BCL2,BCL6,CCND1,DLL4,ICAM1,LORICRIN,NCF1,RELB,SPP1,SPRY2,TNF,TSPAN33,WASF1
diphenyleneiodonium	chemical reagent	0.000326	ACTA2,AGT,DUSP2,NLRP3,TIMP1,TNF,UCP2
JAG2	growth factor	0.00034	BCL6,C3,MIF,SPP1,TNF
CXCL8	cytokine	0.000342	ACTA2,ARG2,BCL2,CD74,FAS,ICAM1,ITGAX,TNF
miR-3648 (miRNAs w/seed GCCGCGG)	mature microRNA	0.000342	ADCK5,CCND1,CITED4,DNMT1,GMIP,PNPLA6,PTPN6,TCF4
Brd4	kinase	0.000342	ACTA2,ADGRG5,CXCR3,GPR18,ITGB7,PDGFA,SPON2,TIMP1
BMP2	growth factor	0.000344	ACTA2,BCL2,CCND1,ETS1,FZD1,KLF9,MSX2,NFATC1,RGS6,SPP1,TIMP1,ZBTB16
CCBE1	other	0.000345	CD74,HTRA1,MSX2,PTPN6
WWP2	enzyme	0.000345	ACTA2,EGR2,SPP1,TNF
ITGA6	transmembrane receptor	0.000345	BCL2,ITGA2,ITGA7,RPSA
IL15RA	transmembrane receptor	0.000345	BCL2,EDN1,ITGAX,TNF
sodium iodate	chemical reagent	0.000345	NCF1,NLRP3,TNF,UCP2
Salmonella enterica serotype abortus equi lipopolysaccharide	chemical toxicant	0.000346	ADAMDEC1,DUSP2,EBI3,EDN1,EGR3,MAFF,NLRP3,SLAMF7,TNF,TPD52
MAP3K1	kinase	0.000347	CCND1,FAS,PPARD,SPP1,TIMP1,TNF
tazemetostat	chemical drug	0.000356	BAIAP2,BID,CCND1,CKS2,DHRS3,DNM3,DPYSL4,EHD1,EPHB3,LRIG1,NFATC1,PDGFA,SPP1,TIAM1,TPD52
LY294002	chemical drug	0.000362	ACTA2,BCL2,BCL6,BICD1,CCND1,CD74,CKS2,EGR2,EGR3,ETS1,FAS,HBEGF,HERPUD1,ICAM1,PFKP,PPARD,PTGER2,SPP1,SPRY2,TNF,ZBTB16
TERT	enzyme	0.000363	CCND1,ETS1,GSN,HTRA1,ICAM1,LIPG,PCDHGA11,PCDHGC3,SPP1,TIMP1,TNF
MAPK (family)	group	0.000364	BCL2,CCND1,ITGA4,ITGB7,PIGR,PPARD,SPP1,TNF
N-COR (family)	group	0.000364	BIN1,CCND1,DHRS3,FZD1,HBEGF,NFATC1,PDGFA,XYLT1
BDNF	growth factor	0.000367	BAG3,BCL2,BID,EGR2,EGR3,FLNB,GDA,GPC4,LIMK1,MVD,PALD1,SPP1,SPRY2,TIAM1,TNF
TGM2	enzyme	0.000371	BCL6,C3,CCND1,CD74,EHD1,ITGAX,MSX2,SLAMF7,SLPI,SPP1,TNF,TNIP1
valproic acid	chemical drug	0.00038	ADCY1,BCL2,CCND1,CDC123,CITED4,EDN1,FAS,HDAC5,HERPUD1,ICAM1,MVD,NAA10,PSMB10,PSMB9,PSMC4,RCL1,SMARCB1,SPP1,TNF
ALOX15	enzyme	0.000383	BCL2,CXCR3,ICAM1,PPARD,TNF
CCL2	cytokine	0.000387	ACTA2,BCL2,CCND1,ICAM1,LPL,NCF1,TIMP1,TNF
2-deoxyglucose	chemical drug	0.000387	BCL2,BID,C3,CCND1,GPX1,NUDT22,SPP1,TNF
doxorubicin	chemical drug	0.000391	ACTA2,BCL2,CCND1,CDK14,DCXR,DNMT1,DPYSL4,EDN1,FAS,GPR132,HBEGF,ICAM1,NFATC1,NLRP3,NUDT22,PSMB10,PSMB9,RGS16,RGS6,SPP1,TCF4,TIMP1,TNF
ciglitazone	chemical drug	0.000391	ACTA2,AGT,BCL2,CCND1,GSN,ICAM1,PTGER2,PTGER4,TNF
gefitinib	chemical drug	0.000394	BCL2,C3,CCND1,EGR3,EHD1,ITGA2,MAFF,PCDH12,RELB,SLPI,TNF
HNF1B	transcription regulator	0.000398	AGR2,ARG2,EPS8,FZD1,LIPG,NEDD9,NFKBID,PTGER4,RASSF7,TACSTD2
MEK (family)	group	0.000402	BID,CCND1,DNMT1,EGR2,EGR3,ETS1,GDA,ICAM1,MAFF,PCDHGC3,POMK,SPRY2,TACSTD2,TNF,TREM2
TD139	chemical drug	0.000413	C3,ICAM1,TNF,TREM2
NR1H3	ligand-dependent nuclear receptor	0.000416	ABCA2,ACTA2,ARG2,EBI3,GAS6,GPR132,GPX1,LCP2,LPL,MIF,MLXIPL,TNF
TCF3	transcription regulator	0.000417	BCL6,BID,CKS2,ENPP1,ETS1,FKBP11,ITGA4,ITGB7,LMO2,NFKBIE,PFKP,PTPN13,PTPRCAP,RGS16,SLAMF7,TNF,ZBTB16
PT1001B	chemical reagent	0.00042	ACTA2,PRMT1,TNF
TRIM72	enzyme	0.00042	ACTA2,GPX1,TNF
SLC47A1	transporter	0.00042	ACTA2,NLRP3,TNF
UGDH	enzyme	0.00042	LIPG,LPL,SPRY2
OTUD7B	peptidase	0.00042	ACTA2,ICAM1,PTK2
folic acid	chemical - endogenous mammalian	0.000434	ACTA2,BCL2,DNMT1,ELAVL4,FZD1,NLRP3,PFN1,PSMB10,TNF
PNPLA2	enzyme	0.000435	ACOT2,BCL2,ICAM1,ITGAX,LPL,TNF,UCP2
EGFR	kinase	0.000442	ACTA2,BCL2,BCL6,CCND1,EGR3,EHD1,FKBP11,HBEGF,HERPUD1,ICAM1,ITGA2,PCDHGC3,PEG10,PTGER2,PTGER4,QTRT1,RCL1,SLPI,SPRY2,TACSTD2,TNF
CSF (family)	group	0.000453	C3,GPR84,IRAK2,SLPI,TNF,TNIP1
RETN	other	0.000453	EDN1,FABP5,ICAM1,LPL,SPP1,TNF
EOMES	transcription regulator	0.000462	ACTA2,BCL2,BCL6,DUSP14,ITGA2,ITGA4,KCNQ3,TCF4
ITK	kinase	0.000466	FAS,LAT2,SLAMF7,SPRY2,STYK1,TNF,ZBTB16
CCN1	other	0.000466	C3,CCND1,ITGA2,MIF,MSX2,TIMP1,TNF
CTSS	peptidase	0.000483	BID,FAS,ICAM1,ITGA7,TNF
F7	peptidase	0.000483	CCND1,HBEGF,ICAM1,PTGER2,TNF
TP73	transcription regulator	0.000483	ACTA2,ADAM23,BCL2,BID,C3,CKS2,DHRS3,EDN1,FAS,GSN,HBEGF,ITGAX,ITGB7,LIMK1,PDGFA,PTK2,SPP1,TIMP1,TREM2
rosiglitazone	chemical drug	0.000483	AGT,BCL2,C3,CCND1,DHRS3,EBI3,EDN1,ETS1,FABP5,GPA33,HPGDS,ICAM1,LPL,NDUFV1,PECR,SPON2,TIMP1,TNF,UCP2
bosentan	chemical drug	0.000489	ACTA2,EDN1,ICAM1,TNF
IKB (family)	group	0.000489	BCL2,CCND1,ICAM1,TNF
HCAR1	G-protein coupled receptor	0.000489	EDN1,ICAM1,NEDD9,TNF
HDAC7	transcription regulator	0.000489	CCND1,DLL4,EDN1,NFATC1
diosgenin	chemical - endogenous non-mammalian	0.000489	BCL2,BID,CCND1,EDN1
Sn50 peptide	chemical toxicant	0.000493	BCL2,FAS,ICAM1,LIPG,MIF,TNF
CBFB	transcription regulator	0.000499	HTRA1,ICAM1,IKZF3,PTGER4,SPP1,TBL2,TNFRSF4
COL18A1	other	0.000499	ANTXR1,BCL2,CCND1,EDN1,ETS1,ICAM1,TNF
actinomycin D	biologic drug	0.000519	AGT,BCL2,CCND1,ETS1,FAS,GDA,HBEGF,LPL,MAOA,NUDT22,SPP1,TNF
nicotine	chemical drug	0.000519	ARG2,BCL2,CCND1,EDN1,GHRL,ICAM1,IKBKE,PPARD,PTGER2,RPSA,SPP1,TNF
sirolimus	chemical drug	0.00052	ABHD11,ACTA2,AGR2,BCL2,BID,C3,CCND1,EBI3,EGR2,FAS,GPX1,HDAC5,ICAM1,NFKBID,NLRP3,PFKP,PPARD,PRMT1,RPS10,RPSA,TIMP1,TNF,UCP2
CEBPB	transcription regulator	0.000531	ACTA2,AGT,ANTXR1,BASP1,BCL2,C3,CCND1,CD74,CDO1,DCTPP1,DNMT1,FAS,FZD1,ICAM1,IKBKE,LCP2,NFKBID,PPARD,PRMT1,SPP1,TNF,WDR90
IL11	cytokine	0.000534	ACTA2,BCL2,CCND1,ICAM1,SPP1,TIMP1,TNF
HNF4A	transcription regulator	0.000535	ACTA2,ACY3,AGT,ARG2,BCL6,C3,CCND1,CDC123,CKS2,CNN2,COA4,CSK,DDX49,DGKD,DNAJC17,DPF3,EBP,FAS,FBXO31,FCAMR,FLNB,FZD1,GPC6,GPX1,GSN,HBEGF,HTRA2,ITGA2,LORICRIN,MAOA,MLXIPL,MRPL4,MSX2,NAA10,NDUFA7,NDUFV1,PCDH20,PCGF2,PEG10,PHPT1,PNPLA6,PPARD,PRMT1,PSMC4,PTK2,PTPN13,PTPRG,RASGRP3,SARS2,SLPI,SPP1,TCIRG1,UCP2,VPS51,WDR46
TXNIP	other	0.000536	BCL6,CCND1,ICAM1,LPL,NLRP3,TNF
CD2	transmembrane receptor	0.00054	BCL2,CCND1,FAS,ICAM1,TNF
LGALS3	other	0.000548	BCL2,CCND1,FAS,ICAM1,ITGA10,LGALS12,SPP1,TNF
TCF12	transcription regulator	0.000557	CCND1,ETS1,ITGA4,ITGB7,MVD,NFKBIE,PTPN13,PTPRCAP,ZBTB16
HDAC4	transcription regulator	0.000557	ACTA2,CCND1,DLL4,EGR2,HDAC5,HDAC9,NEDD9,RTN1,TNF
triptolide	chemical drug	0.000557	BCL2,BID,DLL4,FAS,HBEGF,ICAM1,ITGA2,RHOC,TNF
miR-193a-3p (and other miRNAs w/seed ACUGGCC)	mature microRNA	0.000571	CCND1,ETS1,PTK2
ST3-Hel2A-2	chemical reagent	0.000571	BCL6,EGR2,HERPUD1
TMSB10/TMSB4X	other	0.000571	ACTA2,BCL2,FAS
SS18-SSX2	fusion gene/product	0.000571	BCL2,CCND1,SMARCB1
CA074-methyl ester	chemical reagent	0.000571	BCL2,NLRP3,TPD52
EIF2A	translation regulator	0.000576	CCND1,EGR2,ICAM1,ITGAX
TRA	transmembrane receptor	0.000576	BCL2,CXCR3,FAS,TNF
BCL2L11	other	0.000576	BCL2,CCND1,HDAC9,TNF
H19	other	0.000576	ACTA2,BCL2,TCF4,TNF
RBP4	other	0.000576	ADCY6,ITGAX,NLRP3,TNF
methylprednisolone	chemical drug	0.000577	ADCY6,BAIAP2,CCND1,CD74,DUSP2,FABP5,GDA,ITGA2,ITGA7,KLF9,LPL,MLXIPL,NFKBIE,PIGR,PRMT1,PTPN6,RELB,TACSTD2,TICAM1,TNF,TNIP1,WDR74
IL6	cytokine	0.000578	ACTA2,ADAMTS13,AGT,BCL2,BCL6,C3,CCND1,CD74,CXCR3,DNMT1,EGR2,ELAVL4,FAS,ICAM1,IKBKE,JCHAIN,LPL,PDGFA,PSMB10,PSMB9,PTGER4,SPP1,SRA1,TIMP1,TNF,TYK2,VASP
IL2RG	transmembrane receptor	0.000582	BCL2,BCL6,ETS1,IKBKE,LTB,TNF
TSPO	transmembrane receptor	0.000582	BCL2,CD74,COA4,ICAM1,MVD,TNF
TNFSF13B	cytokine	0.000585	ARG2,BCL2,BCL6,CD74,FAS,GAS6,ICAM1,RELB,SPP1
NFKB1	transcription regulator	0.000586	BCL2,CCND1,DLL4,EBI3,FAS,ICAM1,IKBKE,LTB,NFATC1,PDGFA,PTPN6,RELB,TNF,TNFRSF4
aspirin	chemical drug	0.000594	BCL2,CCND1,DLL4,HBEGF,ICAM1,ITGA2,NCF1,PPARD,RHOC,TNF
SB-431542	chemical reagent	0.000594	ACTA2,BCAR3,CCND1,MRC2,MSX2,MVD,PKDCC,SPP1,TIMP1,XYLT1
PDPK1	kinase	0.000601	BCL2,CCND1,PDGFA,PFKP,TNF
fasudil	chemical drug	0.000601	ACTA2,BCL2,ICAM1,MIF,TNF
TCF (family)	group	0.00061	BCL2,CCND1,CNN2,EPHB3,HTRA1,LMO2,MSX2
IRF1	transcription regulator	0.000612	ACTA2,BCL2,CCND1,CD74,FAS,LTB,PIGR,PSMB10,PSMB9,SLPI,TNF
NOTCH (family)	group	0.000614	ACTA2,AGT,CARD9,DLL4,NCF1,NFATC1,PLD4,SMURF1,TNF
cuprizone	chemical toxicant	0.000614	CLSTN1,FABP5,GPR132,GPX1,GSN,NCF1,NLRP3,TNF,TREM2
KLF3	transcription regulator	0.000642	BCL2,CENPT,FBXL12,IFNLR1,ITGB7,LMO2,MIF,MRPL14,NUDT8,OGFRL1,PFKP,PTPN14,SUSD3,TNF,TRABD
RXRB	ligand-dependent nuclear receptor	0.000647	DHRS3,DNM3,EME2,GAS6,HBEGF,PDGFA,SNAPC4,SPP1,TACSTD2,TNF
MAP3K14	kinase	0.00065	ACTA2,FAS,ICAM1,LTB,NFKBIE,RELB,TNF
Hbb-b1	transporter	0.00065	CD74,CXCR3,ICAM1,LTB,NDUFA7,NDUFV1,UCP2
vancomycin	biologic drug	0.000661	ACTA2,ADRB1,Bhlhe41,C3,CCND1,GAS6,PSMB10,SPP1,TIMP1,TNF,TREM2
ARG2	enzyme	0.000668	BCL2,FAS,GDF11,HBEGF,TNF
NME1	kinase	0.000668	BCL2,BOP1,CCND1,FZD1,TIMP1
L 663536	chemical reagent	0.000672	BCL2,PPARD,SPP1,TNF
FGFR2	kinase	0.000675	BCL2,CCND1,FAS,GPT2,ICAM1,ITGA2,MAEL,MSX2,SPP1
PTK2	kinase	0.000683	ACTA2,CCND1,PTK2,SPP1,TIMP1,TNF
GPS2	transcription regulator	0.000683	BIN1,CCND1,DHRS3,FZD1,TNF,XYLT1
cytarabine	chemical drug	0.000683	BCL2,FAS,GPR132,ICAM1,LTB,TNF
paraquat	chemical toxicant	0.000684	AGT,BICD1,BID,EDN1,EGR4,FAS,GPX1,TIMP1
metronidazole	chemical drug	0.000684	ACTA2,ADRB1,Bhlhe41,CCND1,GAS6,SPP1,TNF,TREM2
tetrachlorodibenzodioxin	chemical toxicant	0.000684	ACOT2,ACTA2,BCL2,CCND1,CHST2,DNMT1,EDN1,FAS,HDAC5,HDAC9,ITGA7,ITGAX,ITGB7,KCNA5,NEDD9,PMM1,PTPN13,SPP1,TNF
methotrexate	chemical drug	0.000689	C3,CCND1,CXCR3,DUSP14,FAS,GSN,ICAM1,LPL,PECR,PPARD,SPP1,TNF
LDB1	transcription regulator	0.000702	ADCK2,BCL2,CARD9,DACT3,GDF11,GSN,HIVEP3,ITGB7,LMO2,SOBP,SPRY2,TLE6,TPD52,VNN1
MYOD1	transcription regulator	0.000713	ACTA2,AGT,BCL2,BCL6,BIN1,CDO1,ITGA7,MYBPH,PDGFA,PLEKHO1,PTK2,SPTBN1
FN1	other	0.000713	ACTA2,BCL2,CCND1,GPX1,ITGA4,SPP1,TCF4,TNF,TNIP1,USP13,VAV2
oleic acid	chemical - endogenous mammalian	0.000713	ANKRD23,BCL2,EDN1,FABP5,ICAM1,LPL,MLXIPL,NCF1,PMM1,TNF,UCP2
hydroxyurea	chemical drug	0.000722	ACTA2,CCND1,EDN1,GPR132,GPX1,LGALS12,RASGRP3,TNF
methylamphotericin B	chemical drug	0.000725	SPP1,TIMP1
PURB	transcription regulator	0.000725	ACTA2,HTRA1
CTPS1	enzyme	0.000725	BCL2,CCND1
ATOX1	transporter	0.000725	CCND1,NCF1
SEC22B	other	0.000725	NBEAL2,TNF
Miat	other	0.000725	ICAM1,TNF
OPC-13213	chemical reagent	0.000725	BCL2,TNF
natamycin	chemical drug	0.000725	SPP1,TIMP1
MMP408	chemical reagent	0.000725	ICAM1,TNF
ODN-BW006	chemical reagent	0.000725	ICAM1,TNF
d18:1/48:2 omega-O-linoleoyl-ceramide	chemical - endogenous mammalian	0.000725	HBEGF,PPARD
indomethacin	chemical drug	0.000738	ARG2,CCND1,ICAM1,LPL,PPARD,PSMB10,PSMB9,PTGER4,SPP1,TIMP1,TNF,UCP2
CYP1A2	enzyme	0.00074	CCND1,ETHE1,IFNLR1,RGS16,SNORA70
ANGPT1	growth factor	0.00074	BCL2,CCND1,DLL4,ICAM1,TNF
clobetasol propionate	chemical drug	0.000753	FABP5,FAS,ICAM1
teriflunomide	chemical drug	0.000753	FAS,ICAM1,TNF
ADAPTOR PROTEIN 2 (complex)	complex	0.000753	CD74,PIGR,RPSA
miR-451a (and other miRNAs w/seed AACCGUU)	mature microRNA	0.000753	BCL2,CCND1,MIF
ELN	other	0.000753	NCF1,PTK2,TNF
GSK2193874	chemical reagent	0.000753	ACTA2,HBEGF,TNF
METTL3	enzyme	0.000765	ACTA2,ADGRG5,DCXR,FAS,ICAM1,NLRP3,PRKCH,PTPN14,TIMP1,TNF
CDH2	other	0.000779	ACTA2,BCL2,CCND1,KCNA5
methamphetamine	chemical drug	0.000797	BCL2,BID,DERL3,FAS,GDA,HERPUD1,ICAM1,MAOA,PCLO,TNF
selumetinib	chemical drug	0.000797	CCND1,CSK,ITGA2,PKDCC,STYK1,TREM2
HOXD10	transcription regulator	0.000797	HBEGF,ICAM1,RHOC,RPSA,TICAM1,TIMP1
alendronic acid	chemical drug	0.000817	BCL2,C3,ENPP1,EPHB3,SPP1
ZFTA-RELA	fusion gene/product	0.000817	BCL2,DUSP2,ICAM1,RELB,TNIP1
SP3	transcription regulator	0.000828	ACTA2,CCND1,DLL4,FAS,ITGA2,JAM2,LORICRIN,LPL,TIMP1,TNFRSF4,XYLT1
MAPK14	kinase	0.000828	ACTA2,BCL2,CCND1,CD74,FAS,HTR7,ICAM1,NFATC1,SPP1,TIMP1,TNF
TGF BETA (family)	group	0.000831	ACTA2,BASP1,BCL2,CCND1,EDN1,EGR2,EME2,ITGA2,MIF,MLXIPL,NEDD9,PDGFA,PRMT1,PTGER2,SPP1,TCF4,TIMP1,TNF
PPP3CA	phosphatase	0.000836	BCL2,C3,DUSP2,LORICRIN,NFATC1,SPP1,TNF
dextran sulfate	chemical drug	0.000837	AGT,BCL2,C3,CARD11,CCND1,CD74,ETS1,ICAM1,NLRP3,PDGFA,PIGR,SPON2,TICAM1,TNF
NLRX1	other	0.000845	AGT,EPS8,HBEGF,ITGA2,ITGAX,ITGB7,NFKBIE,PTPN6,RELB,TCF4,TNF,VAV2
mir-155	microRNA	0.000851	ACTA2,ARG2,BCL2,BCL6,CCND1,EDN1,ICAM1,IKBKE,TNF
PTGER4	G-protein coupled receptor	0.000851	ACTA2,EDN1,HERPUD1,HIVEP3,ICAM1,MAFF,NCF1,SPP1,TNF
ERN1	kinase	0.000851	ACTA2,ETS1,FAS,FKBP11,MLXIPL,MVD,SMARCB1,TBCB,TNF
GATA1	transcription regulator	0.000854	ABCA2,BCL2,CCND1,CXCR3,ENPP1,ETS1,GP9,IKZF3,ITGAX,LMO2,MSX2,PTPN6,TCF4
IFITM3	other	0.000859	EDN1,HBEGF,IFNLR1,PDGFA,SPP1,TNF
capsaicin	chemical drug	0.000859	BCL2,CCND1,PPARD,PTK2,TNF,UCP2
LMO2	transcription regulator	0.000881	ADCK2,BCL2,CARD9,DACT3,ETS1,GDF11,GSN,HIVEP3,ITGB7,SOBP,SPRY2,TLE6,TPD52
PAX5	transcription regulator	0.000889	BCL2,CCND1,GPRIN3,JCHAIN,LAT2,LCP2,NEDD9
GFI1	transcription regulator	0.00089	EGR2,ETS1,GPR18,ICAM1,IRAK2,ITGB7,MAFF,RELB,TNF
bucladesine	chemical toxicant	0.000893	BCL2,CCND1,CHST2,CITED4,EGR2,ELAVL4,ENPP1,ICAM1,IRAK2,LGALS12,PTGER4,RGS16,SMARCA1,TIMP1,TNF
atractylon	chemical - endogenous non-mammalian	0.000898	ACTA2,BCL2,ICAM1,TNF
GPNMB	enzyme	0.000898	NFATC1,PTGER2,TNF,TREM2
coomassie brilliant blue G-250	chemical drug	0.000898	ICAM1,NLRP3,TIMP1,TNF
lysophosphatidylinositol	chemical - endogenous mammalian	0.000901	C3,CD74,ICAM1,LTB,TNFRSF4
CASZ1	enzyme	0.000901	EDN1,ENPP1,ITGA10,ITGA7,XYLT1
ADORA2B	G-protein coupled receptor	0.000901	BCL2,CCND1,SPP1,TIMP1,TNF
dimethylnitrosamine	chemical toxicant	0.000901	ACTA2,ICAM1,PRKCH,TIMP1,TNF
etoposide	chemical drug	0.000909	BCL2,BCL6,BIN1,CCND1,DNMT1,FAS,GPR132,ICAM1,PSMB9,RELB,RHOBTB2,SLAMF7,TNF
erlotinib	chemical drug	0.000937	BCL2,CCND1,FAS,ICAM1,NFATC1,RELB,TAB1,TNF
TAFAZZIN	enzyme	0.000939	ACTA2,BASP1,BCL2,CCND1,EDN1,EGR2,GPX1,IRAK2,NAV3,PCLO,PSMB10,SIPA1,TIMP1,TNF
hydrogen peroxide	chemical - endogenous mammalian	0.000941	ACTA2,AGT,BCL2,CCND1,CXCR3,DNMT1,DUSP2,EDN1,ETS1,FAS,GPX1,HBEGF,ICAM1,ITGA2,MB,MIF,PSMC4,PTGER4,SPP1,TNF,UCP2
CpG ODN 2006	chemical reagent	0.000964	CSK,HDAC5,HDAC9,ICAM1,LAT2,PSMC4,PTPN6,SLAMF7,TICAM1,TNF,TNIP1,VASP
PRL	cytokine	0.000966	BCL2,BCL6,CCND1,HERPUD1,ICAM1,MSX2,NEDD9,PARM1,PTK2,RCL1,RPSA,SPP1,TIMP1,TNF
ESR2	ligand-dependent nuclear receptor	0.000967	AGT,BCL2,BID,BIN1,C3,CCND1,CHST2,DNMT1,EDN1,EGR3,ITGA2,KCNMB1,LORICRIN,LPL,MAOA,NEDD9,PDGFA,PRKCH,PSMB9,PSMC4,RTN2,SPP1,TIMP1,TNF,TPD52
CHRM1	G-protein coupled receptor	0.000967	EGR2,EGR3,EGR4
Ces2a	enzyme	0.000967	ACTA2,FAS,ITGAX
mir-127	microRNA	0.000967	BCL6,MRC2,TNF
CAPN2	peptidase	0.000967	BCL2,CCND1,PTK2
cantharidin	chemical drug	0.000967	BAG3,BCL2,TNF
N,N-dimethylsphingosine	chemical reagent	0.000967	ICAM1,NFATC1,TNF
SMAD7	transcription regulator	0.000973	ACTA2,FAS,GAS6,HBEGF,HDAC9,ICAM1,ITGA7,TIMP1,TNF
PRKCD	kinase	0.000973	BCL2,CCND1,FZD1,ICAM1,JCHAIN,LIPG,LORICRIN,PTPN6,RELB,TNF
tripterine	chemical - endogenous non-mammalian	0.00099	BAG3,C3,DNMT1,ICAM1,TNF
PDGFB	growth factor	0.000995	ACTA2,CCND1,ICAM1,KCNA5,SPP1,TIMP1
FLI1	transcription regulator	0.000995	CCND1,CXCR3,DNMT1,GP9,IMP4,MSX2
TREM2	transmembrane receptor	0.000995	BCL2,CST7,FABP5,ITGAX,LPL,TNF
GDF11	growth factor	0.000995	ICAM1,ITGA2,NFATC1,PDGFA,SPP1,TNF
thioctic acid	chemical drug	0.000995	BCL2,ICAM1,LPL,PPARD,TNF,UCP2
lipoteichoic acid	chemical - endogenous non-mammalian	0.000995	ANTXR1,BCL2,EBI3,ICAM1,NLRP3,TNF
ATG5	other	0.001	AGR2,AGT,ICAM1,IKBKE,SPP1,TIMP1,TNF
AGER	transmembrane receptor	0.001	ACTA2,BCL2,CCND1,FAS,ICAM1,LPL,TNF
CYP1A1	enzyme	0.001	CCND1,CNN2,ETHE1,IFNLR1,NDUFV1,RGS16,SNORA70
HDAC1	enzyme	0.00103	BCL6,CCND1,FAS,LMO2,MAEL,NFATC1,PDGFA,PPARD,PTPN6,RELB,SPP1,TNF,TPD52
salinosporamide A	chemical drug	0.00103	BCL2,CCND1,HERPUD1,ICAM1
TRADD	other	0.00103	DNMT1,ICAM1,RND1,TNF
acteoside	chemical - endogenous non-mammalian	0.00103	BCL2,NFATC1,PTPN6,TNF
STAT4	transcription regulator	0.00106	BCL2,C3,EBI3,FBXL12,ITGA7,KLF9,RGS16,TIMP1,TLE6,TNF,TPD52
IL24	cytokine	0.00109	BCL2,BCL6,CCND1,FAS,HBEGF
L-triiodothyronine	chemical - endogenous mammalian	0.00109	ACOT2,AGT,BCAR3,BCL2,CCND1,EBP,EDN1,EGR2,FAS,FLYWCH2,GHRL,ITGA7,KLF9,MLXIPL,MVD,MYBPH,RGS16,TIAM1,TNF,UCP2
TCR (complex)	complex	0.0011	BCL2,BIN1,CCND1,CXCR3,EGR2,FAS,ITGB7,LCP2,NFATC1,PRMT1,RELB,RPSA,SPP1,TNF,TNFRSF4
KDM1A	enzyme	0.00113	ACTA2,AGT,C3,CD74,CST7,DNMT1,IKZF3,ITGAX,LY9,MSX2,PRICKLE1,RASGRP3,RBFOX2,TNF,UCP2
TNF (family)	group	0.00113	BCL2,CCND1,GPR84,ICAM1,IKBKE,IRAK2,MSX2,PSMB9,SLPI,TNF,TNFRSF4,TNIP1
SMAD3	transcription regulator	0.00114	ACTA2,ADAM23,BCL2,C3,CCND1,EDN1,HBEGF,JAM2,MSX2,PFKP,PPARD,SPP1,TIMP1,TNF
ATP	chemical - endogenous mammalian	0.00114	ACTA2,CCND1,HBEGF,ICAM1,ITGA4,NFATC1,NLRP3,TNF
Bvht	other	0.00115	ACTA2,DLL4,ETS1,ITGA4,MSX2,TMOD1
PLAU	peptidase	0.00115	ACTA2,CCND1,ICAM1,RELB,SLPI,TNF
10E,12Z-octadecadienoic acid	chemical - endogenous mammalian	0.00116	BCL2,EGR2,GPRIN3,LGALS12,RHBDF2,TNF,TREM2,UCP2,VNN1
JINK1/2 (family)	group	0.00117	BCL2,FAS,MLXIPL,TNF
NODAL	growth factor	0.00117	ACTA2,CCND1,ITGAX,TNF
LOX	enzyme	0.00117	AGR2,BCL2,DERL3,PTK2
GNAI2	enzyme	0.00117	CCND1,ITGA4,PLCB3,TNF
NRP1	transmembrane receptor	0.00117	ACTA2,BCL2,PTK2,TNF
MST1R	kinase	0.00117	ACTA2,CCND1,ICAM1,TNF
ferulic acid	chemical - endogenous non-mammalian	0.00117	BCL2,GPX1,TIMP1,TNF
chrysotile asbestos	chemical toxicant	0.00117	CKS2,ITGAX,JCHAIN,TIMP1
R-WIN 55,212	chemical reagent	0.00117	BCL2,CCND1,ICAM1,TNF
mir-23 (includes others)	microRNA	0.00119	CCND1,SPP1,SPRY2,TAB1,TNF
PTGER3	G-protein coupled receptor	0.00119	AGT,BCL2,BID,ITGA4,TNF
candesartan	chemical drug	0.00119	AGT,ICAM1,NCF1,SPP1,TNF
IFNAR (family)	group	0.00119	C3,CD74,ITGA4,NLRP3,PSMB9,SPP1,TNF
trametinib	chemical drug	0.00119	AGR2,BCL2,ITGAX,MYBPH,PTK2,TNF,TREM2
NR5A2	ligand-dependent nuclear receptor	0.0012	ACTA2,BCL2,C3,CCND1,GPT2,HTRA1,ICAM1,TNF
MAPT	other	0.00121	ABCA2,ARF5,BASP1,BCR,C3,CCND1,CD74,CKB,CLTB,CST7,HDAC9,ICAM1,IDUA,ITGAX,LPL,LY9,PCLO,TIMP1,TNF,UCP2,WASF1
16,16-dimethylprostaglandin E2	chemical - endogenous mammalian	0.00122	PTGER2,PTGER4,TNF
PECAM1	other	0.00122	BCL2,CCND1,TNF
dabrafenib	chemical drug	0.00122	ACTA2,ITGAX,NLRP3
VASP	other	0.00122	CCND1,ITGA4,TNF
EFNB1	other	0.00122	ACTA2,BCL2,EPHB3
PEMT	enzyme	0.00122	HERPUD1,TIMP1,TNF
CDH5	other	0.00122	BCL2,ICAM1,TIAM1
noscapine	chemical drug	0.00122	BCL2,CCND1,ICAM1
adefovir dipivoxil	chemical drug	0.00122	ACTA2,TIMP1,TNF
thymidine	chemical - endogenous mammalian	0.00122	CCND1,FAS,LGALS12
N,N-dimethylarginine	chemical - endogenous mammalian	0.00122	ACTA2,BCL2,ICAM1
E. coli lipopolysaccharide	chemical - endogenous non-mammalian	0.00123	BCL2,EBI3,ICAM1,MVD,TNF,TREM2
SRF	transcription regulator	0.00125	ACTA2,BCL2,CNN2,EGR2,EGR3,EGR4,ETS1,FABP5,GDA,GP9,GSN,LPL,NPTX2,PLEKHO1,SLPI
CGA	other	0.00126	CCND1,EGR2,FKBP11,HERPUD1,IRAK2,KLF9,PARM1
Ca2+	chemical - endogenous mammalian	0.00126	ACTA2,BCL2,CCND1,EDN1,ENPP1,FABP5,HBEGF,ICAM1,LORICRIN,NFATC1,RELB,SPP1,TNF
RAC2	enzyme	0.0013	BCL2,CD74,EGR2,MIF,SLPI
GPX1	enzyme	0.0013	ACTA2,BCL2,FAS,ICAM1,TNF
TXN	enzyme	0.0013	BCL2,BCL6,ICAM1,MIF,TNF
TCF7	transcription regulator	0.0013	BCL6,PPARD,SPP1,TNF,TRAK1
NPM1	transcription regulator	0.00131	EBI3,EGR3,EGR4,ETS1,HBEGF,HDAC9,ICAM1,NAV3,TNF
PML	transcription regulator	0.00131	CCND1,DNAJC9,FAS,LPL,MAFF,PRKCH,PSMB9,TNF,UCP2
miR-199a-5p (and other miRNAs w/seed CCAGUGU)	mature microRNA	0.00131	C3,ETS1,NEDD9,PIGR,RND1,ZBTB16
GHRL	growth factor	0.00131	BCL2,EDN1,LPL,SPP1,TNF,UCP2
berberine	chemical drug	0.00132	BCL2,CCND1,FAS,ICAM1,PPARD,TIMP1,TNF,UCP2
ROCK1	kinase	0.00133	CCND1,EDN1,ETS1,ICAM1
TLN1	other	0.00133	BCL2,ICAM1,PTK2,TNF
IFRD1	other	0.00133	EBP,MSX2,NFATC1,SPP1
IDR-1002	chemical reagent	0.00133	NCF1,NLRP3,PTGER2,TNF
stearic acid	chemical - endogenous mammalian	0.00133	BCL2,EDN1,ICAM1,TNF
MDM2	enzyme	0.00133	BCL2,CCND1,DNMT1,ETS1,SPRY2,TIMP1,TNF
TRAF3	enzyme	0.00133	EBI3,FAS,ICAM1,NFKBIE,PTPN14,RELB,TNF
F2RL1	G-protein coupled receptor	0.00133	ACTA2,AGR2,FAS,HBEGF,ITGA7,NPTX2,TNF
spironolactone	chemical drug	0.00133	ACTA2,BCL2,EDN1,ICAM1,KCNMB1,MLXIPL,TNF
SOS (family)	group	0.00137	BCAR3,EPS8,HPGDS,MAOA,MMRN1,PAOX,PFN1,SLPI,SMURF1,TPD52
SP2509	chemical reagent	0.00137	BAIAP2,BID,CCND1,DHRS3,DNM3,DPYSL4,EHD1,EPHB3,NFATC1,PDGFA,SPP1,TIAM1,TPD52
SETBP1	transcription regulator	0.00141	BCL6,CARD11,CCND1,CD74,GPC5,PTPN13
romidepsin	biologic drug	0.00141	CCND1,GSN,ICAM1,IKZF3,RHOC,SMARCB1,SPRY2
metribolone	chemical reagent	0.00142	ADGRG5,ADRB1,AGR2,ARG2,BCL2,CCND1,DPYSL4,LRIG1,MAOA,MIF,NDUFA7,PFKP,PIGR,SPON2,STYK1,TCIRG1,TNF,TPD52
corticosterone	chemical - endogenous mammalian	0.00143	BCL2,CCND1,EDN1,GAS6,KLF9,MAOA,TIMP1,TNF,UCP2
SATB1	transcription regulator	0.00143	ARF5,BCL2,CCND1,EBI3,ETS1,GPR18,GPT2,RELB,TNF
GART	enzyme	0.00143	BCL2,CCND1
CLIP1	other	0.00143	ICAM1,TNF
riociguat	chemical drug	0.00143	SPP1,TIMP1
miR-125b-1-3p (miRNAs w/seed CGGGUUA)	mature microRNA	0.00143	BCL2,TNF
NASP	other	0.00143	CCND1,TNF
HSPB6	other	0.00143	BCL2,ICAM1
SEMA3E	other	0.00143	DLL4,TNF
LDB2	transcription regulator	0.00143	BCL2,CCND1
acalabrutinib	chemical drug	0.00143	NLRP3,TNF
N-hydroxy-2,2-diphenylacetamide	chemical reagent	0.00143	EDN1,TNF
carboxyamido-triazole	chemical drug	0.00143	BAG3,CCND1
chlorophyll a	chemical - endogenous non-mammalian	0.00143	BCL2,FAS
galanthamine	chemical drug	0.00143	BCL2,TNF
cocaine	chemical drug	0.00148	ADCY1,BCL2,CLSTN1,DUSP14,EGR2,EGR4,ICAM1,NPTX2,SDK1,TNF
FGF2	growth factor	0.00148	ACTA2,BCL2,BCL6,CCND1,DLL4,ELAVL4,ENPP1,ETS1,FAS,HBEGF,ICAM1,ITGA4,MIF,PDGFA,SPP1,SPRY2,TIMP1,TNF
acyline	biologic drug	0.00149	BCL2,BCL6,Bhlhe41,RPS10,RPSA,TCF4,ZBTB16
TRB	transmembrane receptor	0.0015	BCL2,CXCR3,FAS,TNF
COP1	enzyme	0.0015	BCL2,C3,EGR3,FAS,ICAM1,ITGAX
amphotericin B	chemical drug	0.0015	SPP1,TIMP1,TNF
1'-acetoxychavicol acetate	chemical reagent	0.0015	BCL2,CCND1,ICAM1
BGLAP	other	0.0015	CD74,NLRP3,TNF
FDPS	enzyme	0.0015	ACTA2,NLRP3,TNF
Z-551	chemical reagent	0.0015	LPL,TNF,UCP2
ethylene dimethanesulfonate	chemical reagent	0.0015	BCL2,FAS,GHRL
gamma-tocotrienol	chemical drug	0.0015	CCND1,NLRP3,TNF
pyrimidin-2-one beta-ribofuranoside	chemical reagent	0.0015	BCL2,DNMT1,MAGI1
SNCA	enzyme	0.00152	AGT,BAIAP2,CD74,DHRS3,EPS8,GDA,GSN,ITGAX,METRNL,MICAL1,NCF1,NLRP3,NPTX2,PSMB9,TNF,TNFRSF4,TSSC4
RRAS2	enzyme	0.00152	CD74,EGR3,ITGA7,NFKBIE,PSMB9,PTGER2,RGS16,SLAMF7
curcumin	chemical drug	0.00153	ACTA2,BCL2,CCND1,CXCR3,DNMT1,EDN1,ETS1,FAS,ICAM1,KLF9,LPL,MIF,TNF,UCP2,XYLT1
IFNB1	cytokine	0.00154	BCL2,CLSTN1,EBI3,GPC4,ICAM1,ITGAX,NFATC1,NFKBIE,SPP1,SPRY2,TIMP1,TNF,TNFRSF4
ROCK (family)	group	0.00154	ACTA2,CCND1,ETS1,ICAM1,SPP1
DGCR8	enzyme	0.00154	ACTA2,CCND1,EGR2,NFATC1,TCF4
MFAP5	other	0.00154	DLL4,FBXO2,ITGA7,SPON2,SPP1
MYF6	transcription regulator	0.00157	GDF11,GSN,HBEGF,METRNL,PDGFA,SPP1,TNF
HAVCR1	other	0.00157	EGR2,PEG10,POMK,PSMB9,RELB,SMARCA1,TNF
SNAI1	transcription regulator	0.00161	CCND1,FLNB,GSN,ITGA2,MLXIPL,PFKP,TMOD1,VASP,WASF1
raloxifene	chemical drug	0.00161	BCL2,CCND1,EGR3,FLNB,MB,MIF,SPP1,TIMP1,TNF
mibolerone	chemical drug	0.00167	CCND1,CD74,CLTB,DHRS3,FKBP11,LPL,PRKCH,UCP2
leukotriene D4	chemical - endogenous mammalian	0.00167	EGR2,EGR3,HBEGF,NEDD9,TNF
NCF1	enzyme	0.00169	ACTA2,EDN1,ICAM1,TNF
mir-31 (includes others)	microRNA	0.00169	DACT3,ITGA2,SPP1,TIAM1
PRKD (family)	group	0.00169	HDAC5,LPL,PPARD,TNF
TAS4464	chemical drug	0.00169	BCL6,ITGAX,TIMP1,TNF
quercetin	chemical drug	0.0017	ACTA2,BCL2,C3,EDN1,FCGBP,FZD1,ICAM1,LPL,NEDD9,PRICKLE1,TNF
heparin	chemical - endogenous mammalian	0.00171	ACTA2,CCND1,FAS,ICAM1,LPL,TNF
MBD3	other	0.00171	CCND1,FZD1,HTRA1,LMO2,PPARD,PRICKLE1
TIA1	other	0.00171	AGR2,HBEGF,PEG10,PTK2,TIMP1,TNF
(+)-MK-801	chemical drug	0.00171	CCND1,GP9,ICAM1,PTGER2,TIMP1,TNF
PARP1	enzyme	0.00174	BCL2,CCND1,FAS,ICAM1,PEG10,SDK1,TIMP1,TNF
platelet activating factor	chemical - endogenous mammalian	0.00181	EGR2,GAS6,ICAM1,TIMP1,TNF
NOX4	enzyme	0.00181	ACTA2,AGT,ICAM1,NCF1,RHOC
Firre	other	0.00182	ADCK5,CSK,MAOA,MRPL4,RPSA,TRABD
MXD1	transcription regulator	0.00182	BCL6,CDK14,EDN1,ITGAX,NEDD9,RPSA
Sb202190	chemical drug	0.00182	ACTA2,BCL2,CCND1,EBI3,ICAM1,LORICRIN,SPP1,TNF
cholecalciferol	chemical - endogenous mammalian	0.00182	BCL2,EDN1,GHRL,ITGAX,PLD4,PRKX,SPP1,TNF
ATP6AP2	transporter	0.00183	ACTA2,AGT,TNF
ZNF521	transcription regulator	0.00183	MRC2,NFATC1,TIMP1
AFAP1-AS1	other	0.00183	BCL2,PFN1,RHOC
sevoflurane	chemical drug	0.00183	BCL2,NLRP3,TNF
cyclopiazonic acid	chemical - endogenous non-mammalian	0.00183	BCL2,FAS,TNF
cystamine	chemical drug	0.00183	BCL2,FAS,SPP1
morin	chemical - endogenous non-mammalian	0.00183	CCND1,PTPN6,TIMP1
IL12 (complex)	complex	0.00183	CXCR3,EBI3,FAS,FUT7,ICAM1,ITGA4,LTB,MIF,TIMP1,TNF
mir-21 (includes others)	microRNA	0.00184	ACTA2,BCL2,CKS2,EGR2,FAS,ICAM1,LTB,NLRP3,SLPI,SOCS6,SPRY2,TIAM1,TNF,TREM2
PTEN	phosphatase	0.00189	ACTA2,ADAMDEC1,BCL2,C3,CCND1,CKS2,DLL4,EBP,EDN1,EGR2,ETS1,FAS,GP9,HDAC5,MVD,NFATC1,PECR,SDHAF1,SPP1,SPRY2,TIMP1,TNF,VNN1,ZBTB16
NFKB-RELA (complex)	complex	0.00189	AGT,BCL2,ICAM1,TNF
EZR	other	0.00189	BCL2,BOP1,FAS,TNF
bufalin	chemical reagent	0.00189	BCL2,CCND1,TIAM1,TNF
ADAM10	peptidase	0.0019	ACTA2,BID,C3,CCND1,CD74,KLC2,RPS10,VNN1
JUN	transcription regulator	0.00194	ACTA2,C3,CCND1,DNMT1,EDN1,FAS,GAS6,ICAM1,LORICRIN,MVD,NFATC1,PTPN6,RELB,SDK1,SPP1,TIMP1,TNF,XYLT1
epigallocatechin-gallate	chemical drug	0.00194	BCL2,CCND1,DNMT1,EDN1,FAS,ICAM1,NFATC1,RELB,TACSTD2,TIMP1,TNF
PRKAA (family)	group	0.00196	BCL2,CCND1,DUSP2,NCF1,TNF
HADH	enzyme	0.00196	PCLO,PRKX,RGS16,SDK1,TNF
CD5	transmembrane receptor	0.00196	BCL2,FAS,ICAM1,RELB,SIPA1
2-amino-5-phosphonovaleric acid	chemical - other	0.00199	BID,DCLK2,EGR2,EGR3,HDAC5,HDAC9,PLEKHO1,RELB
resveratrol	chemical drug	0.00202	ACTA2,BCL2,CCND1,EDN1,FAS,GPX1,ICAM1,NFATC1,PDGFA,SPP1,TICAM1,TNF,VASP
GLI3	transcription regulator	0.00203	ACTA2,BCL2,CCND1,DUSP2,EBI3,NFKBID,SPRY2
INSIG1	other	0.00203	FABP5,LIPG,LPL,MLXIPL,MVD,UCP2,VNN1
RHOA	enzyme	0.00203	ACTA2,AGT,BCL2,CCND1,FAS,ICAM1,RHOC
JUND	transcription regulator	0.00206	AGT,C3,CCND1,SPP1,TIMP1,TNF
estradiol-17beta-benzoate	chemical reagent	0.0021	CCND1,CD74,EGR4,ENPP1,INF2,LORICRIN,MRC2,PCDH20,PTPRG,SYT2
IKK (complex)	complex	0.00211	BCL2,CCND1,ICAM1,TNF
ZBTB7A	transcription regulator	0.00211	BID,DLL4,NFATC1,PFKP
MAOA	enzyme	0.00211	ACTA2,BCL2,CCND1,MAOA
S1PR1	G-protein coupled receptor	0.00211	CCND1,ICAM1,NLRP3,TNF
kaempferol	chemical toxicant	0.00211	ACTA2,BCL2,ICAM1,TNF
MAP2K4	kinase	0.00212	BCL2,CCND1,FAS,PPARD,TNF
SPHK1	kinase	0.00212	ACTA2,CCND1,ICAM1,TIMP1,TNF
GROWTH HORMONE (family)	group	0.00213	AGT,BCL2,BCL6,C3,CCND1,GHRL,ICAM1,LPL,NEDD9,SPP1,TNF
CHUK	kinase	0.00217	C3,CCND1,DNMT1,FAS,ICAM1,RELB,RGS16,SPP1,TNF,TNIP1
mir-8 (includes others)	microRNA	0.00217	ACTA2,BCL2,CCND1,ETS1,PTK2,PTPN13,PTPN14,SPRY2,TIAM1,TNF
TRAF2	enzyme	0.00219	EBI3,FAS,ICAM1,IKBKE,PTPN14,TNF
tamoxifen	chemical drug	0.00219	AGR2,BCL2,BID,C3,CCND1,IFT140,MAFF,MIF,PFN1,PTGER2,SPP1,TACSTD2,TNF,UCP2
Hmgb1	transcription regulator	0.0022	BCL2,CCND1,TNF
PX 478	chemical drug	0.0022	ACTA2,ICAM1,TNF
SERPINC1	enzyme	0.0022	FAS,MIF,TNF
STK3	kinase	0.0022	CCND1,SPP1,TNF
S1PR3	G-protein coupled receptor	0.0022	ACTA2,ETS1,ICAM1
Muc1	other	0.0022	CCND1,PDGFA,TNF
JMY	transcription regulator	0.0022	BCL2,HTRA1,TNF
melatonin	chemical - endogenous mammalian	0.0022	BCL2,EDN1,ELAVL4,FAS,ICAM1,NLRP3,PRMT1,SPP1,TNF
KIT	transmembrane receptor	0.00225	BCL2,DNMT1,ICAM1,ITGAX,PTPN6,SPP1,TNF
mycophenolic acid	chemical drug	0.00232	ACTA2,DUSP14,EDN1,ETS1,HBEGF,STYK1
mir-154 (includes others)	microRNA	0.00234	ACTA2,BCL2,CCND1,TNF
mir-135 (includes others)	microRNA	0.00234	BAG3,EDN1,PTK2,SPP1
ACKR3	G-protein coupled receptor	0.00234	BCL2,CCND1,HBEGF,TNF
SYK	kinase	0.00236	BCL2,CCND1,EDN1,FCMR,ICAM1,LY9,TNF
ILX-23-7553	chemical drug	0.00237	BCL2,CCND1
Hbb	other	0.00237	GDF11,ICAM1
edratide	biologic drug	0.00237	EGR2,EGR3
JUN/ATF2 (complex)	complex	0.00237	CCND1,TNF
BPI	transporter	0.00237	ICAM1,TNF
SHOC2	other	0.00237	BCL2,CCND1
RBPJK/HAT1/NICD/P300 (complex)	complex	0.00237	BCL2,CCND1
CATHEPSIN (family)	group	0.00237	ACTA2,CCND1
MCF2	other	0.00237	CCND1,ITGA2
TIAM1	other	0.00237	TIAM1,TIMP1
PAFAH1B1	enzyme	0.00237	BCL2,CCND1
HTR1E	G-protein coupled receptor	0.00237	BCL2,CCND1
Ank2	other	0.00237	KCNQ3,SPTBN1
KRT10	other	0.00237	CCND1,TNF
Mcpt1	peptidase	0.00237	AGT,TNF
CLDN2	other	0.00237	CCND1,ITGA2
scoparone	chemical - endogenous non-mammalian	0.00237	BCL2,CCND1
necrostatin-1s	chemical reagent	0.00237	CST7,TNF
dimaprit	chemical drug	0.00237	ICAM1,TNF
alizarin	chemical toxicant	0.00237	BCL2,CCND1
azelaic acid	chemical - endogenous mammalian	0.00237	BCL2,TNF
S-nitroso-N-acetylcysteine	chemical reagent	0.00237	ACTA2,TNF
PPARA	ligand-dependent nuclear receptor	0.00238	ACOT2,BCL2,C3,CCND1,EDN1,ETHE1,FABP5,LIPG,LORICRIN,LPL,MVD,NCF1,PPARD,TMTC2,TNF,UCP2,VNN1
LGALS1	other	0.00246	ACTA2,CLCNKB,HBEGF,ICAM1,SPP1,TNF
ADAMTSL2	other	0.00247	ACTA2,ADAMTS13,ICAM1,ITGA4,SPP1
GIP	other	0.00247	BCL2,LPL,SPP1,TNF,UCP2
CASP8	peptidase	0.00247	BID,FAS,LORICRIN,NLRP3,TNF
FOSL2	transcription regulator	0.00247	FAS,LORICRIN,RELB,SPP1,TIMP1
bicuculline	chemical - endogenous non-mammalian	0.00247	ACTA2,EGR2,EGR4,MAFF,NPTX2
ATG7	enzyme	0.00248	ACTA2,AGR2,IKBKE,LORICRIN,SPP1,TIMP1,TNF
homocysteine	chemical - endogenous mammalian	0.00248	ACTA2,BCL2,CCND1,HERPUD1,LPL,SPP1,TIMP1
docosahexaenoic acid	chemical drug	0.00255	ACTA2,BCL2,BID,FAS,MLXIPL,SMPD2,TIMP1,TNF,UCP2
CpG oligonucleotide	chemical drug	0.00255	BCL2,DLL4,DNMT1,FAS,GPR84,ICAM1,ITGAX,TNF,VASP
MAFA	transcription regulator	0.00256	ADCY1,BCL2,GNA15,HTR7,ICAM1,JCHAIN,MIF,TNF
xanthohumol	chemical drug	0.00259	CCND1,ICAM1,NFATC1,TNF
MDK	growth factor	0.00259	ACTA2,BCL2,SPP1,TNF
DDIT4	other	0.00259	CXCR3,ICAM1,NLRP3,TNF
BECN1	other	0.00259	ACTA2,BCL2,SPP1,TNF
OTUB1	enzyme	0.00259	CCND1,EDN1,ITGB7,PTPN14
betulinic acid	chemical drug	0.00259	BCL2,CCND1,PTPN6,TIMP1
HDAC3	transcription regulator	0.0026	CCND1,GDF11,ICAM1,NFATC1,RELB,SPP1,TNF
ENDOTHELIN (family)	group	0.0026	CD74,EDN1,TNF
ZBTB33	transcription regulator	0.0026	BCL6,BID,FAS
TRAF5	transporter	0.0026	FAS,ICAM1,TNF
THY1	other	0.0026	ACTA2,ETS1,GAS6
Bmncr	other	0.0026	FAS,LPL,MLXIPL
BAY 61-3606	chemical drug	0.0026	NFATC1,NLRP3,TNF
FTI-277	chemical reagent	0.0026	BCL2,CCND1,TNF
SLIGRL-NH2	chemical reagent	0.0026	CCND1,ICAM1,MIF
ethidium	chemical drug	0.0026	BCL2,CCND1,TIMP1
IL1R (family)	group	0.00265	EPS8,FAS,ICAM1,TIMP1,TNF
GNB1	other	0.00265	EDN1,FBXO31,ITGA2,PDGFA,PTGER4
cyclophosphamide	chemical drug	0.00267	BCL2,CD74,FAS,ICAM1,PHPT1,SPP1,TIMP1,TNF
thyroid hormone	chemical - endogenous mammalian	0.00274	ADCY6,ADRB1,AGT,CCND1,KCNA5,KLF9,LPL,RTN1,UCP2
dopamine	chemical - endogenous mammalian	0.00274	BCL2,DUSP2,EGR3,EGR4,GPR68,HIVEP3,NCF1,NFATC1,TNF
PKC (family)	group	0.00274	ACTA2,ARG2,BCL2,EDN1,EGR2,ELAVL4,FAS,LORICRIN,SPP1,TNF
MIF	cytokine	0.00278	ACTA2,BCL2,CCND1,ICAM1,ITGA4,MIF,TIMP1,TNF
advanced glycation end-products	chemical - endogenous mammalian	0.00285	BCL2,NLRP3,PFN1,SPP1,TNF
luteolin	chemical drug	0.00285	BCL2,CCND1,FAS,ICAM1,TNF
hyaluronic acid	chemical - endogenous mammalian	0.00285	BCL2,ICAM1,NCF1,RHOC,SPP1,TIMP1,TNF
PRKN	enzyme	0.00285	ACTA2,CCND1,ICAM1,MAOA,MIF,NLRP3,TNF
PRKCQ	kinase	0.00286	CCND1,PRKCH,TNF,TNFRSF4
IL12A	cytokine	0.00286	EBI3,FAS,ICAM1,TNF
FKBP5	enzyme	0.00286	CCND1,ICAM1,LPL,UCP2
NOTCH2	transcription regulator	0.00292	ACTA2,BCL2,ITGB7,PDGFA,TNF,TSPAN33
HNRNPU	transporter	0.00292	DCXR,GAS6,KCNQ3,SPP1,TNF,TREM2
miR-17-5p (and other miRNAs w/seed AAAGUGC)	mature microRNA	0.00299	ACTA2,BCL2,CCND1,EGR2,IRAK2,RHOC,TNF
IL22	cytokine	0.00301	ACTA2,BCL2,C3,CCND1,HBEGF,LORICRIN,PDGFA,TNF
WT1	transcription regulator	0.00305	BCL2,CCND1,EPS8,ETS1,FIBP,GPC5,GSN,HBEGF,PDGFA,WDR74,WDR90
losartan potassium	chemical drug	0.00305	AGT,EDN1,ILDR2,MRC2,PDGFA,SPP1,TIMP1,TNF,UCP2
D-galactosamine	chemical - endogenous mammalian	0.00306	BCL2,ICAM1,NLRP3,TIMP1,TNF
WP1066	chemical drug	0.00306	ACTA2,BCL2,EDN1
FFAR1	G-protein coupled receptor	0.00306	ACTA2,NFATC1,TNF
harmine	chemical - endogenous non-mammalian	0.00306	ACTA2,BCL2,NFATC1
CIC	transcription regulator	0.00306	CCND1,ITGA2,MAFF
S1PR2	G-protein coupled receptor	0.00306	ACTA2,ICAM1,TIMP1
CXCL2	cytokine	0.00306	BCL2,ICAM1,TNF
PAEP	other	0.00306	CXCR3,EDN1,HBEGF
APOC1	transporter	0.00306	BCL2,TIMP1,TNF
NRTN	growth factor	0.00306	EGR2,EGR4,TNF
KLF13	transcription regulator	0.00306	GYPC,KLF9,TNF
thiazolidinedione	chemical drug	0.00306	NFATC1,TNF,UCP2
riboflavin	chemical - endogenous mammalian	0.00306	FZD1,TIMP1,TNF
SMO	G-protein coupled receptor	0.00308	BCL2,CCND1,ENPP1,FAS,LIMD2,NFATC1
CDK19	kinase	0.00313	BAIAP2,DCXR,FAS,HBEGF,MVD,PDGFA,RHBDF2
CYTOKINE (family)	group	0.00314	BCL2,CCND1,EDN1,FAS,ICAM1,LIPG,RPSA,TIMP1
GJA1	transporter	0.00315	CCND1,ICAM1,SPP1,TNF
IRAK3	kinase	0.00315	ACTA2,GPR84,NLRP3,TNF
taurine	chemical - endogenous mammalian	0.00315	AGT,CDO1,NCF1,TNF
MRTFA	transcription regulator	0.00321	ACTA2,CNN2,EDN1,EGR2,EGR3,ICAM1,ITGA2,LIMK1,PFN1,SLPI
PPARD	ligand-dependent nuclear receptor	0.00322	ACTA2,BCL2,CCND1,FCGBP,GAS6,ICAM1,IKBKE,LIPG,LPL,PPARD,TNF,UCP2
emodin	chemical drug	0.00327	BCL2,ICAM1,LPL,TNF,TREM2
IFN (family)	group	0.00328	BCL6,CXCR3,EDN1,FAS,ICAM1,ITGA4,SPP1
POU2F1	transcription regulator	0.00328	BCL6,CCND1,CDO1,GAS6,ICAM1,LPL,SPP1
mir-1 (includes others)	microRNA	0.00328	BCL2,CCND1,CDK14,EDN1,PDGFA,PTK2,TNF
TGFBR1	kinase	0.00328	ACTA2,C3,CCND1,EDN1,EGR2,LIMK1,LTB
YAP1	transcription regulator	0.00328	ACTA2,BIN1,CCND1,EDN1,EGR2,EHD1,FAS,FLNB,HBEGF,ICAM1,INF2,LPL,RPS10,RPSA,TIAM1,TIMP1,TNF,UCP2
RET	kinase	0.00339	BCL2,CCND1,GPX1,HDAC5,LORICRIN,PTPN13,SDK1,TNF
THRA	ligand-dependent nuclear receptor	0.00342	AGT,CCND1,KCNA5,KLF9,LPL,NCF1,NLRP3,RBFOX2,TNF,UCP2
3M-002	chemical reagent	0.00343	AGT,CCND1,EGR4,FCMR,GPR84,ITGAX,TNF
USF1	transcription regulator	0.00343	AGT,GHRL,PIGR,PTK2,SPP1,UCP2
etanercept	biologic drug	0.00346	ICAM1,NCF1,NFATC1,TNF
MGP	other	0.00346	ACTA2,ITGB7,MSX2,SPP1
EWSR1	other	0.00346	ACTA2,BCL2,CCND1,PCDH20
fluvastatin	chemical drug	0.00346	BCL2,CCND1,EDN1,TNF
ethionine	chemical toxicant	0.00346	PSMB10,SPP1,TIMP1,TNF
tributyrin	chemical drug	0.0035	DUSP14,EDN1,ETS1,HBEGF,STYK1
TNFAIP3	enzyme	0.0035	BCL2,FAS,ICAM1,NLRP3,TNF
IL32	cytokine	0.0035	BCL2,FAS,ICAM1,NFATC1,TNF
MCB-613	chemical reagent	0.00351	SPP1,TNF
CYD0618	chemical reagent	0.00351	BCL2,CCND1
pinaverium	chemical drug	0.00351	ICAM1,TNF
Iberiotoxin	chemical reagent	0.00351	BCL2,ICAM1
TAK-448	chemical reagent	0.00351	ACTA2,TIMP1
Atg5	other	0.00351	AGT,BID
olmesartan	chemical drug	0.00351	ICAM1,UCP2
BICC1	other	0.00351	HBEGF,PIGR
MIR124-1HG	other	0.00351	BASP1,TNF
TOX2	transcription regulator	0.00351	ITGB7,SPP1
N-propargyl-1(S)-aminoindan	chemical reagent	0.00351	BCL2,FAS
ADGRL2	G-protein coupled receptor	0.00351	BCL2,CCND1
RPRD1B	other	0.00351	CCND1,PPARD
AP2 ALPHA (family)	group	0.00351	BCL2,ITGA10
FAS-AS1	other	0.00351	BCL2,FAS
peptide T	biologic drug	0.00351	ICAM1,TNF
ANTXR1	transmembrane receptor	0.00351	CCND1,RHOC
RRAD	enzyme	0.00351	CCND1,LPL
BAD	other	0.00351	BCL2,CCND1
SUFU	transcription regulator	0.00351	CCND1,TCF4
FES	kinase	0.00351	ITGA4,ITGAX
resolvin D5	chemical - endogenous mammalian	0.00351	PTGER2,TNF
SLC8A1	transporter	0.00351	EDN1,ICAM1
Nisch	other	0.00351	FAS,MLXIPL
ELMO1	other	0.00351	EDN1,TNF
SERPINB4	other	0.00351	TNF,TREM2
SENP6	peptidase	0.00351	ICAM1,TNF
ADAM19	peptidase	0.00351	ACTA2,EGR2
COX6A2	enzyme	0.00351	GPX1,UCP2
SF1	transcription regulator	0.00351	ACTA2,ICAM1
TUBG1	other	0.00351	BCL2,CCND1
ambroxol	chemical drug	0.00351	ICAM1,TNF
famotidine	chemical drug	0.00351	ICAM1,TNF
octyl gallate	chemical reagent	0.00351	GPX1,TNF
ZFA-fmk	chemical reagent	0.00351	C3,TNF
L-asparagine	chemical - endogenous mammalian	0.00351	CCND1,TNF
miR-34a-5p (and other miRNAs w/seed GGCAGUG)	mature microRNA	0.00352	ACTA2,BCL2,CCND1,FCMR,HID1,ICAM1,IKZF3,PREX2
sphingosine-1-phosphate	chemical - endogenous mammalian	0.00352	ACTA2,CCND1,ETS1,FAS,ICAM1,PDGFA,TIMP1,TNF
kawain	chemical - endogenous non-mammalian	0.00356	FAS,NLRP3,TNF
NSD3	transcription regulator	0.00356	CCND1,CKB,DCPS
miR-148a-3p (and other miRNAs w/seed CAGUGCA)	mature microRNA	0.00356	ACTA2,DNMT1,TNF
FCER1A	transmembrane receptor	0.00356	BCL2,LAT2,TNF
Cyp2c70	enzyme	0.00356	TIMP1,TNF,TREM2
LY6E	other	0.00356	IRAK2,RELB,TNF
PLIN1	other	0.00356	ITGAX,TNF,UCP2
Mt1	other	0.00356	CCND1,LPL,TNF
HNRNPAB	enzyme	0.00356	ACTA2,HTRA1,SPP1
IL12 (family)	group	0.00366	BCL2,BCL6,EGR2,FUT7,GNA15,IKZF3,METRNL,TNF
AKT1	kinase	0.00367	ACTA2,BCL2,CCND1,CD74,CKS2,EBP,FABP5,FAS,NFATC1,SPP1,TIMP1,TNF
anisomycin	chemical - endogenous non-mammalian	0.00374	ADRB1,BCL2,CCND1,SPP1,TNF
celecoxib	chemical drug	0.00374	BCL2,CCND1,FAS,ICAM1,MAGI1,PPARD,TNF
STAT (family)	group	0.00379	AGT,PTGER2,TIMP1,TNF
stattic	chemical reagent	0.00379	ACTA2,BCL2,CCND1,FAS
TFAP2B	transcription regulator	0.00379	CCND1,EDN1,LORICRIN,TNF
CCR5	G-protein coupled receptor	0.00379	BID,FAS,SLPI,TNF
tempol	chemical drug	0.00379	ICAM1,NCF1,SPP1,UCP2
CL 316243	chemical drug	0.00379	CKB,ITGAX,TNF,UCP2
fenofibrate	chemical drug	0.00382	ACOT2,CCND1,EDN1,ICAM1,LPL,RBFOX2,STK36,TIAM1,TIMP1,TNF,UCP2
arsenic trioxide	chemical drug	0.0039	ACTA2,BCL2,CCND1,DNMT1,EBP,FAS,HTRA2,LMO2,NCF1,NDUFA7,TCIRG1,TMOD1,TNF
fatty acid	chemical - endogenous mammalian	0.00391	BCL2,FAS,LPL,PPARD,TNF,UCP2,VNN1
INSR	kinase	0.00394	ACOT2,ACTA2,AGR2,CCND1,EDN1,EGR2,EGR4,FCGBP,HBEGF,KLF9,LAT2,MAOA,MVD,PECR,RGS16,RTN2,SLAMF7,TNF,UCP2
EP300	transcription regulator	0.00397	ACTA2,AGT,BCL6,CCND1,CKB,CST7,DHRS3,DNMT1,EDN1,EGR2,GPR18,ITGB7,LORICRIN,PDGFA,TLE6,TNF
Go 6976	chemical drug	0.00399	CCND1,ETS1,HDAC5,TNF,TNFRSF4
ALDOSE REDUCTASE (family)	group	0.0041	CCND1,ICAM1,TNF
MFN2	enzyme	0.0041	ACTA2,BCL2,TNF
CAVIN1	transcription regulator	0.0041	ITGAX,LPL,TNF
ATR	kinase	0.0041	CDK14,FAS,SYT2
MVP	other	0.0041	ICAM1,NFATC1,TNF
BID	other	0.0041	BID,ITGAX,TIMP1
RND3	enzyme	0.0041	BCL2,CCND1,UCP2
antimycin A	chemical - endogenous non-mammalian	0.0041	BCL2,TIMP1,TNF
mangiferin	chemical - endogenous non-mammalian	0.0041	BCL2,ICAM1,TNF
acetaldehyde	chemical - endogenous mammalian	0.0041	KLF9,TIMP1,TNF
MSX2	transcription regulator	0.00413	CCND1,EGR2,MSX2,SPP1
CCL20	cytokine	0.00413	C3,NCF1,NLRP3,PLD4
PTX3	other	0.00413	EGR2,EGR3,ICAM1,TNF
ARRB1	transcription regulator	0.00413	BCL2,LPL,SPP1,TNF
fisetin	chemical drug	0.00413	BCL2,CCND1,ICAM1,NFATC1
pentoxifylline	chemical drug	0.00413	CCND1,ICAM1,TIMP1,TNF
JQ1	chemical reagent	0.00414	AUTS2,BCL2,CCND1,HERPUD1,MVD,NFATC1,SPP1,TICAM1,TNF
cyclic AMP	chemical - endogenous mammalian	0.00415	ACTA2,ANTXR1,ARG2,BCL2,CCND1,EGR2,HBEGF,NFATC1,PTGER2,TIMP1,TNF
IFN GAMMA (complex)	complex	0.00423	AGT,CXCR3,EDN1,FAS,ICAM1,TNF
TNFRSF8	transmembrane receptor	0.00425	BCL2,FAS,LCP2,RELB,TNF
nitric oxide	chemical - endogenous mammalian	0.00425	BCL2,CCND1,EDN1,FAS,HPGDS,RHBDF2,SPP1,TNF
uric acid	chemical - endogenous mammalian	0.00426	AGT,BCL2,ICAM1,NFKBIE,NLRP3,RELB,TNF
5-hydroxytryptamine	chemical - endogenous mammalian	0.00426	BIN1,GHRL,HBEGF,ICAM1,PFN1,TNF,UCP2
butyric acid	chemical - endogenous mammalian	0.00429	ADCY1,BCL2,CCND1,GAK,GSN,HDAC9,ICAM1,ITGB7,JCHAIN,MAGI1,NFATC1,SIPA1,SPP1,TIMP1,TNF,UCP2
Z-LLL-CHO	chemical - protease inhibitor	0.0043	AGR2,BCL2,CCND1,ETS1,FAS,ICAM1,NCF1,NUDT22,PFN1,PSMC4,PTPN6,RHOBTB2,TIMP1,TNF
BMP7	growth factor	0.00435	ACTA2,CYTH3,EDN1,ELAVL4,GAS6,ICAM1,MAOA,MSX2,SPP1,TIMP1
STAT5A/B (family)	group	0.00444	BCL2,BCL6,CCND1,DUSP2,FCMR,GP9,LCP2
bee venom	chemical - endogenous non-mammalian	0.00444	EHD1,GPR84,ICAM1,LCP2,NLRP3,TNF
epicatechin	chemical drug	0.00444	KIF17,LGALS12,LPL,NFATC1,PTPN6,TNF
6-hydroxydopamine	chemical toxicant	0.00444	BCL2,C3,GPX1,HERPUD1,NLRP3,PSMC4
atorvastatin	chemical drug	0.00448	AGR2,BCL2,EDN1,ICAM1,LIPG,LPL,LRRK1,MVD,NLRP3,SPP1
MBTD1	other	0.0045	ACOT2,DUSP2,FKBP11,RPSA
HRH3	G-protein coupled receptor	0.0045	ACOT2,CXCR3,GDA,SLPI
FL3	chemical reagent	0.0045	BCL2,CD74,ETS1,PFN1
choline	chemical - endogenous mammalian	0.0045	DNMT1,GHRL,SPP1,TNF
PRKCB	kinase	0.00453	ADRB1,CCND1,ICAM1,RELB,TCIRG1
HDAC2	transcription regulator	0.00458	ACTA2,BCL6,CCND1,FAS,MAEL,NFATC1,TNF,TPD52
NR0B2	ligand-dependent nuclear receptor	0.00458	ACTA2,AGT,CARD11,NFKBID,NLRP3,SPP1,TIMP1,TNF
EPO	cytokine	0.0046	ADAMTS10,BCL2,BCL6,DALRD3,EDN1,FABP5,FAS,ITGA4,NFATC1,SPP1,TNF,UCP2
ETS1	transcription regulator	0.00461	CCND1,ETS1,GP9,ICAM1,ITGA10,LTB,NCF1,PEG10,SPP1,TNF
HBB	transporter	0.00467	BCL6,C3,ICAM1,PTGER4,RELB,TNF
lactosylceramide	chemical - endogenous mammalian	0.00469	ICAM1,RELB,TNF
PARPBP	other	0.00469	SPON2,TIAM1,TIMP1
mir-506 (includes others)	microRNA	0.00469	FZD1,RHOC,TNF
GSN	other	0.00469	ACTA2,BCL2,TNF
ADRB3	G-protein coupled receptor	0.00469	ADRB1,TNF,UCP2
3-aminobenzamide	chemical toxicant	0.00469	ICAM1,TIMP1,TNF
JTE-013	chemical reagent	0.00469	ICAM1,ITGAX,TNF
farnesol	chemical reagent	0.00469	HERPUD1,LORICRIN,TNF
mezerein	chemical - endogenous non-mammalian	0.00469	CD74,RGS16,TNF
SP600125	chemical drug	0.0047	ACTA2,BCL2,CCND1,DNMT1,FABP5,FAS,ICAM1,ITGA2,NEDD9,PLCB3,PTK2,SPP1,TNF
IL18	cytokine	0.00471	BCL2,BCL6,FAS,GNA15,ICAM1,LTB,SPP1,TIMP1,TNF
KL	enzyme	0.00481	ACTA2,BCL2,CCND1,ICAM1,TNF
SGK1	kinase	0.00481	HBEGF,KCNA5,KCNQ3,NLRP3,TNF
PRKCA	kinase	0.00483	CCND1,ETS1,ICAM1,LPL,MLXIPL,PEG10,TNF
CEBPD	transcription regulator	0.00483	AGT,C3,CCND1,IKBKE,ITGAX,PDGFA,TNF
alloxan	chemical reagent	0.00487	ICAM1,TNF
CALCINEURIN B (family)	group	0.00487	CXCR3,LORICRIN
triamcinolone hexacetonide	chemical drug	0.00487	ICAM1,TNF
4732491K20Rik	other	0.00487	ICAM1,TNF
PRMT7	enzyme	0.00487	BCL6,FAS
MED28	other	0.00487	ACTA2,CNN2
RELL1	other	0.00487	ETS1,ICAM1
PXN	other	0.00487	CCND1,PTK2
rigosertib	chemical drug	0.00487	BID,CCND1
P2RY4	G-protein coupled receptor	0.00487	ICAM1,TIMP1
ADCY5	enzyme	0.00487	ADCY6,BCL2
RASGRP4	other	0.00487	HPGDS,TNF
GNL1	other	0.00487	BCL2,BID
PRMT2	enzyme	0.00487	CCND1,TNF
RAPGEF4	other	0.00487	NFATC1,SPP1
TSN	other	0.00487	BCL2,BCL6
nicorandil	chemical drug	0.00487	BCL2,NCF1
N(1)-methylnicotinamide	chemical - endogenous mammalian	0.00487	ACTA2,TNF
gliotoxin	chemical toxicant	0.00487	BCL2,TNF
AZD1390	chemical drug	0.00487	ICAM1,TNF
vardenafil	chemical drug	0.00487	TIMP1,TNF
2-(tridec-12-yn-1-ylthio)acetic acid	chemical reagent	0.00487	LPL,UCP2
cyclosporin	biologic drug	0.00487	CCND1,ICAM1
D,L-propargylglycine	chemical reagent	0.00487	AGT,HBEGF
praliciguat	chemical reagent	0.00487	ACTA2,TNF
TO-901317	chemical reagent	0.00489	ARG2,C3,CCND1,FABP5,LIPG,LPL,MLXIPL,PFKP,TIMP1,TNF
KDM3A	transcription regulator	0.00489	ACTA2,CCND1,EDN1,ETS1
PTPRC	phosphatase	0.00489	CCND1,CXCR3,PTPRCAP,TNF
ezetimibe	chemical drug	0.00489	FAS,MVD,NLRP3,TNF
PIK3CA	kinase	0.00503	ARG2,CCND1,CXCR3,GPC6,GPR68,IKBKE,LMO2,NFKBIE,PTK2,SPRY2
JAK1/2 (family)	group	0.00511	BAIAP2,CD74,GDA,PSMB9,TNF
ELOVL3	enzyme	0.00511	MVD,SLAMF7,SPP1,TIMP1,VNN1
CXCR4	G-protein coupled receptor	0.00511	BCL2,CCND1,MSX2,TNF,ZBTB16
GHR	transmembrane receptor	0.00511	ACTA2,CCND1,LPL,SPP1,TNF
MAP2K3	kinase	0.00511	ARG2,GP9,ICAM1,NFATC1,TNF
IL1RN	cytokine	0.00524	ACTA2,C3,HDAC9,ICAM1,SPP1,TIMP1,TNF
INPP5D	phosphatase	0.0053	ACTA2,CCND1,FAS,TNF
DMP1	other	0.0053	ADAMTSL2,GPR84,LIPG,SPP1
CARM1	enzyme	0.0053	C3,CKB,EGR3,ICAM1
MEOX2	transcription regulator	0.0053	EDN1,HBEGF,ICAM1,PTK2
pyruvaldehyde	chemical - endogenous mammalian	0.0053	ARG2,HBEGF,ICAM1,TNF
baicalein	chemical drug	0.0053	BCL2,CCND1,ICAM1,PTPN6
honokiol	chemical - endogenous non-mammalian	0.0053	CCND1,ICAM1,PTPN6,TNF
S-adenosylmethionine	chemical - endogenous mammalian	0.0053	ACTA2,NFATC1,PRMT1,TNF
GLI (family)	group	0.00534	ACTA2,BCL2,CCND1
CD1 (family)	group	0.00534	EGR2,LPL,PPARD
IGG1 (complex)	complex	0.00534	BCL2,ITGA4,TNF
DEF6	other	0.00534	NFATC1,TNF,ZBTB46
EPHX2	enzyme	0.00534	ACTA2,DLL4,ICAM1
PLA2G6	enzyme	0.00534	ARG2,SMPD2,TNF
Tnfsf9	other	0.00534	BCL6,EGR2,TNF
ITGA11	other	0.00534	ACTA2,SPP1,TIMP1
PDGFC	growth factor	0.00534	ACTA2,CCND1,TIMP1
10-(6'-ubiquinonyl)decyltriphenylphosphonium	chemical drug	0.00534	GPX1,TNF,UCP2
dipyridamole	chemical drug	0.00534	SPP1,TIMP1,TNF
apicidin	chemical - endogenous non-mammalian	0.00534	FAS,GSN,ITGB7
lipoarabinomannan	chemical - endogenous non-mammalian	0.00534	ICAM1,ITGA7,TNF
ilomastat	chemical drug	0.00534	ACTA2,HBEGF,TNF
PTPRR	phosphatase	0.0054	DHRS3,DNMT1,ETS1,HDAC5,PLCB3,TNIP1
EIF2AK2	kinase	0.0054	BCL2,CCND1,FAS,NEDD9,PSMB10,TNF
adenosine	chemical - endogenous mammalian	0.00543	BID,CCND1,ICAM1,TIMP1,TNF
IGM (complex)	complex	0.00543	BCAR3,BCL2,DUSP2,FAS,TNF
TSH (complex)	complex	0.00543	CCND1,FZD1,LORICRIN,PPARD,TNF
MMP2	peptidase	0.00543	CCND1,CITED4,MLXIPL,TNF,TYK2
USF2	transcription regulator	0.00543	AGT,GHRL,PIGR,SPP1,UCP2
napabucasin	chemical drug	0.00543	BCL2,DNMT1,FAS,ITGA2,ITGA4
clopidogrel	chemical drug	0.00543	DHRS3,DUSP2,GPT2,HERPUD1,RGS16
RUNX3	transcription regulator	0.00545	AKAP6,CCND1,ITGAX,REEP1,RTN1,SPP1,TNF
ATN1	transcription regulator	0.00545	BASP1,BCL6,GSN,HBEGF,RGS16,SPP1,TIAM1
SPP1	cytokine	0.00551	BCL2,CCND1,ICAM1,ITGA2,NDUFV1,PDGFA,SPP1,TIMP1,TNF
DNMT3A	enzyme	0.00563	AKAP6,FABP5,FKBP11,JCHAIN,PLD4,PTPN13,RGS16,SPP1,TNFRSF4,TYK2
EHF	transcription regulator	0.00566	ACTA2,GPR68,PPARD,TCF4,TIMP1,VNN1
RAS (family)	group	0.00567	ARG2,BCL2,CCND1,EDN1,PDGFA,PPARD,TNF
mir-148 (includes others)	microRNA	0.00574	ACTA2,BCL2,DNMT1,TNF
DPP4	peptidase	0.00574	ACTA2,EGR2,TIMP1,TNF
TCF4	transcription regulator	0.00575	BCL6,CKS2,ENPP1,FAS,FKBP11,GP9,IMP4,LMO2,MSX2,NEDD9,RHOC,SLAMF7,TNF
infliximab	biologic drug	0.00575	ACTA2,EDN1,MSX2,TNF,TNFRSF4
GDNF	growth factor	0.00575	CCND1,EGR2,RPSA,TNF,VASP
RNA POLYMERASE II (complex)	complex	0.00583	ADAM23,BCL2,C3,CDO1,DCTPP1,ICAM1,PCDHGC3,PSMB9,PTK2,SPP1,TNF
ascorbic acid	chemical - endogenous mammalian	0.00593	ACTA2,FAS,ITGA2,MSX2,SPP1,TNF
zerumbone	chemical - endogenous non-mammalian	0.00603	BCL2,CCND1,ICAM1
CIAP (family)	group	0.00603	BCL2,CCND1,TNF
oleoyl-estrone	chemical drug	0.00603	LPL,PRMT1,TNF
IL1F10	cytokine	0.00603	NLRP3,PDGFA,TNF
SAV1	other	0.00603	CCND1,SPP1,TNF
SULF2	enzyme	0.00603	BCL2,CCND1,PDGFA
RNF138	enzyme	0.00603	ICAM1,RGS16,TNF
HAS2	enzyme	0.00603	ACTA2,PTK2,TIMP1
NT5E	phosphatase	0.00603	SPP1,TIMP1,TNF
NLRC5	transcription regulator	0.00603	PSMB9,TIMP1,TNF
CCAT2	other	0.00603	ACTA2,BCL2,CCND1
bisindolylmaleimide iv	chemical drug	0.00603	ITGA2,PRKCH,TNF
5-fluorouracil	chemical drug	0.00603	BAIAP2,BCL2,CCND1,DCXR,DLL4,FAS,GPR132,GSN,HBEGF,MIF,PDGFA,PTK2,RHBDF2,SPP1
triamcinolone acetonide	chemical drug	0.00604	BCL2,BID,GPR18,ITGA10,KLF9,RGS16,SPP1,STK10,ZBTB16
pioglitazone	chemical drug	0.00604	ACTA2,BCL2,CCND1,ICAM1,LPL,NCF1,PPARD,TNF,UCP2
PDCD1	transmembrane receptor	0.00609	BCL2,CST7,FAS,NLRP3,TNF
ITPR2	ion channel	0.00609	CXCR3,NCF1,PSMB9,TNF,VNN1
Map3k7	kinase	0.00609	EDN1,EGR2,HBEGF,LORICRIN,TNF
RELB	transcription regulator	0.00613	BCL2,CCND1,IFT140,LTB,MICAL3,RELB,TNF
RUVBL1	transcription regulator	0.0062	ETS1,POMK,PSMC4,TCF4
benzyl isothiocyanate	chemical - endogenous non-mammalian	0.0062	BCL2,CCND1,ICAM1,RHOC
cyclopamine	chemical reagent	0.0062	BCL2,CCND1,FAS,SPP1
SOD2	enzyme	0.0062	BCL2,GSN,IFT140,TMC1,TNF,UCP2
NR1H2	ligand-dependent nuclear receptor	0.0062	ABCA2,AGT,C3,ITGAX,LPL,TNF
GNE-495	chemical drug	0.00642	ACTA2,BCL2
adenosine dialdehyde	chemical reagent	0.00642	GPX1,ICAM1
Li+	chemical reagent	0.00642	CCND1,EDN1
pyrophosphate	chemical - endogenous mammalian	0.00642	ENPP1,SPP1
ganglioside GM3	chemical - endogenous mammalian	0.00642	CSK,ICAM1
rhodamine 6G	chemical toxicant	0.00642	BCL2,CCND1
AC1Q3QWB	chemical reagent	0.00642	BCL2,TNF
SEW 2871	chemical reagent	0.00642	ITGAX,TNF
handle region peptide HRP	chemical reagent	0.00642	ACTA2,TIMP1
VTCN1	other	0.00642	CCND1,TNF
CMTR1	enzyme	0.00642	CCND1,TNF
SULT2B1	enzyme	0.00642	BCL2,FAS
LAX1	other	0.00642	LAT2,TNF
ABCC1	transporter	0.00642	BCL2,NCF1
nimbolide	chemical - endogenous non-mammalian	0.00642	BCL2,CCND1
CXCR1	G-protein coupled receptor	0.00642	BCL2,CCND1
IRAK1/4 inhibitor I	chemical drug	0.00642	NLRP3,TNF
SOX18	transcription regulator	0.00642	BCL2,DLL4
CYSLTR1	G-protein coupled receptor	0.00642	BCL2,NFATC1
EIF2AK1	kinase	0.00642	BAG3,TNF
CCG-1423	chemical reagent	0.00642	ACTA2,PFN1
FZD5	G-protein coupled receptor	0.00642	SPP1,TNF
MAD2L1	other	0.00642	BCL2,LRIG1
SNW1	transcription regulator	0.00642	CCND1,TUBGCP6
4-iodo-6-phenylpyrimidine	chemical reagent	0.00642	NFATC1,TCIRG1
ACTA2	other	0.00642	ACTA2,PTK2
Muc4	other	0.00642	SLPI,TNF
LY-3009120	chemical drug	0.00642	CCND1,SPRY2
arginine methyltransferase inhibitor-1	chemical reagent	0.00642	ACTA2,PRMT1
benzoic acid	chemical - endogenous mammalian	0.00642	ITGAX,TNF
xestospongin C	chemical - endogenous non-mammalian	0.00642	ICAM1,TNF
JNJ-39933673	chemical reagent	0.00642	MLXIPL,SPP1
lometrexol	chemical drug	0.00642	BCL2,CCND1
palmitoyl-Cys((RS)-2,3-di(palmitoyloxy)-propyl)-Ala-Gly-OH	chemical reagent	0.00642	ICAM1,TNF
alpha-tocopherol succinate	chemical drug	0.00642	BCL2,TNF
COLLAGEN TYPE VI (complex)	complex	0.00642	CCND1,TIMP1
vinpocetine	chemical drug	0.00642	ICAM1,TNF
JAG1	growth factor	0.00645	ACTA2,CCND1,DUSP2,MAOA,SPP1
cadmium	chemical toxicant	0.00645	BID,C3,CCND1,PECR,TIMP1
E2F1	transcription regulator	0.00648	AGR2,BCL2,BID,CCND1,CKB,DNMT1,EGR2,EGR4,FAS,ICAM1,MIF,PSMB9,RBFOX2,RHOBTB2,SMARCB1,TNF,UCP2
TRIM38	enzyme	0.00649	ACOT2,ICAM1,ITGA4,LPL,NFKBIE,TNF
CDKN2A	transcription regulator	0.00655	ACTA2,BCL2,C3,CCND1,EGR2,EPS8,FAS,GPT2,ITGA2,PDGFA,PSMB9,TNF,ZBTB16
fulvestrant	chemical drug	0.00661	ADRB1,BCL2,C3,CCND1,CD74,EGR3,ICAM1,LPL,MB,SUSD3,TNF
ZMPSTE24	peptidase	0.00668	ICAM1,NLRP3,RGS16,TNF
SMAD1	transcription regulator	0.00668	ACTA2,ICAM1,PDGFA,SPP1
RPSA	translation regulator	0.00668	DUSP2,PSMB9,RELB,TNF
FGFR3	kinase	0.00668	CCND1,LTB,SPP1,TNF
ADRA1B	G-protein coupled receptor	0.00668	CCND1,EGR2,FABP5,MSX2
AGTR1	G-protein coupled receptor	0.00668	AGT,CCND1,EDN1,TNF
TNFSF15	cytokine	0.00668	ACTA2,SPP1,TNF,ZBTB46
herbimycin	chemical drug	0.00668	BCL2,CCND1,ICAM1,TNF
acetovanillone	chemical drug	0.00668	EDN1,GPX1,NCF1,UCP2
LAMA4	enzyme	0.0067	CCND1,DLL4,ITGA4,ITGA7,SIPA1,SPP1,TMOD1,VASP
OSM	cytokine	0.00673	ACOT2,ACTA2,BAIAP2,BCL2,CCND1,DHRS3,HBEGF,ICAM1,LORICRIN,MAOA,PDGFA,PIGR,PSMB9,RBFOX2,SLPI,SPP1,TIMP1,TNF
alvespimycin	chemical drug	0.00677	BCL2,CCND1,FAS
BIRC3	enzyme	0.00677	BCL2,ICAM1,TNF
NCOR/LXR/RXR/OXYSTEROL/9 CIS RA (complex)	complex	0.00677	ARG2,LPL,MLXIPL
RELAXIN (family)	group	0.00677	ARG2,EDN1,TIMP1
RLN2	other	0.00677	ACTA2,NLRP3,TIMP1
BLK	kinase	0.00677	ETS1,HDAC9,TNF
SOD3	enzyme	0.00677	EDN1,ICAM1,TNF
CETP	enzyme	0.00677	HERPUD1,LPL,TNF
PD184352	chemical drug	0.00677	BCL2,CCND1,TREM2
ochratoxin A	chemical toxicant	0.00677	BCL2,FAS,TIMP1
RICTOR	other	0.00677	FABP5,NDUFA7,NDUFV1,PSMB10,PSMB9,PSMC4,RGS16,RPS10,RPSA,TCIRG1,TNF
FHL2	transcription regulator	0.00679	ACTA2,CCND1,MRC2,MSX2,SPP1,TNF
monocrotaline	chemical toxicant	0.00681	BCL6,CCND1,PDGFA,SPP1,TNF
RBPJ	transcription regulator	0.00681	CD74,DLL4,ENPP1,ETHE1,ETS1,MVD,NFATC1,PSMB9,SPP1,WASF1
OGT	enzyme	0.00688	CCND1,DNM3,LPL,PCDH20,PSMC4,RGS16,TNF
STAT5A	transcription regulator	0.00694	AGR2,BCL2,BCL6,CCND1,CXCR3,FAS,ICAM1,LTB,TACSTD2,TNF,TNFRSF4
ShK-223	chemical reagent	0.0071	BID,CLSTN1,CSK,PTPN6,RPS10,TPD52
ZFP36	transcription regulator	0.0071	ICAM1,LMO2,SPP1,TCIRG1,TCTA,TNF
adavosertib	chemical drug	0.0071	BCL2,CARD9,ICAM1,IRAK2,RELB,TNF
1-methyl-4-phenyl-1,2,3,6-tetrahydropyridine	chemical toxicant	0.0071	BCL2,EGR3,MVD,NLRP3,TNF,ZBTB16
arachidonic acid	chemical - endogenous mammalian	0.0071	BCL2,EDN1,FAS,SPP1,TNF,UCP2
NFAT5	transcription regulator	0.00715	CD74,EDN1,ITGA4,JAM2,PFKP,PPARD,SPP1,TNF
SCARB1	transporter	0.00718	ICAM1,NLRP3,SPP1,TNF
Srgn	other	0.00718	EGR3,FCMR,ITGAX,JCHAIN
4-methylnitrosoamino-1-(3-pyridinyl)-1-butanone	chemical toxicant	0.00718	BCL2,DNMT1,IKBKE,SPP1
PIAS1	transcription regulator	0.00719	ACTA2,APBA2,CCND1,CLSTN1,GABRA3
SND1	transcription regulator	0.00738	ADRB1,BAIAP2,EME2,IQGAP3,ORAI2,PTGER4,SIPA1,SMURF1
colistin	biologic drug	0.00741	ADRB1,Bhlhe41,CCND1,GAS6,SPP1,TREM2
NFATC2	transcription regulator	0.00743	EBI3,EDN1,EGR2,EGR3,FAS,NFATC1,RELB,TCF4,TNF
plumbagin	chemical drug	0.00757	BCL2,CCND1,PTPN6
PDGF/AA (complex)	complex	0.00757	ACTA2,HBEGF,PDGFA
SAMD8	enzyme	0.00757	FABP5,TIMP1,TNF
L2HGDH	enzyme	0.00757	GPT2,ITGAX,TNF
mir-199 (includes others)	microRNA	0.00757	BCL2,CCND1,EDN1
RIPK3	kinase	0.00757	ACTA2,NLRP3,TNF
CXCR2	G-protein coupled receptor	0.00757	BCL2,HBEGF,TNF
CYP2J2	enzyme	0.00757	BCL2,ICAM1,TNF
ZNF768	other	0.00757	FAS,ICAM1,TNF
hemocyanin	biologic drug	0.00757	ITGAX,TNF,TNFRSF4
CISH	other	0.00759	DUSP2,EDN1,FBXO31,SPP1,TNF
SMARCB1	transcription regulator	0.00764	BAG3,BICD1,CCND1,FAS,GSN,HBEGF,MAEL,SMARCB1,TMOD1
BAG3	other	0.00764	ACTA2,BCL2,EDN1,FAS,NDUFV1,PSMC4,PTK2,SMURF1,TMOD1
PI3K (complex)	complex	0.00765	BCL2,CCND1,DLL4,ETS1,FABP5,FUT7,HBEGF,ICAM1,NFATC1,SPP1,TNF
SOCS1	other	0.00768	BCL2,BID,CCND1,CXCR3,FAS,ICAM1,TNF
POSTN	other	0.00771	ACTA2,PDGFA,SPP1,TNF
FASLG	cytokine	0.00771	BCL2,EGR2,FAS,TNF
OLR1	transmembrane receptor	0.00771	ICAM1,NCF1,SPP1,TNF
zoledronic acid	chemical drug	0.00771	BCL2,BID,TICAM1,TNF
U73122	chemical reagent	0.00771	AGT,ICAM1,NFATC1,TNF
PIK3CG	kinase	0.00774	BCL2,CD74,ENPP1,ICAM1,NFATC1,TNF
DICER1	enzyme	0.00775	CCND1,EGR2,EGR3,ICAM1,ITGA2,ITGA4,ITGAX,LIPG,NFATC1,RBFOX2,RTN1,SPRY2,TNF
TLR7	transmembrane receptor	0.00787	AGT,BCL2,CCND1,FCMR,GPR84,ICAM1,ITGAX,PTPN6,TNF
TRAF6	enzyme	0.008	ICAM1,NCF1,PRMT1,RELB,TNF
BRAF	kinase	0.00806	BCL2,BIN1,CCND1,CITED4,DNMT1,ICAM1,LIMK2,PCDHGC3,PFN1,POMK,PRICKLE1,PSMB10,PSMB9,TACSTD2,TIMP1
kanamycin A	chemical drug	0.00808	ADRB1,Bhlhe41,CCND1,GAS6,SPP1,TREM2
phosphate	chemical - endogenous mammalian	0.00808	ACTA2,ENPP1,RHOC,SPP1,STYK1,TIMP1
isobutylmethylxanthine	chemical toxicant	0.00809	AGT,CCND1,DHRS3,EGR2,LGALS12,LPL,NDUFV1,PPARD,TIMP1
ganglioside	chemical - endogenous mammalian	0.00817	ICAM1,TNF
740 Y-P	chemical reagent	0.00817	ICAM1,TNF
MC2580	chemical reagent	0.00817	ICAM1,ITGA7
BCL9/CREBBP/EP300/CTNNB1/LEF/TCF (complex)	complex	0.00817	CCND1,PPARD
PPDPF	other	0.00817	CCND1,EPHB3
PLEKHH2	other	0.00817	CCND1,RHOC
Hoxa11os	other	0.00817	NLRP3,TNF
FBXO42	other	0.00817	ICAM1,TNF
NLRP10	enzyme	0.00817	NLRP3,TNIP1
NAALADL2	other	0.00817	AGR2,SPON2
B3GALT2	enzyme	0.00817	NLRP3,TNF
LOXL3	enzyme	0.00817	AGR2,DERL3
IL26	cytokine	0.00817	ICAM1,TNF
nicotiflorin	chemical reagent	0.00817	ICAM1,TNF
GLRX	enzyme	0.00817	ICAM1,PDGFA
SLC18A2	transporter	0.00817	ADCY1,CLSTN1
GRK5	kinase	0.00817	BCL2,HDAC5
PI3	other	0.00817	ACTA2,TNF
miR-455-3p (miRNAs w/seed CAGUCCA)	mature microRNA	0.00817	ACTA2,CCND1
dobesilic acid	chemical drug	0.00817	NCF1,TNF
SLC6A2	transporter	0.00817	ADCY1,CLSTN1
ralimetinib	chemical drug	0.00817	SPP1,TNF
asbestos	chemical toxicant	0.00817	PDGFA,TNF
atipamezole	chemical drug	0.00817	ICAM1,TNF
brimonidine	chemical drug	0.00817	BCL2,TNF
cyclopentenone	chemical reagent	0.00817	CCND1,ICAM1
PD 168393	chemical drug	0.00817	BCL2,RGS16
RWJ 67657	chemical drug	0.00817	ACTA2,TNF
sodium phosphate	chemical drug	0.00817	ACTA2,SPP1
polyphosphate	chemical - endogenous mammalian	0.00817	ICAM1,SPP1
tangeretin	chemical - endogenous non-mammalian	0.00817	BID,FAS
tyrphostin AG 127	chemical drug	0.00817	BCL2,TNF
I-BOP	chemical reagent	0.00817	CCND1,ICAM1
torkinib	chemical drug	0.00839	BCL6,CCND1,CDC123,EDN1,EGR2,HBEGF,ITGA2,SPRY2
NFAT (complex)	complex	0.00841	ICAM1,SPP1,TNF
carfilzomib	biologic drug	0.00841	HTRA2,PSMC4,TNF
HSPB1	other	0.00841	ACTA2,LPL,TNF
PROCR	other	0.00841	CCND1,ICAM1,TNF
STK4	kinase	0.00841	BCL2,FAS,TNF
ATP2A2	transporter	0.00841	CCND1,NFATC1,TNF
SLC9A3	ion channel	0.00841	CCND1,CD74,PSMB9
LIPG	enzyme	0.00841	BCL2,LPL,TNF
FOXF2	transcription regulator	0.00841	ACTA2,CCND1,PDGFA
diazoxide	chemical drug	0.00841	BCL2,LPL,UCP2
diallyl trisulfide	chemical - endogenous non-mammalian	0.00841	BCL2,FAS,IKBKE
tauroursodeoxycholic acid	chemical - endogenous mammalian	0.00841	BCL2,NLRP3,TNF
PRKCE	kinase	0.00843	ACTA2,BCL2,CCND1,PDGFA,TNF
GNA12	enzyme	0.00843	ACTA2,BAIAP2,BCL2,PDGFA,VAV2
HIF1 (complex)	complex	0.00843	BCL2,DLL4,EDN1,HTRA2,VASP
RIGI	enzyme	0.00856	BCL2,CARD9,ICAM1,IRAK2,RELB,SPP1,TNF
IRS1	enzyme	0.00856	ACTA2,CCND1,DBNL,LPL,PDGFA,SPP1,UCP2
INSULIN (family)	group	0.00863	AGT,ARG2,BCL2,CCND1,EDN1,EGR2,GHRL,ICAM1,LGALS12,LPL,MAOA,MIF,MLXIPL,NCF1,NDUFV1,NLRP3,PPARD,PTK2,TIMP1,TNF,UCP2
HOXA9	transcription regulator	0.00865	BCL2,ENPP1,EPS8,FZD1,LAT2,PTPRCAP,PTPRG,SPP1
CYP19A1	enzyme	0.00878	BCL2,CCND1,ITGAX,LPL,TIMP1,TNF
BCL2	transporter	0.00878	BCL2,CCND1,FAS,ICAM1,TIMP1,TNF
GNA15	enzyme	0.00878	ACTA2,C3,CDO1,ENPP1,GDA,TIMP1
HSF1	transcription regulator	0.00883	BAG3,BCL2,CKS2,DCTPP1,DNMT1,HDAC5,ICAM1,LPL,LRIG1,TNF
inosine	chemical - endogenous mammalian	0.00885	C3,RHOC,TIMP1,TNF
ARID2	transcription regulator	0.00885	HTR7,KIRREL3,PTK2,SPRY2
HYAL1	enzyme	0.00885	FAS,ITGA7,PSMB9,SPP1
ABCB4	transporter	0.00885	ACTA2,PDGFA,SPP1,TIMP1
DAXX	transcription regulator	0.00885	BCL2,CCND1,IKBKE,RTN1
SB 216763	chemical drug	0.00885	CCND1,DLL4,MSX2,TNF
pristane	chemical toxicant	0.00885	CXCR3,ICAM1,TCF4,TNF
rottlerin	chemical drug	0.00887	CCND1,DNMT1,ICAM1,LPL,TNF
GATA2	transcription regulator	0.00894	CCND1,CST7,EDN1,ETS1,FUT7,GDA,GP9,ICAM1,ITGA2,LMO2,MMRN1,TACSTD2,TNF,TRIM58
IGF1	growth factor	0.00898	ACTA2,BCL2,CCND1,CD74,EDN1,EGR2,GAS6,HTRA1,ICAM1,LGALS12,LPL,MIF,PSMB9,PTGER4,RND1,SLPI,SPP1,TNF
UTP	chemical - endogenous mammalian	0.00932	ICAM1,MB,SPP1
TNFSF4	cytokine	0.00932	BCL6,NFATC1,TNF
C1QTNF6	other	0.00932	ARG2,ITGAX,TNF
REN	peptidase	0.00932	AGT,ICAM1,TNF
LRPAP1	other	0.00932	ACTA2,LPL,TNF
ADA	enzyme	0.00932	SPP1,TIMP1,TNF
CCR1	G-protein coupled receptor	0.00932	NFATC1,SPP1,TNF
GSK3 (family)	group	0.00933	BCL2,CCND1,ICAM1,SPP1,TNF
PPP2CA	phosphatase	0.00933	BCL2,CCND1,CD74,DNMT1,TNF
ID1	transcription regulator	0.00933	CCND1,ICAM1,PCGF2,PTK2,TNF
phytohemagglutinin	chemical drug	0.00943	AGT,BCR,FAS,ICAM1,IKZF3,KCNMB1,MAOA,PRKX,SPP1,TIMP1,TNF
CD86	transmembrane receptor	0.00945	EGR2,FAS,ICAM1,TNF
CLIC4	ion channel	0.00945	C3,CNN2,LPL,TNF
ICOS	transmembrane receptor	0.00945	BCL6,CXCR3,NFATC1,TNF
ERBB3	kinase	0.00953	ACTA2,CCND1,EMP2,GAS6,HBEGF,SLPI
imatinib	chemical drug	0.00956	BCL2,BCL6,BCR,CCND1,HTRA2,ITGAX,LMO2,NDUFA7,SPRY2,TCIRG1,TMOD1,TNF
LH (complex)	complex	0.00976	ACTA2,BCL6,Bhlhe41,CDK14,DHRS3,DUSP14,PRKX,RGS16,RPS10,RPSA,TCF4,ZBTB16
mir-27 (includes others)	microRNA	0.0098	DLL4,EDN1,SOCS6,SPRY2,TNF
MYO6	other	0.0098	ACTA2,EGR3,KLF9,PDGFA,VASP
CITED2	transcription regulator	0.00981	BCL2,C3,ICAM1,ITGA4,LCP2,LPL,PCGF2,SLAMF7,TNF
HISTONE H4 (family)	group	0.00984	AGT,CCND1,FAS,ICAM1,SPP1,TNF,TNFRSF4
GDF2	growth factor	0.00984	BID,EDN1,HTRA1,ICAM1,LORICRIN,MSX2,SPP1
HISTONE H3 (family)	group	0.00987	ADRB1,BCL2,CCND1,CDK14,DUSP2,EML5,EPHB3,HIVEP3,ICAM1,LORICRIN,NCF1,NDUFA7,NDUFV1,SPP1,TNF,WASF1
THRB	ligand-dependent nuclear receptor	0.00987	CCND1,FZD1,GSN,KLF9,LPL,MLXIPL,NCF1,NLRP3,SPP1,TNF,UCP2
4-phenylbutyric acid	chemical - endogenous mammalian	0.00993	BCL2,CCND1,GSN,NLRP3,STK10,TNF
phorbol 12,13-dibutyrate	chemical - endogenous non-mammalian	0.00993	BCL2,GPX1,ITGA2,PDGFA,SPRY2,TNF
BAX	transporter	0.0101	BCL2,TIMP1,TNF,TYK2
CCN5	growth factor	0.0101	ACTA2,CCND1,LPL,PDGFA
carbamazepine	chemical drug	0.0101	BCL2,HDAC5,HERPUD1,KLF9
heparan sulfate	chemical - endogenous mammalian	0.0101	FAS,ICAM1
Cd33	other	0.0101	CST7,ITGAX
POMGNT1	enzyme	0.0101	ACTA2,TIMP1
NQO2	enzyme	0.0101	BCL2,CCND1
Crnde	other	0.0101	ACTA2,CCND1
SHC (family)	group	0.0101	BCL2,LPL
CPEB4	other	0.0101	AUTS2,GPC6
IL10RB	transmembrane receptor	0.0101	ICAM1,TNF
cercosporin	chemical - endogenous non-mammalian	0.0101	ACTA2,CCND1
LAIR1	transmembrane receptor	0.0101	PTPN6,TNF
ADCY7	enzyme	0.0101	IRAK2,TNF
TNFRSF17	transmembrane receptor	0.0101	BCL2,ICAM1
ITGA4	transmembrane receptor	0.0101	ITGA4,TNF
LUM	other	0.0101	FAS,TNF
GRM5	G-protein coupled receptor	0.0101	GPC4,TNF
CFH	other	0.0101	GPX1,TNF
SLC6A1	transporter	0.0101	BCL2,TNF
TKT	enzyme	0.0101	CCND1,TNF
NFKBIE	transcription regulator	0.0101	ICAM1,TNF
NEK2	kinase	0.0101	FAS,RBFOX2
RECK	other	0.0101	CCND1,SPRY2
PRKCH	kinase	0.0101	CCND1,LORICRIN
IC87114	chemical drug	0.0101	ICAM1,TNF
levamisole	chemical drug	0.0101	BCL2,EDN1
SU1498	chemical drug	0.0101	ETS1,ICAM1
2,4-dinitrobenzenesulfonic acid	chemical reagent	0.0101	ICAM1,TNF
BQ-788	biologic drug	0.0101	EDN1,TNF
ERBB2	kinase	0.0102	ACTA2,AGR2,BCL2,CCND1,CHST2,CKS2,CXCR3,EBP,EDN1,GAS6,HBEGF,HTRA1,ICAM1,ITGA2,JAM2,JCHAIN,MAOA,MIF,NDUFV1,NEDD9,NPTX2,POMK,PSMB9,RPS10,SLPI,TACSTD2,TNF,TPD52
shikonin	chemical drug	0.0103	ACTA2,TIMP1,TNF
SH3TC2	other	0.0103	EBP,EGR2,MVD
SLPI	other	0.0103	CCND1,ICAM1,TNF
miR-223-3p (miRNAs w/seed GUCAGUU)	mature microRNA	0.0103	CCND1,LMO2,NLRP3
CHADL	other	0.0103	FAS,NCF1,PDGFA
NPC2	transporter	0.0103	PTGER2,PTGER4,TNF
silymarin	chemical drug	0.0103	ICAM1,LTB,TNF
isoflurane	chemical drug	0.0103	BCL2,ICAM1,TNF
pterostilbene	chemical drug	0.0103	BCL2,CCND1,TNF
irinotecan	chemical drug	0.0103	FAS,TACSTD2,TNF
evodiamine	chemical - endogenous non-mammalian	0.0103	BCL2,CCND1,ICAM1
tosylphenylalanyl chloromethyl ketone	chemical - protease inhibitor	0.0103	BCL2,ICAM1,TNF
halofuginone	chemical drug	0.0105	CKB,ITGA7,MLXIPL,SPP1,TCF4,TIMP1,TNF
HMGA1	transcription regulator	0.0107	ACTA2,AGT,CCND1,CSK,DPYSL4,GNA15,GSN,MVD
NOS2	enzyme	0.0107	BCL2,EDN1,FAS,LORICRIN,MB,PIGR,TIMP1,TNF
TLR (family)	group	0.0107	BCL6,HBEGF,ICAM1,RGS16,TNF,ZBTB46
TNFRSF1B	transmembrane receptor	0.0107	CHST2,FAS,ICAM1,PDGFA,TIMP1,TNF
GRB2	other	0.0107	ACTA2,LORICRIN,LTB,MSX2
IL11RA	transmembrane receptor	0.0107	ACTA2,ICAM1,TIMP1,TNF
SAFB	other	0.0107	CD74,LTB,NEDD9,PSMB9
NOTCH3	transcription regulator	0.0108	ACTA2,BCL2,ICAM1,ITGA7,ITGAX
dehydroisoandrosterone	chemical - endogenous mammalian	0.0108	BCL2,CCND1,ICAM1,KCNA5,TNF
WNT5A	growth factor	0.0109	BCL2,BIN1,CCND1,DBNL,ITGA4,ITGB7,SPP1,TCF4,TNF
streptozocin	chemical drug	0.011	BCL2,DLL4,FAS,GHRL,ICAM1,LPL,MLXIPL,NCF1,PPARD,SPP1,TNF
BTK	kinase	0.0112	ETS1,FABP5,ITGAX,NFATC1,RELB,TNF
DDX5	enzyme	0.0112	ACTA2,BCL2,CCND1,EDN1,HTRA1,TIMP1
HNF1A	transcription regulator	0.0113	AGT,BCL6,CCND1,CDO1,FAS,FCAMR,FUT7,HPGDS,MLXIPL,NPTX2,PDGFA,PFKP,PIGR,SLPI,UCP2,WDR46
IL1A	cytokine	0.0113	BCL2,C3,FAS,ICAM1,JAM2,PDGFA,SPP1,TICAM1,TIMP1,TNF
FSTL1	other	0.0113	ACTA2,NLRP3,TNF
CDKN2B	transcription regulator	0.0113	BCL2,DNMT1,GPT2
TAF4B	transcription regulator	0.0113	JCHAIN,SPP1,ZBTB16
bilirubin	chemical - endogenous mammalian	0.0113	CCND1,NLRP3,TNF
C3	peptidase	0.0113	ACTA2,C3,TIMP1,TNF,UCP2
TFAM	transcription regulator	0.0113	FABP5,METRNL,PFKP,PTGER4,ZBTB16
Cdc42	enzyme	0.0113	ACTA2,BID,EMP2,FAS,TNF
PEX5	other	0.0114	ACOT2,GPT2,GPX1,UCP2
VEGFB	growth factor	0.0114	ACOT2,BID,GPX1,TNF
FCGR2A	transmembrane receptor	0.0114	FAS,GPR84,ICAM1,TNF
RAD21	transcription regulator	0.0114	FZD1,PCDHGB7,PCDHGC3,TNF
MAFB	transcription regulator	0.0116	CNN2,EGR2,FCGBP,ITGB7,JCHAIN,NFATC1
MYCN	transcription regulator	0.0117	ABCA2,ADAM23,BASP1,BID,CCND1,DUSP2,DUSP7,HDAC5,ITGA2,MRC2,MSX2,PTK2
SMAD4	transcription regulator	0.0118	AGR2,CCND1,EDN1,FUT7,ICAM1,ITGB7,JAM2,MSX2,PTGER2,TIMP1,TNF
MAP2K1	kinase	0.0118	ACTA2,BCL2,CAPN3,CCND1,DNMT1,EGR2,PTPN13,TNF,TREM2
FOXL2	transcription regulator	0.0119	BID,FAS,ICAM1,MAFF,PTGER2
MAPK7	kinase	0.0119	CCND1,EDN1,MVD,PTGER2,TNF
enalapril	biologic drug	0.0119	ACTA2,AGT,SPP1,TIMP1,UCP2
FOXA2	transcription regulator	0.012	ACTA2,AGR2,C3,CCND1,FABP5,LPL,MLXIPL,NFKBIE,NPTX2,PECR,PFKP,PPARD,TNF,UCP2
MYB	transcription regulator	0.012	BCL2,C3,CCND1,GPR18,ICAM1,IKBKE,NEDD9,SPP1
TEAD4	transcription regulator	0.0121	ACTA2,CCND1,EDN1,MB,PDGFRL,TIAM1
CD274	transmembrane receptor	0.0121	ACTA2,CCND1,CXCR3,ICAM1,PDGFA,TNF
CYP1B1	enzyme	0.0121	CCND1,ETHE1,IFNLR1,MICAL1,RGS16,SNORA70
STAT3/STAT3 (complex)	complex	0.0121	BCL2,CCND1,ICAM1,MAOA
CLEC4G	other	0.0121	EGR3,HBEGF,PDGFA,TNF
IPMK	kinase	0.0121	ACTA2,CXCR3,PFN1,TNF
ZC3H11A	other	0.0121	GPC4,JAM2,PFKP,SPP1
CLU	other	0.0121	BCL2,CCND1,GPX1,TNF
CRP	other	0.0121	ACTA2,LPL,PSMB9,TNF
EBI3	cytokine	0.0121	EBI3,FAS,ICAM1,NFATC1
2-chloro-N(6)cyclopentyladenosine	chemical reagent	0.0122	BCL2,TNF
azathioprine	chemical drug	0.0122	ITGA4,PDGFA
cytidylyl-3'-5'-guanosine	chemical reagent	0.0122	BCL2,TNF
OLFM4	other	0.0122	PTGER2,TNF
TM4SF5	other	0.0122	SLAMF7,TNF
SFRP5	transmembrane receptor	0.0122	TCF4,TNF
saracatinib	chemical drug	0.0122	ACTA2,NLRP3
astragalin	chemical - endogenous non-mammalian	0.0122	ICAM1,TNF
Mcpt4	peptidase	0.0122	BCL2,TNF
TXK	kinase	0.0122	TNF,ZBTB16
PLA2G1B	enzyme	0.0122	PPARD,UCP2
miR-208a-3p (and other miRNAs w/seed UAAGACG)	mature microRNA	0.0122	ETS1,SPP1
HCK	kinase	0.0122	MAOA,TNF
MRAS	enzyme	0.0122	CCND1,SPRY2
salinomycin	chemical - endogenous non-mammalian	0.0122	ACTA2,CCND1
RBM14	transcription regulator	0.0122	CCND1,HTRA1
TRPC3	ion channel	0.0122	CCND1,TNF
G3BP1	enzyme	0.0122	MSX2,SPP1
RFC4	enzyme	0.0122	BCL2,CCND1
PLIN2	other	0.0122	TNF,UCP2
OSTM1	other	0.0122	BCL6,NFATC1
ipatasertib	chemical drug	0.0122	PTGER2,TREM2
JMJD1C	enzyme	0.0122	LMO2,STYK1
2-[[9-isopropyl-6-[[4-(2-pyridyl)phenyl]methylamino]purin-2-yl]amino]butan-1-ol	chemical drug	0.0122	CCND1,TNF
BP-1-102	chemical reagent	0.0122	ICAM1,TNF
SR1001	chemical reagent	0.0122	FAS,TNF
sesame oil	chemical reagent	0.0122	PPARD,TIMP1
ampicillin	chemical drug	0.0122	ACTA2,TNF
zileuton	chemical drug	0.0122	ICAM1,TNF
7-(4-fluorobenzylamino)-1,3,4,8-tetrahydropyrrolo[4,3,2-de]quinolin-8(1H)-one	chemical reagent	0.0122	BCL2,CCND1
enterolactone	chemical - endogenous mammalian	0.0122	CCND1,SPP1
rabeprazole	chemical drug	0.0122	ICAM1,TNF
Ki16425	chemical reagent	0.0122	NFATC1,TNF
rosmarinic acid	chemical - endogenous non-mammalian	0.0122	ACTA2,TNF
cineole	chemical drug	0.0122	ACTA2,TNF
zeaxanthin	chemical drug	0.0122	SPON2,TIMP1
hexamethoxyflavone	chemical toxicant	0.0122	ICAM1,TNF
delphinidin	chemical - endogenous non-mammalian	0.0122	BCL2,ICAM1
STK11	kinase	0.0123	ARF5,CCND1,DCTPP1,DNMT1,LTB,NDUFV1,NEDD9,NPTX2,PDGFRL,SPP1,TNFRSF4
bexarotene	chemical drug	0.0123	BCL2,CCND1,DHRS3,EGR3,HERPUD1,ICAM1,LPL,MAFF
D-galactose	chemical - endogenous mammalian	0.0124	BCL2,NFATC1,TNF
anakinra	biologic drug	0.0124	EDN1,ICAM1,TNF
TNF RECEPTOR (family)	group	0.0124	C3,LPL,TIMP1
SLC22A5	transporter	0.0124	ITGB7,SMURF1,TNF
NFATC4	transcription regulator	0.0124	NFATC1,SPP1,TNF
UCP2	transporter	0.0124	BCL2,LPL,TNF
CXCL10	cytokine	0.0124	CXCR3,ITGA2,TNF
MAPK11	kinase	0.0124	BCL2,FAS,TIMP1
SPHK2	kinase	0.0124	MLXIPL,TCF4,TNF
VAV1	transcription regulator	0.0124	BCL2,CCND1,TNF
CTSB	peptidase	0.0124	ACTA2,CCND1,TNF
VTN	other	0.0124	BCL2,ITGA4,TNF
NPPA	other	0.0124	CCND1,EDN1,TNF
citarinostat	chemical drug	0.0124	MSX2,NEDD9,RCL1
ramipril	chemical drug	0.0124	ITGA2,TIMP1,TNF
N6AMT1	enzyme	0.0124	BCL2,CD320,CDO1,EPHB3,LRIG1,MIF,WDR90
SBDS	other	0.0124	DERL3,MAFF,MAOA,MSX2,SPP1
PIK3R1	kinase	0.0124	ACTA2,BCL2,CCND1,ICAM1,TNF
ODC1	enzyme	0.0129	FAS,GDF11,HBEGF,TNF
RGS10	enzyme	0.0129	BCL6,CXCR3,FAS,TNF
PTPRJ	phosphatase	0.0129	ACTA2,EDN1,HBEGF,TNF
SIAH1	enzyme	0.0129	ARG2,C3,SPP1,TREM2
DL-fructose	chemical - endogenous mammalian	0.0129	FABP5,NLRP3,TIMP1,TNF
PD173074	chemical reagent	0.013	CCND1,LTB,MSX2,PPARD,PRKCH
HDAC5	transcription regulator	0.013	ACTA2,EGR2,LPL,PTPN13,TNF
mir-15 (includes others)	microRNA	0.013	BCL2,CCND1,TIMP1,TNF,UCP2
RPTOR	other	0.0132	BCL2,CCND1,EBP,ITGAX,MVD,NLRP3,TNF
KAT5	enzyme	0.0134	ACOT2,CCND1,EMP2,GPC5,HERPUD1,NPTX2,PCDH20,PSMC4
ammonium	chemical - endogenous mammalian	0.0134	ACOT2,ACTA2,FKBP11,GSN,MIF,MYBPH,PTGER4,RGS16
COLLAGENASE (family)	group	0.0135	ICAM1,ITGA4,TNF
STAT5 DIMER (complex)	complex	0.0135	BCL2,BCL6,CCND1
FC GAMMA RECEPTOR (family)	group	0.0135	CCND1,ICAM1,TNF
SEMA7A	transmembrane receptor	0.0135	MLXIPL,TIMP1,TNF
PRKG1	kinase	0.0135	ACTA2,BCL2,CCND1
linsidomine	chemical drug	0.0135	PDGFA,PPARD,TNF
KCNJ2	ion channel	0.0135	CEP250,FLNB,INF2,MICAL3,NAV1,SPTBN1
MMP14	peptidase	0.0136	CD74,GAS6,PLD4,SMARCA1,TNF
RXRG	ligand-dependent nuclear receptor	0.0136	CD74,EBI3,FABP5,LPL,NRROS
EWSR1-FLI1	fusion gene/product	0.0136	CCND1,EDN1,EGR3,PDGFRL,PTPN13
galactosylceramide-alpha	chemical reagent	0.0137	EBI3,EGR2,FAS,TNF
conjugated linoleic acid	chemical drug	0.0137	CST7,NFATC1,NLRP3,TNF
1810019D21Rik	other	0.0137	EDN1,GPX1,ITGA2,STYK1
LRP6	transmembrane receptor	0.0137	ACTA2,CCND1,SPP1,TNF
SERPINF1	other	0.0137	ACTA2,BCL2,BID,CCND1
Ccl2	cytokine	0.0137	ETS1,LPL,SPP1,TNF
ELAVL1	other	0.0137	ACTA2,ARF5,ARG2,JCHAIN,KLC2,LPL,MVD,PCGF2,PIGR,PPARD,TNF
BMP4	growth factor	0.0137	ACTA2,BCL2,CCND1,EPHB3,FZD1,HTRA1,ITGA4,KLF9,MSX2,PPARD,PRKCH
KAT2A	enzyme	0.014	ADAM23,CCND1,CKS2,FABP5,IMPA2,PDGFA
staurosporine	chemical drug	0.014	BCL2,CCND1,FAS,ICAM1,NCF1,NEDD9
obeticholic acid	chemical drug	0.0145	ACTA2,ICAM1,TIMP1,TNF
ALB	transporter	0.0145	ACTA2,AGT,EDN1,TNF
ITGAV	transmembrane receptor	0.0145	BCL2,ICAM1,TIMP1,TNF
hydrocortisone	chemical - endogenous mammalian	0.0145	CCND1,FAS,ICAM1,ITGA2,LPL,SMPD2,TNF
BBP-398	chemical drug	0.0145	CCND1,SPRY2
beraprost	chemical drug	0.0145	EDN1,TNF
embelin	chemical - endogenous non-mammalian	0.0145	BCL2,CCND1
(-)-epicatechin gallate	chemical - endogenous non-mammalian	0.0145	MSX2,SPP1
gossypin	chemical - endogenous non-mammalian	0.0145	BCL2,CCND1
tectorigenin	chemical - endogenous non-mammalian	0.0145	ICAM1,TNF
highly active antiretroviral therapy	chemical drug	0.0145	BCL2,TNF
IL8R (family)	group	0.0145	BCL2,ITGAX
CLEC1B	transmembrane receptor	0.0145	LCP2,SPP1
FLZ	chemical drug	0.0145	FAS,TNF
ganetespib	chemical drug	0.0145	BCL2,FAS
HLA-G	other	0.0145	CXCR3,FAS
SERPINB3	other	0.0145	TNF,TREM2
SETD7	enzyme	0.0145	CCND1,TNF
BEX2	other	0.0145	BCL2,SPP1
bisphenol A diglycidyl ether	chemical reagent	0.0145	ACTA2,ICAM1
SR 144528	chemical reagent	0.0145	ICAM1,TNF
D-sphingosine	chemical - endogenous mammalian	0.0145	BCL2,TNF
tin mesoporphyrin	chemical drug	0.0145	ICAM1,TNF
roflumilast N-oxide	chemical - endogenous mammalian	0.0145	ICAM1,TNF
astragaloside IV	chemical - endogenous non-mammalian	0.0145	BCL2,TNF
Ac-YVAD-CMK	chemical - protease inhibitor	0.0145	NLRP3,TNF
JMF3086	chemical reagent	0.0145	CCND1,TNF
8-oxo-7-hydrodeoxyguanosine	chemical - endogenous mammalian	0.0145	ICAM1,TNF
MT (family)	group	0.0145	BCL2,TNF
fluoromethyl 2,2-difluoro-1-(trifluoromethyl)vinyl ether	chemical toxicant	0.0147	CDO1,SPP1,TIMP1
mir-124 (includes others)	microRNA	0.0147	BCL2,NFATC1,TNF
CR1L	transmembrane receptor	0.0147	C3,PTGER4,TNF
hymecromone	chemical drug	0.0147	ACTA2,BCL2,FAS
diallyl disulfide	chemical - endogenous non-mammalian	0.0147	BID,NFATC1,TNF
IKBKE	kinase	0.0148	BCL2,CCND1,FCAMR,IKBKE,TNF
YY1	transcription regulator	0.0152	ACTA2,EDN1,EGR2,FAS,JCHAIN,MSX2,PDGFA,TCF4,TIMP1,TNFRSF4,TREM2
ICAM1	transmembrane receptor	0.0153	ACTA2,ICAM1,ITGA4,TNF
APOA1	transporter	0.0153	ADCY1,ICAM1,MLXIPL,TNF
HIC1	transcription regulator	0.0153	ACTA2,CCND1,CDO1,SPP1
ozone	chemical toxicant	0.0153	AGR2,ICAM1,SPP1,TNF
brefeldin A	chemical - endogenous non-mammalian	0.0153	BCL2,LPL,TIMP1,TNF
ethanol	chemical - endogenous mammalian	0.0154	ACTA2,ADCY6,BCL2,CCND1,EDN1,FABP5,FAS,GPC5,ICAM1,ITGAX,MLXIPL,MSX2,NCF1,SPTBN1,TIMP1,TNF
FOXO3	transcription regulator	0.0154	ACTA2,BCL6,BID,CCND1,EGR2,EGR4,FABP5,FLNB,GPX1,LCP2,TNF,UCP2
GCN2iB	chemical drug	0.0155	GPX1,LPL,PSMB10,PSMB9,PSMC4
azoxymethane	chemical toxicant	0.0155	AGT,BCL2,CCND1,TICAM1,TNF
let-7 (includes others)	microRNA	0.0155	ACTA2,ADRB1,BOP1,CCND1,ITGA4,LRIG1,PCGF2,STYK1,TNF
GW3965	chemical reagent	0.0155	ARG2,FABP5,LPL,MLXIPL,MVD,TNF
acyclovir	chemical drug	0.0156	DUSP2
BLU 9931	chemical drug	0.0156	CCND1
taurolithocholic acid	chemical - endogenous mammalian	0.0156	TNF
pentylpyridoxamine	chemical reagent	0.0156	TNF
PD318088	chemical drug	0.0156	TREM2
KERATIN 16 (family)	group	0.0156	CCND1
IL13RA2/CHI3L1 (complex)	complex	0.0156	HBEGF
16:0/18:1(9Z) phosphatidylglycerol	chemical - endogenous mammalian	0.0156	TNF
dimyristoylphosphatidylglycerol	chemical - endogenous mammalian	0.0156	TNF
S. pneumoniae glucosyl-diacylglycerol	chemical - endogenous non-mammalian	0.0156	NLRP3
LM-1685	chemical reagent	0.0156	CCND1
FRMD8	other	0.0156	TNF
PDE-423	chemical reagent	0.0156	TNF
carteolol	chemical drug	0.0156	TNF
tislelizumab	biologic drug	0.0156	SOBP
mir-152 inhibitor	chemical reagent	0.0156	TCF4
rifamycin SV	chemical drug	0.0156	BCL6
CREB1 homodimer	complex	0.0156	BCL2
NFKB1, NFKB2:RELA	complex	0.0156	NLRP3
SREBP1A,2:MVD gene	complex	0.0156	MVD
TP53 Tetramer:BID Gene	complex	0.0156	BID
(TP53,TP63,TP73):(PPP1R13B,TP53BP2):FAS Gene	complex	0.0156	FAS
CTNNB1:TCF7L2,LEF1:CCND1 Gene	complex	0.0156	CCND1
VENTX:TCF4,LEF1:CCND1 Gene	complex	0.0156	CCND1
RUNX3:CBFB	complex	0.0156	SPP1
RUNX2:CBFB:SMURF1 gene	complex	0.0156	SMURF1
CCND1 gene:nucleosome:ESR1:ESTG	complex	0.0156	CCND1
STAT4:STAT1:EBI3 gene	complex	0.0156	EBI3
EGR2 gene:POU3F1:POU3F2:SOX10	complex	0.0156	EGR2
FOXO3,FOXO4,(FOXO1):BCL6 gene	complex	0.0156	BCL6
NOTCH1,NOTCH2,NOTCH4 coactivator complex	group	0.0156	ACTA2
CCND1 gene:H3K4me2 nucleosome:FOXA1:GATA3:ESTG:ESR1 dimer:JUN:ATF2:POUF21:ESTG:ESR1 dimer:JUN:FOS	complex	0.0156	CCND1
BLC2 gene:HIST1H2AC nuclesome:ESR1:ESTG:EP300	complex	0.0156	BCL2
CYTOCHROME BC1 (complex)	complex	0.0156	MAOA
methacrylic acid	chemical - endogenous non-mammalian	0.0156	ICAM1
LINC-PINT	other	0.0156	TNF
MALP-2R	chemical - endogenous non-mammalian	0.0156	TNF
sodium thiosulfate	chemical drug	0.0156	BCL2
N-arachidonoyl L-serine	chemical - endogenous mammalian	0.0156	TNF
ASB9	transcription regulator	0.0156	CKB
PMM2	enzyme	0.0156	ICAM1
NCK (family)	group	0.0156	CCND1
FBXO46	other	0.0156	FBXO31
WDR41	other	0.0156	TNF
RGN	enzyme	0.0156	BCL2
FBXO11	enzyme	0.0156	BCL6
TMEM178A	other	0.0156	NFATC1
WFDC1	other	0.0156	ICAM1
KCNJ12	ion channel	0.0156	CCND1
CALCOCO1	transcription regulator	0.0156	CCND1
URGCP	other	0.0156	CCND1
CASS4	other	0.0156	PTK2
NFKBIL1	transcription regulator	0.0156	TNF
MYADM	other	0.0156	ICAM1
DEFB114	other	0.0156	TNF
PART1	other	0.0156	ZBTB16
SLCO1B7	other	0.0156	TPD52
CCDC62	transcription regulator	0.0156	CCND1
GPR18	G-protein coupled receptor	0.0156	TNF
boldine	chemical - endogenous non-mammalian	0.0156	NCF1
Lncpint	other	0.0156	TNF
phosphodiesterase 4 inhibitor	chemical drug	0.0156	TNF
PLAC1	other	0.0156	CCND1
SNHG5	other	0.0156	ICAM1
PHF2	enzyme	0.0156	HTRA1
METAP2	peptidase	0.0156	BCL2
Tcp4	other	0.0156	HTRA1
LILRA3	other	0.0156	TNF
CAVEOLIN (family)	group	0.0156	TNF
NSC 270012	chemical reagent	0.0156	TNF
dalcetrapib	chemical drug	0.0156	TNF
tasquinimod	chemical drug	0.0156	NEDD9
INTEGRIN ALPHA 5 BETA 1 (complex)	complex	0.0156	CCND1
MAPK KINASE (family)	group	0.0156	CCND1
BCHE	enzyme	0.0156	TNF
ARRY-424704	chemical drug	0.0156	TREM2
TENASCIN (family)	group	0.0156	CCND1
RASGRF2	other	0.0156	TNF
GTF2H2	transcription regulator	0.0156	KLF9
MYL11	other	0.0156	ACTA2
EHD4	enzyme	0.0156	EHD1
NAPA	transporter	0.0156	BCL2
PJA1	enzyme	0.0156	SPTBN1
Slpi/Slpil2	other	0.0156	TNF
Lrrfip2	other	0.0156	TNF
ADCY2	enzyme	0.0156	CCND1
CFI	peptidase	0.0156	C3
GFUS	enzyme	0.0156	ACTA2
ABI2	other	0.0156	WASF1
miR-350 (and other miRNAs w/seed UCACAAA)	mature microRNA	0.0156	SPRY2
miR-2861 (and other miRNAs w/seed GGGCCUG)	mature microRNA	0.0156	HDAC5
DYNLT3	other	0.0156	BCL2
AMPH	other	0.0156	BIN1
SERPINB8	other	0.0156	ITGAX
EXOC5	other	0.0156	ACTA2
MIR570HG	other	0.0156	NLRP3
refametinib	chemical drug	0.0156	TREM2
AT 406	chemical drug	0.0156	TNF
TAK 733	chemical drug	0.0156	TREM2
COL4A2	other	0.0156	FAS
TOB2	other	0.0156	CCND1
MMD	kinase	0.0156	TNF
CUBN	transmembrane receptor	0.0156	NLRP3
AKAP8	other	0.0156	TNF
ITIH5	other	0.0156	ACTA2
GTPBP4	enzyme	0.0156	CCND1
PDE1A	enzyme	0.0156	DNMT1
R-(+)-p-aminoglutethimide	chemical reagent	0.0156	TNF
PTPRU	phosphatase	0.0156	CCND1
LRRC17	other	0.0156	NFATC1
HNRNPA0	other	0.0156	TNF
ANK2	other	0.0156	SPTBN1
PMS2	enzyme	0.0156	CCND1
TRNAU1AP	other	0.0156	GPX1
BABAM2	other	0.0156	NFATC1
RIT1	enzyme	0.0156	BCL2
CAPG	other	0.0156	TNF
CFD	peptidase	0.0156	C3
RXFP1	G-protein coupled receptor	0.0156	ACTA2
CDK20	kinase	0.0156	CCND1
ETS1-AS1	other	0.0156	ETS1
PTOV1	other	0.0156	CCND1
CLCNKB	ion channel	0.0156	PNPLA6
anagliptin	chemical drug	0.0156	TNF
THRIL	other	0.0156	TNF
TPD52	other	0.0156	BCL2
Ccr2	G-protein coupled receptor	0.0156	TNF
EVL	other	0.0156	ITGA4
Rbfox3	other	0.0156	RBFOX2
MED4	transcription regulator	0.0156	HTRA1
RP11_231E61	other	0.0156	RASGRP3
SR11256	chemical reagent	0.0156	EDN1
FAU	other	0.0156	TNF
LMT-28	chemical reagent	0.0156	TNF
SRI-29132	chemical drug	0.0156	TNF
BI 847325	chemical drug	0.0156	TREM2
renin-angiotensin-aldosterone system blocking agent	chemical drug	0.0156	AGT
merck C	chemical drug	0.0156	TNF
justicidin A	chemical - endogenous non-mammalian	0.0156	TNF
2,5-dihydroxymethylcinnamate	chemical - kinase inhibitor	0.0156	EDN1
deoxyspergualin	chemical drug	0.0156	TNF
tecalcet	chemical reagent	0.0156	EDN1
dimethyl sulfate	chemical toxicant	0.0156	DNMT1
nafoxidine	chemical drug	0.0156	C3
cyn BG60 protein	chemical reagent	0.0156	TNF
SC-19220	chemical reagent	0.0156	ICAM1
sulfaphenazole	chemical drug	0.0156	CCND1
remikiren	chemical drug	0.0156	AGT
RP 48740	chemical drug	0.0156	TNF
melarsoprol	chemical drug	0.0156	BCL2
propagermanium	chemical drug	0.0156	TNF
Ro 20-1724	chemical reagent	0.0156	CCND1
PKA-I (complex)	complex	0.0156	TNF
POP-1',3'-propanediol	chemical reagent	0.0156	TNF
POP-1',2'-propanediol	chemical reagent	0.0156	TNF
POP-1',4'-butanediol	chemical reagent	0.0156	TNF
POP-1',3'-butanediol	chemical - endogenous mammalian	0.0156	TNF
POP-2',2'-dimethylpropanediol	chemical reagent	0.0156	TNF
phosphatidylpropanol	chemical reagent	0.0156	TNF
SH-130	chemical reagent	0.0156	TNF
NSC 95397	chemical reagent	0.0156	TNF
sodium 2-((6Z,15Z)-20-hydroxyicosa-6,15-dienamido)acetate	chemical reagent	0.0156	AGT
anti-miR-302d	chemical reagent	0.0156	CCND1
anti-miR-302c inhibitor	chemical reagent	0.0156	CCND1
beta-penta-O-galloyl-glucose	chemical - endogenous non-mammalian	0.0156	CCND1
KMT2A-MLLT1	fusion gene/product	0.0156	BCL6
AuNP@PEG@e14a2	chemical reagent	0.0156	BCL2
1-4-methoxyphenyl-piperazine	chemical reagent	0.0156	TNF
takinib	chemical drug	0.0156	MIF
ethyl-3,4-dephostatin	chemical reagent	0.0156	TNF
18-hydroxy-retinoic acid	chemical - endogenous mammalian	0.0156	ITGAX
5,6-epoxy-retinoic acid	chemical - endogenous mammalian	0.0156	ITGAX
allotrap 1258	chemical drug	0.0156	TNF
alpha 1-antitrypsin Portland	chemical - protease inhibitor	0.0156	ITGAX
chymostatin	chemical - protease inhibitor	0.0156	AGT
SC75741	chemical reagent	0.0156	TNF
polysaccharide	chemical - endogenous mammalian	0.0156	TNF
polyphosphate 65	chemical reagent	0.0156	NLRP3
Pam3Cys-SKKKKx3	chemical reagent	0.0156	TRIM58
TEI-F00806	chemical - protease inhibitor	0.0156	AGT
methyl palmitate	chemical - endogenous mammalian	0.0156	TNF
tirofiban	chemical drug	0.0156	TNF
2'-fucosyllactose	chemical - endogenous mammalian	0.0156	ICAM1
OSU8-1	chemical - protease inhibitor	0.0156	HBEGF
diglucosyl-diacylglycerol	chemical - endogenous non-mammalian	0.0156	TNF
fucose	chemical - endogenous mammalian	0.0156	ACTA2
3-deoxyglucosone	chemical - endogenous mammalian	0.0156	HBEGF
cyanoketone	chemical reagent	0.0156	TNF
6alpha-fluorotestosterone	chemical toxicant	0.0156	BCL2
dexanabinol	chemical drug	0.0156	TNF
L-tartaric acid	chemical - endogenous mammalian	0.0156	TNF
NSC 228155	chemical reagent	0.0156	CCND1
NACHR (family)	group	0.0156	CCND1
TYA-018	chemical reagent	0.0158	ACTA2,EDN1,FAS,NDUFV1,PSMC4,PTK2,SMURF1,TMOD1
MRTFB	transcription regulator	0.0158	ACTA2,CNN2,EDN1,EGR2,EGR3,ITGA2,PDGFRL,SLPI
FOXA1	transcription regulator	0.0159	ACTA2,AGR2,DPYSL4,MLXIPL,NPTX2,PFKP,PTPN14,SLPI,TNF
rituximab	biologic drug	0.0159	BCL2,FAS,TNF
CALCINEURIN A (family)	group	0.0159	CCND1,MB,TIMP1
OSCAR	other	0.0159	BCL2,ICAM1,TNF
FLNA	other	0.0159	CCND1,GP9,TNF
miR-22-3p (miRNAs w/seed AGCUGCC)	mature microRNA	0.0159	BIN1,CYTH3,SPRY2
ADIPOR1	transmembrane receptor	0.0159	BCL2,FAS,TNF
bardoxolone	chemical drug	0.0159	ACTA2,CCND1,HERPUD1
PRMT1	enzyme	0.0161	ACTA2,ARG2,BCL2,CCND1,DNMT1,TNF
RASSF1	other	0.0161	BCL2,CCND1,GSN,HBEGF,SPP1
diclofenac	chemical drug	0.0161	BCL2,CCND1,HERPUD1,KLF9,TNF
AKT2	kinase	0.0162	ACTA2,BCL2,TIMP1,TNF
ACSL4	enzyme	0.0162	AUTS2,ENPP1,ICAM1,SPP1
WTAP	other	0.0162	ADCY6,BCL2,PSMC4,TNF
dexmedetomidine	chemical drug	0.0162	ICAM1,ITGA2,SPP1,TNF
carbon monoxide	chemical - endogenous mammalian	0.0162	BCL2,ICAM1,NCF1,TNF
mir-30 (includes others)	microRNA	0.0162	DLL4,ITGA2,KLF9,TNF
EGR2	transcription regulator	0.0166	BCL2,BCL6,CDK14,CRIP3,EGR2,GSN,MVD,PCDHGC3,ZBTB16,ZCWPW1
C5	cytokine	0.0167	ACTA2,BCL2,BCL6,CCND1,ICAM1,TNF
DSCAM	other	0.0168	GSN,KIF17,KLF9,PDGFA,PRKCH
FGF8	growth factor	0.0168	CCND1,CITED4,SLPI,SPP1,SPRY2
FOSL1	transcription regulator	0.0168	CCND1,EDN1,EGR2,EHD1,TNF
CD38	enzyme	0.0169	ACTA2,BCL6,EPS8,ICAM1,ITGB7,JCHAIN,PFKP
D-alpha-tocopheryl succinate	chemical reagent	0.017	BCL2,UCP2
MMP (family)	group	0.017	FAS,JAM2
cucurbitacin I	chemical reagent	0.017	BCL2,NCF1
TRYPSIN (family)	group	0.017	ICAM1,MIF
KDM4D	enzyme	0.017	BCL2,CCND1
MDGA2	other	0.017	BID,FAS
LECT2	other	0.017	C3,TNF
PLA2G2D	enzyme	0.017	ITGAX,TNF
IGG2A (complex)	complex	0.017	BCL2,TNF
PPP2C (family)	group	0.017	BCL2,DNMT1
KCNN4	ion channel	0.017	NFATC1,TNF
CTNNBIP1	other	0.017	CCND1,NEDD9
mir-185	microRNA	0.017	PTPN13,TNF
RB1CC1	other	0.017	CCND1,SPP1
DGKZ	kinase	0.017	CCND1,TNF
B4GALNT1	enzyme	0.017	C3,TNF
GHSR	G-protein coupled receptor	0.017	TCIRG1,TNF
CD163	transmembrane receptor	0.017	ICAM1,TNF
LAMA2	other	0.017	ACTA2,CSK
PON1	phosphatase	0.017	ICAM1,TNF
VEGFD	growth factor	0.017	BCL2,CCND1
PTGER1	G-protein coupled receptor	0.017	EGR2,ICAM1
RNF128	enzyme	0.017	NFATC1,TNF
capivasertib	chemical drug	0.017	PTGER2,TREM2
RV 538	chemical reagent	0.017	ICAM1,TNF
latrunculin A	chemical toxicant	0.017	ACTA2,TNF
nordihydroguaiaretic acid	chemical drug	0.017	BCL2,NFATC1
bempedoic acid	chemical drug	0.017	ICAM1,TNF
tetrathiomolybdate	chemical drug	0.017	ACTA2,TIMP1
pectin	chemical drug	0.017	SPP1,TNF
3-methyladenine	chemical toxicant	0.017	ACTA2,AGR2,BCL2,TNF
vismodegib	chemical drug	0.017	BCL2,GPX1,PDGFA,TNF
OSMR	transmembrane receptor	0.017	BCL2,ITGAX,PSMB9,TIMP1
N-ethyl-N-nitrosourea	chemical toxicant	0.017	ICAM1,SPP1,TIMP1,TNF
1-palmitoyl-2-(5-oxovaleroyl)-sn-glycero-3-phosphorylcholine	chemical reagent	0.0172	ACTA2,ICAM1,TNF
leucine	chemical - endogenous mammalian	0.0172	HERPUD1,MAOA,TNF
APOB	transporter	0.0172	ELAVL4,MSX2,PSMB9
mir-132 (includes others)	microRNA	0.0172	C3,HBEGF,TNF
CD4	transmembrane receptor	0.0172	BCL2,FAS,TNF
OAT	enzyme	0.0172	FAS,GDF11,HBEGF
deoxycorticosterone acetate/potassium chloride/sodium chloride	chemical reagent	0.0172	AGT,SPP1,TNF
HEY1	transcription regulator	0.0172	ACTA2,DLL4,NFATC1
HMGA2	enzyme	0.0172	LPL,SPP1,TNF
asciminib	chemical drug	0.0172	DCTPP1,DNMT1,HERPUD1
abemaciclib	chemical drug	0.0172	AGT,GAS6,HBEGF
HMOX1	enzyme	0.0172	ACTA2,BCL2,CCND1,ICAM1,NCF1,TNF
mono-(2-ethylhexyl)phthalate	chemical toxicant	0.0174	BCL2,FAS,LPL,NDUFV1,NFATC1,PPARD,TNF
MAX	transcription regulator	0.0175	BCL6,BCR,DUSP2,DUSP7,EDN1
phenylephrine	chemical drug	0.0175	BCL2,EDN1,MB,NDUFV1,TNF
CDKN1A	kinase	0.0178	ACTA2,BCL2,CCND1,FAS,ICAM1,ITGA2,LORICRIN,PDGFA,PLEKHO1,SLPI,TNF
TEAD1	transcription regulator	0.0179	ACTA2,CCND1,EDN1,MB,NDUFA7,PDGFRL,PPARD
Rbx1	enzyme	0.018	CXCR3,ICAM1,TIAM1,TNFRSF4
IL1R1	transmembrane receptor	0.018	ACTA2,ICAM1,TIMP1,TNF
SIAH2	transcription regulator	0.018	ARG2,C3,SPP1,TREM2
IRS2	enzyme	0.018	ACTA2,CCND1,LPL,TNF
MSC	transcription regulator	0.018	FUT7,JCHAIN,LGALS12,SPP1
SOX4	transcription regulator	0.018	ACY3,BCAR3,BCL2,CD74,MAGI1,NAV1,PTK2,TIAM1
CCND1	transcription regulator	0.0181	ASAP2,BCL2,CCND1,DNMT1,EPS8,GPC6,MAFF,SPP1,TCF4,TIAM1,TNF
IHH	enzyme	0.0183	CCND1,FZD1,SPP1,TMEM169,TNF
LCN2	transporter	0.0183	ACTA2,FAS,MIF,SPP1,TNF
POU2F2	transcription regulator	0.0183	ARG2,BCL6,DACT3,FCRL1,SPP1
entinostat	chemical drug	0.0183	BCL2,CCND1,GSN,ITGAX,PSMB9
rebemadlin	chemical reagent	0.0184	CCND1,FAS,NUDT22,PTPRG,SMARCB1,TNF
SYK/ZAP (family)	group	0.0185	NFATC1,TIMP1,TNF
indican	chemical - endogenous mammalian	0.0185	ACTA2,AGT,ICAM1
PTPN2	phosphatase	0.0185	BCL2,CCND1,TNF
miR-450a-5p (and other miRNAs w/seed UUUGCGA)	mature microRNA	0.0185	PTK2,SPP1,TCF4
ACOD1	enzyme	0.0185	ICAM1,SPP1,TNF
calyculin A	chemical toxicant	0.0185	ACTA2,CCND1,TNF
letrozole	chemical drug	0.0185	AGR2,BCL2,CCND1
2,4-dinitrofluorobenzene	chemical toxicant	0.0185	HPGDS,ICAM1,TNF
daunorubicin	chemical drug	0.0185	ABCA2,DPYSL4,EPS8
indole-3-carbinol	chemical drug	0.0185	BCL2,CCND1,SPP1
andrographolide	chemical drug	0.0185	ICAM1,TIMP1,TNF
NR1H4	ligand-dependent nuclear receptor	0.0187	ACTA2,C3,EDN1,FABP5,FAS,GPX1,SPP1,TIMP1,TNF
12-(3-adamantan-1-yl-ureido) dodecanoic acid	chemical reagent	0.0189	BCL2,BID,FAS,TNF
NPY	other	0.0189	ADRB1,FAS,LPL,TNF
miR-182-5p (and other miRNAs w/seed UUGGCAA)	mature microRNA	0.0189	ADCY6,BCL2,CARD11,ITGA4
NRG2	growth factor	0.0189	BCL2,BIN1,EDN1,PDGFA
CDX1	transcription regulator	0.0189	BCL2,CCND1,NLRP3,TNF
N-methyl-D-aspartate	chemical drug	0.0189	BCL2,C3,LIMK1,TNF
AREG	growth factor	0.019	BCL2,C3,CCND1,IQGAP3,PCDHGA11
ILF3	transcription regulator	0.019	EBP,FABP5,LPL,NFKBIE,PTGER4
MTDH	transcription regulator	0.0195	ACTA2,BCL2,CCND1,GSN,HTRA1,SPP1,UCP2
SOX11	transcription regulator	0.0195	CCND1,FAS,FCMR,IKZF3,ITGA4,PDGFA,TIAM1
ITGB1	transmembrane receptor	0.0195	ACTA2,BCL2,ICAM1,ITGA7,ITGB7,PTK2,TNF
octanoic acid	chemical - endogenous mammalian	0.0196	LPL,PPARD
EPHB2	kinase	0.0196	BCL2,TNF
PDGFR (family)	group	0.0196	ACTA2,HBEGF
doramapimod	chemical drug	0.0196	CCND1,TNF
belnacasan	chemical drug	0.0196	NLRP3,TNF
UCA1	other	0.0196	CCND1,GPT2
SGPP1	phosphatase	0.0196	LORICRIN,TNF
TFAP2E	transcription regulator	0.0196	ITGA10,TNF
PVT1	other	0.0196	CCND1,RHOC
CSNK2B	kinase	0.0196	ACTA2,CCND1
CXCL5	cytokine	0.0196	ACTA2,TNF
SPTBN1	other	0.0196	GPT2,PFKP
miR-197-3p (and other miRNAs w/seed UCACCAC)	mature microRNA	0.0196	BCL2,TNF
IL1R2	transmembrane receptor	0.0196	ICAM1,TNF
F10	peptidase	0.0196	ICAM1,MIF
AIF1	other	0.0196	ACTA2,CCND1
SAT1	enzyme	0.0196	KLF9,LPL
VLDLR	transporter	0.0196	ACTA2,TNF
LAMC1	other	0.0196	ACTA2,EGR2
ATRX	transcription regulator	0.0196	RELB,RTN1
PDHA1	enzyme	0.0196	CCND1,EDN1
PA2G4	transcription regulator	0.0196	AGR2,DNMT1
HSPA1A/HSPA1B	enzyme	0.0196	PTK2,TNF
Mt2	other	0.0196	CCND1,LPL
ZYX	other	0.0196	CCND1,VASP
cetrorelix	biologic drug	0.0196	BCL2,RPSA
picryl chloride	chemical toxicant	0.0196	SPP1,TNF
salmeterol	chemical drug	0.0196	SLPI,TNF
anti-benzo(a)pyrene-diol-epoxide	chemical toxicant	0.0196	CCND1,TNF
2-bromopalmitic acid	chemical reagent	0.0196	FABP5,UCP2
iodine	chemical - endogenous mammalian	0.0196	BCL2,ICAM1
diacylglycerol	chemical - endogenous mammalian	0.0196	PRKCH,UCP2
prostaglandin	chemical drug	0.0196	LPL,TNF
gambogic acid	chemical - endogenous non-mammalian	0.0196	BCL2,CCND1
beta-1,3-glucan	chemical drug	0.0196	PDGFA,TNF
auranofin	chemical drug	0.0196	C3,TNF
RGS2	enzyme	0.0198	BCAR3,HBEGF,LPL,MRPL14,SPP1
clofibrate	chemical drug	0.0198	ACOT2,CCND1,FAS,TNF,UCP2
AP2 (family)	group	0.0199	BCL2,C3,ICAM1
TEAD (family)	group	0.0199	CCND1,IFNLR1,PSMB10
XDH	enzyme	0.0199	ACTA2,SPP1,TNF
GAB2	other	0.0199	BCL2,GSN,TNF
ARL6IP1	other	0.0199	ICAM1,TIMP1,TNF
SS18	transcription regulator	0.0199	EPHB3,METRNL,NFATC1
PTCH1	transmembrane receptor	0.0199	CCND1,DLL4,PDGFA
FOSB	transcription regulator	0.0199	CCND1,LORICRIN,TIMP1
histone deacetylase inhibitor	chemical drug	0.0199	BCL2,FAS,GSN
PML-RARA	fusion gene/product	0.0199	PSMB10,PSMB9,TNF
meds433	chemical reagent	0.0205	ACTA2,FAS,ITGAX,ITGB7,PSMB9
9,10-dimethyl-1,2-benzanthracene	chemical toxicant	0.0205	BCL2,CCND1,HBEGF,LORICRIN,TNF
IFNGR1	transmembrane receptor	0.0206	BCL6,CXCR3,FAS,ICAM1,NLRP3,TNF,UCP2
miR-155-5p (miRNAs w/seed UAAUGCU)	mature microRNA	0.0206	CCND1,ETS1,IKBKE,LPL,TACSTD2,TCF4,TNF
glucosamine	chemical - endogenous mammalian	0.0209	AGT,BCL2,ICAM1,TNF
RIPK2	kinase	0.021	GPR84,ICAM1,IKBKE,PPARD,RASGRP3,TNF
SORL1	transporter	0.0212	AGT,C3,ICAM1,ITGA2,ITGA4,LPL,MRC2
H89	chemical drug	0.0212	BCL2,CCND1,EGR2,EGR3,PPARD,TNF,UCP2
NC410	biologic drug	0.0213	BASP1,BCL2,CD74,GAS6,OGFRL1
PDGF (complex)	complex	0.0213	BCL2,CCND1,EDN1,ICAM1,TIMP1
ORAI1	ion channel	0.0213	BCL2,GPX1,NFATC1,PDGFA,TNF
SERPINE1	other	0.0213	ACTA2,BCL6,ICAM1,SPON2,TNF
CTF1	cytokine	0.0214	AGT,TIMP1,TNF
ETV4	transcription regulator	0.0214	ACTA2,PTK2,SPP1
PRKCZ	kinase	0.0214	BCL2,CCND1,ETS1
IGHM	transmembrane receptor	0.0214	FAS,NFKBIE,SLAMF7
MANF	other	0.0214	ACTA2,BCL2,TNF
CDC42	enzyme	0.0214	CCND1,EPS8,TNF
WNT1	cytokine	0.0217	ACTA2,CCND1,DLL4,EDN1,SPP1,TREM2
HSP70 (family)	group	0.0219	ACTA2,BCL2,ICAM1,TNF
RAF (family)	group	0.0219	CCND1,EDN1,MAFF,SPRY2
NR4A1	ligand-dependent nuclear receptor	0.0221	ACTA2,BCL2,CCND1,CST7,ICAM1,LPL,NDUFA7,PTK2,TNF,UCP2
GPR174	G-protein coupled receptor	0.0222	CARD11,GPR132,HDAC9,LMO2,PTPN6
MAPK9	kinase	0.0224	BCL2,EDN1,FAS,LPL,MIF,RPSA,TNF
L-glutamic acid	chemical - endogenous mammalian	0.0224	ACTA2,BAG3,BCL2,CCND1,TIMP1,TNF
PIWIL4	other	0.0224	BCL2,C3,NCF1,NEDD9,TIFAB,TLE6
semaxinib	chemical drug	0.0224	CARD11,EDN1,EGR2,GDF11,NLRP3,SLPI
BMS-387032	chemical drug	0.0224	BCL2,CCND1
CDKN2B-AS1	other	0.0224	ICAM1,TNF
TIFA	other	0.0224	BCL2,ICAM1
SATB2-AS1	other	0.0224	BCL2,CCND1
48S RIBOSOME (complex)	complex	0.0224	BCL2,CCND1
MYO1C	enzyme	0.0224	GSN,UCP2
TAP1	transporter	0.0224	PSMB9,TNF
FANCA	other	0.0224	TNF,UCP2
AKAP12	transporter	0.0224	CCND1,TNF
AIMP1	cytokine	0.0224	ICAM1,TNF
APBB1	transcription regulator	0.0224	ACTA2,CCND1
mir-455 (includes others)	microRNA	0.0224	ACTA2,CCND1
miR-330-5p (and other miRNAs w/seed CUCUGGG)	mature microRNA	0.0224	ETS1,PTPRG
miR-374b-5p (and other miRNAs w/seed UAUAAUA)	mature microRNA	0.0224	PTGER4,TNF
LY2109761	chemical drug	0.0224	CCND1,LMO2
CD209	other	0.0224	JAM2,TNF
FCER2	transmembrane receptor	0.0224	BCL2,TNF
NPPC	other	0.0224	EDN1,XYLT1
VEGFC	growth factor	0.0224	BCL2,ITGA4
BDKRB2	G-protein coupled receptor	0.0224	EDN1,ICAM1
HOXA4	transcription regulator	0.0224	ACTA2,CCND1
EDNRA	transmembrane receptor	0.0224	ICAM1,TIMP1
oligomycin	chemical - endogenous non-mammalian	0.0224	BCL2,TNF
FITC	chemical reagent	0.0224	ICAM1,TNF
ginkgolide B	chemical drug	0.0224	HTRA2,ICAM1
zeranol	chemical - endogenous mammalian	0.0224	BCL2,MAOA
Mn(III)-tetrakis-(4-benzoic acid) porphyrin	chemical reagent	0.0224	AGT,BCL2
fevipiprant	chemical drug	0.0224	HPGDS,TNF
albuterol	chemical drug	0.0224	EBI3,TNF
asiatic acid	chemical reagent	0.0224	BCL2,FAS
citric acid	chemical - endogenous mammalian	0.0224	BCL2,NLRP3
aloxistatin	chemical - protease inhibitor	0.0224	C3,CD74
cobalt	chemical toxicant	0.0224	ICAM1,TNF
CALC (family)	group	0.0224	EDN1,TNF
rasagiline	chemical drug	0.0229	BCL2,EGR3,FAS
RC3H2	enzyme	0.0229	EDN1,PDGFA,TNFRSF4
GSE1	other	0.0229	ICAM1,ITGA7,NAV3
HSD11B1	enzyme	0.0229	AGT,TNF,UCP2
HAVCR2	other	0.0229	BAG3,NLRP3,TNF
FABP4	transporter	0.0229	FABP5,PPARD,TNF
COL4A3	other	0.0229	EPS8,ITGA2,TIMP1
IGFBP3	other	0.0229	BCL2,ICAM1,TNF
TRPV4	ion channel	0.0229	FAS,TIMP1,TNF
PAK2	kinase	0.0229	CKB,ETS1,HBEGF
N-(3-(aminomethyl)benzyl)acetamidine	chemical reagent	0.0229	FAS,NLRP3,TNF
alvocidib	chemical drug	0.0229	BCL2,CCND1,RHOBTB2
22(R)-hydroxycholesterol	chemical - endogenous mammalian	0.0229	LIPG,LPL,TNF
MKNK1	kinase	0.023	BAG3,DNM3,ETS1,FLNB,GPC4,SPRY2,TNF
androgen	chemical drug	0.023	AGR2,BCL2,CCND1,ETS1,GPT2,GSN,VNN1
COLQ	other	0.023	CLSTN1,GPC4,ITGA7,TIMP1
N-acetylmuramyl-L-alanyl-D-isoglutamine	chemical - endogenous non-mammalian	0.023	CARD9,ETS1,ICAM1,TNF
3,3'-diindolylmethane	chemical drug	0.023	BCL2,CCND1,DNMT1,FAS
ADAM17	peptidase	0.0231	CCND1,LORICRIN,NFATC1,RHBDF2,SPP1,TNF
molybdenum disulfide	chemical reagent	0.0231	ACTA2,CKB,DPYSL4,GPC4,ITGA7,SPP1
E. coli B5 lipopolysaccharide	chemical - endogenous non-mammalian	0.0233	BCL6,CCND1,CXCR3,GPX1,ICAM1,MLXIPL,NCF1,SPP1,TNF
norepinephrine	chemical - endogenous mammalian	0.0236	ADRB1,CHST2,CITED4,EDN1,IRAK2,PIGR,TNF
IKBKG	kinase	0.0238	C3,ICAM1,IKBKE,RELB,RGS16,TNF
BMP6	growth factor	0.0239	ACTA2,HBEGF,MSX2,SMARCA1,TIMP1
ursodeoxycholic acid	chemical - endogenous mammalian	0.0241	PDGFA,SPP1,TIMP1,TNF
COLLAGEN TYPE I (complex)	complex	0.0241	ACTA2,CCND1,ITGA2,TNF
BCL2L1	other	0.0241	BCL2,FAS,TIMP1,TNF
LDHA	enzyme	0.0241	CCND1,ITGA10,ITGA7,PDGFA
dalfampridine	chemical drug	0.0241	EGR2,EGR4,KCNA5,MAFF
IGF1R	transmembrane receptor	0.0245	ACTA2,BCL2,CCND1,CKS2,EDN1,EGR4,HTRA1,LPL,PECR,SPP1,TNF
STAT6 DIMER (complex)	complex	0.0245	FAS,MAOA,PPARD
GPR15LG	cytokine	0.0245	MAFF,PTGER4,RELB
FCGR2B	transmembrane receptor	0.0245	GPR84,ICAM1,TNF
TNFSF14	cytokine	0.0245	ACTA2,ICAM1,TNF
acetylcholine	chemical - endogenous mammalian	0.0245	ADCY1,KCNQ3,TNF
SOX9	transcription regulator	0.0245	ADAMTS10,DLL4,HIVEP3,NFATC1,PDGFA,VNN1
SP110	transcription regulator	0.0245	CD74,DLL4,EGR3,ETS1,MAOA,TIMP1
wortmannin	chemical drug	0.0247	ACTA2,AGT,BCL2,CCND1,CKB,ICAM1,PPARD,TNF
ALK	kinase	0.0252	EGR2,EGR3,EGR4,TMOD1
CTLA4	transmembrane receptor	0.0252	EBI3,ICAM1,ITGAX,NFATC1
BCL11B	transcription regulator	0.0252	BCL2,LTB,TNF,ZBTB16
prostaglandin A2	chemical - endogenous non-mammalian	0.0253	CCND1,ICAM1
2-chloroadenosine	chemical reagent	0.0253	CCND1,TIMP1
lonafarnib	chemical drug	0.0253	BCL2,CCND1
C1Q (complex)	complex	0.0253	GAS6,ICAM1
salubrinal	chemical reagent	0.0253	NFATC1,TNF
THRAP3	transcription regulator	0.0253	CCND1,PEG10
GAS2L3	other	0.0253	FAS,PTPN14
AGAP2-AS1	other	0.0253	CCND1,TNF
MESP1	transcription regulator	0.0253	PRICKLE1,RASGRP3
JMJD6	enzyme	0.0253	CCND1,DCPS
MUC13	other	0.0253	CXCR3,PTK2
NREP	other	0.0253	ACTA2,PDGFA
CTSG	peptidase	0.0253	BCL2,TNF
CSK	kinase	0.0253	PTK2,TNF
IGFBP1	other	0.0253	BCL2,ITGA2
LRIG1	other	0.0253	BCL2,TNF
10-nitrooleate	chemical - endogenous mammalian	0.0253	ICAM1,TNF
DBI	other	0.0253	PPARD,TNF
CR2	transmembrane receptor	0.0253	BCL2,FAS
ACACB	enzyme	0.0253	MLXIPL,MVD
EDNRB	G-protein coupled receptor	0.0253	PIGR,RPSA
PRDX2	enzyme	0.0253	CCND1,ICAM1
ST14	peptidase	0.0253	ICAM1,TNF
DGAT1	enzyme	0.0253	LPL,PPARD
Gm12602	other	0.0253	BASP1,RGS16
L-685,458	chemical - protease inhibitor	0.0253	DLL4,TNF
2-acetylaminofluorene	chemical toxicant	0.0253	BCL2,CCND1
erythromycin	chemical drug	0.0253	ICAM1,TNF
rhodioloside	chemical - endogenous non-mammalian	0.0253	ARG2,BCL2
farnesyl pyrophosphate	chemical - endogenous mammalian	0.0253	ICAM1,LIPG
myricetin	chemical - endogenous non-mammalian	0.0253	BCL2,CCND1
caffeic acid	chemical drug	0.0253	BCL2,TNF
IL1 (family)	group	0.0254	BCL2,C3,EDN1,FAS,ICAM1,PDGFA,PIGR,RELB,TIMP1,TNF,TNFRSF4
metformin	chemical drug	0.0258	ACTA2,BCL2,CCND1,EDN1,EGR3,FAS,GAS6,JCHAIN,SPP1,TNF,UCP2
8-bromoguanosine 3',5'-cyclic monophosphate	chemical reagent	0.0261	ACTA2,CDK14,EDN1
PGF	growth factor	0.0261	BCL2,EDN1,TNF
ITCH	enzyme	0.0261	DNMT1,NFATC1,TNF
CD80	transmembrane receptor	0.0261	FAS,ICAM1,TNF
Dst	other	0.0261	ACTA2,CRIP3,UCP2
pevonedistat	chemical drug	0.0261	ICAM1,SPP1,TNF
TLR7/8 (family)	group	0.0261	BCL2,EDN1,TNF
mevalonic acid	chemical - endogenous mammalian	0.0261	ICAM1,LPL,TNF
LG100268	chemical reagent	0.0261	ARG2,LPL,TNF
aristolochic acid I	chemical toxicant	0.0261	ACTA2,BCL2,TNF
plerixafor	chemical drug	0.0261	ACTA2,EDN1,GPX1
HISTONE DEACETYLASE (complex)	complex	0.0261	BCL2,CCND1,TNF
MAPK8	kinase	0.0262	BCL2,CCND1,DNMT1,ETS1,MIF,PPARD,TNF
GNAS	enzyme	0.0262	BCL6,GPR132,HDAC9,LMO2,MAFF,PTGER4,SPP1
CIP2A	other	0.0264	BCL2,EBI3,EGR2,RHOC
FANCC	other	0.0264	PCLO,SNX7,TACSTD2,TNF
PDK1	kinase	0.0264	ACTA2,CARD11,HDAC9,VASP
BACH2	transcription regulator	0.0264	BCL2,BCL6,TNF,TNFRSF4
deferoxamine	chemical drug	0.0265	BCL2,CCND1,FAS,ICAM1,ITGB7,LPL,PLD4,SPP1
NEUROG3	transcription regulator	0.0266	AGT,DLL4,ENPP1,GHRL,ZBTB16
INHA	growth factor	0.0266	ACTA2,ADAMTSL2,BCL2,JAM2,SMARCA1
HSPA5	enzyme	0.0266	ACTA2,BCL2,C3,HDAC9,TNF
CD36	transmembrane receptor	0.0266	FAS,ICAM1,LPL,NLRP3,TNF
benzo(a)pyrene	chemical toxicant	0.0271	BCL2,CDK14,FZD1,LIMK2,MAFF,PTGER2,PTPRG,RHOC
F3	transmembrane receptor	0.0276	CARD9,DUSP2,ICAM1,ITGA2,LGALS12,TNF,TREM2
PTH	other	0.0276	BCL2,CCND1,EGR2,MSX2,PDGFA,SLPI,SPP1
APLN	other	0.0276	ACTA2,BCL2,CCND1,NCF1
EGLN1	enzyme	0.0276	DLL4,EDN1,ICAM1,TNF
PPARGC1B	transcription regulator	0.0276	C3,CCND1,CKB,MVD
C5AR1	G-protein coupled receptor	0.0276	C3,CST7,TNF,TREM2
sorafenib	chemical drug	0.0276	ACTA2,BID,CCND1,TNF
SAA (family)	group	0.0278	ICAM1,NLRP3,TNF
CRNDE	other	0.0278	ACTA2,PDGFA,TIAM1
SAA1	transporter	0.0278	BCL2,CCND1,TNF
EIF5A2	translation regulator	0.0278	HERPUD1,NEDD9,PCDHGC3
NF1	other	0.0278	CCND1,ICAM1,PDGFA
BTG2	transcription regulator	0.0278	CCND1,RELB,TIMP1
ACE2	peptidase	0.0278	ACTA2,AGT,TNF
propranolol	chemical drug	0.0278	ICAM1,LGALS12,MAOA
ibuprofen	chemical drug	0.0278	CCND1,MAGI1,TNF
retinoid	chemical drug	0.0278	EDN1,HBEGF,LORICRIN
IL7	cytokine	0.0284	BCL2,FAS,ITGB7,LTB,RGS16,TNF
desoxycorticosterone	chemical - endogenous mammalian	0.0284	SPP1,TNF
LINC00662	other	0.0284	CCND1,TNF
ALKBH1	enzyme	0.0284	ACTA2,SPP1
POGLUT3	enzyme	0.0284	NLRP3,PDGFA
fontolizumab	biologic drug	0.0284	FAS,TNF
[truncated: 890 more rows]

## Sheet: ExFig 3d Down in KO IPA URA
Ingenuity Canonical Pathways	-log(p-value)	Ratio	Molecules
Hepatic Fibrosis Signaling Pathway	10.7	0.0719	ACTA2,AGT,BCL2,CCND1,EDN1,FZD1,ICAM1,IKBKE,IRAK2,ITGA10,ITGA2,ITGA4,ITGA7,ITGAX,ITGB7,KLF9,NCF1,NFKBID,NFKBIE,PDGFA,PRKCH,PTK2,RELB,RHOBTB2,RHOC,RND1,SPP1,TCF4,TIMP1,TNF
Regulation of Actin-based Motility by Rho	9.07	0.13	ACTA2,BAIAP2,GSN,ITGA10,ITGA2,ITGA4,ITGA7,ITGAX,ITGB7,LIMK1,PFN1,RHOBTB2,RHOC,RND1,WASF1
IL-8 Signaling	8.57	0.0905	BCL2,CCND1,GNA15,HBEGF,ICAM1,IKBKE,IRAK2,ITGAX,LIMK1,LIMK2,NCF1,NFKBIE,PLD4,PRKCH,PTK2,RHOBTB2,RHOC,RND1,VASP
Molecular Mechanisms of Cancer	8.31	0.0467	ADCY1,ADCY6,ADGRG5,ADRB1,BCL2,BID,CCND1,EDN1,FAS,FZD1,GNA15,GPR132,GPR18,GPR68,GPR84,HDAC5,HDAC9,HTR7,IFNLR1,ITGA10,ITGA2,ITGA4,ITGA7,ITGAX,ITGB7,NFKBID,NFKBIE,PLCB3,PRKCH,PTGER2,PTGER4,PTK2,RELB,RHOBTB2,RHOC,RND1,STK36,TAB1,TCF4,TYK2
RAC Signaling	8.01	0.109	BAIAP2,IQGAP3,ITGA10,ITGA2,ITGA4,ITGA7,ITGAX,ITGB7,LIMK1,LIMK2,NCF1,PTK2,RELB,TIAM1,WASF1
Integrin Signaling	7.71	0.0849	ACTA2,ARF5,BCAR3,CAPN3,GSN,ITGA10,ITGA2,ITGA4,ITGA7,ITGAX,ITGB7,NEDD9,PFN1,PTK2,RHOBTB2,RHOC,RND1,VASP
Actin Cytoskeleton Signaling	7.5	0.0779	ACTA2,BAIAP2,CSK,GSN,IQGAP3,ITGA10,ITGA2,ITGA4,ITGA7,ITGAX,ITGB7,LIMK1,LIMK2,PDGFA,PFN1,PTK2,TIAM1,VAV2,WASF1
Actin Nucleation by ARP-WASP Complex	7.32	0.129	BAIAP2,ITGA10,ITGA2,ITGA4,ITGA7,ITGAX,ITGB7,RHOBTB2,RHOC,RND1,VASP,WASF1
Axonal Guidance Signaling	6.28	0.051	ADAM23,ADAMDEC1,ADAMTS10,ADAMTS13,BAIAP2,EPHB3,FZD1,GNA15,ITGA10,ITGA2,ITGA4,ITGA7,ITGAX,ITGB7,LIMK1,LIMK2,MICAL1,NFATC1,PDGFA,PFN1,PLCB3,PRKCH,PTK2,RND1,STK36,VASP
Death Receptor Signaling	6.23	0.115	ACTA2,BCL2,BID,FAS,HTRA2,IKBKE,LIMK1,NFKBID,NFKBIE,RELB,TNF
PAK Signaling	6.21	0.103	EPHB3,ITGA10,ITGA2,ITGA4,ITGA7,ITGAX,ITGB7,LIMK1,LIMK2,PDGFA,PTK2,TNF
Signaling by Rho Family GTPases	6.21	0.0674	ACTA2,BAIAP2,GNA15,ITGA10,ITGA2,ITGA4,ITGA7,ITGAX,ITGB7,LIMK1,LIMK2,NCF1,PTK2,RELB,RHOBTB2,RHOC,RND1,WASF1
GŒ±q Signaling	5.97	0.0824	CSK,GNA15,IKBKE,NFATC1,NFKBID,NFKBIE,PLCB3,PLD4,PRKCH,RELB,RGS16,RHOBTB2,RHOC,RND1
Induction of Apoptosis by HIV1	5.9	0.138	BCL2,BID,FAS,HTRA2,IKBKE,NFKBID,NFKBIE,RELB,TNF
PTEN Signaling	5.81	0.0861	BCL2,CCND1,IKBKE,ITGA10,ITGA2,ITGA4,ITGA7,ITGAX,ITGB7,MAGI1,PREX2,PTK2,RELB
Small Cell Lung Cancer Signaling	5.34	0.104	BCL2,BID,CCND1,HDAC5,HDAC9,IKBKE,NFKBID,NFKBIE,PTK2,RELB
RHOGDI Signaling	5.33	0.0682	ACTA2,ARHGAP9,GNA15,ITGA10,ITGA2,ITGA4,ITGA7,ITGAX,ITGB7,LIMK1,LIMK2,RHOBTB2,RHOC,RND1,WASF1
Cardiac Hypertrophy Signaling (Enhanced)	5.29	0.0461	ADCY1,ADCY6,ADRB1,AGT,EDN1,ENPP1,FZD1,GNA15,HDAC5,HDAC9,IFNLR1,IKBKE,ITGA10,ITGA2,ITGA4,ITGA7,ITGAX,ITGB7,LTB,NFATC1,PLCB3,PRKCH,PTK2,RELB,TNF
Protein Kinase A Signaling	5.2	0.0511	ADCY1,ADCY6,AKAP6,DUSP2,DUSP7,EBI3,ENPP1,FLNB,NFATC1,NFKBID,NFKBIE,PLCB3,PRKCH,PTK2,PTPN13,PTPN14,PTPN6,PTPRG,RELB,TCF4,VASP
Phagosome Formation	5.18	0.0417	ADGRG5,ADRB1,C3,CARD9,ELMO3,FCAMR,FZD1,GPR132,GPR18,GPR68,GPR84,HTR7,ITGA10,ITGA2,ITGA4,ITGA7,ITGAX,ITGB7,JCHAIN,LIMK1,LIMK2,MRC2,PLD4,PRKCH,PTGER2,PTGER4,PTK2,VAV2,WASF1
PI3K/AKT Signaling	5.14	0.07	BCL2,CCND1,IFNLR1,IKBKE,ITGA10,ITGA2,ITGA4,ITGA7,ITGAX,ITGB7,NFKBID,NFKBIE,RELB,TYK2
Apoptosis Signaling	5.02	0.0962	BCL2,BID,CAPN3,FAS,HTRA2,IKBKE,NFKBID,NFKBIE,RELB,TNF
iNOS Signaling	4.92	0.149	IKBKE,IRAK2,NFKBID,NFKBIE,RELB,TAB1,TYK2
Integrin cell surface interactions	4.92	0.106	ICAM1,ITGA10,ITGA2,ITGA4,ITGA7,ITGAX,ITGB7,JAM2,SPP1
Regulation of Cellular Mechanics by Calpain Protease	4.71	0.1	CAPN3,CCND1,ITGA10,ITGA2,ITGA4,ITGA7,ITGAX,ITGB7,PTK2
Production of Nitric Oxide and Reactive Oxygen Species in Macrophages	4.69	0.0681	ARG2,IKBKE,NCF1,NFKBID,NFKBIE,PRKCH,PTPN6,RELB,RHOBTB2,RHOC,RND1,TNF,TYK2
Leukocyte Extravasation Signaling	4.64	0.0674	ACTA2,ARHGAP9,ICAM1,ITGA2,ITGA4,JAM2,NCF1,PRKCH,PTK2,SIPA1,TIMP1,VASP,VAV2
IL-1 Signaling	4.49	0.0938	ADCY1,ADCY6,GNA15,IKBKE,IRAK2,NFKBID,NFKBIE,RELB,TAB1
Caveolar-mediated Endocytosis Signaling	4.46	0.107	ACTA2,FLNB,ITGA10,ITGA2,ITGA4,ITGA7,ITGAX,ITGB7
Ephrin Receptor Signaling	4.43	0.0644	EPHB3,GNA15,ITGA10,ITGA2,ITGA4,ITGA7,ITGAX,ITGB7,LIMK1,LIMK2,PDGFA,PTK2,PTPN13
RAR Activation	4.41	0.0466	ADCY1,ADCY6,CSK,DHRS3,ENPP1,FABP5,GNA15,LTB,NFATC1,PPARD,PRMT1,RELB,RHOBTB2,RHOC,RND1,SMARCB1,SRA1,TNF,TNIP1,ZBTB16
Coronavirus Pathogenesis Pathway	4.39	0.0637	AGT,BCL2,CCND1,HDAC5,HDAC9,NFKBID,NFKBIE,NLRP3,RELB,RPS10,RPSA,TICAM1,TYK2
Semaphorin Neuronal Repulsive Signaling Pathway	4.35	0.0733	DPYSL4,ITGA10,ITGA2,ITGA4,ITGA7,ITGAX,ITGB7,LIMK1,LIMK2,MICAL1,RND1
IL-10 Signaling	4.25	0.0714	ARG2,BCL2,CCND1,ICAM1,IKBKE,NFKBID,NFKBIE,RELB,TAB1,TNF,TYK2
Semaphorin Signaling in Neurons	4.17	0.115	DPYSL4,LIMK1,LIMK2,PTK2,RHOBTB2,RHOC,RND1
HGF Signaling	4.12	0.0758	CCND1,ETS1,ITGA10,ITGA2,ITGA4,ITGA7,ITGAX,ITGB7,PRKCH,PTK2
RHO GTPase cycle	4.12	0.0444	ARHGAP44,ARHGAP9,BAIAP2,BASP1,BCR,CKB,CSK,GMIP,IQGAP3,NCF1,PREX2,PTPN13,RHOBTB2,RHOC,RND1,SPTBN1,STK10,TIAM1,VAV2,WASF1
Paxillin Signaling	4.12	0.0841	ACTA2,CSK,ITGA10,ITGA2,ITGA4,ITGA7,ITGAX,ITGB7,PTK2
PPAR Signaling	4.12	0.0841	IKBKE,NFKBID,NFKBIE,PDGFA,PPARD,RELB,SRA1,TAB1,TNF
Interleukin-4 and Interleukin-13 signaling	4.02	0.0818	BCL2,BCL6,CCND1,ICAM1,ITGAX,MAOA,TIMP1,TNF,TYK2
Role of PKR in Interferon Induction and Antiviral Response	4.02	0.0735	BID,FAS,IKBKE,NFKBID,NFKBIE,NLRP3,PDGFA,RELB,TNF,TYK2
Role of Macrophages, Fibroblasts and Endothelial Cells in Rheumatoid Arthritis	3.79	0.048	CCND1,FZD1,ICAM1,IKBKE,IRAK2,JCHAIN,LTB,MIF,NFATC1,NFKBID,NFKBIE,PDGFA,PLCB3,PRKCH,TCF4,TNF
TNFR2 Signaling	3.76	0.156	IKBKE,NFKBID,NFKBIE,RELB,TNF
MYC Mediated Apoptosis Signaling	3.76	0.12	ADRB1,BCL2,BID,FAS,IKBKE,TNF
Osteoarthritis Pathway	3.75	0.0551	FZD1,HTRA1,ITGA10,ITGA2,ITGA4,ITGA7,ITGAX,ITGB7,PPARD,RELB,SPP1,TCF4,TNF
Sphingosine-1-phosphate Signaling	3.73	0.075	ADCY1,ADCY6,PDGFA,PLCB3,PTK2,RHOBTB2,RHOC,RND1,SMPD2
TNFR1 Signaling	3.71	0.118	BID,IKBKE,NFKBID,NFKBIE,RELB,TNF
Renin-Angiotensin Signaling	3.71	0.0744	ADCY1,ADCY6,AGT,PRKCH,PTGER2,PTK2,PTPN6,RELB,TNF
Colorectal Cancer Metastasis Signaling	3.7	0.0517	ADCY1,ADCY6,CCND1,FZD1,GNA15,PTGER2,PTGER4,RELB,RHOBTB2,RHOC,RND1,TCF4,TNF,TYK2
Role of Osteoclasts in Rheumatoid Arthritis Signaling Pathway	3.65	0.0487	ADAM23,BCL2,CCND1,GSN,IKBKE,LCP2,NFATC1,NFKBID,NFKBIE,RHOBTB2,RHOC,RND1,SPP1,TNF,TREM2
Chronic Myeloid Leukemia Signaling	3.59	0.0504	BCL2,CCND1,FAS,FZD1,HDAC5,HDAC9,IKBKE,NFATC1,PLCB3,PTPN13,PTPN6,RELB,SPP1,TCF4
Eicosanoid Signaling	3.56	0.05	ADCY1,ADCY6,CCND1,ETS1,GNA15,HPGDS,KCNMB1,NFATC1,PLCB3,PPARD,PRKCH,PTGER2,PTGER4,TCF4
Apelin Liver Signaling Pathway	3.53	0.2	AGT,EDN1,FAS,TNF
Neuroinflammation Signaling Pathway	3.52	0.0473	BCL2,FAS,FZD1,GABRA3,ICAM1,IKBKE,IRAK2,NCF1,NFATC1,NLRP3,RELB,TICAM1,TNF,TREM2,TYK2
MIF-mediated Glucocorticoid Regulation	3.51	0.139	CD74,MIF,NFKBID,NFKBIE,RELB
G-Protein Coupled Receptor Signaling	3.47	0.0356	ADCY1,ADCY6,ADGRG5,ADRB1,CCND1,ENPP1,FZD1,GNA15,GPR132,GPR18,GPR68,GPR84,HTR7,IKBKE,KCNQ3,NFATC1,NFKBID,NFKBIE,PLCB3,PREX2,PTGER2,PTGER4,PTK2,RELB,RGS16
TWEAK Signaling	3.46	0.135	BID,IKBKE,NFKBID,NFKBIE,RELB
IL-17A Signaling in Fibroblasts	3.43	0.0875	ACTA2,BCL2,IKBKE,NFKBID,NFKBIE,RELB,TNF
Hepatic Fibrosis / Hepatic Stellate Cell Activation	3.37	0.0567	ACTA2,AGT,BCL2,CXCR3,EDN1,FAS,ICAM1,PDGFA,RELB,TIMP1,TNF
BEX2 Signaling Pathway	3.36	0.0854	BCL2,CCND1,LMO2,RELB,SMARCB1,SPP1,TCF4
PEDF Signaling	3.3	0.0833	BCL2,FAS,IKBKE,NFKBID,NFKBIE,RELB,TCF4
CXCR4 Signaling	3.27	0.0595	ADCY1,ADCY6,ELMO3,GNA15,PLCB3,PRKCH,PTK2,RHOBTB2,RHOC,RND1
Adrenomedullin signaling pathway	3.27	0.0553	ADCY1,ADCY6,BCL2,C3,CSK,GNA15,KCNQ3,PLCB3,PTK2,RELB,TNF
Estrogen Receptor Signaling	3.26	0.0416	ADCY1,ADCY6,AGT,ARG2,BCL2,CCND1,GNA15,LIMK1,LIMK2,NDUFA7,NDUFV1,PLCB3,PRKCH,RBFOX2,RELB,SRA1,TYK2
Germ Cell-Sertoli Cell Junction Signaling	3.23	0.0588	ACTA2,GSN,ITGA2,LIMK1,LIMK2,PTK2,RHOBTB2,RHOC,RND1,TNF
April Mediated Signaling	3.19	0.119	IKBKE,NFATC1,NFKBID,NFKBIE,RELB
Semaphorin interactions	3.17	0.0938	DPYSL4,LIMK1,LIMK2,RHOC,RND1,TREM2
B Cell Activating Factor Signaling	3.15	0.116	IKBKE,NFATC1,NFKBID,NFKBIE,RELB
Neuregulin Signaling	3.11	0.0684	HBEGF,ITGA10,ITGA2,ITGA4,ITGA7,ITGAX,ITGB7,PRKCH
MIF Regulation of Innate Immunity	3.1	0.114	CD74,MIF,NFKBID,NFKBIE,RELB
Serotonin Receptor Signaling	3.01	0.0384	ADCY1,ADCY6,ADRB1,BCL2,EDN1,GNA15,HTR7,KCNA5,KCNQ3,MAOA,ORAI2,PLCB3,PLD4,PRKCH,RHOBTB2,RHOC,RND1,TNF
EPH-Ephrin signaling	3	0.0745	CLTB,EPHB3,LIMK1,LIMK2,PTK2,TIAM1,VAV2
FcŒ≥ Receptor-mediated Phagocytosis in Macrophages and Monocytes	3	0.0745	ACTA2,LCP2,NCF1,PLD4,PRKCH,VASP,VAV2
Docosahexaenoic Acid (DHA) Signaling	2.98	0.048	ADCY1,ADCY6,BCL2,BID,CCND1,FABP5,FAS,PLCB3,PRKCH,SPTBN1,SYT2,TNF
Acute Phase Response Signaling	2.95	0.0541	AGT,C3,IKBKE,NFKBID,NFKBIE,RELB,SOCS6,TAB1,TCF4,TNF
Transcriptional regulation by RUNX3	2.95	0.0729	CCND1,ITGA4,PSMB10,PSMB9,PSMC4,SMURF1,SPP1
RHOA Signaling	2.95	0.0645	ACTA2,ARHGAP9,BAIAP2,LIMK1,LIMK2,PFN1,PTK2,WASF1
Pancreatic Adenocarcinoma Signaling	2.9	0.0635	BCL2,CCND1,HBEGF,HDAC5,HDAC9,PLD4,RELB,TYK2
Regulation of RUNX2 expression and activity	2.87	0.0822	HIVEP3,MSX2,PSMB10,PSMB9,PSMC4,SMURF1
Cachexia Signaling Pathway	2.85	0.0408	ADCY1,ADCY6,ADRB1,AGT,BCL2,CAPN3,GDF11,IKBKE,LPL,LTB,PRKCH,PSMB10,PSMB9,PSMC4,TNF
Interleukin-1 family signaling	2.84	0.062	IRAK2,PSMB10,PSMB9,PSMC4,PTPN13,PTPN14,PTPN6,TAB1
Beta-catenin independent WNT signaling	2.8	0.0686	CLTB,FZD1,NFATC1,PFN1,PLCB3,PRICKLE1,SMURF1
fMLP Signaling in Neutrophils	2.79	0.0611	GNA15,NCF1,NFATC1,NFKBID,NFKBIE,PLCB3,PRKCH,RELB
IL-12 Signaling and Production in Macrophages	2.79	0.0482	C3,CXCR3,EBI3,FUT7,IKBKE,JCHAIN,NFATC1,PRKCH,RELB,TNF,TYK2
Role of Osteoblasts, Osteoclasts and Chondrocytes in Rheumatoid Arthritis	2.79	0.0482	BCL2,FZD1,GSN,IKBKE,NFATC1,NFKBID,NFKBIE,SMURF1,SPP1,TCF4,TNF
Angiopoietin Signaling	2.77	0.0789	IKBKE,NFKBID,NFKBIE,PTK2,RELB,TNIP1
Platelet Adhesion to exposed collagen	2.75	0.2	GP9,ITGA10,ITGA2
TREM1 Signaling	2.75	0.0779	ICAM1,ITGAX,LAT2,NLRP3,RELB,TNF
NF-Œ∫B Activation by Viruses	2.72	0.0769	IKBKE,ITGA2,NFKBID,NFKBIE,PRKCH,RELB
ILK Signaling	2.68	0.0498	ACTA2,CCND1,FLNB,ITGB7,PTK2,RELB,RHOBTB2,RHOC,RND1,TNF
CDX Gastrointestinal Cancer Signaling Pathway	2.67	0.0495	CCND1,FZD1,HBEGF,IKBKE,LTB,NCF1,RELB,TCF4,TNF,TYK2
Sensory processing of sound by outer hair cells of the cochlea	2.66	0.0909	EPS8,GSN,KCNMB1,SPTBN1,TMC1
Signaling by the B Cell Receptor (BCR)	2.65	0.0529	CARD11,NFATC1,NFKBIE,ORAI2,PSMB10,PSMB9,PSMC4,PTPN6,RASGRP3
4-1BB Signaling in T Lymphocytes	2.63	0.118	IKBKE,NFKBID,NFKBIE,RELB
NLR signaling pathways	2.62	0.0893	BCL2,CARD9,IRAK2,NLRP3,TAB1
Apelin Endothelial Signaling Pathway	2.59	0.0567	ADCY1,ADCY6,GNA15,HDAC5,ICAM1,PLCB3,PRKCH,RELB
CD27 Signaling in Lymphocytes	2.59	0.0877	BID,IKBKE,NFKBID,NFKBIE,RELB
RHO GTPases Activate WASPs and WAVEs	2.53	0.111	BAIAP2,NCKIPSD,PTK2,WASF1
Cell surface interactions at the vascular wall	2.53	0.0474	CD74,FCAMR,GAS6,ITGA2,ITGA4,ITGAX,JAM2,JCHAIN,MIF,PTPN6
Prostate Cancer Signaling	2.52	0.0614	BCL2,CCND1,HDAC5,HDAC9,NFKBID,NFKBIE,RELB
Antioxidant Action of Vitamin C	2.52	0.0614	IKBKE,NFKBID,NFKBIE,PLCB3,PLD4,RELB,TNF
C-type lectin receptors (CLRs)	2.52	0.0552	CARD11,CARD9,NFATC1,PSMB10,PSMB9,PSMC4,RELB,TAB1
Tumor Microenvironment Pathway	2.5	0.0503	BCL2,CCND1,FAS,ICAM1,PDGFA,RELB,SPP1,TIAM1,TNF
MyD88-independent TLR4 cascade	2.49	0.108	IKBKE,IRAK2,TAB1,TICAM1
Gap Junction Signaling	2.48	0.04	ACTA2,ADCY1,ADCY6,ADRB1,CCND1,KCNQ3,PLCB3,PRKCH,PTGER2,PTGER4,RELB,TCF4,TNF
ERK/MAPK Signaling	2.47	0.0465	DUSP2,ETS1,ITGA10,ITGA2,ITGA4,ITGA7,ITGAX,ITGB7,NFATC1,PTK2
RHO GTPases Activate ROCKs	2.44	0.158	LIMK1,LIMK2,RHOC
Cholecystokinin/Gastrin-mediated Signaling	2.42	0.0588	PLCB3,PRKCH,PTK2,RHOBTB2,RHOC,RND1,TNF
GDP-mannose Biosynthesis	2.4	0.333	GMPPB,PMM1
Crosstalk between Dendritic Cells and Natural Killer Cells	2.38	0.0659	ACTA2,FAS,LTB,RELB,TNF,TREM2
RANK Signaling in Osteoclasts	2.38	0.0659	GSN,IKBKE,NFATC1,NFKBID,NFKBIE,RELB
Type II Diabetes Mellitus Signaling	2.38	0.0523	IKBKE,NFKBID,NFKBIE,PRKCH,RELB,SMPD2,SOCS6,TNF
Hepatic Cholestasis	2.36	0.0448	ADCY1,ADCY6,IKBKE,IRAK2,LTB,NFKBID,NFKBIE,PRKCH,RELB,TNF
Activation of IRF by Cytosolic Pattern Recognition Receptors	2.34	0.0769	IKBKE,NFKBID,NFKBIE,RELB,TNF
Pyridoxal 5'-phosphate Salvage Pathway	2.34	0.0769	LIMK1,LIMK2,POMK,PRKCH,PRKX
LXR/RXR Activation	2.34	0.0569	AGT,ARG2,C3,LPL,MLXIPL,RELB,TNF
IL-15 Production	2.34	0.0569	CSK,EPHB3,LMTK2,PTK2,RELB,STYK1,TYK2
Thrombin Signaling	2.33	0.0444	ADCY1,ADCY6,GNA15,PLCB3,PRKCH,PTK2,RELB,RHOBTB2,RHOC,RND1
RAF/MAP kinase cascade	2.33	0.042	CSK,DUSP2,DUSP7,HBEGF,PDGFA,PSMB10,PSMB9,PSMC4,PTK2,RASGRP3,SPTBN1
HER-2 Signaling in Breast Cancer	2.31	0.0441	ARF5,CCND1,ETS1,HBEGF,IKBKE,ITGB7,NFKBID,NFKBIE,PRKCH,RELB
Regulation of the Epithelial Mesenchymal Transition by Growth Factors Pathway	2.3	0.0469	ETS1,IKBKE,LTB,PDGFA,RELB,SMURF1,TAB1,TNF,TYK2
Epithelial Adherens Junction Signaling	2.29	0.0506	BAIAP2,LIMK1,LIMK2,MAGI1,TCF4,TIAM1,VAV2,WASF1
CD40 Signaling	2.29	0.0746	ICAM1,IKBKE,NFKBID,NFKBIE,RELB
IL-17A Signaling in Airway Cells	2.29	0.0746	IKBKE,NFKBID,NFKBIE,RELB,TYK2
TCR signaling	2.28	0.0556	CARD11,CSK,LCP2,PSMB10,PSMB9,PSMC4,VASP
GŒ±s Signaling	2.28	0.0556	ADCY1,ADCY6,ADRB1,GNA15,HTR7,PTGER2,PTGER4
PPARŒ±/RXRŒ± Activation	2.27	0.0464	ADCY1,ADCY6,GNA15,IKBKE,LPL,NFKBID,NFKBIE,PLCB3,RELB
TNFR2 non-canonical NF-kB pathway	2.26	0.0735	LTB,PSMB10,PSMB9,PSMC4,TNF
TR/RXR Activation	2.25	0.0547	ADRB1,CCND1,KLF9,PFKP,PPARD,SYT2,UCP2
Sensory processing of sound by inner hair cells of the cochlea	2.23	0.0725	EPS8,KCNMB1,PCLO,SPTBN1,TMC1
Retinoid metabolism and transport	2.22	0.0909	GPC4,GPC5,GPC6,LPL
RAF-independent MAPK1/3 activation	2.2	0.13	DUSP2,DUSP7,TYK2
Neutrophil degranulation	2.19	0.0336	ARHGAP9,C3,CNN2,DBNL,FABP5,GPR84,GSN,ITGAX,MIF,NBEAL2,PIGR,PTPN6,SLPI,STK10,TCIRG1,VNN1
Adrenergic Receptor Signaling Pathway (Enhanced)	2.18	0.045	ADCY1,ADCY6,ADRB1,LTB,MAOA,PLCB3,PRKCH,TCIRG1,TNF
Interleukin-10 signaling	2.18	0.0889	ICAM1,TIMP1,TNF,TYK2
Ephrin B Signaling	2.15	0.0694	EPHB3,GNA15,LIMK1,PTK2,VAV2
Role of RIG1-like Receptors in Antiviral Innate Immunity	2.15	0.087	IKBKE,NFKBID,NFKBIE,RELB
Tumoricidal Function of Hepatic Natural Killer Cells	2.15	0.125	BID,FAS,ICAM1
Class A/1 (Rhodopsin-like receptors)	2.14	0.0379	ADRB1,AGT,C3,CXCR3,EDN1,GHRL,GPR132,GPR18,GPR68,HTR7,PTGER2,PTGER4
Extra-nuclear estrogen signaling	2.13	0.0685	BCL2,CCND1,HBEGF,PRMT1,PTK2
Glioma Invasiveness Signaling	2.13	0.0685	PTK2,RHOBTB2,RHOC,RND1,TIMP1
Fc epsilon receptor (FCERI) signaling	2.1	0.0437	CARD11,LAT2,LCP2,NFATC1,PSMB10,PSMB9,PSMC4,TAB1,VAV2
G alpha (z) signalling events	2.08	0.0833	ADCY1,ADCY6,PRKCH,RGS16
GPCR-Mediated Integration of Enteroendocrine Signaling Exemplified by an L Cell	2.08	0.0667	ADCY1,ADCY6,ADRB1,GNA15,PLCB3
Huntington's Disease Signaling	2.08	0.0387	CAPN3,CLTB,DNM3,GNA15,HDAC5,HDAC9,PLCB3,PRKCH,PSMB10,PSMB9,PSMC4
Neddylation	2.07	0.0407	FBXL12,FBXO2,FBXO31,FBXO44,FBXW5,PSMB10,PSMB9,PSMC4,SOCS6,ZBTB16
TEC Kinase Signaling	2.06	0.0311	ACTA2,FAS,GNA15,ITGA10,ITGA2,ITGA4,ITGA7,ITGAX,ITGB7,PRKCH,PTK2,RELB,RHOBTB2,RHOC,RND1,TNF,TYK2,VAV2
Adipogenesis pathway	2.06	0.0504	DGKD,EGR2,FZD1,HDAC5,HDAC9,LPL,TNF
Pulmonary Fibrosis Idiopathic Signaling Pathway	2.05	0.0368	ACTA2,BCL2,CCND1,EDN1,EPHB3,FZD1,ITGA2,PDGFA,PTK2,RELB,TCF4,TYK2
G alpha (q) signalling events	2.05	0.046	AGT,EDN1,GHRL,GNA15,GPR132,GPR68,PLCB3,RGS16
Role of JAK1, JAK2 and TYK2 in Interferon Signaling	2.05	0.115	PTPN6,RELB,TYK2
CGAS-STING Signaling Pathway	2.04	0.05	ENPP1,ICAM1,IKBKE,LTB,NLRP3,TCIRG1,TNF
ISGylation Signaling Pathway	2.02	0.0556	CCND1,FLNB,IFNLR1,ITGA2,LIPG,TYK2
Erythropoietin Signaling Pathway	2.02	0.0455	CCND1,LTB,NFKBID,NFKBIE,PRKCH,PTPN6,RELB,TNF
Signaling by EGFR	2.02	0.08	CSK,HBEGF,LRIG1,SPRY2
FAT10 Cancer Signaling Pathway	2.02	0.08	IKBKE,NFKBIE,RELB,TNF
Toll-like Receptor Signaling	2.01	0.0641	IRAK2,RELB,TAB1,TICAM1,TNF
IL-7 Signaling Pathway	2.01	0.0641	BCL2,BCL6,CCND1,NFATC1,PTK2
O-linked glycosylation	1.97	0.0541	ADAMTS10,ADAMTS13,ADAMTSL2,GALNT12,POMK,SPON2
G alpha (s) signalling events	1.96	0.0483	ADCY1,ADCY6,ADRB1,GPR84,HTR7,PTGER2,PTGER4
Hedgehog 'off' state	1.93	0.0531	ADCY1,ADCY6,IFT140,PSMB10,PSMB9,PSMC4
Regulation of eIF4 and p70S6K Signaling	1.91	0.0435	ITGA10,ITGA2,ITGA4,ITGA7,ITGAX,ITGB7,RPS10,RPSA
Signaling by NOTCH4	1.9	0.0602	ACTA2,DLL4,PSMB10,PSMB9,PSMC4
Major pathway of rRNA processing in the nucleolus and cytosol	1.89	0.043	BOP1,DDX49,EXOSC6,IMP4,RCL1,RPS10,RPSA,WDR46
Lymphotoxin Œ≤ Receptor Signaling	1.88	0.0727	IKBKE,LTB,NFKBID,RELB
LPS-stimulated MAPK Signaling	1.86	0.0588	IKBKE,NFKBID,NFKBIE,PRKCH,RELB
Virus Entry via Endocytic Pathways	1.85	0.0508	ACTA2,CLTB,FLNB,ITGA2,ITGB7,PRKCH
Role of Hypercytokinemia/hyperchemokinemia in the Pathogenesis of Influenza	1.84	0.0581	IFNLR1,NLRP3,TICAM1,TNF,TYK2
MyD88 dependent cascade initiated on endosome	1.84	0.0968	IRAK2,TAB1,TICAM1
Macrophage Alternative Activation Signaling Pathway	1.84	0.0421	JCHAIN,LPL,NFKBID,NFKBIE,PPARD,RELB,TNF,TYK2
FAK Signaling	1.84	0.0261	ADGRG5,ADRB1,BCAR3,CAPN3,CCND1,CSK,ETS1,FZD1,GPR132,GPR18,GPR68,GPR84,HTR7,IFNLR1,ITGA10,ITGA2,ITGA4,ITGA7,ITGAX,ITGB7,NEDD9,PCDH12,PTGER2,PTGER4,PTK2,SOCS6,TCF4
TNF signaling	1.83	0.0702	IKBKE,SMPD2,TAB1,TNF
FAT10 Signaling Pathway	1.83	0.0702	PSMB10,PSMB9,PSMC4,TNF
GNRH Signaling	1.82	0.0419	ADCY1,ADCY6,GNA15,HBEGF,PLCB3,PRKCH,PTK2,RELB
Relaxin Signaling	1.81	0.0452	ADCY1,ADCY6,ENPP1,GNA15,NFKBID,NFKBIE,RELB
Necroptosis Signaling Pathway	1.81	0.0452	CAPN3,FAS,NLRP3,TAB1,TICAM1,TNF,TNIP1
Role of Pattern Recognition Receptors in Recognition of Bacteria and Viruses	1.8	0.0449	C3,LTB,NLRP3,PRKCH,RELB,TICAM1,TNF
Toll Like Receptor 3 (TLR3) Cascade	1.8	0.0938	IKBKE,TAB1,TICAM1
Endothelin-1 Signaling	1.79	0.0412	ADCY1,ADCY6,EDN1,GNA15,PLCB3,PLD4,PRKCH,PTGER2
Metabolism of polyamines	1.78	0.0678	PAOX,PSMB10,PSMB9,PSMC4
Ovarian Cancer Signaling	1.77	0.0443	BCL2,CCND1,EDN1,FZD1,HDAC5,HDAC9,TCF4
Opioid Signalling	1.76	0.0556	ADCY1,ADCY6,GNA15,PLCB3,PRKX
NIK-->noncanonical NF-kB signaling	1.75	0.0667	PSMB10,PSMB9,PSMC4,RELB
Natural Killer Cell Signaling	1.74	0.0404	LCP2,LIMK1,LIMK2,NFATC1,PTPN6,RELB,TYK2,VAV2
L1CAM interactions	1.74	0.048	DNM3,ITGA10,ITGA2,KCNQ3,SPTBN1,VAV2
Glucocorticoid Receptor Signaling	1.73	0.0292	AGT,ARG2,BCL2,ICAM1,IFNLR1,IKBKE,NDUFA7,NDUFV1,NFATC1,NFKBID,NFKBIE,SLPI,SMARCB1,SRA1,TAB1,TNF,TYK2
D-myo-inositol-5-phosphate Metabolism	1.73	0.0402	DUSP14,DUSP2,DUSP28,ENPP1,PALD1,PLCB3,PTPN13,PTPN6
Degradation of beta-catenin by the destruction complex	1.72	0.0543	PSMB10,PSMB9,PSMC4,TCF4,TLE6
Role of JAK2 in Hormone-like Cytokine Signaling	1.7	0.0645	BCL2,CCND1,PTPN6,TYK2
GPVI-mediated activation cascade	1.69	0.0857	LCP2,PTPN6,VAV2
Gustation Pathway	1.68	0.0394	ABHD11,ADCY1,ADCY6,GABRA3,KCNQ3,LIPG,LPL,ORAI2
IL-6 Signaling	1.68	0.0465	IKBKE,NFKBID,NFKBIE,RELB,TAB1,TNF
Myelination Signaling Pathway	1.66	0.0336	ARHGAP9,EGR2,FZD1,HDAC5,HDAC9,ITGA2,ITGB7,NFATC1,PDGFA,PTK2,TCF4
Clathrin-mediated endocytosis	1.66	0.0462	BIN1,CLTB,DNM3,GAK,HBEGF,SYT2
LGI-ADAM interactions	1.66	0.143	ADAM23,LGI2
Colanic Acid Building Blocks Biosynthesis	1.66	0.143	GMPPB,PMM1
HMGB1 Signaling	1.66	0.0419	ICAM1,LTB,RELB,RHOBTB2,RHOC,RND1,TNF
Cellular Effects of Sildenafil (Viagra)	1.65	0.0276	ACTA2,ADCY1,ADCY6,ADGRG5,ADRB1,BCL2,CAPN3,FAS,FZD1,GPR132,GPR18,GPR68,GPR84,HTR7,KCNQ3,NFATC1,PTGER2,PTGER4,TNF
Role of Tissue Factor in Cancer	1.64	0.0386	BCL2,GNA15,HBEGF,IKBKE,LIMK1,LIMK2,PTK2,TNF
Hedgehog ligand biogenesis	1.64	0.0615	GPC5,PSMB10,PSMB9,PSMC4
Salvage Pathways of Pyrimidine Ribonucleotides	1.64	0.0515	LIMK1,LIMK2,POMK,PRKCH,PRKX
Class I MHC mediated antigen processing and presentation	1.62	0.032	FBXL12,FBXO2,FBXO31,FBXO44,FBXW5,MRC2,NCF1,PSMB10,PSMB9,PSMC4,SMURF1,ZBTB16
GŒ±12/13 Signaling	1.62	0.0451	IKBKE,NFKBID,NFKBIE,PTK2,RELB,VAV2
Atherosclerosis Signaling	1.62	0.0451	ICAM1,ITGA4,LPL,PDGFA,RELB,TNF
WNT/Ca+ pathway	1.61	0.0606	FZD1,NFATC1,PLCB3,RELB
Glioblastoma Multiforme Signaling	1.61	0.0409	CCND1,FZD1,PDGFA,PLCB3,RHOBTB2,RHOC,RND1
Mitotic Telophase/Cytokinesis	1.6	0.133	PTGER2,PTGER4
NGF-stimulated transcription	1.57	0.0769	EGR2,EGR3,EGR4
ABC-family proteins mediated transport	1.57	0.0495	ABCA2,DERL3,PSMB10,PSMB9,PSMC4
Phospholipases	1.55	0.058	LIPG,LPL,PLCB3,PLD4
Caspase activation via Death Receptors in the presence of ligand	1.55	0.125	FAS,TICAM1
Signal regulatory protein family interactions	1.55	0.125	PTK2,PTPN6
SUMOylation of DNA methylation proteins	1.55	0.125	DNMT1,PCGF2
Sperm Motility	1.54	0.035	CSK,EPHB3,GNA15,LMTK2,PLCB3,PRKCH,PTK2,STYK1,TYK2
Integration of energy metabolism	1.54	0.0485	ADCY1,ADCY6,GNA15,MLXIPL,PLCB3
Sumoylation Pathway	1.54	0.0485	ETS1,FAS,RHOBTB2,RHOC,RND1
MSP-RON Signaling in Cancer Cells Pathway	1.52	0.0429	ACTA2,CCND1,ETS1,PTK2,RELB,TCF4
Mitochondrial Dysfunction	1.52	0.032	ARG2,ATPAF2,BCL2,BID,CAPN3,GPX1,HTRA2,MAOA,NDUFA7,NDUFV1,UCP2
DAG and IP3 signaling	1.51	0.0732	ADCY1,ADCY6,PRKX
Cardiac Hypertrophy Signaling	1.5	0.0345	ADCY1,ADCY6,ADRB1,GNA15,PLCB3,RHOBTB2,RHOC,RND1,TAB1
Tight Junction Signaling	1.5	0.0389	ACTA2,JAM2,RELB,SMURF1,TIAM1,TNF,VASP
Nuclear Cytoskeleton Signaling Pathway	1.5	0.0364	ACTA2,ITGA10,ITGA2,ITGA4,ITGA7,ITGAX,ITGB7,KLC2
DAP12 interactions	1.49	0.0714	LCP2,TREM2,VAV2
Alanine metabolism	1.48	0.5	GPT2
Alanine Degradation III	1.48	0.5	GPT2
Alanine Biosynthesis II	1.48	0.5	GPT2
Multiple Sclerosis Signaling Pathway	1.48	0.036	BID,C3,CAPN3,FAS,LTB,NLRP3,PPARD,TNF
D-myo-inositol (1,4,5,6)-Tetrakisphosphate Biosynthesis	1.47	0.0383	DUSP14,DUSP2,DUSP28,ENPP1,PALD1,PTPN13,PTPN6
D-myo-inositol (3,4,5,6)-tetrakisphosphate Biosynthesis	1.47	0.0383	DUSP14,DUSP2,DUSP28,ENPP1,PALD1,PTPN13,PTPN6
Signaling by VEGF	1.46	0.0463	BAIAP2,NCF1,PTK2,VAV2,WASF1
S100 Family Signaling Pathway	1.46	0.0259	ADGRG5,ADRB1,BCL2,FZD1,GPR132,GPR18,GPR68,GPR84,HBEGF,HTR7,IRAK2,JCHAIN,NCF1,PLCB3,PRKCH,PTGER2,PTGER4,TCF4,TNF,TYK2
Signaling by Retinoic Acid	1.44	0.0682	DHRS3,FABP5,PPARD
TP53 Regulates Transcription of Cell Death Genes	1.44	0.0682	BCL6,BID,FAS
Endocannabinoid Cancer Inhibition Pathway	1.44	0.0408	ADCY1,ADCY6,CCND1,PTK2,SMPD2,TCF4
Leptin Signaling in Obesity	1.42	0.0526	ADCY1,ADCY6,GHRL,PLCB3
NOD1/2 Signaling Pathway	1.4	0.037	CARD9,IKBKE,LTB,NFKBID,NFKBIE,NLRP3,TNF
Dilated Cardiomyopathy Signaling Pathway	1.4	0.04	ACTA2,ADCY1,ADCY6,ADRB1,BAG3,BCL2
PTEN Regulation	1.4	0.04	HDAC5,PREX2,PSMB10,PSMB9,PSMC4,USP13
IL-23 Signaling Pathway	1.39	0.0652	RELB,TNF,TYK2
Signaling by NOTCH1	1.38	0.0513	DLL4,HDAC5,HDAC9,TLE6
VDR/RXR Activation	1.38	0.0513	PDGFA,PPARD,PRKCH,SPP1
Transcriptional regulation by RUNX1	1.38	0.0395	AUTS2,LMO2,PSMB10,PSMB9,PSMC4,SMARCB1
Interleukin-12 family signaling	1.37	0.1	EBI3,TYK2
Sleep NREM Signaling Pathway	1.36	0.0435	ADCY1,ADCY6,ADRB1,GABRA3,HDAC5
Acetylcholine Receptor Signaling Pathway	1.35	0.0361	ADCY1,ADCY6,BCL2,GNA15,PLCB3,PRKCH,TNF
3-phosphoinositide Degradation	1.35	0.0361	DUSP14,DUSP2,DUSP28,ENPP1,PALD1,PTPN13,PTPN6
Sertoli Cell-Germ Cell Junction Signaling Pathway (Enhanced)	1.35	0.0339	ACTA2,EPS8,ICAM1,ITGA2,JAM2,PTK2,TAB1,TNF
cAMP-mediated signaling	1.35	0.0339	ADCY1,ADCY6,ADRB1,AKAP6,ENPP1,HTR7,PTGER2,PTGER4
IL-13 Signaling Pathway	1.35	0.0431	AGR2,HBEGF,MAOA,PDGFA,TYK2
Signaling by ROBO receptors	1.35	0.0431	PFN1,PSMB10,PSMB9,PSMC4,VASP
Superpathway of Inositol Phosphate Compounds	1.34	0.0338	DUSP14,DUSP2,DUSP28,ENPP1,PALD1,PLCB3,PTPN13,PTPN6
Opioid Signaling Pathway	1.34	0.0321	ADCY1,ADCY6,CLTB,EGR4,GNA15,PRKCH,RGS16,RGS6,TCF4
Chemokine Signaling	1.33	0.0494	LIMK1,LIMK2,PLCB3,PTK2
GPCR-Mediated Nutrient Sensing in Enteroendocrine Cells	1.32	0.0424	ADCY1,ADCY6,GNA15,PLCB3,PRKCH
Fcgamma receptor (FCGR) dependent phagocytosis	1.32	0.0382	BAIAP2,LIMK1,NCKIPSD,PTK2,VAV2,WASF1
Retinol Biosynthesis	1.32	0.0612	DHRS3,LIPG,LPL
JAK/STAT Signaling	1.32	0.0488	PTPN6,RELB,SOCS6,TYK2
Intracellular oxygen transport	1.31	0.333	MB
Pulmonary Healing Signaling Pathway	1.3	0.0352	CCND1,FZD1,HBEGF,NFATC1,PRKCH,TCF4,TNF
Pregnenolone Biosynthesis	1.29	0.0909	MICAL1,MICAL3
Sertoli Cell-Sertoli Cell Junction Signaling	1.29	0.0329	ACTA2,ICAM1,ITGA2,JAM2,PTK2,SPTBN1,TIMP1,TNF
ID1 Signaling Pathway	1.29	0.0348	BCL2,Bhlhe41,CCND1,ETS1,PTGER4,RHOC,TNF
Immunoregulatory interactions between a Lymphoid and a non-Lymphoid cell	1.28	0.0347	C3,ICAM1,ITGA2,ITGA4,ITGB7,SLAMF7,TREM2
Th1 Pathway	1.27	0.041	CXCR3,DLL4,ICAM1,NFATC1,TYK2
BAG2 Signaling Pathway	1.27	0.0471	PSMB10,PSMB9,PSMC4,RELB
Hedgehog 'on' state	1.26	0.0465	PSMB10,PSMB9,PSMC4,SMURF1
Cohesin Chromatin Regulation Pathway	1.26	0.0324	PCDH12,PCDH20,PCDHGA11,PCDHGB7,PCDHGC3,PTGER2,PTGER4,SRA1
Nephrin family interactions	1.26	0.087	KIRREL3,SPTBN1
Histidine Degradation VI	1.26	0.087	MICAL1,MICAL3
Apoptotic execution phase	1.25	0.0577	DBNL,GSN,PTK2
Inhibition of ARE-Mediated mRNA Degradation Pathway	1.25	0.0368	EXOSC6,LTB,PSMB10,PSMB9,PSMC4,TNF
HOTAIR Regulatory Pathway	1.25	0.0368	ICAM1,JAM2,RELB,RHOC,SPP1,TCF4
Pancreatic Secretion Signaling Pathway	1.25	0.0323	ABHD11,ADCY1,ADCY6,LIPG,LPL,PLCB3,PRKCH,RASGRP3
Glioma Signaling	1.24	0.04	CCND1,HDAC5,HDAC9,PDGFA,PRKCH
Regulation of Apoptosis	1.23	0.0566	PSMB10,PSMB9,PSMC4
Sulfur amino acid metabolism	1.22	0.0833	CDO1,ETHE1
Other interleukin signaling	1.22	0.0833	IFNLR1,TYK2
Wound Healing Signaling Pathway	1.21	0.0317	ACTA2,HBEGF,LTB,NFKBID,NFKBIE,PDGFA,TNF,TYK2
3-phosphoinositide Biosynthesis	1.21	0.0335	DUSP14,DUSP2,DUSP28,ENPP1,PALD1,PTPN13,PTPN6
IL-27 Signaling Pathway	1.2	0.0391	CXCR3,EBI3,NLRP3,RELB,TYK2
Activin Inhibin Signaling Pathway	1.2	0.0332	IKBKE,JCHAIN,LIMK1,LIMK2,NFATC1,TCF4,TNF
Cholesterol biosynthesis	1.19	0.08	EBP,MVD
MyD88 cascade initiated on plasma membrane	1.19	0.08	IRAK2,TAB1
Spermine and Spermidine Degradation I	1.19	0.25	PAOX
Eumelanin Biosynthesis	1.19	0.25	MIF
Taurine Biosynthesis	1.19	0.25	CDO1
D-glucuronate Degradation I	1.19	0.25	DCXR
Melatonin Degradation II	1.19	0.25	MAOA
L-cysteine Degradation I	1.19	0.25	CDO1
Ceramide Signaling	1.18	0.044	BCL2,RELB,SMPD2,TNF
Apelin Adipocyte Signaling Pathway	1.18	0.044	ADCY1,ADCY6,GPX1,NCF1
mTOR Signaling	1.17	0.0327	PLD4,PRKCH,RHOBTB2,RHOC,RND1,RPS10,RPSA
ABRA Signaling Pathway	1.17	0.0435	ACTA2,GSN,LIMK1,LIMK2
G alpha (i) signalling events	1.17	0.031	ADCY1,ADCY6,AGT,C3,CXCR3,GPR18,RGS16,RGS6
Th1 and Th2 Activation Pathway	1.16	0.0349	CXCR3,DLL4,ICAM1,NFATC1,TNFRSF4,TYK2
Interleukin-20 family signaling	1.16	0.0769	IFNLR1,TYK2
Ubiquinol-10 Biosynthesis (Eukaryotic)	1.16	0.0769	MICAL1,MICAL3
Neurexins and neuroligins	1.16	0.0526	APBA2,DBNL,SYT2
Role of IL-17A in Arthritis	1.16	0.0526	NFKBID,NFKBIE,RELB
Netrin Signaling	1.16	0.0347	DPYSL4,NFATC1,PRKCH,PTK2,TIAM1,VASP
Response to elevated platelet cytosolic Ca2+	1.15	0.0379	GAS6,MMRN1,PDGFA,PFN1,TIMP1
GABA Receptor Signaling	1.15	0.0379	ADCY1,ADCY6,GABRA3,GNA15,KCNQ3
P2Y Purinergic Receptor Signaling Pathway	1.14	0.0376	ADCY1,ADCY6,PLCB3,PRKCH,RELB
Neutrophil Extracellular Trap Signaling Pathway	1.14	0.0275	ARG2,ITGA2,JCHAIN,NCF1,NDUFA7,NDUFV1,NLRP3,ORAI2,PLCB3,PRKCH,TNF
CCR3 Signaling in Eosinophils	1.13	0.0373	GNA15,LIMK1,LIMK2,PLCB3,PRKCH
Effects of PIP2 hydrolysis	1.13	0.0741	DGKD,PRKCH
Integrin signaling	1.13	0.0741	CSK,PTK2
ATF4 activates genes in response to endoplasmic reticulum stress	1.13	0.0741	EXOSC6,HERPUD1
Metabolism of water-soluble vitamins and cofactors	1.12	0.0508	CD320,ENPP1,VNN1
STAT3 Pathway	1.12	0.037	BCL2,IFNLR1,PTPN6,SOCS6,TYK2
GABA receptor activation	1.11	0.05	ADCY1,ADCY6,GABRA3
GADD45 Signaling	1.11	0.05	CCND1,RELB,TNF
PCP (Planar Cell Polarity) Pathway	1.11	0.05	FZD1,PFN1,PRICKLE1
Formation of xylulose-5-phosphate	1.09	0.2	DCXR
FasL/ CD95L signaling	1.09	0.2	FAS
Creatine-phosphate Biosynthesis	1.09	0.2	CKB
Myo-inositol Biosynthesis	1.09	0.2	IMPA2
Arginine Degradation I (Arginase Pathway)	1.09	0.2	ARG2
Cardiac Œ≤-adrenergic Signaling	1.09	0.0333	ADCY1,ADCY6,ADRB1,AKAP6,ENPP1,GNA15
p53 Signaling	1.09	0.0408	BCL2,CCND1,FAS,HDAC9
Protein folding	1.09	0.0408	FBXW5,GNA15,RGS6,TBCB
Melanocyte Development and Pigmentation Signaling	1.09	0.0408	ADCY1,ADCY6,BCL2,PTPN6
VEGF Signaling	1.08	0.0404	ACTA2,BCL2,PTK2,PTPN6
Superpathway of Cholesterol Biosynthesis	1.08	0.069	EBP,MVD
CREB Signaling in Neurons	1.07	0.0247	ADCY1,ADCY6,ADGRG5,ADRB1,FZD1,GNA15,GPR132,GPR18,GPR68,GPR84,HTR7,PLCB3,PRKCH,PTGER2,PTGER4
NAFLD Signaling Pathway	1.07	0.031	IKBKE,LTB,MLXIPL,NLRP3,SOCS6,TNF,TYK2
S Phase	1.07	0.04	CCND1,PSMB10,PSMB9,PSMC4
Peroxisomal protein import	1.06	0.0476	ACOT2,PAOX,PECR
IL-33 Signaling Pathway	1.05	0.0324	ICAM1,IKBKE,NFATC1,NFKBID,NFKBIE,TNF
FXR/RXR Activation	1.03	0.0321	ICAM1,LPL,LTB,MLXIPL,NLRP3,TNF
Selenocysteine Biosynthesis II (Archaea and Eukaryotes)	1.02	0.167	SARS2
Mouse Embryonic Stem Cell Pluripotency	1.02	0.0385	FZD1,TAB1,TCF4,TYK2
Macrophage Classical Activation Signaling Pathway	1.01	0.0317	LTB,NFKBID,NFKBIE,TICAM1,TNF,TYK2
Role of PI3K/AKT Signaling in the Pathogenesis of Influenza	1.01	0.0455	NFKBID,NFKBIE,RELB
WNK Renal Signaling Pathway	0.996	0.0377	AGT,CLCNKB,PRKCH,TNF
Extracellular matrix organization	0.996	0.0377	ITGA2,ITGA7,ITGAX,PDGFA
Post-translational protein phosphorylation	0.985	0.0374	C3,GAS6,SPP1,TIMP1
PD-1, PD-L1 cancer immunotherapy pathway	0.985	0.0374	CSK,LCP2,TNF,TYK2
Agrin Interactions at Neuromuscular Junction	0.967	0.0435	ACTA2,ITGA4,PTK2
Cell Cycle: G1/S Checkpoint Regulation	0.967	0.0435	CCND1,HDAC5,HDAC9
Regulation of the Epithelial-Mesenchymal Transition Pathway	0.966	0.0308	ETS1,FZD1,RELB,SMURF1,TCF4,TYK2
Œ±-Adrenergic Signaling	0.963	0.0367	ADCY1,ADCY6,GNA15,PRKCH
Urea Cycle	0.955	0.143	ARG2
Arginine Degradation VI (Arginase 2 Pathway)	0.955	0.143	ARG2
Glycoaminoglycan-protein Linkage Region Biosynthesis	0.955	0.143	XYLT1
Factors Promoting Cardiogenesis in Vertebrates	0.948	0.0327	CCND1,FZD1,PLCB3,PRKCH,TCF4
Role of Osteoblasts in Rheumatoid Arthritis Signaling Pathway	0.942	0.0287	BCL2,FZD1,LTB,SMURF1,TCF4,TNF,TYK2
Growth Hormone Signaling	0.94	0.0423	PRKCH,PTPN6,SOCS6
IL-9 Signaling	0.94	0.0571	RELB,TNF
TCF dependent signaling in response to WNT	0.935	0.0302	FZD1,PSMB10,PSMB9,PSMC4,TCF4,TLE6
Mitotic G2-G2/M phases	0.935	0.0302	CEP250,HAUS5,PSMB10,PSMB9,PSMC4,TUBGCP6
BBSome Signaling Pathway	0.927	0.0245	ADGRG5,ADRB1,FZD1,GPR132,GPR18,GPR68,GPR84,HTR7,IFT140,PCGF2,PTGER2,PTGER4
Basal Cell Carcinoma Signaling	0.927	0.0417	FZD1,STK36,TCF4
FLT3 Signaling	0.919	0.0556	CSK,SOCS6
Interferon Signaling	0.919	0.0556	BCL2,TYK2
Role of MAPK Signaling in Promoting the Pathogenesis of Influenza	0.911	0.0351	BCL2,NFKBID,NFKBIE,TCIRG1
Miro GTPase Cycle	0.901	0.125	TRAK1
Sphingomyelin Metabolism	0.901	0.125	SMPD2
trans-Golgi Network Vesicle Budding	0.9	0.0405	CLTB,GAK,TPD52
Detoxification of Reactive Oxygen Species	0.9	0.0541	GPX1,NCF1
Gene and protein expression by JAK-STAT signaling after IL-12 stimulation	0.9	0.0541	CNN2,MIF
Complement System	0.9	0.0541	C3,ITGAX
Amyotrophic Lateral Sclerosis Signaling	0.891	0.0345	BCL2,BID,CAPN3,GPX1
Cellular response to hypoxia	0.888	0.04	PSMB10,PSMB9,PSMC4
Cell Cycle Regulation by BTG Family Proteins	0.881	0.0526	CCND1,PRMT1
Hypoxia Signaling in the Cardiovascular System	0.875	0.0395	EDN1,NFKBID,NFKBIE
Macropinocytosis Signaling	0.875	0.0395	ITGB7,PDGFA,PRKCH
Fc Epsilon RI Signaling	0.871	0.0339	LCP2,PRKCH,TNF,VAV2
Clathrin-mediated Endocytosis Signaling	0.87	0.0288	ACTA2,CLTB,DNM3,GAK,ITGB7,PDGFA
MAP kinase activation	0.863	0.0513	IRAK2,TAB1
Superpathway of Methionine Degradation	0.863	0.0513	CDO1,PRMT1
Antigen Presentation Pathway	0.863	0.0513	CD74,PSMB9
Agranulocyte Adhesion and Diapedesis	0.856	0.0286	ACTA2,CXCR3,ICAM1,ITGA4,ITGB7,TNF
RHO GTPases Activate Rhotekin and Rhophilins	0.853	0.111	RHOC
Urea cycle	0.853	0.111	ARG2
Pathogenesis of Multiple Sclerosis	0.853	0.111	CXCR3
p38 MAPK Signaling	0.853	0.0333	FAS,IRAK2,TAB1,TNF
Hematoma Resolution Signaling Pathway	0.852	0.0271	C3,LTB,NDUFA7,NDUFV1,TNF,TREM2,UCP2
Parkinson's Signaling Pathway	0.848	0.0261	ACTA2,LTB,MAOA,NDUFA7,NDUFV1,NLRP3,TCIRG1,TNF
Signaling by MET	0.839	0.038	ITGA2,LRIG1,PTK2
Role of JAK family kinases in IL-6-type Cytokine Signaling	0.839	0.038	CCND1,TIMP1,TYK2
Role of MAPK Signaling in Inhibiting the Pathogenesis of Influenza	0.839	0.038	NFKBID,NFKBIE,TNF
Glycosaminoglycan metabolism	0.828	0.0375	GPC4,GPC5,GPC6
G alpha (12/13) signalling events	0.828	0.0375	RHOC,TIAM1,VAV2
Dopamine Receptor Signaling	0.828	0.0375	ADCY1,ADCY6,MAOA
Gamma carboxylation, hypusine formation and arylsulfatase activation	0.828	0.0488	DPH2,GAS6
Mechanisms of Viral Exit from Host Cells	0.828	0.0488	ACTA2,PRKCH
Deubiquitination	0.822	0.0266	NLRP3,PSMB10,PSMB9,PSMC4,TAB1,TNIP1,USP13
Regulation of Insulin-like Growth Factor (IGF) transport and uptake by IGFBPs	0.816	0.0323	C3,GAS6,SPP1,TIMP1
MyD88:MAL(TIRAP) cascade initiated on plasma membrane	0.811	0.0476	IRAK2,TAB1
Neurotransmitter clearance	0.811	0.1	MAOA
RHOBTB3 ATPase cycle	0.811	0.1	HTR7
Prostanoid Biosynthesis	0.811	0.1	HPGDS
Citrulline Biosynthesis	0.811	0.1	ARG2
PI Metabolism	0.805	0.0366	PLEKHA5,PNPLA6,PTPN13
Aldosterone Signaling in Epithelial Cells	0.796	0.0291	DNAJC17,DNAJC9,KCNMB1,PLCB3,PRKCH
Signaling by SCF-KIT	0.795	0.0465	PTPN6,SOCS6
Vasopressin regulates renal water homeostasis via Aquaporins	0.795	0.0465	ADCY1,ADCY6
GP6 Signaling Pathway	0.79	0.0315	LCP2,PRKCH,PTK2,VAV2
Transcriptional regulation of white adipocyte differentiation	0.784	0.0357	EGR2,LPL,TNF
WNT/Œ≤-catenin Signaling	0.781	0.0287	CCND1,FZD1,PPARD,TAB1,TCF4
TAK1-dependent IKK and NF-kappa-B activation	0.779	0.0455	IRAK2,TAB1
G Beta Gamma Signaling	0.773	0.031	ADCY1,GNA15,HBEGF,PRKCH
SUMOylation of immune response proteins	0.773	0.0909	IKBKE
RHO GTPases activate KTN1	0.773	0.0909	KLC2
Alpha-protein kinase 1 signaling pathway	0.773	0.0909	TAB1
Role of NFAT in Cardiac Hypertrophy	0.766	0.0268	ADCY1,ADCY6,HDAC5,HDAC9,PLCB3,PRKCH
Protein Ubiquitination Pathway	0.765	0.0256	DNAJC17,DNAJC9,PSMB10,PSMB9,PSMC4,SMURF1,USP13
GPER1 signaling	0.764	0.0444	ADCY1,ADCY6
Platelet homeostasis	0.763	0.0349	KCNMB1,ORAI2,PTPN6
Cyclins and Cell Cycle Regulation	0.763	0.0349	CCND1,HDAC5,HDAC9
Mitotic G1 phase and G1/S transition	0.757	0.0305	CCND1,PSMB10,PSMB9,PSMC4
Protein Sorting Signaling Pathway	0.753	0.0281	ADCY1,ADCY6,CLTB,PLD4,SNX7
Glutaminergic Receptor Signaling Pathway (Enhanced)	0.753	0.0246	ADCY1,ADCY6,DGKD,GABRA3,IKBKE,PLCB3,PLD4,PRKCH
Xenobiotic Metabolism AHR Signaling Pathway	0.752	0.0345	HDAC5,RELB,TNF
Regulation of the Epithelial Mesenchymal Transition in Development Pathway	0.752	0.0345	FZD1,RELB,TCF4
tRNA Splicing	0.749	0.0435	ENPP1,TRPT1
Synaptic Long Term Potentiation	0.749	0.0303	ADCY1,GNA15,PLCB3,PRKCH
Regulation of mitotic cell cycle	0.742	0.0341	PSMB10,PSMB9,PSMC4
GP1b-IX-V activation signalling	0.739	0.0833	GP9
Mineralocorticoid Biosynthesis	0.739	0.0833	EBP
nNOS Signaling in Neurons	0.735	0.0426	CAPN3,PRKCH
Immunogenic Cell Death Signaling Pathway	0.723	0.0333	BCL2,NLRP3,TNF
Unfolded protein response	0.723	0.0333	BCL2,DNAJC17,DNAJC9
Oxytocin Signaling Pathway	0.717	0.0248	KCNA5,LPL,NFATC1,PLCB3,PPARD,PRKCH,RELB
KEAP1-NFE2L2 pathway	0.713	0.033	PSMB10,PSMB9,PSMC4
Factors involved in megakaryocyte development and platelet production	0.713	0.033	EHD1,MAFF,MICAL1
Acute Myeloid Leukemia Signaling	0.713	0.033	CCND1,RELB,TCF4
BMP signaling pathway	0.713	0.033	RELB,SMURF1,TAB1
Breast Cancer Regulation by Stathmin1	0.713	0.0219	ADGRG5,ADRB1,CCND1,FZD1,GPR132,GPR18,GPR68,GPR84,HTR7,PLCB3,PRKCH,PTGER2,PTGER4
DHCR24 Signaling Pathway	0.71	0.0292	AGT,C3,PDGFA,PRKCH
Platelet Aggregation (Plug Formation)	0.708	0.0769	GP9
Cholesterol Biosynthesis I	0.708	0.0769	EBP
Cholesterol Biosynthesis II (via 24,25-dihydrolanosterol)	0.708	0.0769	EBP
Guanosine Nucleotides Degradation III	0.708	0.0769	GDA
Cholesterol Biosynthesis III (via Desmosterol)	0.708	0.0769	EBP
Glucocorticoid Biosynthesis	0.708	0.0769	EBP
MAPK6/MAPK4 signaling	0.704	0.0326	PSMB10,PSMB9,PSMC4
Ephrin A Signaling	0.695	0.0288	LIMK1,NFATC1,PTK2,VAV2
NRF2-mediated Oxidative Stress Response	0.69	0.0253	ACTA2,DNAJC17,DNAJC9,HERPUD1,MAFF,PRKCH
Pyroptosis Signaling Pathway	0.685	0.0319	NLRP3,PTGER4,TNF
Non-Small Cell Lung Cancer Signaling	0.685	0.0319	CCND1,HDAC5,HDAC9
Orexin Signaling Pathway	0.685	0.0252	ADCY1,ADCY6,PLCB3,PRKCH,TCIRG1,TNF
UVC-Induced MAPK Signaling	0.681	0.0392	PRKCH,SMPD2
Carnitine metabolism	0.679	0.0714	PPARD
Acyl-CoA Hydrolysis	0.679	0.0714	ACOT2
Mevalonate Pathway I	0.679	0.0714	MVD
Phenylalanine Degradation IV (Mammalian, via Side Chain)	0.679	0.0714	MAOA
Prolactin Signaling	0.676	0.0316	KCNMB1,PRKCH,SOCS6
Mitochondrial translation	0.668	0.0312	MRPL14,MRPL4,MRPL55
AMPK Signaling	0.663	0.0248	ADRB1,CCND1,GNA15,ORAI2,PFKP,SMARCB1
TGF-Œ≤ Signaling	0.659	0.0309	BCL2,SMURF1,TAB1
Xenobiotic Metabolism Signaling	0.657	0.0238	CHST2,HDAC5,MAOA,PRKCH,RELB,SRA1,TNF
Synthesis of Prostaglandins (PG) and Thromboxanes (TX)	0.652	0.0667	HPGDS
Choline Biosynthesis III	0.652	0.0667	PLD4
DNA Methylation and Transcriptional Repression Signaling	0.65	0.0306	CDK14,DNMT1,TCF4
T Cell Receptor Signaling	0.64	0.0211	CARD11,CSK,ICAM1,IKBKE,ITGA2,LCP2,NFATC1,NFKBIE,PTPN6,RELB,TCF4,TNF,VAV2
p75 NTR receptor-mediated signalling	0.634	0.03	SMPD2,TIAM1,VAV2
Intrinsic Pathway for Apoptosis	0.633	0.0364	BCL2,BID
Signaling by PTK6	0.633	0.0364	CCND1,HBEGF
Rap1 signalling	0.628	0.0625	SIPA1
FOXO-mediated transcription of cell death genes	0.628	0.0625	BCL6
Granzyme B Signaling	0.628	0.0625	BID
Superpathway of Citrulline Metabolism	0.628	0.0625	ARG2
D-myo-inositol (1,4,5)-trisphosphate Degradation	0.628	0.0625	IMPA2
WNT/SHH Axonal Guidance Signaling Pathway	0.625	0.0268	ADCY1,ADCY6,FZD1,TCF4
Endocannabinoid Neuronal Synapse Pathway	0.625	0.0268	ADCY1,ADCY6,GNA15,PLCB3
Neuropathic Pain Signaling in Dorsal Horn Neurons	0.625	0.0297	KCNQ3,PLCB3,PRKCH
Folate Signaling Pathway	0.622	0.0357	BCL2,TYK2
Potassium Channels	0.609	0.0291	KCNA5,KCNMB1,KCNQ3
Dermatan Sulfate Degradation (Metazoa)	0.605	0.0588	IDUA
DNA Replication Pre-Initiation	0.602	0.0288	PSMB10,PSMB9,PSMC4
Intra-Golgi and retrograde Golgi-to-ER traffic	0.601	0.0246	ARF5,BICD1,CYTH3,KLC2,VPS51
Signaling by PDGF	0.6	0.0345	PDGFA,SPP1
MSP-RON Signaling Pathway	0.6	0.0345	ACTA2,TNF
Metabolism of Angiotensinogen to Angiotensins	0.584	0.0556	AGT
Gastrin-CREB signalling pathway via PKC and MAPK	0.584	0.0556	HBEGF
Differential Regulation of Cytokine Production in Macrophages and T Helper Cells by IL-17A and IL-17F	0.584	0.0556	TNF
Superpathway of Geranylgeranyldiphosphate Biosynthesis I (via Mevalonate)	0.584	0.0556	MVD
Cargo recognition for clathrin-mediated endocytosis	0.579	0.028	CLTB,HBEGF,SYT2
Triacylglycerol Degradation	0.579	0.0333	LIPG,LPL
Telomerase Signaling	0.572	0.0278	ETS1,HDAC5,HDAC9
NCAM signaling for neurite out-growth	0.569	0.0328	PTK2,SPTBN1
Chondroitin Sulfate Biosynthesis	0.569	0.0328	CHST2,XYLT1
Synaptogenesis Signaling Pathway	0.565	0.0222	ADCY1,ADCY6,EPHB3,LIMK1,SYT2,TIAM1,WASF1
RHO GTPases activate CIT	0.564	0.0526	RHOC
Purine Nucleotides Degradation II (Aerobic)	0.564	0.0526	GDA
Aryl Hydrocarbon Receptor Signaling	0.563	0.0252	CCND1,FAS,RELB,TNF
UFMylation Signaling Pathway	0.559	0.0323	CCND1,TNF
Sleep REM Signaling Pathway	0.55	0.027	LIMK1,LTB,TNF
Dermatan Sulfate Biosynthesis	0.549	0.0317	CHST2,XYLT1
Synthesis, secretion, and deacylation of Ghrelin	0.545	0.05	GHRL
Androgen Biosynthesis	0.545	0.05	EBP
Inflammasome pathway	0.545	0.05	NLRP3
Oxidative Phosphorylation	0.543	0.0268	ATPAF2,NDUFA7,NDUFV1
Circadian Rhythm Signaling	0.539	0.0224	ADCY1,ADCY6,ADRB1,GNA15,PLCB3,PRKCH
ERB2-ERBB3 Signaling	0.531	0.0308	CCND1,TYK2
RHO GTPases activate PAKs	0.527	0.0476	LIMK1
CDK5 Signaling	0.523	0.0261	ADCY1,ADCY6,ITGA2
Degradation of the extracellular matrix	0.522	0.0303	HTRA1,SPP1
Bladder Cancer Signaling	0.517	0.0259	CCND1,HDAC5,HDAC9
Peroxisomal lipid metabolism	0.51	0.0455	PECR
RHO GTPases Activate NADPH Oxidases	0.51	0.0455	NCF1
Superpathway of D-myo-inositol (1,4,5)-trisphosphate Metabolism	0.51	0.0455	IMPA2
Putrescine Degradation III	0.51	0.0455	MAOA
Insulin Secretion Signaling Pathway	0.51	0.0218	ADCY1,ADCY6,GNA15,PLCB3,PRKCH,TYK2
Androgen Signaling	0.508	0.0237	CCND1,GNA15,PRKCH,RELB
Remodeling of Epithelial Adherens Junctions	0.504	0.0294	ACTA2,DNM3
ESR-mediated signaling	0.504	0.0254	BCL2,CCND1,PRMT1
Synthesis of DNA	0.498	0.0252	PSMB10,PSMB9,PSMC4
MSP-RON Signaling in Macrophages Pathway	0.498	0.0252	IKBKE,RELB,TNF
Differential Regulation of Cytokine Production in Intestinal Epithelial Cells by IL-17A and IL-17F	0.494	0.0435	TNF
NGF Signaling	0.491	0.025	IKBKE,RELB,SMPD2
Nitric Oxide Signaling in the Cardiovascular System	0.491	0.025	ADRB1,ARG2,PRKCH
GM-CSF Signaling	0.488	0.0286	CCND1,ETS1
Interferon alpha/beta signaling	0.48	0.0282	PTPN6,TYK2
Neuroprotective Role of THOP1 in Alzheimer's Disease	0.479	0.0246	AGT,HTRA1,HTRA2
Interleukin-6 family signaling	0.479	0.0417	TYK2
Mitochondrial Fatty Acid Beta-Oxidation	0.479	0.0417	ACOT2
Regulation of RUNX1 Expression and Activity	0.479	0.0417	CCND1
Growth hormone receptor signaling	0.479	0.0417	PTPN6
IL-22 Signaling	0.479	0.0417	TYK2
The Visual Cycle	0.479	0.0417	DHRS3
Methionine Degradation I (to Homocysteine)	0.479	0.0417	PRMT1
EIF2 Signaling	0.472	0.0217	ACTA2,BCL2,CCND1,RPS10,RPSA
Melatonin Signaling	0.472	0.0278	PLCB3,PRKCH
Signaling by NTRK2 (TRKB)	0.465	0.04	TIAM1
Signaling by FGFR2	0.464	0.0274	RBFOX2,SPRY2
Amyloid fiber formation	0.464	0.0274	GSN,TSPAN33
Neurovascular Coupling Signaling Pathway	0.464	0.0216	GABRA3,KCNMB1,ORAI2,PLCB3,PTGER4
Granzyme A Signaling	0.456	0.027	NDUFA7,NDUFV1
MHC class II antigen presentation	0.456	0.0238	CD74,DNM3,KLC2
Signaling by BMP	0.451	0.0385	SMURF1
DNA methylation	0.451	0.0385	DNMT1
IL-17A Signaling in Gastric Cells	0.451	0.0385	TNF
Estrogen-mediated S-phase Entry	0.451	0.0385	CCND1
D-myo-inositol (1,4,5)-Trisphosphate Biosynthesis	0.451	0.0385	PLCB3
Cysteine Biosynthesis III (mammalia)	0.451	0.0385	PRMT1
14-3-3-mediated Signaling	0.45	0.0236	PLCB3,PRKCH,TNF
Endocannabinoid Developing Neuron Pathway	0.45	0.0236	ADCY1,ADCY6,CCND1
Sirtuin Signaling Pathway	0.448	0.0206	ARG2,NDUFA7,NDUFV1,RELB,TNF,UCP2
Electron transport, ATP synthesis, and heat production by uncoupling proteins	0.445	0.0234	NDUFA7,NDUFV1,UCP2
Plasma lipoprotein assembly, remodeling, and clearance	0.442	0.0263	LIPG,LPL
CDC42 Signaling	0.438	0.0191	BAIAP2,IQGAP3,ITGA10,ITGA2,ITGA4,ITGA7,ITGAX,ITGB7,LIMK1,LIMK2,VAV2
Syndecan interactions	0.438	0.037	ITGA2
Tryptophan Degradation X (Mammalian, via Tryptamine)	0.438	0.037	MAOA
Glycolysis I	0.438	0.037	PFKP
B Cell Receptor Signaling	0.436	0.0189	BCL6,CSK,ETS1,IKBKE,JCHAIN,NFATC1,NFKBID,NFKBIE,PTK2,PTPN6,RELB,VAV2
Histone Modification Signaling Pathway	0.434	0.0203	DPF3,HDAC5,PPARD,PRMT1,TNF,ZCWPW1
Cardiac conduction	0.434	0.0231	KCNA5,KCNE5,ORAI2
Costimulation by the CD28 family	0.428	0.0256	CSK,PTPN6
Role of WNT/GSK-3Œ≤ Signaling in the Pathogenesis of Influenza	0.428	0.0256	FZD1,TCF4
Dopamine-DARPP32 Feedback in cAMP Signaling	0.427	0.0215	ADCY1,ADCY6,PLCB3,PRKCH
Signaling by ALK	0.426	0.0357	PTPN6
RHO GTPases activate PKNs	0.426	0.0357	RHOC
Glutathione Redox Reactions I	0.426	0.0357	GPX1
IL-3 Signaling	0.421	0.0253	PRKCH,PTPN6
Thyroid Cancer Signaling	0.421	0.0253	CCND1,TCF4
Senescence Pathway	0.42	0.0201	CAPN3,CCND1,ETS1,IKBKE,NFATC1,PCGF2
Myogenesis	0.414	0.0345	TCF4
TNFs bind their physiological receptors	0.414	0.0345	TNFRSF4
EGR2 and SOX10-mediated initiation of Schwann cell myelination	0.414	0.0345	EGR2
Granulocyte Adhesion and Diapedesis	0.414	0.0212	CXCR3,ICAM1,ITGA4,TNF
Signaling by NTRK1 (TRKA)	0.407	0.0247	DNM3,DUSP7
Activation of anterior HOX genes in hindbrain during early embryogenesis	0.407	0.0247	EGR2,PCGF2
SNARE Signaling Pathway	0.403	0.0221	ADCY1,ADCY6,SYT2
Activation of kainate receptors upon glutamate binding	0.403	0.0333	PLCB3
Nucleotide catabolism	0.403	0.0333	GDA
Signaling by CSF3 (G-CSF)	0.403	0.0333	TYK2
Estrogen-Dependent Breast Cancer Signaling	0.401	0.0244	CCND1,RELB
Th2 Pathway	0.398	0.0219	ICAM1,TNFRSF4,TYK2
Iron homeostasis signaling pathway	0.394	0.0217	PDGFA,TCIRG1,TYK2
Phospholipase C Signaling	0.392	0.0179	ADCY1,ADCY6,HDAC5,HDAC9,ITGA10,ITGA2,ITGA4,ITGA7,ITGAX,ITGB7,JCHAIN,LCP2,NFATC1,PLCB3,PLD4,PRKCH,RELB,RHOBTB2,RHOC,RND1
Toll-like Receptor Cascades	0.392	0.0323	DNM3
Asparagine N-linked glycosylation	0.392	0.0323	MVD
RHO GTPases activate IQGAPs	0.392	0.0323	IQGAP3
Sonic Hedgehog Signaling	0.392	0.0323	STK36
Dendritic Cell Maturation	0.391	0.0185	ICAM1,IKBKE,JCHAIN,LTB,NFKBID,NFKBIE,PLCB3,RELB,TAB1,TNF,TREM2
Xenobiotic Metabolism PXR Signaling Pathway	0.389	0.0205	CHST2,MAOA,PRKCH,SRA1
GABAergic Receptor Signaling Pathway (Enhanced)	0.389	0.0216	ADCY1,ADCY6,GABRA3
RHO GTPases Activate Formins	0.389	0.0216	CENPT,PFN1,RHOC
Activation of NMDA receptors and postsynaptic events	0.388	0.0238	ADCY1,PRKX
Role of MAPK Signaling in the Pathogenesis of Influenza	0.388	0.0238	BCL2,TNF
GŒ±i Signaling	0.384	0.0214	ADCY1,ADCY6,GNA15
G-protein beta:gamma signalling	0.381	0.0312	PLCB3
Thrombin signalling through proteinase activated receptors (PARs)	0.381	0.0312	GNA15
RIPK1-mediated regulated necrosis	0.381	0.0312	FAS
Dopamine Degradation	0.381	0.0312	MAOA
Oxytocin in Brain Signaling Pathway	0.373	0.0201	NLRP3,PLCB3,PRKCH,TNF
Activation of Matrix Metalloproteinases	0.371	0.0303	TIMP1
Signal amplification	0.371	0.0303	GNA15
MAPK targets/ Nuclear events mediated by MAP kinases	0.371	0.0303	DUSP7
PDGF Signaling	0.37	0.023	PDGFA,TYK2
Systemic Lupus Erythematosus in B Cell Signaling Pathway	0.369	0.018	BCL2,CARD11,CCND1,CSK,LTB,NFATC1,PRKCH,PTPN6,RASGRP3,RELB,TICAM1,TNF,TYK2
Human Embryonic Stem Cell Pluripotency	0.366	0.0199	FZD1,PDGFA,PRKCH,TYK2
Gap junction trafficking and regulation	0.361	0.0294	CLTB
Signaling by NOTCH2	0.361	0.0294	DLL4
Oncogene Induced Senescence	0.361	0.0294	ETS1
Transcriptional Regulation by E2F6	0.361	0.0294	PCGF2
Triglyceride metabolism	0.361	0.0294	FABP5
Mitotic Prometaphase	0.358	0.0197	CENPT,CEP250,HAUS5,TUBGCP6
Cilium Assembly	0.355	0.0196	CEP250,HAUS5,IFT140,KIF17
Oxytocin in Spinal Neurons Signaling Pathway	0.352	0.0286	PLCB3
PRC2 methylates histones and DNA	0.352	0.0286	DNMT1
Heparan Sulfate Biosynthesis	0.348	0.022	CHST2,XYLT1
Striated Muscle Contraction	0.343	0.0278	TMOD1
Transcriptional regulation by the AP-2 (TFAP2) family of transcription factors	0.343	0.0278	CITED4
Cell junction organization	0.343	0.0217	SDK1,VASP
ERBB Signaling	0.337	0.0215	HBEGF,PRKCH
HIF1Œ± Signaling	0.337	0.0191	EDN1,NAA10,NCF1,PRKCH
Noradrenaline and Adrenaline Degradation	0.335	0.027	MAOA
Corticotropin Releasing Hormone Signaling	0.332	0.0197	ADCY1,ADCY6,PRKCH
Eukaryotic Translation Termination	0.332	0.0213	RPS10,RPSA
Interferon gamma signaling	0.332	0.0213	ICAM1,PTPN6
Eukaryotic Translation Elongation	0.327	0.0211	RPS10,RPSA
NoRC negatively regulates rRNA expression	0.326	0.0263	DNMT1
Fanconi Anemia Pathway	0.326	0.0263	EME2
Glutathione-mediated Detoxification	0.326	0.0263	HPGDS
Notch Signaling	0.326	0.0263	DLL4
Type I Diabetes Mellitus Signaling	0.324	0.0177	BCL2,BID,FAS,IKBKE,NFKBID,NFKBIE,RELB,SOCS6,TNF
Formation of Fibrin Clot (Clotting Cascade)	0.318	0.0256	GP9
tRNA Charging	0.318	0.0256	SARS2
Inhibition of Matrix Metalloproteases	0.318	0.0256	TIMP1
eNOS Signaling	0.317	0.0192	ADCY1,ADCY6,PRKCH
UVA-Induced MAPK Signaling	0.312	0.0204	PLCB3,SMPD2
Neurotransmitter release cycle	0.31	0.025	MAOA
Signaling by FGFR3	0.31	0.025	SPRY2
Transcriptional Regulation by VENTX	0.31	0.025	CCND1
Apelin Cardiomyocyte Signaling Pathway	0.308	0.0202	PLCB3,PRKCH
CD28 Signaling in T Helper Cells	0.307	0.0174	CARD11,CSK,IKBKE,LCP2,NFATC1,NFKBID,NFKBIE,PTPN6,RELB
Activation of gene expression by SREBF (SREBP)	0.303	0.0244	MVD
Signaling by FGFR4	0.303	0.0244	SPRY2
RNA Polymerase III Transcription	0.303	0.0244	SNAPC4
Microautophagy Signaling Pathway	0.302	0.0187	PSMB10,PSMB9,PSMC4
Calcium Signaling	0.301	0.0182	ACTA2,HDAC5,HDAC9,NFATC1
Phase I - Functionalization of compounds	0.294	0.0196	MAOA,PAOX
COPI-mediated anterograde transport	0.294	0.0196	ARF5,SPTBN1
Response of EIF2AK4 (GCN2) to amino acid deficiency	0.289	0.0194	RPS10,RPSA
Signaling by Insulin receptor	0.289	0.0233	TCIRG1
Smooth Muscle Contraction	0.289	0.0233	ACTA2
Assembly and cell surface presentation of NMDA receptors	0.289	0.0233	KIF17
Oncostatin M Signaling	0.289	0.0233	TYK2
Retinoate Biosynthesis I	0.289	0.0233	DHRS3
SUMOylation of transcription cofactors	0.282	0.0227	PCGF2
Regulation of mRNA stability by proteins that bind AU-rich elements	0.282	0.0227	EXOSC6
IGF-1 Signaling	0.281	0.019	PTK2,SOCS6
Arachidonic acid metabolism	0.275	0.0222	GPX1
Coronavirus Replication Pathway	0.275	0.0222	BAG3
Selenoamino acid metabolism	0.272	0.0187	RPS10,RPSA
Cytosolic sensors of pathogen-associated DNA	0.269	0.0217	TICAM1
Interleukin-2 family signaling	0.269	0.0217	PTPN6
SUMOylation of RNA binding proteins	0.269	0.0217	PCGF2
Role of OCT4 in Mammalian Embryonic Stem Cell Pluripotency	0.269	0.0217	SPP1
DNA damage-induced 14-3-3œÉ Signaling	0.269	0.0217	BCL2
Apelin Pancreas Signaling Pathway	0.269	0.0217	RELB
Ribonucleotide Reductase Signaling Pathway	0.265	0.0175	BCL2,CCND1,SMARCB1
Role of IL-17F in Allergic Inflammatory Airway Diseases	0.263	0.0213	RELB
Mitotic Metaphase and Anaphase	0.258	0.017	CENPT,PSMB10,PSMB9,PSMC4
nNOS Signaling in Skeletal Muscle Cells	0.257	0.0208	CAPN3
Apelin Muscle Signaling Pathway	0.257	0.0208	GNA15
TP53 Regulates Transcription of Cell Cycle Genes	0.251	0.0204	PRMT1
Nucleosome assembly	0.251	0.0204	CENPT
Signaling by ERBB2	0.245	0.02	HBEGF
Netrin-1 signaling	0.245	0.02	PTK2
Signaling by FGFR1	0.245	0.02	SPRY2
Signaling by NOTCH3	0.245	0.02	DLL4
Melanoma Signaling	0.245	0.02	CCND1
Dermatan Sulfate Biosynthesis (Late Stages)	0.245	0.02	CHST2
SRP-dependent cotranslational protein targeting to membrane	0.242	0.0174	RPS10,RPSA
Transcriptional regulation by RUNX2	0.24	0.0196	CCND1
Amyloid Processing	0.24	0.0196	CAPN3
Cell Cycle: G2/M DNA Damage Checkpoint Regulation	0.24	0.0196	CKS2
Nonsense-Mediated Decay (NMD)	0.235	0.0171	RPS10,RPSA
UVB-Induced MAPK Signaling	0.235	0.0192	PRKCH
Airway Pathology in Chronic Obstructive Pulmonary Disease	0.231	0.0169	LTB,TNF
Signaling by TGF-beta Receptor Complex	0.229	0.0189	SMURF1
Chondroitin Sulfate Biosynthesis (Late Stages)	0.229	0.0189	CHST2
Role of Cytokines in Mediating Communication between Immune Cells	0.224	0.0185	TNF
The citric acid (TCA) cycle and respiratory electron transport	0.22	0.0182	PPARD
Deadenylation-dependent mRNA decay	0.22	0.0182	EXOSC6
Interleukin-3, Interleukin-5 and GM-CSF signaling	0.22	0.0182	PTPN6
Amino acids regulate mTORC1	0.22	0.0182	TCIRG1
SUMOylation of chromatin organization proteins	0.215	0.0179	PCGF2
Cell Cycle Control of Chromosomal Replication	0.215	0.0179	CDK14
CNTF Signaling	0.21	0.0175	TYK2
RUNX1 regulates megakaryocyte differentiation and platelet function	0.206	0.0172	PRMT1
Iron uptake and transport	0.206	0.0172	TCIRG1
Signaling by ERBB4	0.201	0.0169	HBEGF
Polyamine Regulation in Colon Cancer	0.201	0.0169	TCF4
Visual phototransduction	0.197	0.0167	DHRS3
Endometrial Cancer Signaling	0.197	0.0167	CCND1
Retinoic acid Mediated Apoptosis Signaling	0.197	0.0167	BID
CLEAR Signaling Pathway	0	0.0105	PRKCH,TCIRG1,TNF
MicroRNA Biogenesis Signaling Pathway	0	0.00535	EXOSC6
Pathogen Induced Cytokine Storm Signaling Pathway	0	0.0162	C3,CXCR3,LTB,NLRP3,TICAM1,TNF
Role of Chondrocytes in Rheumatoid Arthritis Signaling Pathway	0	0.0142	NLRP3,TNF
Synaptic Long Term Depression	0	0.0152	GNA15,PLCB3,PRKCH
Chaperone Mediated Autophagy Signaling Pathway	0	0.011	CCND1,EPS8,NLRP3,PSMB10,PSMB9,TCIRG1,TPD52
NFKBIE Signaling Pathway	0	0.0134	IKBKE,LTB,NFKBID,NFKBIE,RELB,TNF
LPS/IL-1 Mediated Inhibition of RXR Function	0	0.0156	CHST2,FABP5,MAOA,TNF
ISG15 antiviral mechanism	0	0.0141	FLNB
PIP3 activates AKT signaling	0	0.0143	HBEGF,PDGFA
Mitochondrial protein import	0	0.0156	COA4
Glycerophospholipid biosynthesis	0	0.0101	PLD4
Complement cascade	0	0.00741	C3
DDX58/IFIH1-mediated induction of interferon-alpha/beta	0	0.0127	IKBKE
Pre-NOTCH Expression and Processing	0	0.0132	CCND1
Generic Transcription Pathway	0	0.00701	HDAC5,HDAC9,PPARD
Gene Silencing by RNA	0	0.0105	MAEL
Binding and Uptake of Ligands by Scavenger Receptors	0	0.00893	JCHAIN
SUMOylation of DNA damage response and repair proteins	0	0.0132	PCGF2
Cellular response to heat stress	0	0.0103	BAG3
Class B/2 (Secretin family receptors)	0	0.0104	FZD1
Regulation of lipid metabolism by PPARalpha	0	0.0084	AGT
Sphingolipid metabolism	0	0.0115	SMPD2
HDR through Homologous Recombination (HRR) or Single Strand Annealing (SSA)	0	0.00893	EME2
Keratinization	0	0.00467	LORICRIN
RNA polymerase II transcribes snRNA genes	0	0.012	SNAPC4
Cell Cycle Checkpoints	0	0.0147	CENPT,PSMB10,PSMB9,PSMC4
Glucose metabolism	0	0.0125	PFKP
Processing of Capped Intron-Containing Pre-mRNA	0	0.00348	CCDC12
Eukaryotic Translation Initiation	0	0.0164	RPS10,RPSA
Cytoprotection by HMOX1	0	0.0161	NLRP3
Expression and translocation of olfactory receptors	0	0.00251	REEP1
Kinesins	0	0.0164	KLC2
Ion channel transport	0	0.0109	CLCNKB,TCIRG1
Autism Signaling Pathway	0	0.013	FZD1,LTB,TCF4,TNF
ROBO SLIT Signaling Pathway	0	0.00787	ARF5
HEY1 Signaling Pathway	0	0.0124	DLL4,NFATC1
PXR/RXR Activation	0	0.0154	TNF
Role of BRCA1 in DNA Damage Response	0	0.0125	SMARCB1
Role of NFAT in Regulation of the Immune Response	0	0.00774	GNA15,IKBKE,LCP2,NFATC1,NFKBID,NFKBIE,PLCB3,RELB
CCR5 Signaling in Macrophages	0	0.00601	FAS,GNA15,PRKCH
Calcium-induced T Lymphocyte Apoptosis	0	0.00217	PRKCH
Cytotoxic T Lymphocyte-mediated Apoptosis of Target Cells	0	0.00706	BCL2,BID,FAS
IL-17 Signaling	0	0.016	LTB,RGS16,TNF
Thrombopoietin Signaling	0	0.0159	PRKCH
CTLA4 Signaling in Cytotoxic T Lymphocytes	0	0.0115	CARD11,CLTB,ITGA2,LCP2,NFATC1,PLD4,VAV2
T Helper Cell Differentiation	0	0.00425	BCL6,TNF
IL-15 Signaling	0	0.0038	RELB,TYK2
Reelin Signaling in Neurons	0	0.0145	LIMK1,WASF1
ICOS-ICOSL Signaling in T Helper Cells	0	0.0138	CSK,IKBKE,LCP2,NFATC1,NFKBID,NFKBIE,RELB
Maturity Onset Diabetes of Young (MODY) Signaling	0	0.0127	UCP2
ATM Signaling	0	0.01	BID
Antiproliferative Role of Somatostatin Receptor 2	0	0.013	PTPN6
Role of NANOG in Mammalian Embryonic Stem Cell Pluripotency	0	0.0161	FZD1,TYK2
Renal Cell Carcinoma Signaling	0	0.0127	ETS1
Primary Immunodeficiency Signaling	0	0.0164	JCHAIN
Allograft Rejection Signaling	0	0.00615	FAS,JCHAIN,TNF
Autoimmune Thyroid Disease Signaling	0	0.00436	FAS,JCHAIN
Graft-versus-Host Disease Signaling	0	0.00448	FAS,TNF
p70S6K Signaling	0	0.00518	AGT,PLCB3,PRKCH
G Protein Signaling Mediated by Tubby	0	0.0107	GNA15,IFT140,LCP2,PLCB3,VAV2
Communication between Innate and Adaptive Immune Cells	0	0.00215	JCHAIN,TNF
Systemic Lupus Erythematosus Signaling	0	0.00375	JCHAIN,NFATC1,PTPN6,TNF
Hereditary Breast Cancer Signaling	0	0.00725	CCND1
Altered T Cell and B Cell Signaling in Rheumatoid Arthritis	0	0.00533	FAS,LTB,RELB,SPP1,TNF
Regulation of IL-2 Expression in Activated and Anergic T Lymphocytes	0	0.0152	CARD11,IKBKE,NFATC1,NFKBID,NFKBIE,RELB,VAV2
NUR77 Signaling in T Lymphocytes	0	0.0078	BCL2,HDAC9,NFATC1,PRKCH
PKCŒ∏ Signaling in T Lymphocytes	0	0.0143	CARD11,IKBKE,LCP2,NFATC1,NFKBID,NFKBIE,RELB,VAV2
OX40 Signaling Pathway	0	0.0105	BCL2,NFKBID,NFKBIE,RELB,TNFRSF4
PI3K Signaling in B Lymphocytes	0	0.0136	C3,IKBKE,NFATC1,NFKBID,NFKBIE,PLCB3,RELB,VAV2
Hematopoiesis from Pluripotent Stem Cells	0	0.00224	JCHAIN
Transcriptional Regulatory Network in Embryonic Stem Cells	0	0.0122	FZD1,TYK2
VEGF Family Ligand-Receptor Interactions	0	0.0119	PRKCH
ERBB4 Signaling	0	0.0147	PRKCH
Heparan Sulfate Biosynthesis (Late Stages)	0	0.0119	CHST2
Serotonin Degradation	0	0.0137	MAOA
Superpathway of Melatonin Degradation	0	0.0145	MAOA
Stearate Biosynthesis I (Animals)	0	0.0141	ACOT2
SAPK/JNK Signaling	0	0.00398	NFATC1,TAB1
FGF Signaling	0	0.0116	PTPN6
IL-4 Signaling	0	0.0052	FAS,MAOA,PTPN6
Neurotrophin/TRK Signaling	0	0.0128	SPRY2
NF-Œ∫B Signaling	0	0.0123	CARD11,NFKBID,NFKBIE,RELB,TAB1,TNF,TNIP1
Phagosome Maturation	0	0.0122	NCF1,TCIRG1
Autophagy	0	0.0138	BCL2,TICAM1,TNF
Th17 Activation Pathway	0	0.0124	IRAK2,NFATC1,PTGER2,PTGER4,RELB,TYK2
SPINK1 General Cancer Pathway	0	0.0145	TYK2
T Cell Exhaustion Signaling Pathway	0	0.00705	BCL6,NFATC1,PTPN6,TYK2
Systemic Lupus Erythematosus in T Cell Signaling Pathway	0	0.0109	BCL6,DNMT1,FAS,PTK2,RHOBTB2,RHOC,RND1
White Adipose Tissue Browning Pathway	0	0.0145	ADCY1,ADCY6
Xenobiotic Metabolism General Signaling Pathway	0	0.014	ABCA2,PRKCH
Xenobiotic Metabolism CAR Signaling Pathway	0	0.0155	CHST2,PRKCH,SRA1
Kinetochore Metaphase Signaling Pathway	0	0.00909	CENPT
Ferroptosis Signaling Pathway	0	0.0153	ARF5,BID
