# Supplementary material for: Transcriptional and epigenetic targets of MEF2C in human microglia contribute to cellular functions related to autism risk and age-related disease
Source: Nat Immunol. 2025 Oct 22;26(11):1989–2003. doi: 10.1038/s41590-025-02299-0 (PMC12571900; doi:10.1038/s41590-025-02299-0)
Supplement: Supplementary file 9 — Genes associated with modules defined by WGCNA. [file 41590_2025_2299_MOESM9_ESM.xlsx]

## Sheet: Sheet1
Gene	moduleColor	GeneSignificance	pvalue_GeneSignificance
CCDC151	black	0.705529	0.0048166
CTSK	black	0.685123	0.00685189
BST1	black	0.639381	0.0138147
DEF8	black	0.62612	0.0165988
CR1	black	0.624924	0.0168695
GALNT18	black	0.591877	0.0257609
KANSL1-AS1	black	0.58307	0.028633
EVC2	black	0.579072	0.0300126
MMRN2	black	0.57094	0.0329709
CCL8	black	0.567663	0.0342222
OSGIN1	black	0.553869	0.0398781
PCDH8	black	0.553346	0.0401051
TMEM45B	black	0.547699	0.0426187
ALAD	black	0.53571	0.0483345
C9orf153	black	0.535479	0.0484499
SLC26A10	black	0.534723	0.0488287
LOC100132111	black	0.534156	0.0491146
SLC39A11	black	0.533965	0.0492107
PGA3	black	0.533457	0.0494683
FUT6	black	0.531417	0.050511
CALML4	black	0.527889	0.052352
ADAMTSL5	black	0.523765	0.0545652
PAQR5	black	0.521707	0.0556951
MLC1	black	0.517434	0.0580936
SYNE1	black	0.513094	0.0606056
S100A3	black	0.507628	0.0638786
NTNG2	black	0.496942	0.0706394
TRIM2	black	0.496526	0.0709128
SERPINB6	black	0.493366	0.0730116
NMNAT2	black	0.488386	0.0764083
CDH24	black	0.481333	0.0814082
KALRN	black	0.481031	0.0816267
CHST13	black	0.480517	0.0820011
P2RY2	black	0.480472	0.0820338
CACNG8	black	0.479749	0.0825616
SPTA1	black	0.473935	0.086895
LOC643802	black	0.47177	0.0885485
SLC28A3	black	0.470499	0.0895291
SLC3A2	black	0.466528	0.092643
SH3BP5	black	0.464442	0.0943082
TSPAN9	black	0.462131	0.0961776
RALGDS	black	0.461416	0.0967611
TSHZ3	black	0.459086	0.0986797
CCDC153	black	0.458656	0.0990359
TBC1D24	black	0.457846	0.0997107
SLC13A5	black	0.457067	0.100362
TPD52L2	black	0.453115	0.103715
GBA	black	0.452106	0.104584
LOC100505592	black	0.451994	0.104681
SVIL	black	0.451813	0.104837
CCR10	black	0.45173	0.104908
ZNF300	black	0.449274	0.107047
CCIN	black	0.449034	0.107258
PRR25	black	0.449034	0.107258
HSPA12B	black	0.447733	0.108404
CACNG6	black	0.447522	0.108591
HLA-F	black	0.447345	0.108748
THBS1	black	0.44468	0.111128
C17orf64	black	0.44261	0.113001
LY86	black	0.442244	0.113334
CCDC104	black	0.440821	0.114637
BCAR1	black	0.434899	0.120167
PILRA	black	0.43377	0.121242
SLC14A2	black	0.433352	0.121642
CTSW	black	0.432892	0.122082
LILRA3	black	0.432857	0.122116
SDC4	black	0.4314	0.123519
DNMBP	black	0.43127	0.123644
RPN1	black	0.428191	0.126648
RBP1	black	0.426852	0.127969
MIR612	black	0.425956	0.128858
LINC01205	black	0.422006	0.132828
ADAM8	black	0.420805	0.134051
MAPT	black	0.419817	0.135064
EMILIN2	black	0.419118	0.135783
HES1	black	0.416442	0.138559
MEIS3P1	black	0.416114	0.138902
SLC15A3	black	0.412906	0.142285
FOXA1	black	0.411769	0.143498
IL6	black	0.410229	0.14515
PADI4	black	0.408094	0.147463
GOLGA6L9	black	0.402425	0.153721
ROBO3	black	0.402373	0.153778
SLC25A37	black	-0.4019	0.154308
DPYSL3	black	-0.400051	0.156392
CEBPE	black	0.398781	0.157834
PROCR	black	0.395574	0.161513
S100A11	black	0.394475	0.162787
PEX11A	black	0.393408	0.16403
TMEM150B	black	0.388266	0.170107
PWARSN	black	0.387167	0.171425
HK2	black	0.386216	0.17257
DHRS7	black	0.384279	0.174919
SYNC	black	0.384041	0.175208
DKK3	black	0.383314	0.176096
CDC42EP1	black	0.382637	0.176925
HES5	black	0.3821	0.177584
PDYN	black	0.382075	0.177615
CD44	black	0.382048	0.177648
NECAB2	black	0.379817	0.180406
TNNI3	black	0.373132	0.188833
ARAP3	black	0.372723	0.189357
NPHS1	black	0.371761	0.190593
LILRB3	black	0.370791	0.191843
LILRB2	black	0.370512	0.192204
TPCN2	black	0.367218	0.196496
PHF7	black	0.367011	0.196768
DOK3	black	0.366125	0.197934
LDHD	black	0.362284	0.203038
DDX24	black	0.361392	0.204235
CHDH	black	0.360004	0.206106
AQP9	black	0.358444	0.208223
MMEL1	black	0.356498	0.210882
CD52	black	0.356258	0.211212
ID1	black	0.354813	0.213202
C20orf196	black	0.353864	0.214516
LINC01141	black	0.353215	0.215417
GLRA2	black	0.353212	0.21542
TEX26-AS1	black	0.353209	0.215424
ALDH3B2	black	0.353207	0.215428
ARMC3	black	0.353207	0.215428
ATXN8OS	black	0.353207	0.215428
CYP1A2	black	0.353207	0.215428
HCN1	black	0.353207	0.215428
KATNBL1P6	black	0.353207	0.215428
LIN28A	black	0.353207	0.215428
LOC101929225	black	0.353207	0.215428
LOC102723373	black	0.353207	0.215428
LOC550113	black	0.353207	0.215428
NLRP11	black	0.353207	0.215428
NPY1R	black	0.353207	0.215428
TMEM31	black	0.353207	0.215428
DUS2	black	0.352388	0.216569
MIR4727	black	0.352071	0.21701
OVOL2	black	0.350123	0.219743
CASC1	black	0.350087	0.219793
ELTD1	black	0.350087	0.219793
ITLN1	black	0.350087	0.219793
LOC101929076	black	0.350087	0.219793
GCGR	black	0.349562	0.220532
NCAN	black	0.349562	0.220532
NDRG1	black	0.348416	0.222153
IGF2R	black	0.347415	0.223575
HDC	black	0.346808	0.22444
CLN3	black	0.346708	0.224583
DHRS4L1	black	0.346188	0.225325
LOC101927243	black	0.34523	0.226697
KCNJ16	black	0.344785	0.227337
LOC101927666	black	0.344785	0.227337
MIR3143	black	0.344785	0.227337
ZNF385D	black	0.344785	0.227337
GRTP1	black	0.342201	0.23107
STEAP3	black	0.340418	0.233669
CORO2A	black	0.340216	0.233964
LAMC2	black	0.340215	0.233965
BATF	black	0.340081	0.234162
RP1L1	black	0.33768	0.237694
IL27RA	black	0.336108	0.240024
FAM95B1	black	0.335935	0.24028
FLJ26245	black	0.335935	0.24028
PDZRN4	black	0.335935	0.24028
PDLIM4	black	0.333755	0.243537
NBEA	black	0.333272	0.244263
C15orf61	black	0.332574	0.245312
ATP8B1	black	0.332317	0.2457
KIF13B	black	0.33131	0.247221
BTBD16	black	0.328714	0.251169
PF4	black	0.328714	0.251169
GPR156	black	0.32818	0.251987
PARD3B	black	0.326809	0.254091
VMO1	black	0.326087	0.255203
ELOVL3	black	0.32554	0.256049
NLRC5	black	0.323751	0.258824
KLK1	black	0.319602	0.265328
BTN2A3P	black	0.31559	0.271711
OSCAR	black	0.31542	0.271984
ASIC1	black	0.314638	0.273239
ST8SIA5	black	0.314638	0.273239
PGD	black	0.312807	0.27619
FTL	black	0.310037	0.280694
CHRNA6	black	0.308469	0.283262
CHRM3	black	0.308218	0.283674
LRRC16B	black	0.305934	0.287441
LOC100133445	black	0.303266	0.29188
LOC344887	black	0.302783	0.292687
IL17RB	black	0.302479	0.293196
PNPLA1	black	0.300711	0.296168
FAM69B	black	0.300656	0.296261
FLJ32255	black	0.300563	0.296418
PRDM5	black	0.300119	0.297167
RIN1	black	0.299282	0.298582
LOC100506844	black	0.298358	0.300149
PDE4DIP	black	0.29824	0.30035
SHISA4	black	0.297108	0.302276
MCEMP1	black	0.295669	0.304737
HS3ST3A1	black	0.291012	0.312774
DZIP1L	black	0.290884	0.312998
KIF12	black	-0.28971	0.315044
GRIN2C	black	0.286841	0.320077
QPCT	black	0.286795	0.320158
TNFRSF8	black	0.285575	0.322312
ATP1B3	black	0.281657	0.329287
LOC101929733	black	0.281571	0.32944
IL22RA2	black	0.280652	0.331089
ACSF2	black	0.27924	0.333631
CHST6	black	0.277228	0.337271
SH3RF2	black	0.277143	0.337425
BTBD11	black	0.276257	0.339035
AJAP1	black	0.275908	0.339671
KCNJ15	black	0.274249	0.342701
FCN1	black	0.271551	0.347661
ISCU	black	0.270559	0.349495
TUBA4A	black	0.268299	0.353692
GRB2	black	0.267665	0.354875
ZG16B	black	0.262741	0.36413
LINC01358	black	0.261605	0.366285
GLIPR2	black	0.259728	0.369859
PPIC	black	0.259113	0.371034
NOD2	black	0.257627	0.373882
TCTEX1D4	black	0.257594	0.373944
SCD5	black	0.257417	0.374284
F12	black	0.256145	0.376734
EHD2	black	0.256135	0.376753
BMX	black	0.254857	0.379221
DAB1	black	0.253828	0.381214
TMC4	black	0.252104	0.384567
NME9	black	0.250561	0.387582
MFSD7	black	0.250267	0.388158
FAM174A	black	0.250147	0.388392
UBXN10-AS1	black	0.249393	0.389872
VDR	black	0.248174	0.392269
PRICKLE2	black	0.247881	0.392847
HIST1H2BC	black	0.245737	0.397086
LAIR1	black	0.245364	0.397825
TMEM205	black	0.244811	0.398924
NPTXR	black	0.242105	0.40432
LINC00341	black	0.242047	0.404438
LYPD1	black	0.241917	0.404698
CD6	black	0.241405	0.405724
SOWAHD	black	0.24068	0.407178
ECRP	black	0.239023	0.410513
HCAR2	black	0.238134	0.412308
UXS1	black	0.237618	0.413353
EVC	black	0.237265	0.414068
CCL7	black	0.236936	0.414734
AGRP	black	0.233665	0.421395
C10orf35	black	0.233495	0.421741
PTRF	black	0.232993	0.422769
OLIG2	black	0.232786	0.423194
FCGR1B	black	0.231515	0.425801
LINC01272	black	0.231344	0.426154
EPHX2	black	0.230542	0.427803
COL23A1	black	0.230075	0.428766
SQSTM1	black	0.226854	0.435435
C19orf38	black	0.225594	0.438058
SAP30	black	0.223822	0.441761
FRAS1	black	0.222857	0.443783
SEPHS2	black	0.222562	0.444402
MIR4434	black	0.222521	0.444489
RRAS	black	0.221718	0.446177
PJA1	black	0.221248	0.447166
TFAMP1	black	0.221188	0.447292
PHLDB1	black	0.220997	0.447695
ARHGAP6	black	0.219747	0.450334
RHBDF1	black	0.219095	0.451713
PMFBP1	black	0.217986	0.454063
CYB5R2	black	0.216891	0.456389
ZFP92	black	0.216451	0.457325
C10orf11	black	0.213958	0.462649
GPRASP1	black	0.212016	0.466817
CXCR1	black	0.210871	0.469284
PTGER4P2-CDK2AP2P2	black	-0.210273	0.470575
KCNG1	black	0.209948	0.471276
LRPAP1	black	0.207134	0.477375
SLC4A1AP	black	0.205702	0.480494
TNNT1	black	0.204746	0.482581
FOLR3	black	0.20458	0.482943
IRF6	black	0.203336	0.485666
UBXN11	black	0.203313	0.485718
OVCH1	black	0.200054	0.492884
RPL23AP82	black	0.199776	0.493498
HIST1H2AM	black	-0.198475	0.496375
PTX3	black	0.198088	0.497232
ATP6V1F	black	0.196998	0.49965
MIR6080	black	0.196799	0.500093
MAGEE1	black	-0.196656	0.500411
FSTL3	black	0.19601	0.501848
SOX7	black	0.194664	0.504847
RAPGEF3	black	0.194458	0.505307
LYPD5	black	-0.194427	0.505375
KATNAL2	black	0.193871	0.506618
VIM	black	0.19329	0.507918
LOC100652768	black	0.189824	0.5157
BCL2A1	black	0.188552	0.51857
HIST1H4B	black	0.188256	0.519239
PAX6	black	-0.187984	0.519854
KIAA1257	black	0.186113	0.524093
STX5	black	-0.185491	0.525504
FAM212B-AS1	black	-0.184945	0.526747
C1orf229	black	0.183998	0.528903
JDP2	black	0.18271	0.531841
BRE-AS1	black	-0.18222	0.532962
AOC1	black	0.182118	0.533194
MEIS3	black	0.18189	0.533716
GAS7	black	0.181688	0.534178
HP	black	0.181656	0.534251
DUSP10	black	0.180109	0.537796
MIR4734	black	-0.179656	0.538837
GTSCR1	black	0.179642	0.53887
SNX21	black	0.178771	0.540872
ABTB2	black	0.17836	0.541817
PAXIP1OS	black	0.178147	0.542309
CITED1	black	0.173983	0.55194
EYA1	black	-0.172823	0.554635
LPIN3	black	0.171764	0.557101
LIF	black	-0.171577	0.557536
DHRS1	black	0.17089	0.559138
GBAP1	black	0.170702	0.559577
PLCB1	black	0.170069	0.561057
CPAMD8	black	0.169065	0.563407
MRPS6	black	0.16777	0.566441
CBWD6	black	-0.166227	0.570068
FAM110B	black	-0.166041	0.570505
MTL5	black	0.164966	0.573038
SYT13	black	0.163458	0.576599
NSFL1C	black	0.161143	0.582082
XCL1	black	0.157795	0.590051
SLC22A1	black	0.157543	0.590652
SHMT1	black	0.156627	0.59284
LINC01121	black	0.154544	0.597829
HSP90AB4P	black	0.154139	0.598801
SORCS1	black	0.153118	0.601253
KIAA1211L	black	0.15272	0.602211
PINK1	black	0.151509	0.605127
TOM1L1	black	0.150582	0.607363
DRAM1	black	0.149963	0.608858
LINC00211	black	0.149534	0.609895
LAX1	black	0.148771	0.611741
MYH14	black	0.148673	0.611976
INPP1	black	-0.148585	0.612189
WNT11	black	0.14677	0.616591
HCAR3	black	0.143806	0.623802
CADM1	black	-0.143477	0.624606
TUBB6	black	0.140879	0.630955
FAM27E3	black	0.138331	0.637206
ASGR1	black	-0.137802	0.638508
LTBP2	black	0.137515	0.639214
LINC00278	black	0.137354	0.63961
ASAP3	black	0.13663	0.641391
COLEC11	black	0.135769	0.643513
PSTPIP1	black	0.13556	0.644029
SRCRB4D	black	0.135299	0.644674
LOC101929420	black	-0.134431	0.646817
GCNT2	black	0.134301	0.647138
TEAD1	black	0.133371	0.649438
FN1	black	0.13233	0.652017
CDC42EP2	black	0.131971	0.652906
CDC42EP4	black	0.131646	0.653711
DGAT2	black	0.131294	0.654586
PPAP2A	black	-0.125082	0.670064
SERPINA1	black	0.123774	0.67334
LIMD1-AS1	black	0.122067	0.677623
SLC22A4	black	0.120586	0.681345
ANKRD53	black	0.11955	0.683953
ULBP1	black	0.117904	0.688102
IL36G	black	-0.117198	0.689886
EPHA1-AS1	black	0.115226	0.694874
LOC100506476	black	0.114746	0.69609
NAT8B	black	0.11408	0.697776
HSPA12A	black	-0.113973	0.698048
OPCML	black	0.11366	0.698841
OPTN	black	0.111826	0.703499
NLRP12	black	0.11163	0.703997
ZNF232	black	0.110048	0.708024
CD300E	black	0.108708	0.711438
SLC6A14	black	0.108108	0.71297
RGMA	black	0.107369	0.714856
C6orf100	black	-0.107222	0.715231
TRERF1	black	-0.103805	0.723979
DLGAP1-AS4	black	-0.103605	0.72449
AP2M1	black	0.103002	0.726039
AKTIP	black	0.101554	0.729758
EPHA1	black	0.101399	0.730157
SNCA	black	0.0979337	0.73908
LILRA1	black	-0.0969989	0.741492
TULP2	black	-0.0952601	0.745986
OSM	black	-0.0925627	0.752972
GADD45G	black	0.0924428	0.753282
ASIC4	black	0.089021	0.76217
CDC25B	black	-0.087997	0.764835
HES4	black	0.0847255	0.773366
IRS1	black	0.0844754	0.774019
USP30-AS1	black	0.084453	0.774077
C7orf61	black	-0.0842225	0.77468
SCPEP1	black	0.084022	0.775204
TKT	black	-0.0828133	0.778363
DNM3OS	black	-0.0819108	0.780725
SGCD	black	-0.0801968	0.785214
SMYD2	black	0.0799466	0.78587
NOS1AP	black	-0.0769302	0.793787
FCAR	black	0.0768478	0.794004
RAB32	black	0.0750892	0.798629
FBXO27	black	0.0728588	0.804503
C17orf98	black	0.0718551	0.807149
KHDRBS3	black	0.070628	0.810388
ALOX15	black	-0.0704117	0.810959
BEX1	black	-0.0689507	0.814819
NINL	black	0.0665371	0.821204
KBTBD12	black	-0.0646461	0.826214
LOC100507346	black	-0.0646461	0.826214
MAPK3	black	-0.0646063	0.826319
LONRF3	black	0.0630942	0.83033
DBP	black	0.0630071	0.830561
ITIH5	black	0.0622632	0.832536
PSRC1	black	-0.0606435	0.836838
FJX1	black	0.060162	0.838118
SPHK1	black	0.0597258	0.839277
CD1D	black	-0.0596048	0.839599
FAM66D	black	-0.0585327	0.842451
LILRB1	black	-0.0581555	0.843455
FRMD3	black	-0.0555765	0.850324
LOC101928530	black	-0.0546427	0.852814
SSTR2	black	-0.0532271	0.856591
RAF1	black	-0.052964	0.857293
MLNR	black	-0.0521677	0.859419
SNORD95	black	0.0514418	0.861358
SASH1	black	0.0509194	0.862753
LOC100653515	black	0.0488323	0.868333
GSTO1	black	0.0487274	0.868614
TEF	black	-0.0486214	0.868897
HTATIP2	black	0.0452805	0.877842
TMEM120A	black	-0.0442266	0.880667
CCM2L	black	-0.0438207	0.881755
CES1P2	black	-0.0431503	0.883552
LRRC74	black	-0.0412653	0.88861
GADD45A	black	0.0351652	0.905003
LOC553103	black	0.0343901	0.907088
ASRGL1	black	0.034031	0.908055
TSPO	black	-0.0334647	0.909579
NUDT9	black	0.0332095	0.910266
TFAP2C	black	0.033064	0.910658
PPM1M	black	-0.0328642	0.911196
PACSIN3	black	0.0326939	0.911654
KIRREL2	black	0.0323223	0.912655
HIST2H2BF	black	0.0310053	0.916202
HKDC1	black	-0.0307735	0.916826
L1TD1	black	0.0305801	0.917348
CDS1	black	0.0298281	0.919374
FGD5	black	0.0293593	0.920638
LILRA2	black	-0.0292717	0.920874
ANKRD34B	black	-0.026425	0.92855
SAT2	black	0.0243792	0.93407
DLGAP1-AS2	black	-0.0231521	0.937382
ANGPTL6	black	-0.021412	0.942081
PCGF1	black	0.0208173	0.943688
HIST1H2BM	black	-0.0199105	0.946137
MIR371B	black	0.0194546	0.947369
S100A8	black	0.0192125	0.948023
RCVRN	black	-0.0143188	0.961252
NOTCH2NL	black	0.013395	0.96375
DDAH2	black	-0.0128537	0.965214
HOXA11-AS	black	-0.0126727	0.965704
ZNF79	black	-0.0114753	0.968943
CRISPLD2	black	0.0113433	0.9693
LOC101929372	black	-0.011214	0.96965
PPARG	black	0.00949624	0.974297
LOC101926933	black	-0.00836503	0.977358
AKR1C1	black	0.00676571	0.981686
PCED1B-AS1	black	0.00501795	0.986417
HIST1H3D	black	0.00100217	0.997287
RAB13	black	-0.000636269	0.998278
MTMR9LP	blue	-0.797567	0.000632332
VAV2	blue	-0.793971	0.000696932
CLSTN1	blue	-0.792077	0.000733026
HMHA1	blue	-0.777828	0.00105528
EXOSC6	blue	-0.770999	0.00124538
SIGLEC11	blue	-0.770787	0.00125168
SH2D3C	blue	-0.76968	0.00128503
ZCWPW1	blue	-0.767558	0.00135097
C3	blue	-0.765148	0.00142909
SLC12A9	blue	-0.764642	0.00144591
PHLDB3	blue	-0.764624	0.00144652
MAPKBP1	blue	-0.762407	0.00152224
DBNL	blue	-0.756247	0.00174927
LMTK2	blue	-0.753665	0.0018521
MAPKAPK2	blue	-0.750214	0.00199694
IRF2BPL	blue	-0.74871	0.00206278
ARHGAP9	blue	-0.748573	0.00206889
CYB561A3	blue	-0.747625	0.00211136
NIPSNAP1	blue	-0.745138	0.00222613
NRROS	blue	-0.74407	0.00227691
ABHD17A	blue	-0.742663	0.0023452
GSN	blue	-0.739915	0.00248323
RHOBTB2	blue	-0.738575	0.00255281
TYK2	blue	-0.737856	0.00259077
EHD1	blue	-0.73599	0.00269141
MAPK8IP3	blue	-0.734615	0.00276752
MRC2	blue	-0.733364	0.00283824
RELL2	blue	-0.729982	0.00303652
FBXL12	blue	-0.729144	0.00308734
STK10	blue	-0.728706	0.00311413
TTC7A	blue	-0.728462	0.00312914
CNN2	blue	-0.72749	0.00318955
PIK3CD	blue	-0.7263	0.00326471
IL20RB	blue	-0.726226	0.00326943
SIPA1L3	blue	-0.725873	0.00329197
HDLBP	blue	-0.722203	0.0035342
C8orf82	blue	-0.721837	0.00355909
RPS6KA1	blue	-0.721576	0.00357696
SH3BP1	blue	-0.721568	0.00357753
SLC35B2	blue	-0.720104	0.00367891
DUS1L	blue	-0.719293	0.00373606
ACTG1	blue	-0.718421	0.00379823
PQLC1	blue	-0.718149	0.00381784
LOC146880	blue	-0.718104	0.00382106
ATP8B2	blue	-0.717663	0.00385294
SLC1A5	blue	-0.716435	0.00394296
CHST11	blue	-0.714059	0.00412171
TECR	blue	-0.713277	0.00418192
ADCK5	blue	-0.713108	0.00419506
KDM8	blue	-0.712773	0.00422115
SUPT5H	blue	-0.712707	0.00422626
ZFPL1	blue	-0.712662	0.0042298
ZNF346	blue	-0.711767	0.00430017
RECQL5	blue	-0.710758	0.00438061
SARS2	blue	-0.710661	0.00438844
SLC12A5	blue	-0.709021	0.00452185
PNPLA6	blue	-0.708415	0.00457196
DDB1	blue	-0.708329	0.00457907
SLC2A6	blue	-0.705693	0.0048024
DNAL4	blue	-0.705522	0.00481716
SPATA20	blue	-0.705124	0.00485173
TUBGCP6	blue	-0.704764	0.00488312
FGD2	blue	-0.703776	0.00497006
JMJD8	blue	-0.70273	0.00506346
DNLZ	blue	-0.702591	0.00507602
IRAK2	blue	-0.701546	0.00517084
ASB1	blue	-0.701318	0.00519172
TICAM1	blue	-0.700394	0.00527701
SNX29P2	blue	-0.699767	0.00533552
SH3GLB2	blue	-0.699496	0.00536093
CUL7	blue	-0.699424	0.00536771
RASA4B	blue	-0.697319	0.00556874
MAMDC4	blue	-0.696887	0.00561076
IGHMBP2	blue	-0.694407	0.0058565
MRPL4	blue	-0.694365	0.00586073
MAP1LC3A	blue	-0.69346	0.0059526
SLC39A3	blue	-0.693227	0.00597634
GPR132	blue	-0.692033	0.00609954
CMTM3	blue	-0.691459	0.0061595
LEPRE1	blue	-0.690251	0.00628706
CDK16	blue	-0.689782	0.00633718
ARIH2	blue	-0.689064	0.00641455
PLCB3	blue	-0.688575	0.00646757
RPS6KB2	blue	-0.68598	0.00675487
ZNF618	blue	-0.685487	0.0068106
SEMA4D	blue	-0.685382	0.00682252
MICAL3	blue	-0.684874	0.00688033
RTEL1	blue	-0.683359	0.00705512
SH3RF1	blue	-0.681475	0.00727718
CSNK1G2	blue	-0.680947	0.00734035
LIMK2	blue	-0.680058	0.00744779
GPT2	blue	-0.680054	0.00744822
FAM73B	blue	-0.679893	0.00746784
MPND	blue	-0.67845	0.00764511
TAP2	blue	-0.678114	0.00768678
GMIP	blue	-0.677345	0.00778297
KIAA0930	blue	-0.676839	0.00784675
C11orf49	blue	-0.675974	0.0079568
RSPH4A	blue	-0.675917	0.00796414
LIMK1	blue	-0.67544	0.00802527
SGTA	blue	-0.674507	0.00814603
CTBP1	blue	-0.674476	0.00815007
CDK9	blue	-0.674129	0.00819539
ANKRD11	blue	-0.673682	0.00825406
PI4KAP2	blue	-0.673488	0.00827963
NCK2	blue	-0.673162	0.00832263
BAG3	blue	-0.673074	0.00833435
LPCAT4	blue	-0.672918	0.00835498
HOOK2	blue	-0.672549	0.0084042
ITPRIP	blue	-0.67224	0.00844539
ENTHD2	blue	-0.671759	0.00850997
PLEKHA6	blue	-0.671245	0.00857947
NFKB1	blue	-0.670369	0.00869886
UBE2Z	blue	-0.669684	0.00879309
DXO	blue	-0.66954	0.00881293
GTPBP2	blue	-0.668949	0.00889508
EML3	blue	-0.668306	0.00898505
ARHGAP30	blue	-0.66722	0.00913859
PLA2G15	blue	-0.665889	0.00932958
PCDH20	blue	-0.66512	0.0094412
CES2	blue	-0.665025	0.00945517
VOPP1	blue	-0.664291	0.00956284
MIER2	blue	-0.664197	0.00957667
HIVEP3	blue	-0.663521	0.00967684
KCNC4	blue	-0.663139	0.00973369
SMARCD2	blue	-0.662565	0.0098198
COG4	blue	-0.661948	0.00991296
MARS	blue	-0.661661	0.00995655
USP35	blue	-0.660524	0.0101306
GAK	blue	-0.660327	0.0101609
TAB1	blue	-0.660105	0.0101952
MED29	blue	-0.658915	0.0103809
ZBTB7B	blue	-0.658657	0.0104215
ACSF3	blue	-0.657971	0.0105298
CCDC142	blue	-0.657384	0.0106234
CSK	blue	-0.656782	0.0107199
NRSN2	blue	-0.655874	0.0108668
IFT140	blue	-0.65585	0.0108707
FLAD1	blue	-0.654996	0.0110103
TNFRSF1B	blue	-0.65434	0.0111185
GTF3C5	blue	-0.653994	0.0111759
DPYSL4	blue	-0.652783	0.0113785
ARFGAP1	blue	-0.652102	0.0114938
SH3TC1	blue	-0.6519	0.0115281
CEP131	blue	-0.651659	0.0115691
NBEAL2	blue	-0.650144	0.01183
PPP6R2	blue	-0.649702	0.0119068
ZNF296	blue	-0.649619	0.0119213
ALDH4A1	blue	-0.649539	0.0119353
LOC148413	blue	-0.649378	0.0119635
MAFK	blue	-0.648688	0.0120847
U2AF2	blue	-0.646535	0.0124692
ARFGAP2	blue	-0.64634	0.0125046
GRAMD1A	blue	-0.646081	0.0125515
TNIP1	blue	-0.64537	0.0126813
PSMG3-AS1	blue	-0.644887	0.0127699
C11orf48	blue	-0.644827	0.0127809
ANKS3	blue	-0.644362	0.0128668
FUS	blue	-0.643305	0.0130636
CCDC106	blue	-0.642657	0.0131855
DHX30	blue	-0.64239	0.0132359
DAGLB	blue	-0.639424	0.0138062
DCAF15	blue	-0.639169	0.0138561
RELB	blue	-0.63911	0.0138677
PIAS3	blue	-0.639109	0.0138679
FAM20C	blue	-0.636798	0.0143267
TPRN	blue	-0.635768	0.014535
LAT	blue	-0.633641	0.0149722
PRKCD	blue	-0.63321	0.015062
SNAPC4	blue	-0.633058	0.0150936
TRMT2A	blue	-0.632979	0.0151101
ADAMTS13	blue	-0.632919	0.0151228
PRMT7	blue	-0.632902	0.0151263
TBC1D25	blue	-0.632635	0.0151823
ZBTB48	blue	-0.631738	0.0153717
TRIM62	blue	-0.631349	0.0154544
LINC01001	blue	-0.63114	0.015499
DISP2	blue	-0.631029	0.0155226
ANAPC2	blue	-0.630499	0.0156362
CACTIN	blue	-0.629915	0.0157621
FASTK	blue	-0.629714	0.0158056
UBE2O	blue	-0.629183	0.0159208
POLR3E	blue	-0.628908	0.0159808
SIPA1	blue	-0.628114	0.016155
MEPCE	blue	-0.628	0.0161802
TFEB	blue	-0.62793	0.0161957
ACBD4	blue	-0.62736	0.0163218
ZNF764	blue	-0.626329	0.0165519
DCAF11	blue	-0.62611	0.0166012
AKAP8L	blue	-0.625188	0.0168095
RPUSD1	blue	-0.624057	0.0170676
NEURL4	blue	-0.623468	0.0172034
UBOX5	blue	-0.622769	0.0173654
RING1	blue	-0.622416	0.0174479
WIZ	blue	-0.621668	0.0176233
LINC00094	blue	-0.621494	0.0176642
DDX56	blue	-0.621113	0.0177541
SLC12A4	blue	-0.621093	0.0177589
C16orf95	blue	-0.62098	0.0177856
KATNB1	blue	-0.619186	0.0182147
ZNF580	blue	-0.618371	0.0184121
ACTN4	blue	-0.618292	0.0184313
KLHDC4	blue	-0.618188	0.0184567
POLL	blue	-0.618078	0.0184835
IVD	blue	-0.616376	0.0189023
LAS1L	blue	-0.614773	0.0193032
GNAS	blue	-0.614719	0.0193168
PRPF19	blue	-0.614664	0.0193307
ATXN7L2	blue	-0.613572	0.0196078
ZDHHC24	blue	-0.611778	0.0200697
STK25	blue	-0.611758	0.0200748
MTOR	blue	-0.611445	0.0201564
POLRMT	blue	-0.611139	0.020236
LRP10	blue	-0.61066	0.0203616
ACTB	blue	-0.610386	0.0204337
BCKDHA	blue	-0.610264	0.0204656
LRIG1	blue	-0.609903	0.020561
FPGS	blue	-0.609797	0.020589
NARFL	blue	-0.609672	0.0206222
AGPAT6	blue	-0.60917	0.0207556
KCNK13	blue	-0.608867	0.0208363
BANP	blue	-0.608639	0.0208973
CEP164	blue	-0.608457	0.0209461
SLC6A6	blue	-0.608075	0.0210488
MTA1	blue	-0.60795	0.0210823
SNAPC2	blue	-0.607869	0.0211042
RBM10	blue	-0.607428	0.0212234
MED15	blue	-0.607261	0.0212686
IDUA	blue	-0.607022	0.0213336
OPLAH	blue	-0.605643	0.0217111
NT5M	blue	-0.605423	0.0217718
TJAP1	blue	-0.605287	0.0218094
CENPBD1P1	blue	-0.605257	0.0218176
MYBPC3	blue	-0.60464	0.0219888
RNF25	blue	-0.604235	0.0221017
MTA2	blue	-0.60421	0.0221087
DHX37	blue	-0.603228	0.0223844
TRAF7	blue	-0.602783	0.0225101
PREX1	blue	-0.602543	0.0225779
SPHK2	blue	-0.60236	0.0226301
MAP2K7	blue	-0.601505	0.0228741
ARHGAP4	blue	-0.601356	0.0229167
C9orf114	blue	-0.600725	0.0230983
DHX16	blue	-0.600574	0.023142
TMEM129	blue	-0.599827	0.0233588
SLC38A5	blue	-0.599544	0.0234412
ZNF467	blue	-0.599239	0.0235303
AKT2	blue	-0.599223	0.0235351
YDJC	blue	-0.598996	0.0236015
ANKLE1	blue	-0.598946	0.0236162
GPR135	blue	-0.598773	0.0236673
PLCB2	blue	-0.598258	0.0238188
SGSM2	blue	-0.598255	0.0238198
D2HGDH	blue	-0.598234	0.0238259
FKRP	blue	-0.598068	0.023875
NDOR1	blue	-0.597824	0.0239473
VARS2	blue	-0.597634	0.0240039
GGT7	blue	-0.596539	0.0243308
NSUN5P1	blue	-0.59629	0.0244056
TMEM132A	blue	-0.595609	0.0246112
MYLPF	blue	-0.595299	0.0247052
RABEP2	blue	-0.595027	0.024788
SMOX	blue	-0.594464	0.0249597
PPIL2	blue	-0.594124	0.0250638
ADCK4	blue	-0.593547	0.0252414
TNS3	blue	-0.59334	0.0253054
STK11	blue	-0.592863	0.0254534
SLC25A1	blue	-0.592568	0.0255449
TRIM11	blue	-0.592491	0.025569
SPPL2B	blue	-0.592269	0.0256381
HERC2	blue	-0.592165	0.0256706
AARS	blue	-0.591775	0.0257929
MIR4691	blue	-0.591552	0.0258627
LMF2	blue	-0.591524	0.0258716
TESK1	blue	-0.590892	0.0260707
GLB1L	blue	-0.590618	0.0261575
DDX51	blue	-0.590454	0.0262095
TECPR1	blue	-0.590327	0.0262499
ERAL1	blue	-0.590307	0.0262562
DNASE1L2	blue	-0.590268	0.0262686
INPP5K	blue	-0.589892	0.0263883
TGFB1	blue	-0.589845	0.0264035
GAS6-AS1	blue	-0.589658	0.026463
RHOT2	blue	-0.589487	0.0265177
ZNF707	blue	-0.588412	0.0268638
ATP13A1	blue	-0.588349	0.0268841
GMEB2	blue	-0.588321	0.0268931
MPRIP	blue	-0.588252	0.0269155
DUS3L	blue	-0.587356	0.0272068
ZNF446	blue	-0.587333	0.0272142
ZNF335	blue	-0.586934	0.0273448
TMEM175	blue	-0.586866	0.0273671
RABL6	blue	-0.586552	0.0274701
GPAA1	blue	-0.586228	0.0275768
RAB11B-AS1	blue	-0.585855	0.0276999
FLNB	blue	-0.585521	0.0278108
DNPEP	blue	-0.584971	0.0279936
PCNT	blue	-0.584941	0.0280037
DDX54	blue	-0.584011	0.0283152
CLEC18A	blue	-0.583882	0.0283586
STRN4	blue	-0.582455	0.0288417
AKAP8	blue	-0.581871	0.0290414
SYMPK	blue	-0.581195	0.0292738
ZSWIM8-AS1	blue	-0.581076	0.0293147
SEMA7A	blue	-0.580969	0.029352
FBXL19	blue	-0.580214	0.0296135
LZTR1	blue	-0.579879	0.0297302
TRIM25	blue	-0.579674	0.0298018
SMG5	blue	-0.579166	0.0299797
SCAMP2	blue	-0.578565	0.0301912
PARP1	blue	-0.578075	0.0303642
PPP1R13L	blue	-0.577653	0.0305138
SCRIB	blue	-0.577259	0.0306542
RHOF	blue	-0.576653	0.0308712
MYO18A	blue	-0.576566	0.0309024
XYLT2	blue	-0.576209	0.0310307
ASB6	blue	-0.576055	0.0310861
TRMT44	blue	-0.575675	0.0312232
KIAA0513	blue	-0.574283	0.0317297
ELL	blue	-0.574015	0.0318279
GRK4	blue	-0.57398	0.0318408
BICD2	blue	-0.573311	0.0320872
CPSF1	blue	-0.573182	0.0321345
BRPF1	blue	-0.573054	0.032182
ZNF687	blue	-0.572288	0.0324663
TAF6L	blue	-0.572034	0.0325611
ARFRP1	blue	-0.570122	0.0332802
GTF2H4	blue	-0.570118	0.0332819
LETM1	blue	-0.569811	0.0333984
PACSIN2	blue	-0.568583	0.0338676
SFSWAP	blue	-0.568579	0.0338689
SDHA	blue	-0.568231	0.034003
SPG7	blue	-0.568084	0.0340598
ZNF695	blue	-0.567922	0.0341221
AP1G2	blue	-0.567874	0.0341408
GOLGA3	blue	-0.567544	0.0342685
TAF1C	blue	-0.566934	0.0345055
RASAL3	blue	-0.566877	0.0345278
BRSK2	blue	-0.566589	0.0346399
DNAJC11	blue	-0.566325	0.0347432
RNF166	blue	-0.565875	0.0349197
CEBPB	blue	-0.565692	0.0349917
CPNE1	blue	-0.565436	0.0350926
CIZ1	blue	-0.565301	0.0351461
TBL3	blue	-0.565132	0.0352127
MFSD9	blue	-0.564198	0.0355835
BRF1	blue	-0.564084	0.0356288
OGFOD3	blue	-0.563884	0.0357086
PKD1P1	blue	-0.563561	0.0358379
JAG2	blue	-0.563184	0.0359891
YIPF2	blue	-0.562904	0.0361018
AACS	blue	-0.562867	0.0361168
PLXNB2	blue	-0.562811	0.0361392
RCCD1	blue	-0.562014	0.0364614
HSF1	blue	-0.561924	0.0364981
CUL9	blue	-0.561559	0.0366463
PCSK7	blue	-0.561135	0.0368195
TSC22D4	blue	-0.560907	0.0369129
KEAP1	blue	-0.560863	0.0369308
C19orf52	blue	-0.560375	0.0371309
CD276	blue	-0.559829	0.0373561
TOR2A	blue	-0.559784	0.0373745
CUEDC1	blue	-0.559253	0.0375945
EHBP1L1	blue	-0.559171	0.0376286
CNOT3	blue	-0.559024	0.0376897
TNRC18	blue	-0.558514	0.0379022
ZNF598	blue	-0.55833	0.0379789
PHRF1	blue	-0.557664	0.038258
RRP12	blue	-0.556367	0.0388063
ATAD3B	blue	-0.55568	0.0390988
MIR181A2HG	blue	-0.555652	0.0391109
LLGL1	blue	-0.555488	0.039181
GPR137	blue	-0.555193	0.0393074
WDR1	blue	-0.554665	0.0395343
TMEM102	blue	-0.554541	0.0395877
MESDC1	blue	-0.55454	0.0395879
RANGAP1	blue	-0.554493	0.0396082
ELAC2	blue	-0.554054	0.0397979
TBC1D17	blue	-0.55401	0.0398172
LRRC45	blue	-0.553469	0.0400517
SSBP4	blue	-0.552337	0.040546
KDM5C	blue	-0.551811	0.0407774
GTF3C1	blue	-0.551629	0.0408574
RBM19	blue	-0.550556	0.0413331
ARHGEF1	blue	-0.550519	0.0413496
RNF126	blue	-0.550206	0.0414888
ACO2	blue	-0.54997	0.0415945
MZF1	blue	-0.549914	0.0416193
GIT1	blue	-0.549852	0.0416472
NUP62	blue	-0.549745	0.0416949
EIF3B	blue	-0.549741	0.0416969
FASN	blue	-0.549608	0.0417564
PITPNM1	blue	-0.549404	0.041848
COPS7A	blue	-0.549077	0.0419951
CCDC61	blue	-0.548938	0.0420575
RFNG	blue	-0.548038	0.0424644
ZNF76	blue	-0.547036	0.042921
GYS1	blue	-0.546554	0.043142
COQ4	blue	-0.546526	0.043155
POLD1	blue	-0.546158	0.043324
RNF31	blue	-0.545577	0.0435921
FEM1A	blue	-0.545189	0.0437723
KLHDC3	blue	-0.545117	0.0438056
MXD4	blue	-0.545078	0.0438234
GLI4	blue	-0.5445	0.0440926
TFE3	blue	-0.543748	0.0444444
MKL1	blue	-0.5425	0.0450327
MCM3AP	blue	-0.542374	0.0450927
AP3D1	blue	-0.541609	0.0454567
BAP1	blue	-0.541362	0.0455745
ATXN7L3	blue	-0.540481	0.045997
CAPS	blue	-0.539982	0.0462377
ALKBH6	blue	-0.539787	0.0463319
RAB11B	blue	-0.539206	0.0466136
INTS1	blue	-0.539186	0.0466231
SMG9	blue	-0.539175	0.0466285
LMTK3	blue	-0.539173	0.0466297
LOC493754	blue	-0.53906	0.0466845
C16orf98	blue	-0.538577	0.0469199
ZYX	blue	-0.538384	0.047014
ZNF282	blue	-0.538234	0.0470874
SSH3	blue	-0.537898	0.047252
SBF1	blue	-0.537638	0.0473796
DCTN1	blue	-0.537269	0.0475616
PRICKLE3	blue	-0.537099	0.0476453
APBA3	blue	-0.536016	0.0481823
CCAR2	blue	-0.536005	0.0481879
MYBBP1A	blue	-0.535975	0.0482028
SGK223	blue	-0.535709	0.0483351
TMEM44	blue	-0.535681	0.0483489
PEX5	blue	-0.535617	0.0483809
MEN1	blue	-0.535107	0.048636
ACAP3	blue	-0.533967	0.0492102
RAB3A	blue	-0.533671	0.0493597
ZC3H18	blue	-0.533523	0.0494347
MIR3939	blue	-0.532791	0.0498071
TSNAXIP1	blue	-0.532659	0.0498741
C5orf45	blue	-0.532058	0.0501817
MAN2C1	blue	-0.531824	0.0503015
PRAF2	blue	-0.531676	0.050378
ABI3	blue	-0.531347	0.050547
AEN	blue	-0.531163	0.0506418
MYO1F	blue	-0.531125	0.0506617
SBNO2	blue	-0.530675	0.0508945
POLG	blue	-0.53019	0.0511458
TCF3	blue	-0.529689	0.0514066
RPUSD2	blue	-0.52904	0.0517464
SLC16A3	blue	-0.528744	0.0519015
RRP9	blue	-0.52787	0.0523621
MMP21	blue	-0.527747	0.0524275
C16orf59	blue	-0.526276	0.05321
FMNL1	blue	-0.525934	0.0533931
TLN1	blue	-0.525531	0.0536098
DGCR14	blue	-0.525296	0.0537361
CLCN6	blue	-0.525287	0.0537409
FLII	blue	-0.52476	0.0540251
RIC8A	blue	-0.524549	0.0541394
RNPS1	blue	-0.5239	0.0544921
MADD	blue	-0.523793	0.0545504
NOC4L	blue	-0.523756	0.0545703
ARHGAP27	blue	-0.523658	0.0546238
TMPRSS5	blue	-0.523158	0.054897
C17orf62	blue	-0.521247	0.0559493
UBALD1	blue	-0.520951	0.056114
USP20	blue	-0.520546	0.0563394
PLA2G4B	blue	-0.520527	0.0563498
DNAJB12	blue	-0.519998	0.0566454
MROH1	blue	-0.519337	0.0570162
PIGO	blue	-0.519204	0.0570909
TRIM28	blue	-0.519031	0.0571885
ITPK1	blue	-0.518887	0.05727
PLD2	blue	-0.518714	0.0573677
NEK8	blue	-0.517116	0.0582748
MAP3K10	blue	-0.516976	0.0583551
ACTL10	blue	-0.516529	0.058611
EFTUD2	blue	-0.515423	0.0592481
ATG2A	blue	-0.515411	0.059255
C10orf54	blue	-0.515058	0.059459
ALDH16A1	blue	-0.514515	0.0597746
ATP6AP1L	blue	-0.514368	0.0598601
AARS2	blue	-0.514067	0.0600355
PKD1	blue	-0.512558	0.0609207
EHMT2	blue	-0.512437	0.060992
NCDN	blue	-0.511823	0.0613555
MAP1S	blue	-0.511808	0.0613641
PPP6R1	blue	-0.511803	0.0613671
BRAT1	blue	-0.511679	0.0614409
NAT9	blue	-0.511049	0.0618156
TCF20	blue	-0.510947	0.0618761
FAM127B	blue	-0.510784	0.0619733
FAM222A	blue	-0.50943	0.0627859
RPTOR	blue	-0.509279	0.0628768
RNF187	blue	-0.508741	0.0632021
KCTD21-AS1	blue	-0.50871	0.0632209
NCLN	blue	-0.508359	0.0634332
SKIV2L	blue	-0.508316	0.0634596
NUDT18	blue	-0.507558	0.0639212
TSC2	blue	-0.506263	0.0647152
TBC1D10B	blue	-0.505238	0.0653486
USP5	blue	-0.505196	0.0653749
CTDP1	blue	-0.505005	0.0654932
MAP3K11	blue	-0.504697	0.0656846
SNORA10	blue	-0.504409	0.0658641
TRPM2	blue	-0.503427	0.0664789
ZNF628	blue	-0.502411	0.0671184
E4F1	blue	-0.502064	0.0673383
CHST10	blue	-0.500048	0.0686245
RNF40	blue	-0.499881	0.0687316
MIB2	blue	-0.499738	0.0688235
TOLLIP	blue	-0.499337	0.0690816
CAMSAP1	blue	-0.498765	0.0694513
CHST14	blue	-0.498742	0.0694667
ZNF414	blue	-0.497332	0.070384
ASPSCR1	blue	-0.497042	0.0705737
CTU1	blue	-0.496749	0.0707658
PEX6	blue	-0.496578	0.0708782
MYO1C	blue	-0.496442	0.0709681
CDK20	blue	-0.496397	0.0709978
LINC00087	blue	-0.495685	0.0714672
EDC4	blue	-0.494478	0.0722683
NPLOC4	blue	-0.494069	0.0725406
PDDC1	blue	-0.493572	0.0728732
NSUN5P2	blue	-0.493508	0.0729163
MORN1	blue	-0.493126	0.073173
MAP7D1	blue	-0.49282	0.0733786
BAG6	blue	-0.492815	0.0733819
PCIF1	blue	-0.491995	0.0739359
MED16	blue	-0.491448	0.074307
NOTCH1	blue	-0.491387	0.0743484
PRCC	blue	-0.490692	0.0748216
QARS	blue	-0.490669	0.0748375
ARHGEF2	blue	-0.490008	0.0752902
TMEM184B	blue	-0.489563	0.0755955
TIGD5	blue	-0.489513	0.07563
UBA1	blue	-0.487693	0.0768893
DIS3L2	blue	-0.487685	0.0768955
VCP	blue	-0.487372	0.0771131
CC2D1A	blue	-0.486744	0.0775521
CLUH	blue	-0.486253	0.0778969
PML	blue	-0.486052	0.078038
CD3EAP	blue	-0.486001	0.0780738
UPF1	blue	-0.485511	0.0784194
REXO1	blue	-0.484867	0.0788747
DHX38	blue	-0.484371	0.0792268
SAMD1	blue	-0.483741	0.0796758
PSD4	blue	-0.482748	0.0803872
DVL1	blue	-0.482636	0.0804676
BCKDK	blue	-0.482581	0.080507
ASB16-AS1	blue	-0.482366	0.0806614
MLLT1	blue	-0.482148	0.0808187
PTOV1	blue	-0.48205	0.0808892
ZNF668	blue	-0.481219	0.0814904
C7orf43	blue	-0.480896	0.0817253
C21orf33	blue	-0.480285	0.0821699
ABCC10	blue	-0.479827	0.0825049
QSOX1	blue	-0.479682	0.0826109
FHOD1	blue	-0.479594	0.0826749
CAD	blue	-0.479069	0.0830608
MTG2	blue	-0.478904	0.0831821
ZC3H7B	blue	-0.478858	0.0832155
FZR1	blue	-0.478304	0.0836241
FRAT2	blue	-0.475915	0.085402
HCFC1	blue	-0.475663	0.0855904
HDAC10	blue	-0.475191	0.0859456
C12orf43	blue	-0.473458	0.0872575
KAT8	blue	-0.473111	0.0875214
EEF2	blue	-0.473044	0.0875725
ZDHHC8	blue	-0.472916	0.0876702
USP11	blue	-0.472763	0.087787
GNA12	blue	-0.472544	0.087955
CNDP2	blue	-0.472035	0.0883448
LOC439994	blue	-0.471686	0.088613
CEP170B	blue	-0.471626	0.0886592
PELP1	blue	-0.47114	0.0890339
MAP4K2	blue	-0.470529	0.0895059
MYH9	blue	-0.468585	0.0910209
FOXK2	blue	-0.467901	0.091558
MAU2	blue	-0.467881	0.0915738
C17orf70	blue	-0.467644	0.09176
NUMA1	blue	-0.466196	0.0929063
WDR24	blue	-0.465938	0.0931119
ADRBK1	blue	-0.465648	0.093343
CENPB	blue	-0.46556	0.093413
PVRL2	blue	-0.464621	0.0941646
SLC12A7	blue	-0.464495	0.0942658
MAN2B1	blue	-0.46366	0.0949378
PLEC	blue	-0.46356	0.0950184
GCN1L1	blue	-0.461438	0.0967428
NOC2L	blue	-0.459578	0.0982717
FADS2	blue	-0.457543	0.0999642
NOMO2	blue	-0.457291	0.100175
ACLY	blue	-0.456766	0.100615
PTBP1	blue	-0.456147	0.101136
APEH	blue	-0.455947	0.101305
KHSRP	blue	-0.455707	0.101508
TRIM56	blue	-0.455306	0.101847
MCAT	blue	-0.454183	0.102802
TMEM222	blue	-0.453939	0.10301
NAT6	blue	-0.453565	0.103329
FUK	blue	-0.452884	0.103914
VPS26B	blue	-0.452874	0.103923
SNORA52	blue	-0.452003	0.104673
SUPT6H	blue	-0.451695	0.104938
NELFA	blue	-0.451445	0.105155
DEPDC5	blue	-0.451359	0.105229
SCAF1	blue	-0.451103	0.105452
KIF9-AS1	blue	-0.450782	0.105731
COASY	blue	-0.450565	0.105919
AGAP5	blue	-0.449188	0.107123
QRICH1	blue	-0.448533	0.107698
SLC4A2	blue	-0.448426	0.107793
RNPEP	blue	-0.448316	0.107889
UBTF	blue	-0.448136	0.108048
SNHG10	blue	-0.447963	0.108201
SCNN1A	blue	-0.447223	0.108856
ARAP1	blue	-0.446437	0.109555
PIP5K1C	blue	-0.446424	0.109566
RCE1	blue	-0.445563	0.110335
RAB1B	blue	-0.445294	0.110576
PFKL	blue	-0.444631	0.111172
LDOC1	blue	-0.443585	0.112116
TMEM109	blue	-0.443208	0.112457
KLHL17	blue	-0.440293	0.115122
PGS1	blue	-0.440231	0.115179
MOCS1	blue	-0.439922	0.115464
SETD1A	blue	-0.439248	0.116088
RBM15B	blue	-0.437773	0.117461
MDC1	blue	-0.436035	0.119092
PRPF6	blue	-0.434862	0.120202
RAPGEF1	blue	-0.43476	0.120299
EHMT1	blue	-0.434516	0.120531
ATP2A3	blue	-0.434022	0.121002
HPCAL1	blue	-0.433816	0.121198
AGPAT3	blue	-0.433536	0.121465
SLC22A18	blue	-0.433278	0.121712
NR2F6	blue	-0.433052	0.121929
EXOC7	blue	-0.431572	0.123353
GBF1	blue	-0.431186	0.123726
CCBL1	blue	-0.430358	0.124529
GLTPD1	blue	-0.429622	0.125246
PPAN	blue	-0.429489	0.125376
F2RL3	blue	-0.428349	0.126493
LRRC41	blue	-0.427581	0.127249
LRFN4	blue	-0.427535	0.127294
ZNF316	blue	-0.425938	0.128876
ARSA	blue	-0.425182	0.12963
PLEKHM2	blue	-0.425125	0.129686
AXIN1	blue	-0.424515	0.130297
RNF123	blue	-0.424403	0.13041
SMC1A	blue	-0.423498	0.131319
SNORA64	blue	-0.422617	0.132209
SREBF1	blue	-0.421087	0.133763
SLC27A4	blue	-0.41995	0.134927
PSMD3	blue	-0.419834	0.135046
ARHGEF17	blue	-0.419193	0.135705
COG7	blue	-0.419059	0.135843
REPIN1	blue	-0.418303	0.136624
TRAPPC12	blue	-0.417716	0.137232
URGCP	blue	-0.417388	0.137573
UNC45A	blue	-0.417342	0.137621
CCDC85C	blue	-0.415627	0.139411
ARHGDIA	blue	-0.415455	0.139592
DNAJC14	blue	-0.414946	0.140127
CSNK1D	blue	-0.41474	0.140344
EIF4G1	blue	-0.414438	0.140662
TMEM259	blue	-0.414219	0.140893
ALG12	blue	-0.414206	0.140907
SLC38A10	blue	-0.41357	0.14158
TRIP6	blue	-0.412904	0.142287
AMBRA1	blue	-0.41268	0.142525
ORAI1	blue	-0.412485	0.142733
SLC7A5P2	blue	-0.41131	0.143988
G6PD	blue	-0.411018	0.144302
LINC01311	blue	-0.409969	0.14543
PIAS4	blue	-0.407548	0.148058
DAP	blue	-0.407244	0.14839
INPP5D	blue	-0.407043	0.14861
RSAD1	blue	-0.405556	0.150242
TBC1D9B	blue	-0.405491	0.150314
ARHGAP22	blue	-0.405456	0.150352
GLYR1	blue	-0.405153	0.150687
HDAC6	blue	-0.404056	0.151902
BRD1	blue	-0.402667	0.15345
EVI5L	blue	-0.402105	0.154078
LTBP4	blue	-0.401169	0.15513
DGKQ	blue	-0.400191	0.156233
SMPD4	blue	-0.398378	0.158293
PYGB	blue	-0.397405	0.159405
PACS2	blue	-0.396499	0.160446
YARS	blue	-0.396347	0.160621
SCAMP4	blue	-0.395833	0.161214
SEC16A	blue	-0.395537	0.161556
AHRR	blue	-0.395398	0.161716
ASCC2	blue	-0.394049	0.163283
ZNF778	blue	-0.393559	0.163854
GATAD2A	blue	-0.390736	0.16717
ABCD4	blue	-0.390736	0.16717
CHERP	blue	-0.390445	0.167513
MIR3960	blue	-0.389939	0.168114
SH3BP5L	blue	-0.389092	0.16912
ZBTB47	blue	-0.387852	0.170602
ABCF2	blue	-0.386611	0.172093
POLDIP3	blue	-0.385885	0.17297
RPS6KA4	blue	-0.385683	0.173213
FGFR4	blue	-0.384821	0.174259
ZNF646	blue	-0.383706	0.175617
TNFRSF1A	blue	-0.383164	0.176279
SREBF2	blue	-0.382202	0.177459
ZBTB11-AS1	blue	-0.381819	0.17793
PPP1R37	blue	-0.379144	0.181244
CCDC71	blue	-0.378502	0.182044
PIK3R2	blue	-0.377721	0.183022
NAIF1	blue	-0.377461	0.183348
JADE2	blue	-0.377241	0.183624
ARID5A	blue	-0.376602	0.184429
NDNL2	blue	-0.374851	0.186643
PPP2R1A	blue	-0.374719	0.186811
WIPI2	blue	-0.373778	0.188009
CAPN1	blue	-0.373775	0.188013
LRFN3	blue	-0.373357	0.188546
GTF3C2	blue	-0.373236	0.188701
TMEM161A	blue	-0.372974	0.189036
PIK3R5	blue	-0.372947	0.189071
RAI1	blue	-0.372852	0.189193
VPS18	blue	-0.370256	0.192535
SMARCA4	blue	-0.370178	0.192637
RRBP1	blue	-0.369704	0.193252
ZSWIM8	blue	-0.367723	0.195834
SLC35A2	blue	-0.367472	0.196163
GTF2I	blue	-0.366787	0.197062
LRRC47	blue	-0.366771	0.197083
NCOR2	blue	-0.36503	0.199381
WAS	blue	-0.36185	0.20362
MAP4	blue	-0.360855	0.204958
ZNF319	blue	-0.360582	0.205326
LRRC8A	blue	-0.35939	0.206938
SLC52A2	blue	-0.359261	0.207112
CCDC157	blue	-0.358777	0.20777
IRF2BP1	blue	-0.357847	0.209036
PLEKHM1P	blue	-0.357147	0.209993
FES	blue	-0.356419	0.21099
DPP9	blue	-0.35538	0.21242
NCKAP5L	blue	-0.353483	0.215044
CHMP1A	blue	-0.350977	0.218542
KIF9	blue	-0.350631	0.219027
ITIH4	blue	-0.347695	0.223176
TECTA	blue	-0.346133	0.225404
BNIPL	blue	-0.34586	0.225795
CLPTM1	blue	-0.343828	0.228716
MMP24-AS1	blue	-0.343463	0.229242
MED24	blue	-0.343457	0.229251
STRIP1	blue	-0.34205	0.23129
CRAT	blue	-0.336535	0.23939
TOR4A	blue	-0.33524	0.241316
IL17RC	blue	-0.335056	0.241591
TMEM8A	blue	-0.334017	0.243144
L3MBTL2	blue	-0.332982	0.244699
AP2A1	blue	-0.33297	0.244716
CLEC16A	blue	-0.331538	0.246875
MBD1	blue	-0.331372	0.247128
LSM14B	blue	-0.331207	0.247377
MOGS	blue	-0.327239	0.253429
KCTD11	blue	-0.326795	0.254112
ITPKC	blue	-0.325923	0.255457
MMP14	blue	-0.325495	0.256119
DNHD1	blue	-0.324612	0.257485
DND1	blue	-0.320278	0.264262
CCDC78	blue	-0.318519	0.267042
HIP1R	blue	-0.315847	0.271299
HPS6	blue	-0.315716	0.271509
CDC42BPB	blue	-0.315029	0.27261
SOGA1	blue	-0.314605	0.273291
SNX8	blue	-0.313713	0.274727
RPAP1	blue	-0.313502	0.275068
PLEKHM1	blue	-0.313376	0.275271
GAS2L1	blue	-0.31306	0.275781
RDH5	blue	-0.312991	0.275893
RIBC1	blue	-0.311223	0.27876
GUSB	blue	-0.30679	0.286026
ZNF174	blue	-0.304641	0.289588
PPP1R9B	blue	-0.304025	0.290613
ITPRIPL1	blue	-0.303995	0.290663
USP19	blue	-0.301784	0.294362
C9orf69	blue	-0.300396	0.296698
PTDSS2	blue	-0.29922	0.298686
TMC6	blue	-0.299157	0.298793
CD81	blue	-0.298363	0.300139
TNK2	blue	-0.297883	0.300956
ARL2	blue	-0.297774	0.301142
LASP1	blue	-0.295199	0.305541
ABCB8	blue	-0.294567	0.306627
OGDH	blue	-0.293751	0.308032
RBM38	blue	-0.292901	0.309499
REEP4	blue	-0.291744	0.311503
WWP2	blue	-0.286033	0.321503
SNORD119	blue	-0.283337	0.326285
FRMD8	blue	-0.283056	0.326786
INTS5	blue	-0.282487	0.327802
CRABP2	blue	-0.28157	0.329442
AP5Z1	blue	-0.28006	0.332152
DTX2	blue	-0.28001	0.332242
MIR7848	blue	-0.277627	0.336547
ISYNA1	blue	-0.277272	0.337191
C16orf54	blue	-0.274786	0.341719
NOXA1	blue	-0.27405	0.343065
NPRL3	blue	-0.272294	0.346291
NUP188	blue	-0.271272	0.348177
A1BG-AS1	blue	-0.267182	0.355776
LDLR	blue	-0.266826	0.356443
SCARNA21	blue	-0.262346	0.36488
KDM4B	blue	-0.261195	0.367064
MAPK8IP2	blue	-0.260194	0.368969
PI4KB	blue	-0.260139	0.369074
ZNF212	blue	-0.257265	0.374577
ELF3	blue	-0.255508	0.377962
C6orf47	blue	-0.255025	0.378897
SNORD48	blue	-0.25497	0.379002
NECAB3	blue	-0.254631	0.379659
FXR2	blue	-0.253639	0.381581
COLGALT1	blue	-0.25167	0.385415
MAPK8IP1	blue	-0.250505	0.387691
KDM4A	blue	-0.249369	0.38992
TSPAN17	blue	-0.2491	0.390447
WDR81	blue	-0.247481	0.393636
EMC1	blue	-0.242672	0.403186
RXRA	blue	-0.24167	0.405191
BATF2	blue	-0.24155	0.405433
CTB-118N6.3	blue	-0.240365	0.407811
CHPF2	blue	-0.237772	0.413042
EPN1	blue	-0.237406	0.413782
P4HTM	blue	-0.236536	0.415545
ZNF775	blue	-0.236265	0.416095
RNF10	blue	-0.234586	0.419514
LOC101928378	blue	-0.233626	0.421474
POFUT2	blue	-0.233517	0.421696
TRIM65	blue	-0.227302	0.434506
SLX4	blue	-0.217892	0.454262
VASH1	blue	-0.213758	0.463077
PVRL1	blue	-0.211732	0.467429
KIAA2013	blue	-0.205605	0.480705
C7orf26	blue	-0.203041	0.486312
FLT4	blue	-0.200526	0.491844
RGS12	blue	-0.191837	0.511173
C19orf55	blue	-0.188165	0.519445
IRF5	blue	-0.188105	0.519579
MIR4442	blue	-0.182428	0.532484
SH2B2	blue	-0.172201	0.556083
PWWP2B	blue	-0.165078	0.572774
ZNF629	blue	-0.158512	0.588341
ADCK3	blue	-0.155427	0.595712
ALOX5	blue	-0.131861	0.65318
CANT1	blue	-0.126453	0.666639
SFXN5	blue	-0.125322	0.669465
NOMO1	blue	-0.118821	0.685789
RFX1	blue	-0.115363	0.694526
C2CD2L	blue	-0.0304269	0.91776
CEP170	brown	0.775303	0.00112265
IGSF10	brown	0.747478	0.00211799
GPR160	brown	0.733056	0.00285583
NUP50	brown	0.726845	0.0032301
SRPK2	brown	0.726188	0.00327181
ZNF704	brown	0.716496	0.00393843
C11orf54	brown	0.70461	0.00489662
CCDC170	brown	0.698107	0.00549287
PTPLAD2	brown	0.693838	0.00591403
SOS1	brown	0.692733	0.00602713
NBN	brown	0.692489	0.00605226
ZNF449	brown	0.688998	0.0064216
MIR630	brown	0.68137	0.00728973
PGRMC2	brown	0.677869	0.00771737
VAMP3	brown	0.674931	0.008091
ZNF284	brown	0.674825	0.00810482
TARSL2	brown	0.673957	0.00821801
PSD3	brown	0.66672	0.00920989
TDP2	brown	0.663395	0.0096956
SYT4	brown	0.663174	0.00972854
GGNBP2	brown	0.658873	0.0103874
RAB22A	brown	0.657228	0.0106483
TSEN15	brown	0.656153	0.0108216
KCTD20	brown	0.654931	0.0110211
ERI1	brown	0.654004	0.0111742
TMEM167A	brown	0.652978	0.0113457
RNASE6	brown	0.652964	0.0113482
HIPK1	brown	0.64906	0.0120193
TRPM3	brown	0.645165	0.0127188
SLC25A24	brown	0.642932	0.0131337
TMEM245	brown	0.642711	0.0131752
UHMK1	brown	0.641002	0.0135005
N4BP2L2-IT2	brown	0.640053	0.0136837
NAA35	brown	0.639574	0.013777
RPA3OS	brown	0.637922	0.0141022
CDC42SE2	brown	0.634509	0.0147925
SPCS3	brown	0.632636	0.0151822
CEP162	brown	0.632319	0.0152488
LYRM5	brown	0.632178	0.0152785
AZIN1	brown	0.63041	0.0156553
SIKE1	brown	0.628416	0.0160887
IMPACT	brown	0.628284	0.0161178
COMMD2	brown	0.627033	0.0163946
NMD3	brown	0.624571	0.0169499
CDC42	brown	0.624343	0.0170021
TXLNGY	brown	0.622168	0.0175058
PAFAH1B2	brown	0.620464	0.0179083
SLC25A40	brown	0.620447	0.0179122
DPY19L4	brown	0.618223	0.018448
HDHD2	brown	0.61735	0.0186617
GOLGA7	brown	0.616687	0.0188252
ZMYND11	brown	0.61654	0.0188617
NIPA1	brown	0.616263	0.0189304
SDHD	brown	0.615722	0.0190651
SEC23IP	brown	0.615458	0.019131
STX12	brown	0.615268	0.0191786
ZNF639	brown	0.614587	0.0193502
NRAS	brown	0.614512	0.0193693
NRG1	brown	0.613682	0.0195797
ZNF569	brown	0.613434	0.0196431
LMAN1	brown	0.612589	0.0198599
RAB21	brown	0.610635	0.0203682
FAM35A	brown	0.610044	0.0205237
ATL2	brown	0.608618	0.020903
BTF3L4	brown	0.608514	0.0209307
RUFY2	brown	0.60827	0.0209963
HSPA13	brown	0.607862	0.0211062
ZBTB25	brown	0.606111	0.0215824
RAB8B	brown	0.606046	0.0216003
IFNAR1	brown	0.605197	0.0218344
BBS10	brown	0.604778	0.0219505
UFM1	brown	0.604547	0.0220146
DPY19L3	brown	0.603177	0.0223987
SEC23A	brown	0.602443	0.0226064
GTPBP10	brown	0.602124	0.0226971
USP33	brown	0.601965	0.0227426
RGS18	brown	0.601688	0.0228217
AVL9	brown	0.600759	0.0230885
ABCA5	brown	0.597377	0.0240803
NSF	brown	0.596673	0.0242905
EML4	brown	0.595526	0.0246363
ZBTB34	brown	0.594568	0.0249281
FGD5-AS1	brown	0.593708	0.0251918
ZBTB24	brown	0.591581	0.0258536
C10orf118	brown	0.591413	0.0259063
CPSF2	brown	0.590346	0.026244
ALG6	brown	0.59015	0.0263063
INO80D	brown	0.589373	0.0265542
VPS26A	brown	0.589352	0.0265611
DIS3	brown	0.589277	0.0265851
DPP8	brown	0.588745	0.0267562
PPP3R1	brown	0.588671	0.02678
BNC2	brown	0.58853	0.0268256
RAB3GAP2	brown	0.588456	0.0268496
DYNC2LI1	brown	0.588439	0.0268549
LIMS1	brown	0.587853	0.0270448
GFPT1	brown	0.587577	0.0271348
UBLCP1	brown	0.58681	0.0273855
RRN3	brown	0.585475	0.0278258
LCORL	brown	0.584939	0.0280042
LPAR6	brown	0.584579	0.0281244
ELMOD2	brown	0.583955	0.0283339
SDAD1	brown	0.583917	0.0283467
ZFP90	brown	0.583395	0.0285227
RNF114	brown	0.583306	0.0285529
TMEM144	brown	0.582361	0.0288739
DCP2	brown	0.581472	0.0291785
C12orf5	brown	0.581168	0.029283
C3orf58	brown	0.580976	0.0293496
CEP41	brown	0.580722	0.0294372
HEATR5A	brown	0.580698	0.0294457
ARL6IP6	brown	0.580552	0.0294963
OLFM4	brown	0.580216	0.0296127
KLHDC1	brown	0.580109	0.0296502
CLCN3	brown	0.579999	0.0296884
SLC25A46	brown	0.578988	0.030042
LIG4	brown	0.578546	0.0301977
MORC3	brown	0.578451	0.0302312
RARS2	brown	0.578333	0.0302731
SREK1IP1	brown	0.578035	0.0303782
SUCO	brown	0.577848	0.0304447
CDC23	brown	0.577732	0.0304858
ZNF436	brown	0.577135	0.0306985
RHOBTB1	brown	0.576688	0.0308586
CNOT6	brown	0.576322	0.0309899
TMTC3	brown	0.575934	0.0311298
SPIN4	brown	0.575603	0.0312494
ZMYM1	brown	0.575574	0.0312598
LARP4	brown	0.575518	0.0312803
ATP6V1A	brown	0.575402	0.0313221
DENND4C	brown	0.574724	0.0315688
TMEM167B	brown	0.574535	0.0316377
MBTPS2	brown	0.574469	0.0316616
COG6	brown	0.573881	0.0318772
WWP1	brown	0.573309	0.0320877
TCF12	brown	0.573191	0.0321313
SNORA81	brown	0.573128	0.0321546
FCF1	brown	0.572764	0.0322896
PIGB	brown	0.572094	0.0325385
AASDHPPT	brown	0.570972	0.0329591
SNORD20	brown	0.570765	0.033037
TMEM161B	brown	0.570663	0.0330754
USP38	brown	0.570579	0.0331073
TMEM41A	brown	0.569904	0.0333628
RAB14	brown	0.569626	0.0334687
PGM3	brown	0.569483	0.0335232
GOLT1B	brown	0.568537	0.0338851
PTPN11	brown	0.567981	0.0340996
CERS6	brown	0.567613	0.0342418
PLEKHA8	brown	0.566632	0.0346233
PPP6R3	brown	0.566377	0.0347231
TMEM168	brown	0.565926	0.0348997
DCAF17	brown	0.565497	0.0350684
CYBB	brown	0.565473	0.035078
MBNL3	brown	0.564978	0.0352736
TTC37	brown	0.564685	0.0353897
SLC35E3	brown	0.564608	0.0354203
SH3GLB1	brown	0.564332	0.0355301
SLC35A5	brown	0.563098	0.0360239
YWHAB	brown	0.56278	0.0361519
ZFP69B	brown	0.562093	0.0364295
TAS2R4	brown	0.561853	0.0365269
MOSPD1	brown	0.561596	0.0366316
G2E3	brown	0.561295	0.0367541
ATP11C	brown	0.560683	0.0370046
COG5	brown	0.560231	0.0371903
LMLN	brown	0.559908	0.0373232
MAPK8	brown	0.558795	0.037785
BET1	brown	0.556839	0.0386061
AGL	brown	0.556477	0.0387596
TM9SF3	brown	0.555576	0.0391433
SLC7A11	brown	0.554075	0.0397888
ARMC8	brown	0.554009	0.0398175
COBLL1	brown	0.55226	0.04058
TMEM140	brown	0.5521	0.0406501
WDR75	brown	0.552077	0.0406602
P4HA1	brown	0.551868	0.0407523
PGAP1	brown	0.551816	0.0407751
FUT11	brown	0.551295	0.0410051
ESCO1	brown	0.550493	0.0413611
TFG	brown	0.550266	0.0414621
TRAPPC13	brown	0.549554	0.0417807
AQR	brown	0.549292	0.0418984
MAPK1	brown	0.549156	0.0419594
ZNF654	brown	0.549091	0.0419888
ANKRD17	brown	0.548684	0.042172
LOC100128288	brown	0.548106	0.0424335
XPO4	brown	0.547816	0.0425656
MAGT1	brown	0.547063	0.0429087
TMEM184C	brown	0.546994	0.0429404
TXNIP	brown	0.54698	0.0429469
ZNF586	brown	0.546775	0.0430406
LARP1B	brown	0.546455	0.0431876
RNF14	brown	0.543063	0.0447669
PTER	brown	0.542813	0.044885
ARMC1	brown	0.542558	0.0450054
MIER1	brown	0.540966	0.0457641
STAG1	brown	0.540573	0.0459529
PIP4K2A	brown	0.540445	0.0460145
GABPA	brown	0.540338	0.0460656
PTAR1	brown	0.540107	0.0461772
SMEK2	brown	0.539839	0.0463064
ZNF836	brown	0.538088	0.047159
VPS35	brown	0.53777	0.0473149
ZNF81	brown	0.53716	0.0476152
SLC30A5	brown	0.537131	0.0476298
SPTY2D1	brown	0.536902	0.0477425
ZNF160	brown	0.536562	0.0479109
GALNT1	brown	0.535996	0.0481921
TNRC6A	brown	0.535982	0.0481991
TTC33	brown	0.535666	0.0483566
STXBP5	brown	0.535485	0.0484468
STAM2	brown	0.535424	0.0484775
CHUK	brown	0.535025	0.0486773
CLTC	brown	0.534422	0.0489804
CMTR2	brown	0.534097	0.0491441
ARPP19	brown	0.534054	0.0491658
PPP2R5E	brown	0.534044	0.0491708
ESYT2	brown	0.533667	0.0493619
ZMYM4	brown	0.53347	0.0494614
SMAD5	brown	0.533035	0.0496827
METTL8	brown	0.531811	0.0503082
PRMT9	brown	0.531279	0.050582
ZNF808	brown	0.531216	0.0506145
TNPO1	brown	0.531064	0.0506932
GTF2A1	brown	0.530886	0.0507851
SAR1A	brown	0.530823	0.0508178
EXOC5	brown	0.53073	0.0508658
TROVE2	brown	0.530688	0.0508876
LOC100506990	brown	0.530391	0.0510415
XPOT	brown	0.530358	0.0510585
SS18	brown	0.53009	0.051198
MRPL19	brown	0.530006	0.0512418
FAM199X	brown	0.528792	0.0518762
2023-03-07	brown	0.528152	0.0522133
GATM	brown	0.527838	0.0523789
SSBP2	brown	0.527419	0.0526011
ARFGEF2	brown	0.526931	0.0528603
PLAA	brown	0.522433	0.0552944
MBIP	brown	0.52221	0.0554172
STX17	brown	0.521427	0.0558496
TLK1	brown	0.521417	0.0558551
ZNF805	brown	0.521358	0.055888
DARS	brown	0.52125	0.055948
FAM102B	brown	0.521121	0.0560193
PTPLB	brown	0.521043	0.0560631
ARCN1	brown	0.52078	0.0562092
SLC35F5	brown	0.519751	0.0567839
ZNF93	brown	0.51954	0.056902
UBE2W	brown	0.518852	0.0572894
F8A1	brown	0.518721	0.0573634
XIAP	brown	0.518703	0.0573734
KIF5B	brown	0.518662	0.0573969
MAP2K4	brown	0.518658	0.0573988
TMX3	brown	0.518646	0.0574061
FAM120B	brown	0.518306	0.0575983
CSNK1G1	brown	0.518215	0.0576499
PIK3C2A	brown	0.517639	0.0579767
SYNRG	brown	0.51718	0.0582386
DHX57	brown	0.516979	0.0583535
RBM7	brown	0.516454	0.0586539
CCSER2	brown	0.516409	0.0586798
MFSD8	brown	0.516225	0.0587856
GNPDA2	brown	0.516219	0.0587888
ZFYVE16	brown	0.51573	0.0590706
CCDC132	brown	0.514634	0.0597053
KIAA1430	brown	0.514462	0.0598055
TMEM19	brown	0.514363	0.0598627
RAB2B	brown	0.514256	0.0599254
NUPL2	brown	0.513708	0.0602452
PIK3R1	brown	0.513545	0.0603407
EI24	brown	0.512917	0.0607091
RCBTB2	brown	0.512696	0.0608395
GALNT7	brown	0.512199	0.061133
TSNAX	brown	0.51193	0.0612921
ME2	brown	0.510379	0.0622158
CDC27	brown	0.510207	0.0623187
STAM	brown	0.509519	0.0627322
PLAGL1	brown	0.509316	0.0628546
C5orf22	brown	0.509146	0.0629569
C5orf51	brown	0.508756	0.0631928
FASTKD5	brown	0.50831	0.0634631
SLC19A2	brown	0.508302	0.0634682
NAPG	brown	0.506858	0.0643497
PARN	brown	0.506271	0.0647102
GUF1	brown	0.505996	0.0648796
TRAPPC8	brown	0.505716	0.0650527
AMD1	brown	0.505392	0.0652528
ZDHHC20	brown	0.505096	0.0654368
ISCA1	brown	0.50455	0.0657761
ZNF766	brown	0.504519	0.0657959
COPB1	brown	0.504042	0.0660935
FAM3C	brown	0.503149	0.0666533
C16orf72	brown	0.503111	0.0666769
OPA1	brown	0.503026	0.0667306
KRAS	brown	0.502479	0.0670754
CRK	brown	0.501443	0.0677326
FAM206A	brown	0.500774	0.0681593
PEX2	brown	0.500595	0.0682738
RB1	brown	0.499714	0.0688388
MOB1B	brown	0.499499	0.0689773
IPO7	brown	0.499325	0.0690893
GIGYF2	brown	0.497058	0.0705635
SESTD1	brown	0.496616	0.0708533
ANKRD46	brown	0.495427	0.0716374
ZFX	brown	0.495279	0.0717354
ZBTB41	brown	0.49527	0.0717418
FAM105A	brown	0.494637	0.0721622
ARL2BP	brown	0.494632	0.0721657
PIK3R4	brown	0.494081	0.0725326
SLC30A9	brown	0.494017	0.0725759
PJA2	brown	0.493586	0.072864
ZNF638	brown	0.493527	0.0729033
SLAIN2	brown	0.49336	0.0730157
SCAI	brown	0.492382	0.0736743
CUL2	brown	0.492276	0.0737454
YME1L1	brown	0.491953	0.0739645
CEP44	brown	0.491715	0.0741252
ABHD13	brown	0.491608	0.0741981
ZNF721	brown	0.491461	0.0742982
SMARCA5	brown	0.491453	0.0743036
RNMT	brown	0.490864	0.0747044
DNAJB14	brown	0.490687	0.0748252
PPP2CB	brown	0.490547	0.0749209
STAG2	brown	0.490002	0.075294
SAR1B	brown	0.489883	0.0753757
ALG11	brown	0.48965	0.0755361
DDX18	brown	0.488455	0.0763603
MFAP3	brown	0.487294	0.077168
ZNF25	brown	0.487063	0.0773292
FAF2	brown	0.486852	0.0774768
SUZ12	brown	0.48627	0.0778851
CUL5	brown	0.482168	0.0808046
KPNA1	brown	0.481496	0.0812897
ATAD1	brown	0.481337	0.0814049
SCAF11	brown	0.480713	0.0818579
SLC4A7	brown	0.480219	0.0822183
RAB31	brown	0.480193	0.0822368
MOB1A	brown	0.479792	0.0825302
BZW1	brown	0.479724	0.0825803
ZNF451	brown	0.479161	0.0829931
REV1	brown	0.479055	0.0830708
SMAD2	brown	0.478994	0.0831153
RALGAPB	brown	0.478726	0.0833127
CASP3	brown	0.478456	0.0835121
PIK3C3	brown	0.4783	0.0836267
RANBP2	brown	0.478096	0.0837779
UBR1	brown	0.476638	0.084861
KIFAP3	brown	0.476243	0.0851561
PTCD3	brown	0.476206	0.0851835
FAM73A	brown	0.475206	0.0859343
ATE1	brown	0.474919	0.0861504
KIAA0232	brown	0.473637	0.087121
RPRD1A	brown	0.47298	0.0876219
FKTN	brown	0.472912	0.0876736
AHCTF1	brown	0.472863	0.0877111
UGDH	brown	0.471898	0.0884497
ACER3	brown	0.471567	0.0887045
TBC1D5	brown	0.470938	0.0891895
DCUN1D1	brown	0.470821	0.0892801
RAB23	brown	0.469749	0.0901116
TRIT1	brown	0.468714	0.0909194
EXOC2	brown	0.467357	0.0919865
TLR2	brown	0.467243	0.0920768
FAM76B	brown	0.466957	0.0923028
TMED2	brown	0.465913	0.093132
RBBP4	brown	0.465278	0.0936383
FRS2	brown	0.463116	0.0953779
ORMDL1	brown	0.461746	0.0964912
ZNF345	brown	0.460969	0.0971267
CNOT6L	brown	0.460892	0.0971902
NR3C1	brown	0.460778	0.0972834
C2CD5	brown	0.459923	0.0979869
PRDM4	brown	0.459887	0.0980165
PRKRIR	brown	0.459848	0.0980493
LMBRD2	brown	0.458458	0.0992007
CIPC	brown	0.458275	0.0993528
CHM	brown	0.458175	0.0994365
STT3A	brown	0.45706	0.100368
HOOK3	brown	0.456034	0.101232
DBR1	brown	0.455434	0.101739
RNF146	brown	0.455211	0.101928
POT1	brown	0.454914	0.10218
API5	brown	0.453823	0.10311
MORF4L2	brown	0.453737	0.103183
KIAA1143	brown	0.453694	0.103219
VTI1A	brown	0.453124	0.103708
ZNF518A	brown	0.452705	0.104068
FAM13B	brown	0.450717	0.105787
FAM172A	brown	0.449809	0.106579
AIM1	brown	0.448785	0.107477
UBA5	brown	0.448614	0.107627
RSBN1L	brown	0.448017	0.108153
NT5C3A	brown	0.446196	0.109769
APPL1	brown	0.443804	0.111918
SYNJ2BP	brown	0.443778	0.111941
RPS6KA5	brown	0.442548	0.113057
MFN1	brown	0.442136	0.113432
TCEA1	brown	0.439572	0.115789
C6orf120	brown	0.439301	0.11604
SRBD1	brown	0.438535	0.11675
VPS36	brown	0.438452	0.116827
POLK	brown	0.438226	0.117038
TMEM183A	brown	0.437847	0.117392
ATF2	brown	0.437755	0.117478
ZNF90	brown	0.437668	0.117559
MED21	brown	0.437537	0.117681
RSBN1	brown	0.437159	0.118036
TAF2	brown	0.437067	0.118122
C4orf29	brown	0.435188	0.119894
UCHL5	brown	0.433064	0.121917
GMCL1	brown	0.433024	0.121955
SMAD4	brown	0.43288	0.122093
KCTD9	brown	0.432286	0.122664
C4orf33	brown	0.432006	0.122934
GLUD1	brown	0.431016	0.12389
AP1G1	brown	0.430003	0.124875
DERL1	brown	0.429914	0.124961
MTX3	brown	0.429286	0.125574
ALDH9A1	brown	0.428869	0.125982
AP5M1	brown	0.428132	0.126705
NEMF	brown	0.427975	0.12686
DENND6A	brown	0.427481	0.127347
ANKRD13C	brown	0.426534	0.128284
C10orf88	brown	0.4255	0.129312
IL6ST	brown	0.425367	0.129445
MAPK1IP1L	brown	0.423859	0.130956
TMEM41B	brown	0.423736	0.13108
RNF170	brown	0.423263	0.131556
RANBP6	brown	0.422316	0.132513
LRRC40	brown	0.422121	0.132711
RBMXL1	brown	0.420189	0.134682
GATC	brown	0.419682	0.135202
SLC25A36	brown	0.419327	0.135567
UBR3	brown	0.419327	0.135567
NCOA2	brown	0.418755	0.136156
ZDHHC6	brown	0.418569	0.136349
CACUL1	brown	0.416818	0.138166
UFL1	brown	0.416773	0.138213
GSPT1	brown	0.415491	0.139554
ZRANB2	brown	0.413575	0.141575
CBFB	brown	0.412829	0.142366
DHX29	brown	0.412685	0.14252
PRPF40A	brown	0.41141	0.143881
UBE3A	brown	0.409455	0.145986
TBC1D23	brown	0.40905	0.146423
YIPF6	brown	0.40878	0.146717
PROSER1	brown	0.408756	0.146742
ERI2	brown	0.408692	0.146812
LEMD3	brown	0.4082	0.147346
DCAF10	brown	0.407915	0.147657
MYO5B	brown	0.407858	0.147719
RNF138	brown	0.407089	0.148559
CCDC50	brown	0.405724	0.150057
IBTK	brown	0.405328	0.150494
IREB2	brown	0.405147	0.150694
TDG	brown	0.405039	0.150813
IGIP	brown	0.404692	0.151197
METTL15	brown	0.403635	0.15237
CSNK1A1	brown	0.401568	0.154682
TBL1XR1	brown	0.401246	0.155043
PPWD1	brown	0.400601	0.15577
SAMD8	brown	0.399432	0.157093
RNF2	brown	0.39835	0.158325
CD2AP	brown	0.395596	0.161488
OSBPL9	brown	0.394739	0.162481
B3GNT5	brown	0.393988	0.163353
CRNKL1	brown	0.393652	0.163745
CBR4	brown	0.393437	0.163996
PRKAA1	brown	0.393	0.164507
SBNO1	brown	0.392911	0.164611
TMEM230	brown	0.391107	0.166731
ZNF146	brown	0.390937	0.166932
GNN	brown	0.390612	0.167317
SCYL2	brown	0.389516	0.168617
TAS2R50	brown	0.389413	0.168739
LTN1	brown	0.387958	0.170476
RPS6KA3	brown	0.386809	0.171855
RNFT1	brown	0.385275	0.173708
PPP1CB	brown	0.38499	0.174054
NAA50	brown	0.384612	0.174513
ACTR2	brown	0.3842	0.175015
XPO7	brown	0.381648	0.178141
CTDSPL2	brown	0.379521	0.180774
SOCS5	brown	0.378372	0.182207
SLC8A1	brown	0.376123	0.185032
CSNK2A1	brown	0.375834	0.185398
NIPSNAP3A	brown	0.3757	0.185567
RAB28	brown	0.373643	0.188181
MS4A7	brown	0.373197	0.18875
CCP110	brown	0.372602	0.189513
TRAPPC6B	brown	0.369591	0.193399
SHOC2	brown	0.369055	0.194095
SMAP1	brown	0.368587	0.194705
FAM208A	brown	0.368216	0.195189
NFYB	brown	0.367898	0.195605
ZCCHC2	brown	0.367862	0.195652
ZNF117	brown	0.366849	0.196981
MEMO1	brown	0.365165	0.199201
KCTD3	brown	0.362869	0.202255
FASTKD1	brown	0.360786	0.205051
NAF1	brown	0.359652	0.206583
ERMARD	brown	0.356482	0.210904
KLHL8	brown	0.354617	0.213473
C5orf15	brown	0.353074	0.215613
EPC1	brown	0.351948	0.217183
C3orf17	brown	0.351763	0.217442
MAPK6	brown	0.348824	0.221575
NUCKS1	brown	0.34739	0.223611
BLOC1S6	brown	0.345671	0.226066
DTWD1	brown	0.344599	0.227603
CAPRIN1	brown	0.344038	0.228412
POLR2B	brown	0.342064	0.23127
SLMO2	brown	0.339992	0.234292
RAB11A	brown	0.339932	0.23438
USP15	brown	0.337981	0.23725
OXSR1	brown	0.336214	0.239866
DNAJC27	brown	0.336038	0.240127
CNOT7	brown	0.334433	0.242522
ZDHHC17	brown	0.333897	0.243324
HELB	brown	0.332332	0.245678
CPED1	brown	0.330771	0.248037
MATR3	brown	0.329601	0.249816
TPK1	brown	0.324857	0.257105
TRAPPC11	brown	0.318041	0.267801
GPATCH2L	brown	0.316739	0.269874
RNF19A	brown	0.312054	0.27741
POC1B	brown	0.311332	0.278584
ZNF800	brown	0.308357	0.283445
TMBIM6	brown	0.307774	0.284403
ASF1A	brown	0.307682	0.284555
SFR1	brown	0.30634	0.28677
BBX	brown	0.303965	0.290713
MRPL42	brown	0.302905	0.292484
GPBP1	brown	0.302633	0.292939
KIAA0368	brown	0.302562	0.293058
MRPL30	brown	0.30208	0.293865
DCUN1D4	brown	0.301889	0.294187
LOC101927027	brown	0.300492	0.296538
VWA9	brown	0.297626	0.301393
RC3H2	brown	0.297421	0.301743
SENP6	brown	0.296625	0.3031
C12orf76	brown	0.294829	0.306177
LRRC8C	brown	0.29461	0.306554
ELP2	brown	0.294265	0.307146
CCDC176	brown	0.29371	0.308104
P2RY13	brown	0.288777	0.316675
CLIC4	brown	0.287996	0.318045
CLINT1	brown	0.282586	0.327626
TLR1	brown	0.281165	0.330167
EIF3J	brown	0.279694	0.332812
OSBPL8	brown	0.275076	0.34119
STYX	brown	0.275061	0.341217
NXT2	brown	0.271565	0.347635
PEX1	brown	0.267994	0.35426
UBE2K	brown	0.267091	0.355947
TOR1AIP1	brown	0.26054	0.368311
FAM60A	brown	0.251817	0.385127
MRE11A	brown	0.250989	0.386745
ARHGAP21	brown	0.249758	0.389156
RHOQ	brown	0.248714	0.391207
LYPLA1	brown	0.245125	0.398301
PURB	brown	0.243776	0.400983
MTRR	brown	0.243366	0.401801
TOP2B	brown	0.242542	0.403446
BAZ1A	brown	0.242065	0.4044
BTBD3	brown	0.239608	0.409335
GCLC	brown	0.237672	0.413244
DOCK10	brown	0.236402	0.415818
TMED10	brown	0.231789	0.425238
FBXO33	brown	0.230835	0.427199
ECD	brown	0.220604	0.448523
TMEM50B	brown	0.217511	0.45507
DENND4A	brown	0.21602	0.458245
NBEAL1	brown	0.212672	0.465407
NCKAP1L	brown	0.204863	0.482325
ND5	brown	0.196982	0.499686
RBPJ	brown	0.196503	0.50075
GPATCH11	brown	0.186194	0.523908
FBXW11	brown	0.1793	0.539656
RAP2A	brown	0.178171	0.542253
HECTD2	brown	0.168963	0.563643
DIAPH2	brown	0.133901	0.648126
ATP10D	brown	0.126207	0.667251
SNRNP48	brown	0.118067	0.687691
SNX13	brown	0.116417	0.691859
GLIPR1	brown	0.0895435	0.760811
HPS3	brown	0.0697088	0.812815
ADH5	cyan	0.786075	0.0008574
STK3	cyan	0.785874	0.000861841
MPHOSPH6	cyan	0.775399	0.00112005
PPP2R3A	cyan	0.750382	0.00198968
ATG5	cyan	0.740535	0.00245151
AGGF1	cyan	0.740151	0.00247112
ULK2	cyan	0.733266	0.00284379
LRCH3	cyan	0.69421	0.00587639
FNTA	cyan	0.692293	0.00607259
EMC2	cyan	0.68049	0.00739547
RAI14	cyan	0.677307	0.00778776
JKAMP	cyan	0.676143	0.00793521
CASP1	cyan	0.67552	0.00801506
SLC22A23	cyan	0.674094	0.00819997
SMG7	cyan	0.667446	0.00910642
SAMD4A	cyan	0.664655	0.00950922
SIAH1	cyan	0.660134	0.0101908
ZNF529	cyan	0.659203	0.0103357
LIN28B	cyan	0.659008	0.0103663
SRGAP3	cyan	0.65293	0.0113538
NOL8	cyan	0.6448	0.0127858
ZNF432	cyan	0.64051	0.0135953
GGTA1P	cyan	0.63515	0.0146609
ARL15	cyan	0.63498	0.0146956
VAPA	cyan	0.632255	0.0152623
TBC1D8B	cyan	0.631945	0.0153278
RSRC1	cyan	0.626752	0.0164572
FAM120AOS	cyan	0.625025	0.0168464
PARP11	cyan	0.623518	0.0171918
LOC101927237	cyan	0.62246	0.0174376
MED17	cyan	0.619563	0.0181238
FAM228B	cyan	0.617962	0.0185117
ARHGAP18	cyan	0.615941	0.0190104
ZNF461	cyan	0.614346	0.0194111
SNORA14B	cyan	0.613312	0.0196744
PSMD10	cyan	0.612028	0.0200047
RPE	cyan	0.610121	0.0205033
NCOA1	cyan	0.609655	0.0206267
TBX18	cyan	0.609209	0.0207452
ZNF585B	cyan	0.606265	0.0215403
C15orf38	cyan	0.605645	0.0217105
CACNB4	cyan	0.597628	0.0240057
HPS5	cyan	0.597431	0.0240643
FEM1B	cyan	0.588797	0.0267394
TMEM70	cyan	0.588658	0.0267843
PRKACB	cyan	0.588499	0.0268356
KIAA1211	cyan	0.586911	0.0273523
LDLRAD4	cyan	0.586571	0.027464
LOC101927136	cyan	0.584419	0.0281782
VCPIP1	cyan	0.580771	0.0294203
CD47	cyan	0.577327	0.0306299
ESF1	cyan	0.574764	0.0315539
WDFY3-AS2	cyan	0.573342	0.0320754
ZNF184	cyan	0.572181	0.032506
VPS37A	cyan	0.568352	0.0339564
PPIL4	cyan	0.567869	0.0341425
WDPCP	cyan	0.562756	0.0361615
TSPAN31	cyan	0.55344	0.0400643
DSTN	cyan	0.552259	0.0405803
EMBP1	cyan	0.545676	0.0435466
CYP2R1	cyan	0.53971	0.0463692
ZNF280C	cyan	0.53941	0.0465145
GPR85	cyan	0.536037	0.0481717
STAP1	cyan	0.535764	0.0483076
SAMD9	cyan	0.535691	0.0483442
ZNF776	cyan	0.535616	0.0483817
ZNF385C	cyan	0.534286	0.0490491
SPTSSA	cyan	0.532034	0.0501939
ZNF264	cyan	0.528642	0.0519551
DOCK4	cyan	0.527212	0.0527109
EPM2A	cyan	0.524319	0.0542642
AREL1	cyan	0.52305	0.0549559
CHORDC1	cyan	0.522202	0.0554217
PURA	cyan	0.519026	0.0571912
EBAG9	cyan	0.516695	0.058516
ZNF788	cyan	0.513658	0.0602748
SDHC	cyan	0.512893	0.0607233
ZZZ3	cyan	0.512876	0.0607337
ERCC4	cyan	0.512814	0.0607701
SLFN12	cyan	0.511523	0.0615332
BACH2	cyan	0.510076	0.062397
TMEM181	cyan	0.507788	0.0637811
SNRK	cyan	0.502805	0.0668698
MGA	cyan	0.502172	0.0672697
[truncated: 15,665 more rows]
